# Supplementary material for: Microarray dataset on the genome-wide expression profile of an M. smegmatis amtR mutant (JR258) compared to M. smegmatis mc2155
Source: Data Brief. 2016 Nov 23;10:38–40. doi: 10.1016/j.dib.2016.11.049 (PMC5137332; doi:10.1016/j.dib.2016.11.049)
Supplement: Supplementary file 2 — Supplementary material [file mmc2.xlsx]

## Sheet: Sheet1
Locus	GeneN	GeneS	IA	IB
MSMEG_2701	hypothetical protein		16799	17851
MSMEG_4251	cyclase/dehydrase		8878	10121
MSMEG_5210	hydrolase		711	753
Empty	Empty		9068	1047
MSMEG_5999	short chain dehydrogenase		711	957
MSMEG_3981	L-carnitine dehydratase/bile acid-inducible protein F		711	718
MSMEG_4281	cytosol aminopeptidase		12571	15635
MSMEG_4131	hypothetical protein		711	722
MSMEG_0081	conserved hypothetical protein		8777	9067
MSMEG_0545	transcriptional regulator, LuxR family protein		6621	4168
MSMEG_3823	3-oxoacyl-[acyl-carrier-protein] reductase		0	0
At1g01880	At1g01880		711	749
MSMEG_4543	ABC transporter system integral membrane protein		711	654
MSMEG_6286	aspartate transaminase		2227	5540
MSMEG_4436	transketolase		711	659
Empty	Empty		7856	1188
Obsolete	Obsolete		9087	2181
Obsolete	Obsolete		711	886
MSMEG_2872	short-chain dehydrogenase/reductase SDR		451	985
MSMEG_5917	conserved hypothetical protein		583	442
MSMEG_0928	UDP-N-acetylenolpyruvoylglucosamine reductase	murB	711	2694
MSMEG_4674	trigger factor	tig	81188	125640
MSMEG_1619	hypothetical protein		711	742
Obsolete	Obsolete		8178	4146
MSMEG_1779	hypothetical protein		4143	1541
Obsolete	Obsolete		5525	5313
MSMEG_0211	ABC transporter, ATP-binding protein		18305	22574
MSMEG_6713	hydroxyquinol 1,2-dioxygenase		711	642
MSMEG_6647	citrate synthase 2		711	737
MSMEG_1209	glycosidase		711	740
MSMEG_6056	transposase; this gene contains a frame shift which is not the result of sequencing error		711	2068
MSMEG_3733	conserved hypothetical protein		35594	33135
MSMEG_0187	acetyltransferase		4307	3762
MSMEG_2767	conserved hypothetical protein		711	844
At1g06450	At1g06450		711	1452
MSMEG_3260	LysR-family protein transcriptional regulator		711	787
MSMEG_4084	putative acyl-CoA dehydrogenase		711	3085
MSMEG_2315	conserved hypothetical protein		2351	3867
MSMEG_5409	conserved hypothetical protein		8569	9968
MSMEG_2341	conserved hypothetical protein		5528	4861
MSMEG_2210	CaiB/BaiF family protein; this gene contains a frame shift which is not the result of sequencing error		2952	1767
MSMEG_0629	trans-aconitate 2-methyltransferase		61	74
MSMEG_3276	integral membrane protein		25684	48683
MSMEG_0414	oxidoreductase, 2OG-Fe(II) oxygenase family protein		711	1640
MSMEG_0985	sugar transporter family protein		8148	9024
MSMEG_0471	transcriptional regulator LysR family protein		711	945
MSMEG_0792	thiamine biosynthesis protein ThiS	thiS	21056	22349
MSMEG_3154	membrane protein implicated in regulation of membrane protease activity		13034	16246
MSMEG_4212	transcriptional regulatory protein CitT		711	886
Empty	Empty		4159	1249
MSMEG_5524	succinyl-CoA synthetase, alpha subunit	sucD	42176	49336
MSMEG_3407	epoxide hydrolase		711	599
MSMEG_0616	conserved hypothetical protein		1515	394
MSMEG_4016	conserved hypothetical protein		9297	9717
MSMEG_2608	cobalt transport protein CbiM		51834	81350
MSMEG_3026	conserved hypothetical protein		8728	7788
MSMEG_5987	two-component regulator		711	898
At1g04410	At1g04410		3566	757
MSMEG_1571	integral membrane protein		711	794
MSMEG_1267	putative ribosylglycohydrolase; this gene contains a frame shift which is not the result of sequencing error; identified by match to protein family HMM PF00782		711	523
MSMEG_2344	dehydrogenase		25416	8266
MSMEG_6883	hypothetical protein; this region contains one or more premature stops and/or frameshifts which are not the result of sequencing error; identified by Glimmer2; putative		961	569
MSMEG_2421	conserved hypothetical protein		4955	5208
MSMEG_3960	transcriptional regulator		711	770
MSMEG_3994	short chain dehydrogenase		711	741
Obsolete	Obsolete		711	671
MSMEG_1835	TobH protein		15244	14938
Obsolete	Obsolete		711	736
MSMEG_1541	hypothetical protein		848	554
MSMEG_0009	hypothetical protein		62783	64795
Obsolete	Obsolete		711	698
MSMEG_3275	RNA polymerase sigma factor, sigma-70 family protein		711	755
MSMEG_3934	phosphoenolpyruvate synthase		711	760
MSMEG_3255	DoxX subfamily protein, putative		120117	41938
MSMEG_3414	conserved hypothetical protein		711	889
MSMEG_1533	subtilase family protein		711	702
MSMEG_2628	translation initiation factor IF-2	infB	61467	87071
MSMEG_1759	hypothetical protein		9417	7788
MSMEG_1136	conserved hypothetical protein		15878	25892
MSMEG_3450	haloacid dehalogenase, type II	dehII	711	843
At1g02290	At1g02290		711	727
MSMEG_0670	FAD dependent oxidoreductase		17659	9411
MSMEG_6490	major facilitator superfamily protein		711	759
MSMEG_2189	allophanate hydrolase	atzF	195249	5448
MSMEG_5321	hypothetical protein		711	704
MSMEG_0882	conserved hypothetical protein		6155	3587
Obsolete	Obsolete		711	702
MSMEG_4382	dehydrogenase/reductase SDR family protein member 10		11527	18456
MSMEG_6353	delta3,5-delta2,4-dienoyl-CoA isomerase		8717	15013
MSMEG_2630	DHH family protein		11385	18102
MSMEG_0581	4-aminobutyrate transaminase	gabT	711	1039
MSMEG_0361	Glycosyl hydrolase family protein 3		11439	19844
MSMEG_6501	hypothetical protein		17718	3557
MSMEG_5860	transcriptional regulator, TetR family protein		711	792
MSMEG_0651	putative conserved exported protein		319	1214
Empty	Empty		6505	985
MSMEG_1318	polysaccharide deacetylase family protein		711	865
MSMEG_4235	S-adenosyl-methyltransferase MraW	mraW	19732	15918
MSMEG_0281	choline dehydrogenase		2262	2940
MSMEG_4297	acyltransferase, ws/dgat/mgat subfamily protein		5330	5047
MSMEG_0383	conserved hypothetical protein		139231	258156
MSMEG_5156	base excision DNA repair protein, HhH-GPD family protein		18811	18540
MSMEG_2025	putative IclR family protein transcriptional regulator		711	1870
At1g05270	At1g05270		711	678
Obsolete	Obsolete		711	758
MSMEG_6023	transposase		0	0
MSMEG_5403	cadmium-translocating P-type ATPase	cadA	711	1284
Empty	Empty		1523	334
MSMEG_0918	transcriptional regulator, XRE family protein		36763	53476
MSMEG_1951	conserved domain protein		367427	187495
MSMEG_5584	short chain dehydrogenase		711	621
MSMEG_1514	conserved hypothetical protein		711	6151
MSMEG_5228	3-beta hydroxysteroid dehydrogenase/isomerase family protein		711	856
MSMEG_0661	glutamate-1-semialdehyde 2,1-aminomutase		711	993
MSMEG_1760	short-chain dehydrogenase/reductase SDR		54841	104745
MSMEG_4612	conserved hypothetical protein; this gene contains a frame shift which is not the result of sequencing error; identified by match to protein family HMM PF04978		4783	2711
MSMEG_5617	immunogenic protein MPT63		72137	20746
Obsolete	Obsolete		711	806
MSMEG_4703	glycerol-3-phosphate acyltransferase		711	2960
MSMEG_0104	transcriptional regulator, LysR family protein		711	781
Obsolete	Obsolete		711	2281
MSMEG_1176	hypothetical protein		711	2860
MSMEG_2842	nitrilotriacetate monooxygenase component A	ssuD	711	683
MSMEG_4368	putative regulatory protein, FmdB family protein		33989	43345
MSMEG_2055	NADH-quinone oxidoreductase, I subunit	nuoI	711	729
Obsolete	Obsolete		711	644
At1g01640	At1g01640		0	0
MSMEG_5413	exopolyphosphatase		1923	2964
MSMEG_0247	secreted peptidase		3638	5827
MSMEG_6573	conserved hypothetical protein		1781	334
MSMEG_5601	hypothetical protein		711	809
MSMEG_3380	pyridoxamine 5'-phosphate oxidase-related, FMN-binding		7804	7631
MSMEG_3381	acyl carrier protein phosphodiesterase		46637	54772
MSMEG_2124	glycerol uptake facilitator, MIP channel		28158	53841
MSMEG_2633	ABC transporter ATP-binding protein		711	817
Obsolete	Obsolete		12048	8975
MSMEG_5507	hypothetical protein		3257	4009
MSMEG_0637	iron-sulfur binding oxidoreductase		36262	11586
MSMEG_3370	hypothetical protein		1248	1460
MSMEG_2311	conserved hypothetical protein		1833	5577
MSMEG_2209	transcriptional regulator, GntR family protein		1576	5185
Empty	Empty		4305	947
MSMEG_2734	tRNA delta(2)-isopentenylpyrophosphate transferase	miaA	2187	4463
MSMEG_1282	hypothetical cytosolic protein		9901	7975
MSMEG_6124	putative ABC transporter periplasmic oligopeptide-binding protein		3060	1181
MSMEG_4216	conserved hypothetical protein		39370	35655
MSMEG_6934	thioredoxin	trx	25960	23280
MSMEG_5208	conserved hypothetical protein		1910	991
MSMEG_0650	GntR-family protein transcriptional regulator		711	622
At1g03260	At1g03260		0	0
MSMEG_1133	bifunctional short chain isoprenyl diphosphate synthase		15579	17447
MSMEG_5205	conserved hypothetical protein		0	0
MSMEG_2884	cyclohexanone monooxygenase		711	579
Empty	Empty		6247	1202
MSMEG_6625	glyoxalase family protein		1471	415
Obsolete	Obsolete		3548	3476
MSMEG_0284	ribosyldihydronicotinamide dehydrogenase (quinone)		7160	6006
MSMEG_4130	polysaccharide deacetylase family protein		711	653
MSMEG_0940	conserved hypothetical protein		10060	12211
MSMEG_2611	pyridine nucleotide-disulphide oxidoreductase family protein		10112	9079
MSMEG_1717	ISMsm8, transposase		5108	5292
MSMEG_0119	conserved hypothetical protein		33048	36506
Obsolete	Obsolete		711	700
MSMEG_0285	transcriptional regulator TetR family protein		0	0
MSMEG_1285	tetratricopeptide repeat family protein		711	756
MSMEG_2441	signal peptidase I	lepB	13376	19936
MSMEG_3269	putative sugar ABC transporter ATP-binding protein		711	893
MSMEG_5249	serine hydroxymethyltransferase	glyA	11069	16740
MSMEG_2771	TrkA protein		7428	10118
MSMEG_5150	putative pterin-4-alpha-carbinolamine dehydratase		14084	15804
Obsolete	Obsolete		14828	7266
Obsolete	Obsolete		711	761
At1g05540	At1g05540		711	716
MSMEG_1862	transposase		4245	5439
MSMEG_0302	peptidase, S9A/B/C families		454	1105
MSMEG_5650	AMP-dependent synthetase and ligase		711	693
MSMEG_5499	conserved hypothetical protein		0	0
MSMEG_6273	integral membrane protein		2595	1370
MSMEG_6619	conserved hypothetical protein; this gene contains a frame shift which is not the result of sequencing error		711	755
MSMEG_5050	methionine aminopeptidase, type I	map	711	1034
MSMEG_6473	tetracenomycin polyketide synthesis O-methyltransferase TcmP		3723	5763
MSMEG_5618	acyl-CoA dehydrogenase		0	0
Obsolete	Obsolete		711	906
MSMEG_0552	conserved hypothetical protein		7445	5862
MSMEG_6274	conserved hypothetical protein		4669	3252
Obsolete	Obsolete		3157	1852
MSMEG_5175	NAD-dependent deacetylase		10483	8087
Empty	Empty		4459	629
MSMEG_6927	MutT/nudix family protein		711	3160
MSMEG_0189	conserved hypothetical protein		711	805
MSMEG_2184	amino acid permease		673674	26765
MSMEG_4462	sodium:solute symporter		711	2937
MSMEG_3858	conserved hypothetical protein		34790	40865
MSMEG_2944	holliday junction DNA helicase RuvA	ruvA	2404	7250
MSMEG_4125	oxidoreductase, short chain dehydrogenase/reductase family protein		3456	4979
At1g04170	At1g04170		711	709
MSMEG_5715	conserved hypothetical protein		26911	36103
MSMEG_3006	Fe-dependent alcohol dehydrogenase		711	653
MSMEG_0406	acyl-coA-dehydrogenase		711	967
Empty	Empty		2162	307
MSMEG_4157	putative transposase		711	713
MSMEG_1935	TetR-family protein transcriptional regulator		4671	8286
MSMEG_6459	ferredoxin-dependent glutamate synthase 1		3651	8564
MSMEG_4532	sulfate ABC transporter, permease protein CysT	cysT	3938	6913
MSMEG_5580	Ku protein		4229	5878
MSMEG_0631	sulfatase family protein, authentic frameshift; this gene contains a frame shift which is not the result of sequencing error; identified by match to protein family HMM PF00884		288	1821
MSMEG_1263	conserved hypothetical protein		711	717
MSMEG_5357	conserved hypothetical protein		711	729
Obsolete	Obsolete		711	648
MSMEG_6815	secreted protein		6226	7491
Obsolete	Obsolete		539	144
MSMEG_2890	putative transcriptional regulator		0	0
MSMEG_1247	conserved hypothetical protein		13046	13158
MSMEG_3832	4-hydroxyacetophenone monooxygenase		711	524
MSMEG_3010	acetyl-hydrolase		711	717
Obsolete	Obsolete		1263	661
MSMEG_6838	putative esterase		0	0
MSMEG_3550	ectoine/hydroxyectoine ABC transporter, ATP-binding protein	ehuA	711	713
At1g03430	At1g03430		711	621
MSMEG_6669	ABC transporter, permease protein		0	0
MSMEG_2171	L-carnitine dehydratase/bile acid-inducible protein F		711	716
MSMEG_1316	peptide chain release factor 3	prfC	711	1813
MSMEG_5738	conserved hypothetical protein		10014	12262
MSMEG_0598	hypothetical protein		2054	1220
MSMEG_0540	transcriptional regulator, putative		5751	5500
MSMEG_3673	4-alpha-glucanotransferase	malQ	13544	9204
MSMEG_6407	Cof-like hydrolase		10782	13935
MSMEG_5920	FMN-dependent monooxygenase		110	2492
MSMEG_5486	peptidase S1 and S6, chymotrypsin/Hap		33141	24791
MSMEG_0158	formyl-coenzyme A transferase		2910	8007
MSMEG_1191	hypothetical protein		2715	5719
MSMEG_5702	molybdenum cofactor synthesis domain protein		35520	42861
MSMEG_2483	transcriptional regulator, IclR family protein		711	841
Empty	Empty		6289	1203
MSMEG_1073	oxidoreductase, short-chain dehydrogenase/reductase family protein		1600	7357
MSMEG_6049	secreted protein		711	996
MSMEG_5800	amidophosphoribosyltransferase	purF	26054	23856
MSMEG_4406	UsfY protein		4438	1087
MSMEG_1778	conserved hypothetical protein		1865	1464
MSMEG_4333	transcriptional regulator, TetR family protein		711	848
Obsolete	Obsolete		2378	5986
At1g04710	At1g04710		711	643
MSMEG_0443	hydrolase, carbon-nitrogen family protein		711	863
MSMEG_0660	Bacterial extracellular solute-binding protein		711	1162
Obsolete	Obsolete		711	823
Empty	Empty		1370	376
MSMEG_3356	conserved hypothetical protein TIGR00026		711	1894
Obsolete	Obsolete		34981	45138
MSMEG_6929	integral membrane protein MviN, putative		711	958
MSMEG_4707	non-heme bromoperoxidase BPO-A2		4854	3298
MSMEG_5103	succinyl-diaminopimelate desuccinylase	dapE	711	3720
Obsolete	Obsolete		2141	1047
MSMEG_1192	M23 peptidase domain protein		2175	1826
MSMEG_5497	conserved hypothetical protein		18418	3051
MSMEG_4792	virulence factor mce family protein		711	888
MSMEG_2744	thymidylate synthase		8504	9834
MSMEG_5395	sensor protein KdpD		711	897
MSMEG_4490	undecaprenyl diphosphate synthase	uppS	20166	27471
MSMEG_5638	metallo-beta-lactamase family protein		3593	11009
MSMEG_2907	hypothetical oxidoreductase YeiQ		711	882
MSMEG_2936	hydrolase, nudix family protein		711	4242
MSMEG_4821	conserved hypothetical protein		0	0
Obsolete	Obsolete		711	735
MSMEG_6709	cyclopentanol dehydrogenase		711	880
At1g03790	At1g03790		711	692
MSMEG_3267	transporter		711	1100
MSMEG_6069	CobW/P47K C- domain protein		711	689
MSMEG_4263	ubiquinol-cytochrome c reductase cytochrome b subunit		45480	66127
MSMEG_5671	YbaK/prolyl-tRNA synthetase associated region		711	1140
MSMEG_3899	ectoine synthase	ectC	711	936
MSMEG_2886	stress responsive A/B Barrel Domain family protein		0	0
MSMEG_4156	putative transposase		0	0
MSMEG_0507	probable sugar ABC transporter, permease protein		711	1220
MSMEG_2612	conserved hypothetical protein		73073	82999
Obsolete	Obsolete		711	707
MSMEG_0070	hypothetical protein		26563	36364
MSMEG_4359	hypothetical protein		2529	5106
MSMEG_0180	putative HTH-type transcriptional regulator		6517	3303
MSMEG_0549	ABC transporter, permease protein		10464	11583
At1g02810	At1g02810		711	584
MSMEG_0795	ABC transporter ATP-binding protein		19711	9534
MSMEG_5619	acyl-CoA dehydrogenase domain protein		711	584
MSMEG_4458	transmembrane transport protein		711	668
MSMEG_3958	glyoxalase/bleomycin resistance protein/dioxygenase		711	1640
MSMEG_2251	nitrate/nitrite response regulator protein		6840	3246
MSMEG_2153	transcriptional regulator, TetR family protein		665	939
MSMEG_5159	DNA-binding response regulator, putative		711	839
MSMEG_0342	hypothetical protein		711	889
MSMEG_4861	cyclase		0	0
MSMEG_5964	glycosyl transferase, group 1, putative		711	3949
MSMEG_0374	glycolate oxidase subunit		711	788
MSMEG_6782	hypothetical protein		711	756
MSMEG_6873	enoyl-CoA hydratase/isomerase; this gene contains a frame shift which is not the result of sequencing error		3481	3087
MSMEG_3483	mosc domain protein		9696	11706
Empty	Empty		7627	1637
MSMEG_5000	transcriptional regulator, LysR family protein		711	782
MSMEG_3573	integral membrane protein, putative		711	930
MSMEG_5305	choline dehydrogenase		711	778
MSMEG_1457	conserved hypothetical protein		711	926
MSMEG_6034	hypothetical protein		2268	322
MSMEG_2435	30S ribosomal protein S16		98695	104815
MSMEG_6572	methyltransferase		711	792
At1g03650	At1g03650		711	726
MSMEG_4970	hypothetical protein		711	1582
MSMEG_5932	conserved hypothetical protein		11565	5623
MSMEG_4705	acyltransferase, ws/dgat/mgat subfamily protein		11732	15805
MSMEG_2584	penicillin-binding protein, putative		10757	10282
MSMEG_2364	glutamyl-tRNA(Gln) amidotransferase, C subunit	gatC	29845	29658
MSMEG_2414	pantetheine-phosphate adenylyltransferase	coaD	3828	3208
MSMEG_4077	enoyl-CoA hydratase		0	0
MSMEG_6825	caax amino protease family protein, putative		711	783
MSMEG_1632	hypothetical protein		711	2937
MSMEG_1460	Pyridine nucleotide-disulphide oxidoreductase		711	729
MSMEG_6899	conserved hypothetical protein		711	1179
MSMEG_5288	putative serine/threonine protein kinase		0	0
Obsolete	Obsolete		711	736
MSMEG_5690	conserved hypothetical protein		10619	12560
MSMEG_3582	ATP-dependent protease La	lon	711	754
MSMEG_4663	protein IolB		711	919
MSMEG_5433	4Fe-4S binding domain protein		711	739
MSMEG_4200	peptidase M20		16298	18147
MSMEG_0322	glyoxylase family protein; this gene contains a frame shift which is not the result of sequencing error		1202	754
MSMEG_1444	ribosomal protein L29	rpmC	98916	90974
MSMEG_3923	conserved hypothetical protein		2957	4079
MSMEG_3922	hypothetical protein		2597	4780
At1g03050	At1g03050		711	719
MSMEG_4325	malonyl CoA-acyl carrier protein transacylase		82396	82311
MSMEG_5626	luciferase		165	309
Obsolete	Obsolete		2219	3289
MSMEG_3849	hypothetical protein		711	797
MSMEG_4841	conserved hypothetical protein		711	870
MSMEG_5228	3-beta hydroxysteroid dehydrogenase/isomerase family protein		3387	1971
MSMEG_0972	cytochrome C biogenesis protein transmembrane region		13741	13280
MSMEG_3555	hydrolase		2177	467
Obsolete	Obsolete		10758	11270
Obsolete	Obsolete		711	612
MSMEG_5553	CheR methyltransferase, SAM binding domain protein	cheR	2578	4663
MSMEG_6650	hypothetical protein		711	828
MSMEG_5405	transcriptional regulator, ArsR family protein		2626	4571
MSMEG_2001	sugar transporter		711	759
MSMEG_0408	type I modular polyketide synthase		2054	3960
MSMEG_4335	conserved hypothetical protein		1335	3620
Obsolete	Obsolete		22582	28920
MSMEG_4786	virulence factor mce family protein		711	762
MSMEG_1334	metallo-beta-lactamase family protein		4981	3658
MSMEG_6946	ribosomal protein L34	rpmH	123337	146642
MSMEG_4898	conserved hypothetical protein		29580	27274
MSMEG_2932	HIT family protein hydrolase		13771	15497
At1g04490	At1g04490		711	698
MSMEG_1134	putative protease HtpX		9481	17304
MSMEG_1586	beta-lactamase		711	694
Obsolete	Obsolete		23024	7018
MSMEG_2463	nicotine dehydrogenase chain A		711	2982
MSMEG_3722	bifunctional coenzyme PQQ synthesis protein C/D		0	0
MSMEG_2643	conserved hypothetical protein		872	866
Obsolete	Obsolete		711	863
MSMEG_5310	SAM-dependent methyltransferase		5789	3375
MSMEG_3925	AttM/AiiB family protein		0	0
MSMEG_2207	beta-ketothiolase		1708	1955
MSMEG_2847	bacterial extracellular solute-binding protein, family protein 5		711	691
MSMEG_5184	alpha-methylacyl-CoA racemase, putative		2979	6082
MSMEG_6603	NADH:flavin oxidoreductase/nadh oxidase		711	928
MSMEG_6682	RNA polymerase sigma-70 factor, putative		3025	861
MSMEG_2656	guanosine pentaphosphate synthetase I/polyribonucleotide nucleotidyltransferase	gpsI	18031	25494
MSMEG_2098	fumarylacetoacetate hydrolase family protein		711	904
MSMEG_0486	putative ABC transporter, periplasmic protein		711	705
MSMEG_3188	adenosylmethionine-8-amino-7-oxononanoate transaminase	bioA	711	936
MSMEG_0229	dihydroxy-acid dehydratase	ilvD	29643	42033
Obsolete	Obsolete		711	10885
Obsolete	Obsolete		8669	9550
MSMEG_1487	conserved hypothetical protein		4595	3198
At1g02910	At1g02910		0	0
MSMEG_3107	conserved hypothetical protein		3600	4073
MSMEG_1702	amidohydrolase		12586	14285
MSMEG_1610	glutamine-hydrolyzing GMP synthase		6287	6411
MSMEG_4175	transcriptional regulator, ArsR family protein		711	899
Obsolete	Obsolete		2569	803
MSMEG_0890	HD domain protein		6551	5536
MSMEG_0555	ABC transporter permease protein		711	678
MSMEG_3971	hypothetical protein		0	0
MSMEG_5803	hypothetical protein		2487	3573
MSMEG_0688	aspartate aminotransferase		6535	9077
MSMEG_4482	DNA primase		43	89
Empty	Empty		4244	1835
MSMEG_4390	hypothetical protein		711	458
MSMEG_5776	phosphate transport system regulatory protein PhoU	phoU	17092	15714
Empty	Empty		3307	390
MSMEG_5933	conserved hypothetical protein		325	598
MSMEG_6808	hypothetical protein		711	718
MSMEG_1573	carbohydrate kinase family protein		711	7235
MSMEG_1660	oxidoreductase, 2-nitropropane dioxygenase family protein		711	1358
MSMEG_6578	hypothetical protein		711	710
MSMEG_5703	molybdenum cofactor biosynthesis protein C	moaC	21916	22158
MSMEG_0919	heparin-binding hemagglutinin		46093	68759
At1g02630	At1g02630		0	0
MSMEG_6752	endoglucanase A		9935	13032
MSMEG_3392	acyl-CoA dehydrogenase domain protein		711	838
MSMEG_1272	putative ribosylglycohydrolase		543	983
MSMEG_2751	hypothetical protein		711	1109
MSMEG_0026	putative membrane protein		80204	96760
MSMEG_5977	dTDP-4-dehydrorhamnose 3,5-epimerase	rfbC	738	705
MSMEG_6119	conserved hypothetical protein		711	693
MSMEG_2560	conserved hypothetical protein		711	727
MSMEG_4561	ABC Fe3+-siderophores transporter, periplasmic binding protein		1112	5547
MSMEG_2293	conserved hypothetical protein		711	1387
MSMEG_3131	AMP-binding protein		1319	517
MSMEG_5465	transcriptional regulator, AraC family protein		168	1986
MSMEG_5678	glyoxalase/bleomycin resistance protein/dioxygenase		7374	11434
Obsolete	Obsolete		711	906
MSMEG_4851	caib/baif family protein		711	732
MSMEG_5463	6-phosphogluconate dehydrogenase, NAD-binding		711	705
Obsolete	Obsolete		711	760
MSMEG_5442	glutamate dehydrogenase		3691	4017
MSMEG_0520	porin		3763	7274
MSMEG_6684	agarase		3320	2531
Obsolete	Obsolete		24614	30358
Obsolete	Obsolete		32884	39211
At1g04500	At1g04500		711	679
MSMEG_4559	ABC transporter, membrane spanning protein		3185	8389
MSMEG_5923	acetyl-CoA acetyltransferase		711	1456
MSMEG_4704	acyltransferase family protein		3659	4376
MSMEG_4061	translation initiation inhibitor		711	790
MSMEG_4071	conserved hypothetical protein; this region contains one or more premature stops and/or frameshifts which are not the result of sequencing error		1432	4809
MSMEG_1127	probable conserved transmembrane protein		711	1757
MSMEG_2229	enoyl-CoA hydratase		1527	401
MSMEG_5857	hypothetical oxidoreductase		711	819
MSMEG_6446	hypothetical protein		2695	6609
MSMEG_3799	conserved hypothetical protein		7537	9083
MSMEG_6386	membrane protein		3419	6273
Empty	Empty		4129	577
MSMEG_4627	nucleoside diphosphate kinase		39432	43110
MSMEG_0798	hypothetical protein		3872	3458
Empty	Empty		4883	1768
MSMEG_0741	conserved hypothetical protein		2633	7195
MSMEG_4885	conserved hypothetical protein		711	759
MSMEG_0426	transcriptional regulator, GntR family protein		0	0
MSMEG_1565	transcriptional regulator, TetR family protein		12506	13687
MSMEG_3327	hypothetical protein		5561	4896
MSMEG_5579	MarR-family protein transcriptional regulator		2438	1436
MSMEG_2474	probable cutinase Cut3		711	828
At1g02950	At1g02950		0	0
MSMEG_4542	oligopeptide transport integral membrane protein		711	722
MSMEG_5519	monooxygenase		0	0
MSMEG_1515	two-component sensor histidine kinase		10064	17747
MSMEG_2678	hypothetical protein		711	885
Obsolete	Obsolete		33103	40618
Obsolete	Obsolete		4227	156
MSMEG_2029	3-ketoacyl-ACP/CoA redutase		711	696
MSMEG_3114	conserved hypothetical protein		711	858
MSMEG_0210	LprO protein		8663	13098
MSMEG_1348	RNA polymerase ECF-subfamily protein sigma factor		711	690
MSMEG_2869	3-ketosteroid-delta-1-dehydrogenase		0	0
MSMEG_5352	conserved hypothetical protein		7118	9194
MSMEG_4919	conserved hypothetical protein		30756	45205
MSMEG_5034	hypothetical protein		711	708
MSMEG_5775	LytR/CpsA/Psr family protein		6325	14280
MSMEG_2307	conserved hypothetical protein		711	988
MSMEG_0797	conserved hypothetical protein; this gene contains a frame shift which is not the result of sequencing error		711	1097
MSMEG_4082	monoxygenase		711	800
MSMEG_0420	conserved hypothetical protein		3454	8411
MSMEG_0721	RemQ protein; this gene contains a frame shift which is not the result of sequencing error		12809	8736
MSMEG_4030	conserved hypothetical protein		711	831
MSMEG_3099	6-phosphogluconolactonase	pgl	38005	64361
At1g01610	At1g01610		0	0
MSMEG_6122	ABC transporter, membrane spanning protein		2782	237
MSMEG_2962	protein-export membrane protein SecF		16506	21028
Obsolete	Obsolete		4224	572
MSMEG_4338	possible transcriptional regulatory protein		2511	1251
MSMEG_4804	conserved hypothetical protein		49127	63308
MSMEG_2112	secreted protein		19311	6668
MSMEG_2895	short chain oxidoreductase		711	934
MSMEG_6029	conserved hypothetical protein		697	844
MSMEG_3285	3-isopropylmalate dehydrogenase		668	1071
MSMEG_4485	glycyl-tRNA synthetase	glyS	13834	19266
MSMEG_3076	gamma-glutamyltransferase	ggt	816	823
Empty	Empty		2100	581
MSMEG_1887	hypothetical protein		6553	7203
MSMEG_4672	Clp protease	clpP	48110	72954
Empty	Empty		5384	848
MSMEG_2542	integral membrane protein DUF6		711	597
MSMEG_2651	alkanesulfonate monooxygenase family protein		4349	8321
MSMEG_4696	alpha-amylase family protein		711	1186
MSMEG_1784	type I topoisomerase		1410	864
MSMEG_1163	hypothetical protein		4070	504
MSMEG_1441	50S ribosomal protein L22		140607	169798
MSMEG_2386	transcriptional regulator, IclR family protein		3374	8722
At1g05080	At1g05080		0	0
Obsolete	Obsolete		711	1670
MSMEG_2796	integral membrane protein		711	1021
MSMEG_5578	hypothetical protein		711	763
MSMEG_2903	transposase; this gene contains a frame shift which is not the result of sequencing error		711	1040
MSMEG_1597	Transcription factor WhiB		89691	120670
MSMEG_6771	conserved hypothetical protein		711	762
MSMEG_6145	hypothetical protein		4541	8028
MSMEG_2327	nudix hydrolase		10169	12905
MSMEG_0432	uroporphyrinogen-III synthetase		19334	17905
MSMEG_2060	NADH-quinone oxidoreducatase, D subunit	nuoD	711	750
MSMEG_2737	ppe family protein		2411	829
MSMEG_5622	putative acyl-CoA dehydrogenase		711	541
MSMEG_1278	death-on-curing protein		3224	3049
MSMEG_5483	porin		740131	1170929
MSMEG_6554	hypothetical ABC transporter ATP-binding protein		711	800
Obsolete	Obsolete		711	701
MSMEG_2993	acyl-CoA dehydrogenase, C- domain protein		711	718
MSMEG_2445	conserved hypothetical protein		711	2241
MSMEG_0674	ErfK/YbiS/YcfS/YnhG family protein		6896	7755
MSMEG_4508	conserved domain protein		1365	1433
MSMEG_3585	MmpS2 protein		711	707
MSMEG_5639	enoyl-CoA hydratase		31949	37277
At1g05620	At1g05620		711	734
MSMEG_0350	virulence factor Mce family protein		498	489
MSMEG_2314	putative esterase family protein		3438	6036
MSMEG_0889	succinic semialdehyde dehydrogenase		11644	15353
MSMEG_4252	conserved hypothetical protein		9172	9588
Obsolete	Obsolete		4646	2929
MSMEG_1640	ATP/GTP-binding protein		44051	49012
MSMEG_5596	oxidoreductase		0	0
MSMEG_2407	morphine 6-dehydrogenase		68041	67463
MSMEG_3876	phosphotransferase enzyme family protein, putative		711	819
MSMEG_6113	D-alanyl-D-alanine carboxypeptidase/D-alanyl-D-alanine-endopeptidase	dacB	8198	10708
Obsolete	Obsolete		15578	14159
Empty	Empty		6107	1191
MSMEG_5450	redox-sensitive transcriptional activator SoxR	soxR	4182	3521
MSMEG_0222	conserved hypothetical protein		1113	6929
Empty	Empty		7919	1210
Obsolete	Obsolete		20437	20830
MSMEG_0106	sensory histidine kinase		711	674
MSMEG_0279	amino acid permease		0	0
MSMEG_1733	conserved hypothetical protein		711	628
MSMEG_3294	hypothetical protein		711	787
MSMEG_1091	urease accessory protein UreE 1		970	675
MSMEG_5416	LpqU protein		4174	5837
At1g02475	At1g02475		0	0
MSMEG_6071	metallo-beta-lactamase superfamily protein		711	1788
MSMEG_4472	multidrug-efflux transporter protein		711	774
MSMEG_1838	cationic amino acid transporter		950	1766
MSMEG_2820	hypothetical protein		26450	40111
MSMEG_0066	early secretory antigenic target, 6 kDa		665240	1015936
MSMEG_6325	conserved hypothetical protein		711	787
MSMEG_2227	carnitinyl-CoA dehydratase		711	930
MSMEG_4816	6-phosphogluconate dehydrogenase, NAD-binding		711	797
MSMEG_3583	monooxygenase		623	843
MSMEG_6842	2,2-dialkylglycine decarboxylase		711	880
MSMEG_1193	TROVE domain protein		9678	8363
MSMEG_5525	succinyl-CoA synthetase, beta subunit	sucC	74428	108444
MSMEG_1831	Transcription factor WhiB		93831	122586
MSMEG_1648	putative transcriptional regulator		711	795
MSMEG_5899	virulence factor Mce family protein		711	843
MSMEG_2658	beta-lactamase		16537	18116
MSMEG_3102	transaldolase	tal	103083	128922
MSMEG_5426	UDP-N-acetylglucosamine pyrophosphorylase	glmU	711	761
MSMEG_0592	putative rhamnose catabolism operon transcriptional regulator		711	1011
Obsolete	Obsolete		96026	43536
Obsolete	Obsolete		711	756
MSMEG_6483	methyltransferase type 11		6140	8807
At1g04780	At1g04780		0	0
MSMEG_3106	quinone oxidoreductase		28365	43894
MSMEG_6616	S-(hydroxymethyl)glutathione dehydrogenase		44169	21860
MSMEG_1190	serine/threonine-protein kinase PknD		711	680
MSMEG_4537	major membrane protein I		4443	5780
Obsolete	Obsolete		165238	460132
MSMEG_0712	transcriptional regulator, TetR family protein		414	965
MSMEG_6692	putative glutamine-binding periplasmic protein		711	1235
MSMEG_1203	methoxy mycolic acid synthase 1		4760	10877
MSMEG_1172	arsenical-resistance protein	arsB	711	770
Obsolete	Obsolete		7116	11482
MSMEG_1231	inner membrane protein YidH		711	680
Empty	Empty		6891	1213
MSMEG_3717	short-chain dehydrogenase/reductase SDR; this gene contains a frame shift which is not the result of sequencing error		711	660
MSMEG_5978	GlcNAc-PI de-N-acetylase family protein		711	647
MSMEG_4727	mycocerosic acid synthase		4900	5213
MSMEG_6646	methylisocitrate lyase	prpB	711	860
MSMEG_1961	conserved hypothetical protein		2737	7778
MSMEG_3091	ribose transport ATP-binding protein RbsA		711	732
MSMEG_3895	proteasome beta subunit		65112	107133
Obsolete	Obsolete		711	503
MSMEG_0834	tuberculin related peptide		12745	10732
MSMEG_1526	probable cutinase		3020	5694
At1g03180	At1g03180		0	0
MSMEG_4572	DNA polymerase III, delta subunit		994	792
MSMEG_1929	conserved hypothetical protein		6668	9961
Obsolete	Obsolete		711	864
MSMEG_3059	esterase		5404	6476
MSMEG_1788	conserved hypothetical protein		183002	87680
Obsolete	Obsolete		8835	5331
MSMEG_6340	short-chain dehydrogenase/reductase SDR		711	766
Obsolete	Obsolete		711	768
MSMEG_3776	N-acetyl-gamma-glutamyl-phosphate reductase	argC	42798	33422
MSMEG_1298	guanine deaminase		4187	4342
MSMEG_0092	probable transcriptional regulatory protein		41534	50618
MSMEG_5751	putative adhesin/hemolysin		2991	3861
MSMEG_3340	hypothetical protein		2141	684
Obsolete	Obsolete		13503	22601
MSMEG_5570	DNA ligase		711	933
MSMEG_3235	ABC-type amino acid transport system, secreted component		110472	165507
MSMEG_6568	regulatory protein, LuxR, putative		0	0
MSMEG_0368	hypothetical protein		3769	3805
MSMEG_2551	hypothetical protein		711	794
MSMEG_6749	conserved hypothetical protein		4575	3536
Obsolete	Obsolete		446	840
MSMEG_2704	transposase; this gene contains a frame shift which is not the result of sequencing error; identified by match to protein family HMM PF01548		6682	6297
At1g05360	At1g05360		711	830
MSMEG_4279	adenylate and Guanylate cyclase catalytic domain protein		711	849
MSMEG_2269	NHL repeat protein		711	3935
MSMEG_4101	ABC-type transporter, substrate binding protein		1395	406
MSMEG_4432	hypothetical protein		1407	426
MSMEG_1124	putative ferredoxin FdxA		2235	4182
MSMEG_1738	probable conserved transmembrane protein		7432	4774
MSMEG_3423	probable IclR family protein regulator		4725	5229
MSMEG_3250	ABC transporter, ATP-binding protein		21765	26198
MSMEG_0300	amidohydrolase family protein		711	707
MSMEG_3730	helix-turn-helix, Fis-type, putative		1536	1788
MSMEG_1128	conserved hypothetical protein		711	960
Empty	Empty		2973	207
MSMEG_5871	HIT family protein		6940	6469
MSMEG_0480	transcriptional regulator, GntR family protein		2957	3006
Obsolete	Obsolete		711	1136
MSMEG_1570	carboxylesterase		1458	3062
MSMEG_3343	hypothetical protein		711	1048
MSMEG_2332	amino acid carrier protein		234760	280028
MSMEG_3813	NAD-dependent epimerase/dehydratase		711	810
MSMEG_4054	hypothetical protein		4673	5258
MSMEG_6383	transcription regulator FurA		711	1209
MSMEG_4121	GntR-family protein transcriptional regulator		3169	7525
At1g06440	At1g06440		711	706
MSMEG_6794	DNA-binding protein		711	801
MSMEG_2650	acyl-CoA dehydrogenase		556	4396
MSMEG_5166	Na+/solute symporter		711	1039
MSMEG_2977	hypothetical protein		711	761
Obsolete	Obsolete		711	1099
Obsolete	Obsolete		1349	765
MSMEG_2013	oxidoreductase, short chain dehydrogenase/reductase family protein		711	725
MSMEG_4846	probable enoyl-CoA hydratase		711	707
MSMEG_6754	MaoC like domain protein		2914	6108
MSMEG_2058	NADH-quinone oxidoreductase, F subunit	nuoF	711	993
MSMEG_0023	conserved hypothetical protein		14885	28111
MSMEG_5696	'Cold-shock' DNA-binding domain protein		35715	37920
MSMEG_5162	cinnamoyl ester hydrolase		711	702
MSMEG_3793	translation initiation factor IF-3	infC	28593	34547
MSMEG_0858	cell division control protein Cdc48		2305	4885
MSMEG_4735	conserved hypothetical protein		711	1256
MSMEG_5018	Adenylate and Guanylate cyclase catalytic domain protein		711	778
MSMEG_2383	glutamyl-tRNA synthetase	gltX	20310	25138
MSMEG_2440	ribosomal protein L19	rplS	326362	313684
MSMEG_2297	glutaredoxin		74644	122334
Obsolete	Obsolete		865	560
MSMEG_2902	hydrolase, putative		3805	4114
At1g01010	At1g01010		711	516
MSMEG_1123	cobalamin synthesis protein		370	326
MSMEG_0214	L-sorbosone dehydrogenase		3385	3728
MSMEG_3465	acyl-CoA synthase		3138	3709
MSMEG_6739	hypothetical protein		20762	14529
MSMEG_6415	conserved hypothetical protein		2658	3455
MSMEG_3961	transcriptional regulator		711	1678
MSMEG_6081	conserved hypothetical protein		29710	32339
MSMEG_3121	DNA-binding protein		30353	30616
MSMEG_0152	Alanine dehydrogenase/pyridine nucleotide transhydrogenase		711	856
MSMEG_0875	putative sialic acid transporter		711	939
MSMEG_1406	conserved hypothetical protein		2713	4767
MSMEG_2701	hypothetical protein		16579	17486
MSMEG_4251	cyclase/dehydrase		11050	10062
MSMEG_5210	hydrolase		877	849
Empty	Empty		2594	237
MSMEG_5999	short chain dehydrogenase		711	1212
MSMEG_3981	L-carnitine dehydratase/bile acid-inducible protein F		0	0
MSMEG_4281	cytosol aminopeptidase		15748	19464
MSMEG_4131	hypothetical protein		711	942
Obsolete	Obsolete		9309	5361
MSMEG_4129	hypothetical protein		4679	3274
MSMEG_1070	3-oxoacyl-[acyl-carrier-protein] reductase		711	776
At1g01290	At1g01290		0	0
MSMEG_5064	malyl-CoA lyase		3478	4389
MSMEG_5589	manganese transport protein MntH		711	1013
Obsolete	Obsolete		766	640
MSMEG_5231	hypothetical protein		16490	19464
MSMEG_5328	conserved hypothetical protein		298379	169657
MSMEG_4582	conserved hypothetical protein		1523	2433
MSMEG_5992	conserved hypothetical protein		452	1104
MSMEG_1744	hypothetical protein		711	682
MSMEG_3248	ABC transporter branched chain amino acid transport permease		17314	37059
MSMEG_5322	hypothetical protein		711	939
MSMEG_0271	conserved hypothetical protein		1511	370
Obsolete	Obsolete		6990	4632
MSMEG_1779	hypothetical protein		5691	1683
Obsolete	Obsolete		11100	8081
MSMEG_0211	ABC transporter, ATP-binding protein		17031	24455
MSMEG_6713	hydroxyquinol 1,2-dioxygenase		0	0
MSMEG_6647	citrate synthase 2		711	781
MSMEG_1209	glycosidase		688	585
MSMEG_6056	transposase; this gene contains a frame shift which is not the result of sequencing error		711	1076
Obsolete	Obsolete		711	793
MSMEG_3460	ferric uptake regulation protein		108493	30550
MSMEG_4868	transcriptional regulator, IclR family protein, C- domain protein		711	869
At1g05850	At1g05850		711	775
MSMEG_1512	dTDP-glucose 4,6-dehydratase	rfbB	30304	35085
MSMEG_4536	conserved hypothetical protein		455	2238
MSMEG_4203	peptidase S8 and S53, subtilisin, kexin, sedolisin		711	780
MSMEG_6579	conserved hypothetical protein		81349	56059
MSMEG_6944	conserved hypothetical protein, putative		18923	17078
Obsolete	Obsolete		711	750
MSMEG_3211	imidazoleglycerol phosphate synthase, cyclase subunit	hisF	10011	9864
MSMEG_5245	universal stress protein family protein		711	974
MSMEG_2774	diguanylate cyclase (ggdef) domain protein		5264	6495
MSMEG_6240	conserved hypothetical protein		13309	34936
MSMEG_1294	allantoicase		45012	42883
MSMEG_0792	thiamine biosynthesis protein ThiS	thiS	16402	16085
MSMEG_3154	membrane protein implicated in regulation of membrane protease activity		4430	6417
MSMEG_4212	transcriptional regulatory protein CitT		38	74
Empty	Empty		4570	535
MSMEG_5524	succinyl-CoA synthetase, alpha subunit	sucD	39742	49754
MSMEG_3407	epoxide hydrolase		864	709
MSMEG_0616	conserved hypothetical protein		711	942
MSMEG_4016	conserved hypothetical protein		5916	11054
Obsolete	Obsolete		10298	6923
MSMEG_0238	O-acetylhomoserine/O-acetylserine sulfhydrylase		3603	5925
MSMEG_5307	TetR-family protein transcriptional regulator		711	1251
At1g01360	At1g01360		11939	522
MSMEG_2797	LysR-family protein transcriptional regulator		11902	11285
MSMEG_4540	acetyltransferase, gnat family protein		711	3018
MSMEG_4959	arginyl-tRNA synthetase	argS	727	1924
MSMEG_5154	conserved hypothetical protein		29873	36657
Obsolete	Obsolete		711	716
Obsolete	Obsolete		711	548
MSMEG_2674	similar at the nucleotide level to IS1137 in the IS Finder database. This gene is disrupted by an IS element.; IS1137, transposase orfB, interruption-N		711	707
MSMEG_2798	hypothetical protein		4757	7548
MSMEG_3601	ribose/xylose/arabinose/galactoside ABC-type transport systems, permease components		3417	8399
MSMEG_5420	Tat-translocated enzyme		1685	2091
MSMEG_0192	transcriptional regulator, RpiR family protein		711	890
MSMEG_0009	hypothetical protein		76955	77010
Obsolete	Obsolete		711	694
MSMEG_3275	RNA polymerase sigma factor, sigma-70 family protein		711	702
MSMEG_3934	phosphoenolpyruvate synthase		711	731
MSMEG_3255	DoxX subfamily protein, putative		113563	37820
MSMEG_3414	conserved hypothetical protein		711	797
MSMEG_1533	subtilase family protein		711	700
MSMEG_2628	translation initiation factor IF-2	infB	60980	76592
MSMEG_0081	conserved hypothetical protein		8655	11346
MSMEG_0545	transcriptional regulator, LuxR family protein		3945	4565
MSMEG_3823	3-oxoacyl-[acyl-carrier-protein] reductase		399	512
At1g01880	At1g01880		711	560
MSMEG_4543	ABC transporter system integral membrane protein		711	756
MSMEG_6286	aspartate transaminase		3109	4120
MSMEG_4436	transketolase		711	657
Empty	Empty		4275	794
Obsolete	Obsolete		11415	1228
Obsolete	Obsolete		711	867
MSMEG_2872	short-chain dehydrogenase/reductase SDR		711	774
MSMEG_5917	conserved hypothetical protein		711	578
MSMEG_0928	UDP-N-acetylenolpyruvoylglucosamine reductase	murB	711	971
MSMEG_4674	trigger factor	tig	67121	105248
MSMEG_1619	hypothetical protein		711	290
MSMEG_6501	hypothetical protein		12018	6370
MSMEG_5860	transcriptional regulator, TetR family protein		711	748
MSMEG_0651	putative conserved exported protein		711	1808
Empty	Empty		7411	1713
MSMEG_1318	polysaccharide deacetylase family protein		711	863
MSMEG_4235	S-adenosyl-methyltransferase MraW	mraW	23478	23612
MSMEG_0281	choline dehydrogenase		74	55
MSMEG_4297	acyltransferase, ws/dgat/mgat subfamily protein		711	2472
MSMEG_3733	conserved hypothetical protein		28767	26149
MSMEG_0187	acetyltransferase		4023	3317
MSMEG_2767	conserved hypothetical protein		711	1049
At1g06450	At1g06450		711	595
MSMEG_3260	LysR-family protein transcriptional regulator		711	777
MSMEG_4084	putative acyl-CoA dehydrogenase		396	1642
MSMEG_2315	conserved hypothetical protein		2864	1501
MSMEG_5409	conserved hypothetical protein		4970	6812
MSMEG_2341	conserved hypothetical protein		4712	4083
MSMEG_2210	CaiB/BaiF family protein; this gene contains a frame shift which is not the result of sequencing error		711	792
MSMEG_0629	trans-aconitate 2-methyltransferase		71	114
MSMEG_3276	integral membrane protein		14583	31208
MSMEG_0414	oxidoreductase, 2OG-Fe(II) oxygenase family protein		711	892
MSMEG_0985	sugar transporter family protein		6365	6841
MSMEG_0471	transcriptional regulator LysR family protein		711	764
MSMEG_4612	conserved hypothetical protein; this gene contains a frame shift which is not the result of sequencing error; identified by match to protein family HMM PF04978		6927	4270
MSMEG_5617	immunogenic protein MPT63		91747	24003
Obsolete	Obsolete		711	771
MSMEG_4703	glycerol-3-phosphate acyltransferase		2415	4089
MSMEG_0104	transcriptional regulator, LysR family protein		711	983
Obsolete	Obsolete		711	3100
MSMEG_1176	hypothetical protein		2116	7053
MSMEG_2842	nitrilotriacetate monooxygenase component A	ssuD	711	589
MSMEG_2608	cobalt transport protein CbiM		47817	74483
MSMEG_3026	conserved hypothetical protein		7831	8033
MSMEG_5987	two-component regulator		0	0
At1g04410	At1g04410		711	708
MSMEG_1571	integral membrane protein		118	180
MSMEG_1267	putative ribosylglycohydrolase; this gene contains a frame shift which is not the result of sequencing error; identified by match to protein family HMM PF00782		711	635
MSMEG_2344	dehydrogenase		34166	11591
MSMEG_6883	hypothetical protein; this region contains one or more premature stops and/or frameshifts which are not the result of sequencing error; identified by Glimmer2; putative		711	739
MSMEG_2421	conserved hypothetical protein		3765	5531
MSMEG_3960	transcriptional regulator		711	1200
MSMEG_3994	short chain dehydrogenase		711	1419
Obsolete	Obsolete		711	839
MSMEG_1835	TobH protein		9211	12727
Obsolete	Obsolete		711	953
MSMEG_1541	hypothetical protein		0	0
MSMEG_3370	hypothetical protein		711	735
MSMEG_2311	conserved hypothetical protein		711	2098
MSMEG_2209	transcriptional regulator, GntR family protein		711	1969
Empty	Empty		10783	1072
MSMEG_2734	tRNA delta(2)-isopentenylpyrophosphate transferase	miaA	1600	2436
MSMEG_1282	hypothetical cytosolic protein		711	760
MSMEG_6124	putative ABC transporter periplasmic oligopeptide-binding protein		711	881
MSMEG_4216	conserved hypothetical protein		34951	38396
MSMEG_1759	hypothetical protein		9655	5276
MSMEG_1136	conserved hypothetical protein		14666	22857
MSMEG_3450	haloacid dehalogenase, type II	dehII	711	1165
At1g02290	At1g02290		0	0
MSMEG_0670	FAD dependent oxidoreductase		11470	5553
MSMEG_6490	major facilitator superfamily protein		711	795
MSMEG_2189	allophanate hydrolase	atzF	658469	107914
MSMEG_5321	hypothetical protein		21005	3909
MSMEG_0882	conserved hypothetical protein		4593	3518
Obsolete	Obsolete		711	696
MSMEG_4382	dehydrogenase/reductase SDR family protein member 10		15016	20699
MSMEG_6353	delta3,5-delta2,4-dienoyl-CoA isomerase		16106	16596
MSMEG_2630	DHH family protein		11209	17983
MSMEG_0581	4-aminobutyrate transaminase	gabT	711	870
MSMEG_0361	Glycosyl hydrolase family protein 3		12288	19124
MSMEG_0119	conserved hypothetical protein		35732	44433
Obsolete	Obsolete		0	0
MSMEG_0285	transcriptional regulator TetR family protein		711	707
MSMEG_1285	tetratricopeptide repeat family protein		711	706
MSMEG_2441	signal peptidase I	lepB	15622	20395
MSMEG_3269	putative sugar ABC transporter ATP-binding protein		711	778
MSMEG_5249	serine hydroxymethyltransferase	glyA	8519	12905
MSMEG_2771	TrkA protein		5400	8885
MSMEG_0383	conserved hypothetical protein		149468	289037
MSMEG_5156	base excision DNA repair protein, HhH-GPD family protein		20788	21540
MSMEG_2025	putative IclR family protein transcriptional regulator		2026	4350
At1g05270	At1g05270		65	42
Obsolete	Obsolete		2288	2074
MSMEG_6023	transposase		0	0
MSMEG_5403	cadmium-translocating P-type ATPase	cadA	2176	5221
Empty	Empty		4453	1053
MSMEG_0918	transcriptional regulator, XRE family protein		35010	49172
MSMEG_1951	conserved domain protein		323723	162564
MSMEG_5584	short chain dehydrogenase		711	706
MSMEG_1514	conserved hypothetical protein		1563	4488
MSMEG_5228	3-beta hydroxysteroid dehydrogenase/isomerase family protein		711	698
MSMEG_0661	glutamate-1-semialdehyde 2,1-aminomutase		711	675
MSMEG_1760	short-chain dehydrogenase/reductase SDR		49502	87217
MSMEG_6274	conserved hypothetical protein		3556	2864
Obsolete	Obsolete		991	628
MSMEG_5175	NAD-dependent deacetylase		11590	11756
Empty	Empty		7326	999
MSMEG_6927	MutT/nudix family protein		3307	7900
MSMEG_0189	conserved hypothetical protein		711	325
MSMEG_2184	amino acid permease		992943	36613
MSMEG_4462	sodium:solute symporter		711	1456
MSMEG_4368	putative regulatory protein, FmdB family protein		28286	36421
MSMEG_2055	NADH-quinone oxidoreductase, I subunit	nuoI	711	708
Obsolete	Obsolete		711	1097
At1g01640	At1g01640		0	0
MSMEG_5413	exopolyphosphatase		1849	3088
MSMEG_0247	secreted peptidase		1277	3697
MSMEG_6573	conserved hypothetical protein		711	745
MSMEG_5601	hypothetical protein		1573	972
MSMEG_3380	pyridoxamine 5'-phosphate oxidase-related, FMN-binding		3303	4841
MSMEG_3381	acyl carrier protein phosphodiesterase		34791	35908
MSMEG_2124	glycerol uptake facilitator, MIP channel		16971	34973
MSMEG_2633	ABC transporter ATP-binding protein		0	0
Obsolete	Obsolete		12390	10353
MSMEG_5507	hypothetical protein		1041	4429
MSMEG_0637	iron-sulfur binding oxidoreductase		27411	9962
MSMEG_5357	conserved hypothetical protein		2514	989
Obsolete	Obsolete		711	785
MSMEG_6815	secreted protein		7279	8016
Obsolete	Obsolete		711	637
MSMEG_2890	putative transcriptional regulator		711	737
MSMEG_1247	conserved hypothetical protein		13045	12261
MSMEG_3832	4-hydroxyacetophenone monooxygenase		711	798
MSMEG_3010	acetyl-hydrolase		711	548
MSMEG_6934	thioredoxin	trx	22294	19056
MSMEG_5208	conserved hypothetical protein		711	895
MSMEG_0650	GntR-family protein transcriptional regulator		697	609
At1g03260	At1g03260		711	362
MSMEG_1133	bifunctional short chain isoprenyl diphosphate synthase		9003	11016
MSMEG_5205	conserved hypothetical protein		0	0
MSMEG_2884	cyclohexanone monooxygenase		711	729
Empty	Empty		9281	1219
MSMEG_6625	glyoxalase family protein		711	773
Obsolete	Obsolete		1324	4673
MSMEG_0284	ribosyldihydronicotinamide dehydrogenase (quinone)		6274	5490
MSMEG_4130	polysaccharide deacetylase family protein		800	549
MSMEG_0940	conserved hypothetical protein		13325	11698
MSMEG_2611	pyridine nucleotide-disulphide oxidoreductase family protein		6909	8301
MSMEG_1717	ISMsm8, transposase		2845	5597
MSMEG_1191	hypothetical protein		4893	2847
MSMEG_5702	molybdenum cofactor synthesis domain protein		30684	32782
MSMEG_2483	transcriptional regulator, IclR family protein		6253	1202
Empty	Empty		3525	677
MSMEG_1073	oxidoreductase, short-chain dehydrogenase/reductase family protein		3356	4722
MSMEG_6049	secreted protein		711	539
MSMEG_5800	amidophosphoribosyltransferase	purF	49521	43794
MSMEG_4406	UsfY protein		1955	1014
MSMEG_5150	putative pterin-4-alpha-carbinolamine dehydratase		6846	12577
Obsolete	Obsolete		16326	6516
Obsolete	Obsolete		711	684
At1g05540	At1g05540		32870	4682
MSMEG_1862	transposase		4238	4066
MSMEG_0302	peptidase, S9A/B/C families		711	884
MSMEG_5650	AMP-dependent synthetase and ligase		4862	1408
MSMEG_5499	conserved hypothetical protein		711	857
MSMEG_6273	integral membrane protein		711	912
MSMEG_6619	conserved hypothetical protein; this gene contains a frame shift which is not the result of sequencing error		1793	394
MSMEG_5050	methionine aminopeptidase, type I	map	1857	2674
MSMEG_6473	tetracenomycin polyketide synthesis O-methyltransferase TcmP		2648	4019
MSMEG_5618	acyl-CoA dehydrogenase		0	0
Obsolete	Obsolete		711	781
MSMEG_0552	conserved hypothetical protein		897	2731
MSMEG_5497	conserved hypothetical protein		21991	3843
MSMEG_4792	virulence factor mce family protein		711	717
MSMEG_2744	thymidylate synthase		8465	10723
MSMEG_5395	sensor protein KdpD		711	753
MSMEG_4490	undecaprenyl diphosphate synthase	uppS	19291	25087
MSMEG_5638	metallo-beta-lactamase family protein		7664	12393
MSMEG_2907	hypothetical oxidoreductase YeiQ		744	675
MSMEG_2936	hydrolase, nudix family protein		6669	6506
MSMEG_3858	conserved hypothetical protein		39162	53300
MSMEG_2944	holliday junction DNA helicase RuvA	ruvA	5350	5882
MSMEG_4125	oxidoreductase, short chain dehydrogenase/reductase family protein		6195	5419
At1g04170	At1g04170		0	0
MSMEG_5715	conserved hypothetical protein		21694	27929
MSMEG_3006	Fe-dependent alcohol dehydrogenase		711	646
MSMEG_0406	acyl-coA-dehydrogenase		4627	2162
Empty	Empty		1861	333
MSMEG_4157	putative transposase		711	455
MSMEG_1935	TetR-family protein transcriptional regulator		5614	8213
MSMEG_6459	ferredoxin-dependent glutamate synthase 1		1753	9341
MSMEG_4532	sulfate ABC transporter, permease protein CysT	cysT	4490	6393
MSMEG_5580	Ku protein		711	2730
MSMEG_0631	sulfatase family protein, authentic frameshift; this gene contains a frame shift which is not the result of sequencing error; identified by match to protein family HMM PF00884		711	2068
MSMEG_1263	conserved hypothetical protein		711	710
MSMEG_4359	hypothetical protein		711	758
MSMEG_0180	putative HTH-type transcriptional regulator		711	1070
MSMEG_0549	ABC transporter, permease protein		11406	15049
At1g02810	At1g02810		0	0
MSMEG_0795	ABC transporter ATP-binding protein		11938	8773
MSMEG_5619	acyl-CoA dehydrogenase domain protein		711	334
MSMEG_4458	transmembrane transport protein		711	706
MSMEG_3958	glyoxalase/bleomycin resistance protein/dioxygenase		711	3755
Obsolete	Obsolete		1759	670
MSMEG_6838	putative esterase		711	619
MSMEG_3550	ectoine/hydroxyectoine ABC transporter, ATP-binding protein	ehuA	711	848
At1g03430	At1g03430		711	610
MSMEG_6669	ABC transporter, permease protein		0	0
MSMEG_2171	L-carnitine dehydratase/bile acid-inducible protein F		1977	320
MSMEG_1316	peptide chain release factor 3	prfC	1283	1902
MSMEG_5738	conserved hypothetical protein		13000	11126
MSMEG_0598	hypothetical protein		3889	2052
MSMEG_0540	transcriptional regulator, putative		2855	4069
MSMEG_3673	4-alpha-glucanotransferase	malQ	12397	8045
MSMEG_6407	Cof-like hydrolase		5534	9497
MSMEG_5920	FMN-dependent monooxygenase		1754	1639
MSMEG_5486	peptidase S1 and S6, chymotrypsin/Hap		25609	18730
MSMEG_0158	formyl-coenzyme A transferase		4339	7951
MSMEG_6034	hypothetical protein		2931	1296
MSMEG_2435	30S ribosomal protein S16		119584	122693
MSMEG_6572	methyltransferase		998	641
At1g03650	At1g03650		0	0
MSMEG_4970	hypothetical protein		711	1948
MSMEG_5932	conserved hypothetical protein		711	791
MSMEG_4705	acyltransferase, ws/dgat/mgat subfamily protein		12545	17422
MSMEG_2584	penicillin-binding protein, putative		10171	10464
MSMEG_1778	conserved hypothetical protein		4786	2876
MSMEG_4333	transcriptional regulator, TetR family protein		4038	2821
Obsolete	Obsolete		2112	5163
At1g04710	At1g04710		711	659
MSMEG_0443	hydrolase, carbon-nitrogen family protein		990	2630
MSMEG_0660	Bacterial extracellular solute-binding protein		2534	4183
Obsolete	Obsolete		4030	2652
Empty	Empty		5959	1325
MSMEG_3356	conserved hypothetical protein TIGR00026		4537	3619
Obsolete	Obsolete		41801	50765
MSMEG_6929	integral membrane protein MviN, putative		711	1275
MSMEG_4707	non-heme bromoperoxidase BPO-A2		7755	4420
MSMEG_5103	succinyl-diaminopimelate desuccinylase	dapE	202	2575
Obsolete	Obsolete		711	1523
MSMEG_1192	M23 peptidase domain protein		711	913
MSMEG_1444	ribosomal protein L29	rpmC	60151	55242
MSMEG_3923	conserved hypothetical protein		1427	4354
MSMEG_3922	hypothetical protein		711	3616
At1g03050	At1g03050		1372	529
MSMEG_4325	malonyl CoA-acyl carrier protein transacylase		55433	63421
MSMEG_5626	luciferase		711	849
Obsolete	Obsolete		2227	5784
MSMEG_3849	hypothetical protein		711	638
MSMEG_4821	conserved hypothetical protein		11748	3042
Obsolete	Obsolete		711	748
MSMEG_6709	cyclopentanol dehydrogenase		46590	26424
At1g03790	At1g03790		0	0
MSMEG_3267	transporter		711	913
MSMEG_6069	CobW/P47K C- domain protein		711	778
MSMEG_4263	ubiquinol-cytochrome c reductase cytochrome b subunit		71100	55955
MSMEG_5671	YbaK/prolyl-tRNA synthetase associated region		711	1125
MSMEG_3899	ectoine synthase	ectC	18	35
MSMEG_2886	stress responsive A/B Barrel Domain family protein		711	709
MSMEG_4156	putative transposase		711	719
MSMEG_0507	probable sugar ABC transporter, permease protein		711	1229
MSMEG_2612	conserved hypothetical protein		70283	75564
Obsolete	Obsolete		0	0
MSMEG_0070	hypothetical protein		25669	39159
MSMEG_6946	ribosomal protein L34	rpmH	134517	161563
MSMEG_4898	conserved hypothetical protein		29775	29709
MSMEG_2932	HIT family protein hydrolase		16761	15859
At1g04490	At1g04490		0	0
MSMEG_1134	putative protease HtpX		11201	15719
MSMEG_1586	beta-lactamase		711	869
Obsolete	Obsolete		5795	4712
MSMEG_2463	nicotine dehydrogenase chain A		3150	5448
MSMEG_2251	nitrate/nitrite response regulator protein		7234	3284
MSMEG_2153	transcriptional regulator, TetR family protein		2753	1918
MSMEG_5159	DNA-binding response regulator, putative		711	1052
MSMEG_0342	hypothetical protein		711	785
MSMEG_4861	cyclase		0	0
MSMEG_5964	glycosyl transferase, group 1, putative		1112	4584
MSMEG_0374	glycolate oxidase subunit		711	568
MSMEG_6782	hypothetical protein		711	760
MSMEG_6873	enoyl-CoA hydratase/isomerase; this gene contains a frame shift which is not the result of sequencing error		711	855
MSMEG_3483	mosc domain protein		8570	12823
Empty	Empty		7486	1013
MSMEG_5000	transcriptional regulator, LysR family protein		711	850
MSMEG_3573	integral membrane protein, putative		711	824
MSMEG_5305	choline dehydrogenase		711	606
MSMEG_1457	conserved hypothetical protein		711	762
Obsolete	Obsolete		1117	675
Obsolete	Obsolete		7587	9198
MSMEG_1487	conserved hypothetical protein		711	966
At1g02910	At1g02910		711	559
MSMEG_3107	conserved hypothetical protein		78	1614
MSMEG_1702	amidohydrolase		16063	20561
MSMEG_1610	glutamine-hydrolyzing GMP synthase		5394	11614
MSMEG_4175	transcriptional regulator, ArsR family protein		711	1667
MSMEG_2364	glutamyl-tRNA(Gln) amidotransferase, C subunit	gatC	23865	24102
MSMEG_2414	pantetheine-phosphate adenylyltransferase	coaD	3409	4426
MSMEG_4077	enoyl-CoA hydratase		711	740
MSMEG_6825	caax amino protease family protein, putative		711	609
MSMEG_1632	hypothetical protein		711	889
MSMEG_1460	Pyridine nucleotide-disulphide oxidoreductase		711	854
MSMEG_6899	conserved hypothetical protein		711	1305
MSMEG_5288	putative serine/threonine protein kinase		711	686
Obsolete	Obsolete		711	336
MSMEG_5690	conserved hypothetical protein		7783	7848
MSMEG_3582	ATP-dependent protease La	lon	711	802
MSMEG_4663	protein IolB		711	754
MSMEG_5433	4Fe-4S binding domain protein		0	0
MSMEG_4200	peptidase M20		8889	12945
MSMEG_0322	glyoxylase family protein; this gene contains a frame shift which is not the result of sequencing error		711	728
MSMEG_6578	hypothetical protein		711	753
MSMEG_5703	molybdenum cofactor biosynthesis protein C	moaC	24060	26222
MSMEG_0919	heparin-binding hemagglutinin		63053	77270
At1g02630	At1g02630		0	0
MSMEG_6752	endoglucanase A		8923	12049
MSMEG_3392	acyl-CoA dehydrogenase domain protein		8258	7089
MSMEG_1272	putative ribosylglycohydrolase		711	823
MSMEG_2751	hypothetical protein		711	1036
MSMEG_4841	conserved hypothetical protein		36	50
MSMEG_5228	3-beta hydroxysteroid dehydrogenase/isomerase family protein		503	1183
MSMEG_0972	cytochrome C biogenesis protein transmembrane region		10004	9214
MSMEG_3555	hydrolase		711	741
Obsolete	Obsolete		7169	8197
Obsolete	Obsolete		595	647
MSMEG_5553	CheR methyltransferase, SAM binding domain protein	cheR	4582	3930
MSMEG_6650	hypothetical protein		1726	2488
MSMEG_5405	transcriptional regulator, ArsR family protein		2814	4574
MSMEG_2001	sugar transporter		977	597
MSMEG_0408	type I modular polyketide synthase		1786	6808
MSMEG_4335	conserved hypothetical protein		711	771
Obsolete	Obsolete		26016	28338
MSMEG_4786	virulence factor mce family protein		711	301
MSMEG_1334	metallo-beta-lactamase family protein		5772	4006
MSMEG_6684	agarase		5189	2187
Obsolete	Obsolete		18387	18471
Obsolete	Obsolete		21983	25130
At1g04500	At1g04500		711	611
MSMEG_4559	ABC transporter, membrane spanning protein		5312	7160
MSMEG_5923	acetyl-CoA acetyltransferase		83	490
MSMEG_4704	acyltransferase family protein		4684	4968
MSMEG_4061	translation initiation inhibitor		711	666
MSMEG_3722	bifunctional coenzyme PQQ synthesis protein C/D		1811	371
MSMEG_2643	conserved hypothetical protein		4908	2904
Obsolete	Obsolete		711	1134
MSMEG_5310	SAM-dependent methyltransferase		954	1484
MSMEG_3925	AttM/AiiB family protein		711	794
MSMEG_2207	beta-ketothiolase		53839	7570
MSMEG_2847	bacterial extracellular solute-binding protein, family protein 5		9228	1005
MSMEG_5184	alpha-methylacyl-CoA racemase, putative		908	4128
MSMEG_6603	NADH:flavin oxidoreductase/nadh oxidase		13322	11414
MSMEG_6682	RNA polymerase sigma-70 factor, putative		922	550
MSMEG_2656	guanosine pentaphosphate synthetase I/polyribonucleotide nucleotidyltransferase	gpsI	24984	25620
MSMEG_2098	fumarylacetoacetate hydrolase family protein		458	1170
MSMEG_0486	putative ABC transporter, periplasmic protein		711	735
MSMEG_3188	adenosylmethionine-8-amino-7-oxononanoate transaminase	bioA	1438	697
MSMEG_0229	dihydroxy-acid dehydratase	ilvD	31995	44524
MSMEG_3327	hypothetical protein		5826	5918
MSMEG_5579	MarR-family protein transcriptional regulator		0	0
MSMEG_2474	probable cutinase Cut3		0	0
At1g02950	At1g02950		3052	1150
MSMEG_4542	oligopeptide transport integral membrane protein		711	681
MSMEG_5519	monooxygenase		711	710
MSMEG_1515	two-component sensor histidine kinase		10560	12185
MSMEG_2678	hypothetical protein		2050	346
Obsolete	Obsolete		1026	612
MSMEG_0890	HD domain protein		3415	4363
MSMEG_0555	ABC transporter permease protein		711	614
MSMEG_3971	hypothetical protein		711	496
MSMEG_5803	hypothetical protein		711	763
MSMEG_0688	aspartate aminotransferase		6692	6472
MSMEG_4482	DNA primase		2252	1100
Empty	Empty		1921	535
MSMEG_4390	hypothetical protein		0	0
MSMEG_5776	phosphate transport system regulatory protein PhoU	phoU	16492	13190
Empty	Empty		2544	684
MSMEG_5933	conserved hypothetical protein		711	778
MSMEG_6808	hypothetical protein		0	0
MSMEG_1573	carbohydrate kinase family protein		798	5533
MSMEG_1660	oxidoreductase, 2-nitropropane dioxygenase family protein		711	1711
MSMEG_0721	RemQ protein; this gene contains a frame shift which is not the result of sequencing error		5400	2906
MSMEG_4030	conserved hypothetical protein		2636	720
MSMEG_3099	6-phosphogluconolactonase	pgl	64320	118570
At1g01610	At1g01610		711	580
MSMEG_6122	ABC transporter, membrane spanning protein		711	713
MSMEG_2962	protein-export membrane protein SecF		25125	33334
Obsolete	Obsolete		2824	2380
MSMEG_4338	possible transcriptional regulatory protein		711	1078
MSMEG_0026	putative membrane protein		54690	65764
MSMEG_5977	dTDP-4-dehydrorhamnose 3,5-epimerase	rfbC	711	773
MSMEG_6119	conserved hypothetical protein		0	0
MSMEG_2560	conserved hypothetical protein		711	718
MSMEG_4561	ABC Fe3+-siderophores transporter, periplasmic binding protein		711	4290
MSMEG_2293	conserved hypothetical protein		63	302
MSMEG_3131	AMP-binding protein		711	742
MSMEG_5465	transcriptional regulator, AraC family protein		711	838
MSMEG_5678	glyoxalase/bleomycin resistance protein/dioxygenase		4459	6999
Obsolete	Obsolete		711	1085
MSMEG_4851	caib/baif family protein		711	704
MSMEG_5463	6-phosphogluconate dehydrogenase, NAD-binding		1701	1215
Obsolete	Obsolete		711	755
MSMEG_5442	glutamate dehydrogenase		3628	5214
MSMEG_0520	porin		6387	4273
MSMEG_1163	hypothetical protein		1600	443
MSMEG_1441	50S ribosomal protein L22		159462	184454
MSMEG_2386	transcriptional regulator, IclR family protein		9361	12632
At1g05080	At1g05080		711	574
Obsolete	Obsolete		954	1493
MSMEG_2796	integral membrane protein		711	841
MSMEG_5578	hypothetical protein		711	524
MSMEG_2903	transposase; this gene contains a frame shift which is not the result of sequencing error		2507	1117
MSMEG_4071	conserved hypothetical protein; this region contains one or more premature stops and/or frameshifts which are not the result of sequencing error		711	1299
MSMEG_1127	probable conserved transmembrane protein		1356	1645
MSMEG_2229	enoyl-CoA hydratase		1781	911
MSMEG_5857	hypothetical oxidoreductase		711	705
MSMEG_6446	hypothetical protein		2437	6208
MSMEG_3799	conserved hypothetical protein		4052	4621
MSMEG_6386	membrane protein		2969	5628
Empty	Empty		7874	1210
MSMEG_4627	nucleoside diphosphate kinase		37014	43952
MSMEG_0798	hypothetical protein		396	1607
Empty	Empty		8107	229
MSMEG_0741	conserved hypothetical protein		2427	8168
MSMEG_4885	conserved hypothetical protein		0	0
MSMEG_0426	transcriptional regulator, GntR family protein		711	780
MSMEG_1565	transcriptional regulator, TetR family protein		4922	10637
MSMEG_4508	conserved domain protein		711	670
MSMEG_3585	MmpS2 protein		711	728
MSMEG_5639	enoyl-CoA hydratase		34932	25513
At1g05620	At1g05620		711	788
MSMEG_0350	virulence factor Mce family protein		711	864
MSMEG_2314	putative esterase family protein		711	3421
MSMEG_0889	succinic semialdehyde dehydrogenase		4960	10350
MSMEG_4252	conserved hypothetical protein		3416	8588
Obsolete	Obsolete		40108	40383
Obsolete	Obsolete		711	702
MSMEG_2029	3-ketoacyl-ACP/CoA redutase		711	682
MSMEG_3114	conserved hypothetical protein		711	877
MSMEG_0210	LprO protein		5842	10456
MSMEG_1348	RNA polymerase ECF-subfamily protein sigma factor		711	724
MSMEG_2869	3-ketosteroid-delta-1-dehydrogenase		711	699
MSMEG_5352	conserved hypothetical protein		15572	9816
MSMEG_4919	conserved hypothetical protein		33915	41912
MSMEG_5034	hypothetical protein		711	689
MSMEG_5775	LytR/CpsA/Psr family protein		10621	15138
MSMEG_2307	conserved hypothetical protein		711	1063
MSMEG_0797	conserved hypothetical protein; this gene contains a frame shift which is not the result of sequencing error		711	725
MSMEG_4082	monoxygenase		3509	2348
MSMEG_0420	conserved hypothetical protein		5890	9726
MSMEG_3294	hypothetical protein		8185	482
MSMEG_1091	urease accessory protein UreE 1		711	862
MSMEG_5416	LpqU protein		6688	5185
At1g02475	At1g02475		0	0
MSMEG_6071	metallo-beta-lactamase superfamily protein		711	2257
MSMEG_4472	multidrug-efflux transporter protein		711	811
MSMEG_1838	cationic amino acid transporter		2007	2673
MSMEG_2820	hypothetical protein		23974	35140
MSMEG_4804	conserved hypothetical protein		50709	68723
MSMEG_2112	secreted protein		16877	6305
MSMEG_2895	short chain oxidoreductase		737	1746
MSMEG_6029	conserved hypothetical protein		711	831
MSMEG_3285	3-isopropylmalate dehydrogenase		711	947
MSMEG_4485	glycyl-tRNA synthetase	glyS	12302	14379
MSMEG_3076	gamma-glutamyltransferase	ggt	3856	4396
Empty	Empty		7319	999
MSMEG_1887	hypothetical protein		4099	4620
MSMEG_4672	Clp protease	clpP	35634	50404
Empty	Empty		7125	1564
MSMEG_2542	integral membrane protein DUF6		711	799
MSMEG_2651	alkanesulfonate monooxygenase family protein		3176	6315
MSMEG_4696	alpha-amylase family protein		711	1493
MSMEG_1784	type I topoisomerase		711	748
Obsolete	Obsolete		86928	40636
Obsolete	Obsolete		3327	714
MSMEG_6483	methyltransferase type 11		7618	14791
At1g04780	At1g04780		711	657
MSMEG_3106	quinone oxidoreductase		50158	86720
MSMEG_6616	S-(hydroxymethyl)glutathione dehydrogenase		94430	61605
MSMEG_1190	serine/threonine-protein kinase PknD		2412	303
MSMEG_4537	major membrane protein I		2708	8793
MSMEG_1597	Transcription factor WhiB		82293	107840
MSMEG_6771	conserved hypothetical protein		1332	465
MSMEG_6145	hypothetical protein		1307	5215
MSMEG_2327	nudix hydrolase		7425	9263
MSMEG_0432	uroporphyrinogen-III synthetase		22803	15874
MSMEG_2060	NADH-quinone oxidoreducatase, D subunit	nuoD	930	529
MSMEG_2737	ppe family protein		711	823
MSMEG_5622	putative acyl-CoA dehydrogenase		711	663
MSMEG_1278	death-on-curing protein		711	1239
MSMEG_5483	porin		618115	982995
MSMEG_6554	hypothetical ABC transporter ATP-binding protein		711	749
Obsolete	Obsolete		0	0
MSMEG_2993	acyl-CoA dehydrogenase, C- domain protein		711	724
MSMEG_2445	conserved hypothetical protein		470	1141
MSMEG_0674	ErfK/YbiS/YcfS/YnhG family protein		12127	6784
Obsolete	Obsolete		3535	732
MSMEG_0834	tuberculin related peptide		14958	15327
MSMEG_1526	probable cutinase		6616	7629
At1g03180	At1g03180		0	0
MSMEG_4572	DNA polymerase III, delta subunit		711	999
MSMEG_1929	conserved hypothetical protein		3852	8723
Obsolete	Obsolete		3354	1590
MSMEG_3059	esterase		2765	5913
Obsolete	Obsolete		711	2029
MSMEG_1640	ATP/GTP-binding protein		36496	36752
MSMEG_5596	oxidoreductase		7958	1212
MSMEG_2407	morphine 6-dehydrogenase		51118	51741
MSMEG_3876	phosphotransferase enzyme family protein, putative		711	731
MSMEG_6113	D-alanyl-D-alanine carboxypeptidase/D-alanyl-D-alanine-endopeptidase	dacB	20699	8483
Obsolete	Obsolete		10337	12014
Empty	Empty		6300	458
MSMEG_5450	redox-sensitive transcriptional activator SoxR	soxR	2609	3510
MSMEG_0222	conserved hypothetical protein		7120	5555
Empty	Empty		6487	1105
Obsolete	Obsolete		18685	22508
MSMEG_0106	sensory histidine kinase		80	90
MSMEG_0279	amino acid permease		0	0
MSMEG_1733	conserved hypothetical protein		32368	1883
MSMEG_6749	conserved hypothetical protein		38521	22003
Obsolete	Obsolete		711	8642
MSMEG_2704	transposase; this gene contains a frame shift which is not the result of sequencing error; identified by match to protein family HMM PF01548		3699	4107
At1g05360	At1g05360		0	0
MSMEG_4279	adenylate and Guanylate cyclase catalytic domain protein		0	0
MSMEG_2269	NHL repeat protein		1921	4632
MSMEG_4101	ABC-type transporter, substrate binding protein		711	779
MSMEG_4432	hypothetical protein		711	732
MSMEG_0066	early secretory antigenic target, 6 kDa		613212	933954
MSMEG_6325	conserved hypothetical protein		3588	639
MSMEG_2227	carnitinyl-CoA dehydratase		1044	625
MSMEG_4816	6-phosphogluconate dehydrogenase, NAD-binding		1058	626
MSMEG_3583	monooxygenase		0	0
MSMEG_6842	2,2-dialkylglycine decarboxylase		711	749
MSMEG_1193	TROVE domain protein		11209	8105
MSMEG_5525	succinyl-CoA synthetase, beta subunit	sucC	57925	90845
MSMEG_1831	Transcription factor WhiB		94784	112705
MSMEG_1648	putative transcriptional regulator		711	832
MSMEG_5899	virulence factor Mce family protein		711	739
MSMEG_2658	beta-lactamase		12304	16063
MSMEG_3102	transaldolase	tal	95592	121452
MSMEG_5426	UDP-N-acetylglucosamine pyrophosphorylase	glmU	711	782
MSMEG_0592	putative rhamnose catabolism operon transcriptional regulator		417	1336
MSMEG_4054	hypothetical protein		8644	4099
MSMEG_6383	transcription regulator FurA		2779	2834
MSMEG_4121	GntR-family protein transcriptional regulator		6448	8596
At1g06440	At1g06440		711	701
MSMEG_6794	DNA-binding protein		711	724
MSMEG_2650	acyl-CoA dehydrogenase		5742	9088
MSMEG_5166	Na+/solute symporter		2739	2024
MSMEG_2977	hypothetical protein		2297	1488
Obsolete	Obsolete		183191	566802
MSMEG_0712	transcriptional regulator, TetR family protein		2736	317
MSMEG_6692	putative glutamine-binding periplasmic protein		711	1159
MSMEG_1203	methoxy mycolic acid synthase 1		8554	9943
MSMEG_1172	arsenical-resistance protein	arsB	711	775
Obsolete	Obsolete		4114	9334
MSMEG_1231	inner membrane protein YidH		711	1097
Empty	Empty		4589	1233
MSMEG_3717	short-chain dehydrogenase/reductase SDR; this gene contains a frame shift which is not the result of sequencing error		3156	1333
MSMEG_5978	GlcNAc-PI de-N-acetylase family protein		711	785
MSMEG_4727	mycocerosic acid synthase		3174	5728
MSMEG_6646	methylisocitrate lyase	prpB	711	739
MSMEG_1961	conserved hypothetical protein		1984	7943
MSMEG_3091	ribose transport ATP-binding protein RbsA		711	683
MSMEG_3895	proteasome beta subunit		57245	95642
MSMEG_2297	glutaredoxin		66188	106088
Obsolete	Obsolete		3189	955
MSMEG_2902	hydrolase, putative		4103	4018
At1g01010	At1g01010		0	0
MSMEG_1123	cobalamin synthesis protein		711	772
MSMEG_0214	L-sorbosone dehydrogenase		711	1615
MSMEG_3465	acyl-CoA synthase		711	873
MSMEG_6739	hypothetical protein		22886	16123
MSMEG_1788	conserved hypothetical protein		167001	80304
Obsolete	Obsolete		4972	5924
MSMEG_6340	short-chain dehydrogenase/reductase SDR		711	824
Obsolete	Obsolete		711	844
MSMEG_3776	N-acetyl-gamma-glutamyl-phosphate reductase	argC	36140	27792
MSMEG_1298	guanine deaminase		6837	6865
MSMEG_0092	probable transcriptional regulatory protein		40676	51229
MSMEG_5751	putative adhesin/hemolysin		711	1138
MSMEG_3340	hypothetical protein		711	742
Obsolete	Obsolete		10435	18149
MSMEG_5570	DNA ligase		711	672
MSMEG_3235	ABC-type amino acid transport system, secreted component		97835	150653
MSMEG_6568	regulatory protein, LuxR, putative		711	350
MSMEG_0368	hypothetical protein		3689	2847
MSMEG_2551	hypothetical protein		711	725
Obsolete	Obsolete		6148	6287
MSMEG_4129	hypothetical protein		5786	4533
MSMEG_1070	3-oxoacyl-[acyl-carrier-protein] reductase		2467	1865
At1g01290	At1g01290		711	792
MSMEG_5064	malyl-CoA lyase		7033	5409
MSMEG_5589	manganese transport protein MntH		711	730
Obsolete	Obsolete		759	571
MSMEG_5231	hypothetical protein		19429	20804
MSMEG_1124	putative ferredoxin FdxA		4199	3175
MSMEG_1738	probable conserved transmembrane protein		8345	4153
MSMEG_3423	probable IclR family protein regulator		450	1844
MSMEG_3250	ABC transporter, ATP-binding protein		15891	18136
MSMEG_0300	amidohydrolase family protein		711	862
MSMEG_3730	helix-turn-helix, Fis-type, putative		412	1002
MSMEG_1128	conserved hypothetical protein		3844	2001
Empty	Empty		6367	2036
MSMEG_5871	HIT family protein		7775	8026
MSMEG_0480	transcriptional regulator, GntR family protein		114893	9487
Obsolete	Obsolete		711	1055
MSMEG_1570	carboxylesterase		711	1684
MSMEG_3343	hypothetical protein		3966	3467
MSMEG_2332	amino acid carrier protein		241610	294087
MSMEG_3813	NAD-dependent epimerase/dehydratase		711	845
Obsolete	Obsolete		711	777
MSMEG_3460	ferric uptake regulation protein		27622	12959
MSMEG_4868	transcriptional regulator, IclR family protein, C- domain protein		711	853
At1g05850	At1g05850		711	661
MSMEG_1512	dTDP-glucose 4,6-dehydratase	rfbB	20738	22751
MSMEG_4536	conserved hypothetical protein		711	3469
MSMEG_4203	peptidase S8 and S53, subtilisin, kexin, sedolisin		0	0
MSMEG_6579	conserved hypothetical protein		64784	48625
Obsolete	Obsolete		711	909
Obsolete	Obsolete		104804	21481
MSMEG_2013	oxidoreductase, short chain dehydrogenase/reductase family protein		711	701
MSMEG_4846	probable enoyl-CoA hydratase		711	862
MSMEG_6754	MaoC like domain protein		5111	5749
MSMEG_2058	NADH-quinone oxidoreductase, F subunit	nuoF	711	885
MSMEG_0023	conserved hypothetical protein		19552	21479
MSMEG_5696	'Cold-shock' DNA-binding domain protein		31428	37570
MSMEG_5162	cinnamoyl ester hydrolase		711	727
MSMEG_3793	translation initiation factor IF-3	infC	25907	33363
MSMEG_0858	cell division control protein Cdc48		711	3261
MSMEG_4735	conserved hypothetical protein		1167	1827
MSMEG_5018	Adenylate and Guanylate cyclase catalytic domain protein		711	763
MSMEG_2383	glutamyl-tRNA synthetase	gltX	16423	20469
MSMEG_2440	ribosomal protein L19	rplS	324196	311858
Obsolete	Obsolete		2125	1887
MSMEG_0238	O-acetylhomoserine/O-acetylserine sulfhydrylase		11021	10311
MSMEG_5307	TetR-family protein transcriptional regulator		4222	3032
At1g01360	At1g01360		711	690
MSMEG_2797	LysR-family protein transcriptional regulator		711	704
MSMEG_4540	acetyltransferase, gnat family protein		711	758
MSMEG_4959	arginyl-tRNA synthetase	argS	21476	8026
MSMEG_5154	conserved hypothetical protein		26165	35267
MSMEG_6415	conserved hypothetical protein		5527	3234
MSMEG_3961	transcriptional regulator		2989	4935
MSMEG_6081	conserved hypothetical protein		27692	29181
MSMEG_3121	DNA-binding protein		25201	26490
MSMEG_0152	Alanine dehydrogenase/pyridine nucleotide transhydrogenase		711	1155
MSMEG_0875	putative sialic acid transporter		711	942
MSMEG_1406	conserved hypothetical protein		221	837
MSMEG_2701	hypothetical protein		20489	20947
MSMEG_4251	cyclase/dehydrase		9951	9230
MSMEG_5210	hydrolase		711	926
Empty	Empty		4827	804
MSMEG_5999	short chain dehydrogenase		711	1097
MSMEG_3981	L-carnitine dehydratase/bile acid-inducible protein F		711	884
MSMEG_4281	cytosol aminopeptidase		7409	17374
MSMEG_4131	hypothetical protein		711	813
MSMEG_0081	conserved hypothetical protein		10207	10613
MSMEG_0545	transcriptional regulator, LuxR family protein		2862	5623
MSMEG_3823	3-oxoacyl-[acyl-carrier-protein] reductase		711	661
At1g01880	At1g01880		0	0
MSMEG_4543	ABC transporter system integral membrane protein		711	629
MSMEG_6286	aspartate transaminase		7206	8331
MSMEG_4436	transketolase		711	566
Empty	Empty		6523	987
MSMEG_5328	conserved hypothetical protein		215506	127952
MSMEG_4582	conserved hypothetical protein		2099	2199
MSMEG_5992	conserved hypothetical protein		711	736
MSMEG_1744	hypothetical protein		711	709
MSMEG_3248	ABC transporter branched chain amino acid transport permease		16333	32094
MSMEG_5322	hypothetical protein		711	1020
MSMEG_0271	conserved hypothetical protein		2210	814
Obsolete	Obsolete		8009	5169
MSMEG_1779	hypothetical protein		6070	2318
Obsolete	Obsolete		11329	7099
MSMEG_0211	ABC transporter, ATP-binding protein		8643	17367
MSMEG_6713	hydroxyquinol 1,2-dioxygenase		711	696
MSMEG_6647	citrate synthase 2		711	873
MSMEG_1209	glycosidase		3205	385
MSMEG_6056	transposase; this gene contains a frame shift which is not the result of sequencing error		711	831
MSMEG_3733	conserved hypothetical protein		32138	33569
MSMEG_0187	acetyltransferase		4774	3537
MSMEG_2767	conserved hypothetical protein		711	927
At1g06450	At1g06450		711	719
MSMEG_3260	LysR-family protein transcriptional regulator		711	868
MSMEG_4084	putative acyl-CoA dehydrogenase		1112	2222
MSMEG_2315	conserved hypothetical protein		2830	3364
MSMEG_5409	conserved hypothetical protein		6741	8503
MSMEG_6944	conserved hypothetical protein, putative		14349	15594
Obsolete	Obsolete		711	451
MSMEG_3211	imidazoleglycerol phosphate synthase, cyclase subunit	hisF	7841	8718
MSMEG_5245	universal stress protein family protein		0	0
MSMEG_2774	diguanylate cyclase (ggdef) domain protein		5361	6403
MSMEG_6240	conserved hypothetical protein		11863	32834
MSMEG_1294	allantoicase		24382	27358
MSMEG_0792	thiamine biosynthesis protein ThiS	thiS	13536	14653
MSMEG_3154	membrane protein implicated in regulation of membrane protease activity		8924	9163
MSMEG_4212	transcriptional regulatory protein CitT		1739	1171
Empty	Empty		5580	1162
MSMEG_5524	succinyl-CoA synthetase, alpha subunit	sucD	47203	57600
MSMEG_3407	epoxide hydrolase		711	2180
MSMEG_0616	conserved hypothetical protein		1634	3025
MSMEG_4016	conserved hypothetical protein		5854	8421
MSMEG_2608	cobalt transport protein CbiM		32723	49197
MSMEG_3026	conserved hypothetical protein		5615	4868
MSMEG_5987	two-component regulator		3068	631
At1g04410	At1g04410		711	681
MSMEG_1571	integral membrane protein		740	594
MSMEG_1267	putative ribosylglycohydrolase; this gene contains a frame shift which is not the result of sequencing error; identified by match to protein family HMM PF00782		711	821
MSMEG_2344	dehydrogenase		32439	11429
MSMEG_6883	hypothetical protein; this region contains one or more premature stops and/or frameshifts which are not the result of sequencing error; identified by Glimmer2; putative		711	816
Obsolete	Obsolete		4431	6931
Obsolete	Obsolete		711	999
MSMEG_2674	similar at the nucleotide level to IS1137 in the IS Finder database. This gene is disrupted by an IS element.; IS1137, transposase orfB, interruption-N		50271	14559
MSMEG_2798	hypothetical protein		12472	11652
MSMEG_3601	ribose/xylose/arabinose/galactoside ABC-type transport systems, permease components		6408	7983
MSMEG_5420	Tat-translocated enzyme		711	1344
MSMEG_0192	transcriptional regulator, RpiR family protein		711	940
MSMEG_0009	hypothetical protein		56370	54789
Obsolete	Obsolete		2002	345
MSMEG_3275	RNA polymerase sigma factor, sigma-70 family protein		711	695
MSMEG_3934	phosphoenolpyruvate synthase		711	698
MSMEG_3255	DoxX subfamily protein, putative		97950	32999
MSMEG_3414	conserved hypothetical protein		711	711
MSMEG_1533	subtilase family protein		711	726
MSMEG_2628	translation initiation factor IF-2	infB	58021	70930
MSMEG_1759	hypothetical protein		10196	4611
MSMEG_1136	conserved hypothetical protein		18115	22640
MSMEG_3450	haloacid dehalogenase, type II	dehII	1449	646
At1g02290	At1g02290		2217	300
MSMEG_0670	FAD dependent oxidoreductase		7662	4905
MSMEG_6490	major facilitator superfamily protein		711	716
MSMEG_2189	allophanate hydrolase	atzF	133108	2935
MSMEG_5321	hypothetical protein		2628	500
Obsolete	Obsolete		10856	1024
Obsolete	Obsolete		711	874
MSMEG_2872	short-chain dehydrogenase/reductase SDR		711	412
MSMEG_5917	conserved hypothetical protein		0	0
MSMEG_0928	UDP-N-acetylenolpyruvoylglucosamine reductase	murB	1011	4952
MSMEG_4674	trigger factor	tig	74338	107179
MSMEG_1619	hypothetical protein		711	858
MSMEG_6501	hypothetical protein		8871	3931
MSMEG_5860	transcriptional regulator, TetR family protein		711	756
MSMEG_0651	putative conserved exported protein		711	1025
Empty	Empty		4048	530
MSMEG_1318	polysaccharide deacetylase family protein		711	958
MSMEG_4235	S-adenosyl-methyltransferase MraW	mraW	18204	21314
MSMEG_0281	choline dehydrogenase		711	789
MSMEG_4297	acyltransferase, ws/dgat/mgat subfamily protein		711	2967
MSMEG_0383	conserved hypothetical protein		161885	324691
MSMEG_5156	base excision DNA repair protein, HhH-GPD family protein		22986	23242
MSMEG_2025	putative IclR family protein transcriptional regulator		12419	6717
At1g05270	At1g05270		711	710
Obsolete	Obsolete		711	1285
MSMEG_6023	transposase		711	763
MSMEG_5403	cadmium-translocating P-type ATPase	cadA	139	2579
Empty	Empty		8906	1041
MSMEG_2341	conserved hypothetical protein		6443	4118
MSMEG_2210	CaiB/BaiF family protein; this gene contains a frame shift which is not the result of sequencing error		3028	2569
MSMEG_0629	trans-aconitate 2-methyltransferase		711	898
MSMEG_3276	integral membrane protein		16888	29820
MSMEG_0414	oxidoreductase, 2OG-Fe(II) oxygenase family protein		711	972
MSMEG_0985	sugar transporter family protein		8386	7470
MSMEG_0471	transcriptional regulator LysR family protein		711	784
MSMEG_4612	conserved hypothetical protein; this gene contains a frame shift which is not the result of sequencing error; identified by match to protein family HMM PF04978		4496	2855
MSMEG_5617	immunogenic protein MPT63		81558	22157
Obsolete	Obsolete		711	790
MSMEG_4703	glycerol-3-phosphate acyltransferase		711	3850
MSMEG_0104	transcriptional regulator, LysR family protein		711	730
Obsolete	Obsolete		711	1063
MSMEG_1176	hypothetical protein		643	1323
MSMEG_2842	nitrilotriacetate monooxygenase component A	ssuD	711	836
MSMEG_4368	putative regulatory protein, FmdB family protein		34181	45717
MSMEG_2055	NADH-quinone oxidoreductase, I subunit	nuoI	711	468
Obsolete	Obsolete		711	819
At1g01640	At1g01640		711	602
MSMEG_5413	exopolyphosphatase		5688	3270
MSMEG_0247	secreted peptidase		711	4132
MSMEG_6573	conserved hypothetical protein		711	761
MSMEG_5601	hypothetical protein		517	1014
MSMEG_2421	conserved hypothetical protein		2517	6271
MSMEG_3960	transcriptional regulator		25202	906
MSMEG_3994	short chain dehydrogenase		711	1000
Obsolete	Obsolete		0	0
MSMEG_1835	TobH protein		6188	9305
Obsolete	Obsolete		0	0
MSMEG_1541	hypothetical protein		0	0
MSMEG_3370	hypothetical protein		1338	1367
MSMEG_2311	conserved hypothetical protein		2192	2823
MSMEG_2209	transcriptional regulator, GntR family protein		711	1269
Empty	Empty		3372	705
MSMEG_2734	tRNA delta(2)-isopentenylpyrophosphate transferase	miaA	711	1023
MSMEG_1282	hypothetical cytosolic protein		711	925
MSMEG_6124	putative ABC transporter periplasmic oligopeptide-binding protein		711	732
MSMEG_4216	conserved hypothetical protein		26847	31185
MSMEG_6934	thioredoxin	trx	7638	10970
MSMEG_5208	conserved hypothetical protein		900	533
MSMEG_0650	GntR-family protein transcriptional regulator		711	600
At1g03260	At1g03260		711	562
MSMEG_1133	bifunctional short chain isoprenyl diphosphate synthase		3352	9139
MSMEG_5205	conserved hypothetical protein		711	798
MSMEG_2884	cyclohexanone monooxygenase		711	692
Empty	Empty		3313	1833
MSMEG_0882	conserved hypothetical protein		4049	3537
Obsolete	Obsolete		711	742
MSMEG_4382	dehydrogenase/reductase SDR family protein member 10		8600	16554
MSMEG_6353	delta3,5-delta2,4-dienoyl-CoA isomerase		8397	13661
MSMEG_2630	DHH family protein		9871	14073
MSMEG_0581	4-aminobutyrate transaminase	gabT	4174	2568
MSMEG_0361	Glycosyl hydrolase family protein 3		11993	17745
MSMEG_0119	conserved hypothetical protein		32609	35349
Obsolete	Obsolete		1518	377
MSMEG_0285	transcriptional regulator TetR family protein		2617	1214
MSMEG_1285	tetratricopeptide repeat family protein		711	1001
MSMEG_2441	signal peptidase I	lepB	18912	17934
MSMEG_3269	putative sugar ABC transporter ATP-binding protein		711	740
MSMEG_5249	serine hydroxymethyltransferase	glyA	10051	16034
MSMEG_2771	TrkA protein		4072	9242
MSMEG_5150	putative pterin-4-alpha-carbinolamine dehydratase		13577	15193
Obsolete	Obsolete		15794	6920
Obsolete	Obsolete		1942	274
At1g05540	At1g05540		711	701
MSMEG_1862	transposase		711	1468
MSMEG_0302	peptidase, S9A/B/C families		4140	2553
MSMEG_5650	AMP-dependent synthetase and ligase		0	0
MSMEG_5499	conserved hypothetical protein		711	822
MSMEG_0918	transcriptional regulator, XRE family protein		35405	48496
MSMEG_1951	conserved domain protein		329122	162935
MSMEG_5584	short chain dehydrogenase		711	771
MSMEG_1514	conserved hypothetical protein		3901	4742
MSMEG_5228	3-beta hydroxysteroid dehydrogenase/isomerase family protein		711	747
MSMEG_0661	glutamate-1-semialdehyde 2,1-aminomutase		711	964
MSMEG_1760	short-chain dehydrogenase/reductase SDR		48391	90490
MSMEG_6274	conserved hypothetical protein		7806	3320
Obsolete	Obsolete		711	653
MSMEG_5175	NAD-dependent deacetylase		7893	8340
Empty	Empty		5439	860
MSMEG_6927	MutT/nudix family protein		1890	6966
MSMEG_0189	conserved hypothetical protein		711	836
MSMEG_2184	amino acid permease		937813	39480
MSMEG_4462	sodium:solute symporter		711	831
MSMEG_3858	conserved hypothetical protein		47485	58212
MSMEG_2944	holliday junction DNA helicase RuvA	ruvA	9087	10859
MSMEG_4125	oxidoreductase, short chain dehydrogenase/reductase family protein		2045	7898
At1g04170	At1g04170		0	0
MSMEG_5715	conserved hypothetical protein		30197	47027
MSMEG_3006	Fe-dependent alcohol dehydrogenase		711	388
MSMEG_0406	acyl-coA-dehydrogenase		9183	3281
Empty	Empty		4117	2004
MSMEG_3380	pyridoxamine 5'-phosphate oxidase-related, FMN-binding		7901	5983
MSMEG_3381	acyl carrier protein phosphodiesterase		32209	36203
MSMEG_2124	glycerol uptake facilitator, MIP channel		24512	39250
MSMEG_2633	ABC transporter ATP-binding protein		0	0
Obsolete	Obsolete		9040	10297
MSMEG_5507	hypothetical protein		1315	4303
MSMEG_0637	iron-sulfur binding oxidoreductase		26586	7693
MSMEG_5357	conserved hypothetical protein		2263	950
Obsolete	Obsolete		711	2028
MSMEG_6815	secreted protein		6371	6406
Obsolete	Obsolete		711	597
MSMEG_2890	putative transcriptional regulator		711	709
MSMEG_1247	conserved hypothetical protein		7582	6726
MSMEG_3832	4-hydroxyacetophenone monooxygenase		711	681
MSMEG_3010	acetyl-hydrolase		711	433
Obsolete	Obsolete		4127	549
MSMEG_6838	putative esterase		852	345
MSMEG_3550	ectoine/hydroxyectoine ABC transporter, ATP-binding protein	ehuA	93578	23972
At1g03430	At1g03430		1537	365
MSMEG_6669	ABC transporter, permease protein		0	0
MSMEG_2171	L-carnitine dehydratase/bile acid-inducible protein F		975	657
MSMEG_1316	peptide chain release factor 3	prfC	6725	2893
MSMEG_5738	conserved hypothetical protein		9168	12083
MSMEG_6625	glyoxalase family protein		711	676
Obsolete	Obsolete		1125	1600
MSMEG_0284	ribosyldihydronicotinamide dehydrogenase (quinone)		3234	6420
MSMEG_4130	polysaccharide deacetylase family protein		1378	474
MSMEG_0940	conserved hypothetical protein		11977	9042
MSMEG_2611	pyridine nucleotide-disulphide oxidoreductase family protein		7448	7555
MSMEG_1717	ISMsm8, transposase		2050	5684
MSMEG_1191	hypothetical protein		7260	4296
MSMEG_5702	molybdenum cofactor synthesis domain protein		26818	30651
MSMEG_2483	transcriptional regulator, IclR family protein		1266	924
Empty	Empty		9799	6536
MSMEG_1073	oxidoreductase, short-chain dehydrogenase/reductase family protein		33243	4357
MSMEG_6049	secreted protein		2740	1289
MSMEG_5800	amidophosphoribosyltransferase	purF	30234	36127
MSMEG_4406	UsfY protein		711	482
MSMEG_1778	conserved hypothetical protein		6641	1933
MSMEG_4333	transcriptional regulator, TetR family protein		711	681
Obsolete	Obsolete		5033	5829
At1g04710	At1g04710		711	590
MSMEG_0443	hydrolase, carbon-nitrogen family protein		711	899
MSMEG_0660	Bacterial extracellular solute-binding protein		2149	462
Obsolete	Obsolete		711	783
Empty	Empty		8606	1560
MSMEG_6273	integral membrane protein		3573	1610
MSMEG_6619	conserved hypothetical protein; this gene contains a frame shift which is not the result of sequencing error		437	1148
MSMEG_5050	methionine aminopeptidase, type I	map	711	1724
MSMEG_6473	tetracenomycin polyketide synthesis O-methyltransferase TcmP		7082	5156
MSMEG_5618	acyl-CoA dehydrogenase		939	545
Obsolete	Obsolete		711	900
MSMEG_0552	conserved hypothetical protein		2330	4054
MSMEG_5497	conserved hypothetical protein		21000	3458
MSMEG_4792	virulence factor mce family protein		1470	384
MSMEG_2744	thymidylate synthase		3478	7882
MSMEG_5395	sensor protein KdpD		1270	462
MSMEG_4490	undecaprenyl diphosphate synthase	uppS	20197	24420
MSMEG_5638	metallo-beta-lactamase family protein		5200	8614
MSMEG_2907	hypothetical oxidoreductase YeiQ		711	708
MSMEG_2936	hydrolase, nudix family protein		8534	8464
MSMEG_4821	conserved hypothetical protein		3883	1222
Obsolete	Obsolete		711	709
MSMEG_6709	cyclopentanol dehydrogenase		3614	5920
At1g03790	At1g03790		711	713
MSMEG_3267	transporter		711	787
MSMEG_6069	CobW/P47K C- domain protein		711	738
MSMEG_4263	ubiquinol-cytochrome c reductase cytochrome b subunit		35383	46618
MSMEG_5671	YbaK/prolyl-tRNA synthetase associated region		971	1152
MSMEG_4157	putative transposase		2747	721
MSMEG_1935	TetR-family protein transcriptional regulator		11180	8861
MSMEG_6459	ferredoxin-dependent glutamate synthase 1		5009	7337
MSMEG_4532	sulfate ABC transporter, permease protein CysT	cysT	711	7711
MSMEG_5580	Ku protein		5954	5269
MSMEG_0631	sulfatase family protein, authentic frameshift; this gene contains a frame shift which is not the result of sequencing error; identified by match to protein family HMM PF00884		711	2322
MSMEG_1263	conserved hypothetical protein		711	755
MSMEG_4359	hypothetical protein		2209	1486
MSMEG_0180	putative HTH-type transcriptional regulator		711	959
MSMEG_0549	ABC transporter, permease protein		44797	18908
At1g02810	At1g02810		0	0
MSMEG_0795	ABC transporter ATP-binding protein		12949	7361
MSMEG_5619	acyl-CoA dehydrogenase domain protein		711	662
MSMEG_4458	transmembrane transport protein		711	609
MSMEG_3958	glyoxalase/bleomycin resistance protein/dioxygenase		711	1592
MSMEG_2251	nitrate/nitrite response regulator protein		4517	3442
MSMEG_2153	transcriptional regulator, TetR family protein		3100	4152
MSMEG_5159	DNA-binding response regulator, putative		1377	1328
MSMEG_0342	hypothetical protein		711	903
MSMEG_4861	cyclase		711	660
MSMEG_5964	glycosyl transferase, group 1, putative		1137	6027
MSMEG_0374	glycolate oxidase subunit		711	733
MSMEG_6782	hypothetical protein		42681	5662
MSMEG_0598	hypothetical protein		711	1015
MSMEG_0540	transcriptional regulator, putative		3551	4246
MSMEG_3673	4-alpha-glucanotransferase	malQ	14653	8342
MSMEG_6407	Cof-like hydrolase		7746	9379
MSMEG_5920	FMN-dependent monooxygenase		1901	2922
MSMEG_5486	peptidase S1 and S6, chymotrypsin/Hap		17903	13932
MSMEG_0158	formyl-coenzyme A transferase		6276	5338
MSMEG_6034	hypothetical protein		6645	598
MSMEG_2435	30S ribosomal protein S16		102838	105767
MSMEG_6572	methyltransferase		711	804
At1g03650	At1g03650		711	729
MSMEG_4970	hypothetical protein		5756	1813
MSMEG_5932	conserved hypothetical protein		4182	1828
MSMEG_4705	acyltransferase, ws/dgat/mgat subfamily protein		11413	11853
MSMEG_2584	penicillin-binding protein, putative		8328	7043
MSMEG_2364	glutamyl-tRNA(Gln) amidotransferase, C subunit	gatC	32186	26724
MSMEG_2414	pantetheine-phosphate adenylyltransferase	coaD	2793	3551
MSMEG_4077	enoyl-CoA hydratase		711	625
MSMEG_6825	caax amino protease family protein, putative		1321	395
MSMEG_1632	hypothetical protein		711	1050
MSMEG_1460	Pyridine nucleotide-disulphide oxidoreductase		711	619
MSMEG_6899	conserved hypothetical protein		4072	2109
MSMEG_5288	putative serine/threonine protein kinase		711	647
MSMEG_3356	conserved hypothetical protein TIGR00026		2853	3041
Obsolete	Obsolete		44471	47884
MSMEG_6929	integral membrane protein MviN, putative		711	813
MSMEG_4707	non-heme bromoperoxidase BPO-A2		4708	2077
MSMEG_5103	succinyl-diaminopimelate desuccinylase	dapE	6581	3802
Obsolete	Obsolete		711	496
MSMEG_1192	M23 peptidase domain protein		711	707
MSMEG_1444	ribosomal protein L29	rpmC	56087	51070
MSMEG_3923	conserved hypothetical protein		533	1146
MSMEG_3922	hypothetical protein		3567	4224
At1g03050	At1g03050		2054	1914
MSMEG_4325	malonyl CoA-acyl carrier protein transacylase		59301	66690
MSMEG_5626	luciferase		711	739
Obsolete	Obsolete		4633	4110
MSMEG_3849	hypothetical protein		496	486
MSMEG_4841	conserved hypothetical protein		3434	722
MSMEG_5228	3-beta hydroxysteroid dehydrogenase/isomerase family protein		1972	829
MSMEG_0972	cytochrome C biogenesis protein transmembrane region		5752	7823
MSMEG_3555	hydrolase		711	559
Obsolete	Obsolete		2716	7001
Obsolete	Obsolete		1455	417
MSMEG_5553	CheR methyltransferase, SAM binding domain protein	cheR	711	5281
MSMEG_6650	hypothetical protein		711	1394
MSMEG_3899	ectoine synthase	ectC	1962	2887
MSMEG_2886	stress responsive A/B Barrel Domain family protein		24983	22835
MSMEG_4156	putative transposase		711	711
MSMEG_0507	probable sugar ABC transporter, permease protein		711	1138
MSMEG_2612	conserved hypothetical protein		5472	5246
Obsolete	Obsolete		0	0
MSMEG_0070	hypothetical protein		29315	36995
MSMEG_6946	ribosomal protein L34	rpmH	117143	142363
MSMEG_4898	conserved hypothetical protein		24897	25478
MSMEG_2932	HIT family protein hydrolase		8464	14203
At1g04490	At1g04490		711	729
MSMEG_1134	putative protease HtpX		7594	13875
MSMEG_1586	beta-lactamase		711	691
Obsolete	Obsolete		2282	4891
MSMEG_2463	nicotine dehydrogenase chain A		711	2703
MSMEG_3722	bifunctional coenzyme PQQ synthesis protein C/D		1256	501
MSMEG_2643	conserved hypothetical protein		2828	969
Obsolete	Obsolete		711	748
MSMEG_5310	SAM-dependent methyltransferase		1372	1896
MSMEG_3925	AttM/AiiB family protein		711	714
MSMEG_2207	beta-ketothiolase		711	889
MSMEG_2847	bacterial extracellular solute-binding protein, family protein 5		711	713
MSMEG_5184	alpha-methylacyl-CoA racemase, putative		4581	5815
MSMEG_6873	enoyl-CoA hydratase/isomerase; this gene contains a frame shift which is not the result of sequencing error		1665	3478
MSMEG_3483	mosc domain protein		7149	9260
Empty	Empty		3298	393
MSMEG_5000	transcriptional regulator, LysR family protein		2794	662
MSMEG_3573	integral membrane protein, putative		711	750
MSMEG_5305	choline dehydrogenase		711	967
MSMEG_1457	conserved hypothetical protein		711	693
Obsolete	Obsolete		711	773
Obsolete	Obsolete		3540	7846
MSMEG_1487	conserved hypothetical protein		1463	514
At1g02910	At1g02910		1371	556
MSMEG_3107	conserved hypothetical protein		711	1810
MSMEG_1702	amidohydrolase		13324	18606
MSMEG_1610	glutamine-hydrolyzing GMP synthase		3366	8891
MSMEG_4175	transcriptional regulator, ArsR family protein		711	1827
Obsolete	Obsolete		711	421
MSMEG_0890	HD domain protein		2107	6453
MSMEG_0555	ABC transporter permease protein		0	0
MSMEG_3971	hypothetical protein		0	0
MSMEG_5803	hypothetical protein		711	908
MSMEG_0688	aspartate aminotransferase		10184	8612
MSMEG_4482	DNA primase		4841	3007
Empty	Empty		1701	276
Obsolete	Obsolete		711	655
MSMEG_5690	conserved hypothetical protein		7434	9000
MSMEG_3582	ATP-dependent protease La	lon	2490	975
MSMEG_4663	protein IolB		711	806
MSMEG_5433	4Fe-4S binding domain protein		0	0
MSMEG_4200	peptidase M20		18304	20342
MSMEG_0322	glyoxylase family protein; this gene contains a frame shift which is not the result of sequencing error		1914	976
MSMEG_6578	hypothetical protein		0	0
MSMEG_5703	molybdenum cofactor biosynthesis protein C	moaC	21961	29994
MSMEG_0919	heparin-binding hemagglutinin		54146	72944
At1g02630	At1g02630		0	0
MSMEG_6752	endoglucanase A		11579	9380
MSMEG_3392	acyl-CoA dehydrogenase domain protein		711	642
MSMEG_1272	putative ribosylglycohydrolase		711	825
MSMEG_2751	hypothetical protein		434	1070
MSMEG_0026	putative membrane protein		74042	86394
MSMEG_5977	dTDP-4-dehydrorhamnose 3,5-epimerase	rfbC	820	644
MSMEG_6119	conserved hypothetical protein		711	657
MSMEG_2560	conserved hypothetical protein		711	653
MSMEG_4561	ABC Fe3+-siderophores transporter, periplasmic binding protein		2466	4729
MSMEG_2293	conserved hypothetical protein		711	779
MSMEG_3131	AMP-binding protein		430	472
MSMEG_5465	transcriptional regulator, AraC family protein		711	827
MSMEG_5405	transcriptional regulator, ArsR family protein		711	2848
MSMEG_2001	sugar transporter		0	0
MSMEG_0408	type I modular polyketide synthase		2154	6214
MSMEG_4335	conserved hypothetical protein		711	881
Obsolete	Obsolete		23323	24711
MSMEG_4786	virulence factor mce family protein		711	426
MSMEG_1334	metallo-beta-lactamase family protein		4722	3318
MSMEG_6684	agarase		4740	1861
Obsolete	Obsolete		20312	18613
Obsolete	Obsolete		22358	25427
At1g04500	At1g04500		199	53
MSMEG_4559	ABC transporter, membrane spanning protein		7361	10983
MSMEG_5923	acetyl-CoA acetyltransferase		711	1597
MSMEG_4704	acyltransferase family protein		2136	4404
MSMEG_4061	translation initiation inhibitor		711	595
MSMEG_4071	conserved hypothetical protein; this region contains one or more premature stops and/or frameshifts which are not the result of sequencing error		3908	2170
MSMEG_1127	probable conserved transmembrane protein		2905	2892
MSMEG_2229	enoyl-CoA hydratase		766	686
MSMEG_5857	hypothetical oxidoreductase		0	0
MSMEG_6446	hypothetical protein		5141	5188
MSMEG_3799	conserved hypothetical protein		3057	6795
MSMEG_6386	membrane protein		5373	4602
Empty	Empty		8426	1202
MSMEG_6603	NADH:flavin oxidoreductase/nadh oxidase		22849	2416
MSMEG_6682	RNA polymerase sigma-70 factor, putative		711	688
MSMEG_2656	guanosine pentaphosphate synthetase I/polyribonucleotide nucleotidyltransferase	gpsI	17309	22878
MSMEG_2098	fumarylacetoacetate hydrolase family protein		1489	402
MSMEG_0486	putative ABC transporter, periplasmic protein		711	711
MSMEG_3188	adenosylmethionine-8-amino-7-oxononanoate transaminase	bioA	711	973
MSMEG_0229	dihydroxy-acid dehydratase	ilvD	26425	39896
MSMEG_3327	hypothetical protein		3085	4108
MSMEG_5579	MarR-family protein transcriptional regulator		711	738
MSMEG_2474	probable cutinase Cut3		711	683
At1g02950	At1g02950		0	0
MSMEG_4542	oligopeptide transport integral membrane protein		711	701
MSMEG_5519	monooxygenase		1318	411
MSMEG_1515	two-component sensor histidine kinase		10989	13238
MSMEG_2678	hypothetical protein		711	723
Obsolete	Obsolete		34858	38857
Obsolete	Obsolete		711	708
MSMEG_2029	3-ketoacyl-ACP/CoA redutase		711	615
MSMEG_3114	conserved hypothetical protein		711	768
MSMEG_0210	LprO protein		5603	8701
MSMEG_1348	RNA polymerase ECF-subfamily protein sigma factor		711	713
MSMEG_2869	3-ketosteroid-delta-1-dehydrogenase		0	0
MSMEG_5352	conserved hypothetical protein		8055	6901
MSMEG_4390	hypothetical protein		0	0
MSMEG_5776	phosphate transport system regulatory protein PhoU	phoU	14652	12081
Empty	Empty		6845	922
MSMEG_5933	conserved hypothetical protein		868	737
MSMEG_6808	hypothetical protein		711	668
MSMEG_1573	carbohydrate kinase family protein		550	3697
MSMEG_1660	oxidoreductase, 2-nitropropane dioxygenase family protein		711	1572
MSMEG_0721	RemQ protein; this gene contains a frame shift which is not the result of sequencing error		1954	3823
MSMEG_4030	conserved hypothetical protein		711	633
MSMEG_3099	6-phosphogluconolactonase	pgl	57030	93250
At1g01610	At1g01610		711	759
MSMEG_6122	ABC transporter, membrane spanning protein		711	715
MSMEG_2962	protein-export membrane protein SecF		20198	31138
Obsolete	Obsolete		3612	1299
MSMEG_4338	possible transcriptional regulatory protein		437	1054
MSMEG_4804	conserved hypothetical protein		71809	95370
MSMEG_2112	secreted protein		31239	10653
MSMEG_2895	short chain oxidoreductase		2037	6237
MSMEG_6029	conserved hypothetical protein		5540	3813
MSMEG_3285	3-isopropylmalate dehydrogenase		12950	5102
MSMEG_4485	glycyl-tRNA synthetase	glyS	27126	29061
MSMEG_3076	gamma-glutamyltransferase	ggt	1417	2220
Empty	Empty		7935	985
MSMEG_5678	glyoxalase/bleomycin resistance protein/dioxygenase		3494	9850
Obsolete	Obsolete		25617	3975
MSMEG_4851	caib/baif family protein		711	765
MSMEG_5463	6-phosphogluconate dehydrogenase, NAD-binding		711	779
Obsolete	Obsolete		711	777
MSMEG_5442	glutamate dehydrogenase		4519	3113
MSMEG_0520	porin		4201	5596
MSMEG_1163	hypothetical protein		711	1307
MSMEG_1441	50S ribosomal protein L22		160247	173421
MSMEG_2386	transcriptional regulator, IclR family protein		9871	8576
At1g05080	At1g05080		711	549
Obsolete	Obsolete		15134	6915
MSMEG_2796	integral membrane protein		3351	882
MSMEG_5578	hypothetical protein		1660	311
MSMEG_2903	transposase; this gene contains a frame shift which is not the result of sequencing error		711	968
MSMEG_1597	Transcription factor WhiB		90534	124877
MSMEG_6771	conserved hypothetical protein		711	608
MSMEG_6145	hypothetical protein		5200	2944
MSMEG_2327	nudix hydrolase		3488	4686
MSMEG_0432	uroporphyrinogen-III synthetase		17251	16711
MSMEG_2060	NADH-quinone oxidoreducatase, D subunit	nuoD	0	0
MSMEG_2737	ppe family protein		711	659
MSMEG_5622	putative acyl-CoA dehydrogenase		0	0
MSMEG_4627	nucleoside diphosphate kinase		37641	39595
MSMEG_0798	hypothetical protein		711	1880
Empty	Empty		3474	732
MSMEG_0741	conserved hypothetical protein		711	3863
MSMEG_4885	conserved hypothetical protein		711	740
MSMEG_0426	transcriptional regulator, GntR family protein		1192	1869
MSMEG_1565	transcriptional regulator, TetR family protein		4180	7436
MSMEG_4508	conserved domain protein		3174	4671
MSMEG_3585	MmpS2 protein		711	633
MSMEG_5639	enoyl-CoA hydratase		21073	34115
At1g05620	At1g05620		711	904
MSMEG_0350	virulence factor Mce family protein		711	628
MSMEG_2314	putative esterase family protein		134	2623
MSMEG_0889	succinic semialdehyde dehydrogenase		8105	10874
MSMEG_4252	conserved hypothetical protein		3914	6722
Obsolete	Obsolete		711	853
MSMEG_1640	ATP/GTP-binding protein		26602	36971
MSMEG_5596	oxidoreductase		711	3161
MSMEG_2407	morphine 6-dehydrogenase		51091	54527
MSMEG_3876	phosphotransferase enzyme family protein, putative		711	1888
MSMEG_6113	D-alanyl-D-alanine carboxypeptidase/D-alanyl-D-alanine-endopeptidase	dacB	5738	7512
Obsolete	Obsolete		13043	12283
Empty	Empty		5220	1114
MSMEG_4919	conserved hypothetical protein		29694	40489
MSMEG_5034	hypothetical protein		711	699
MSMEG_5775	LytR/CpsA/Psr family protein		16274	19378
MSMEG_2307	conserved hypothetical protein		711	901
MSMEG_0797	conserved hypothetical protein; this gene contains a frame shift which is not the result of sequencing error		711	1000
MSMEG_4082	monoxygenase		711	1067
MSMEG_0420	conserved hypothetical protein		5896	6858
MSMEG_3294	hypothetical protein		4521	452
MSMEG_1091	urease accessory protein UreE 1		1334	1621
MSMEG_5416	LpqU protein		711	2465
At1g02475	At1g02475		711	696
MSMEG_6071	metallo-beta-lactamase superfamily protein		1116	1431
MSMEG_4472	multidrug-efflux transporter protein		1249	739
MSMEG_1838	cationic amino acid transporter		1329	2244
MSMEG_2820	hypothetical protein		26515	38353
MSMEG_0066	early secretory antigenic target, 6 kDa		607435	925640
MSMEG_6325	conserved hypothetical protein		4740	501
MSMEG_2227	carnitinyl-CoA dehydratase		2384	1123
MSMEG_4816	6-phosphogluconate dehydrogenase, NAD-binding		684	724
MSMEG_3583	monooxygenase		91	251
MSMEG_6842	2,2-dialkylglycine decarboxylase		711	710
MSMEG_1193	TROVE domain protein		5247	6310
MSMEG_5525	succinyl-CoA synthetase, beta subunit	sucC	54932	74972
MSMEG_1887	hypothetical protein		6916	4389
MSMEG_4672	Clp protease	clpP	35434	51104
Empty	Empty		1056	441
MSMEG_2542	integral membrane protein DUF6		711	811
MSMEG_2651	alkanesulfonate monooxygenase family protein		2299	6659
MSMEG_4696	alpha-amylase family protein		711	2030
MSMEG_1784	type I topoisomerase		711	757
Obsolete	Obsolete		90409	38493
Obsolete	Obsolete		711	823
MSMEG_6483	methyltransferase type 11		5733	8529
At1g04780	At1g04780		0	0
MSMEG_3106	quinone oxidoreductase		34833	58406
MSMEG_6616	S-(hydroxymethyl)glutathione dehydrogenase		59728	35057
MSMEG_1190	serine/threonine-protein kinase PknD		711	615
MSMEG_4537	major membrane protein I		4881	7616
Obsolete	Obsolete		257105	843076
MSMEG_0712	transcriptional regulator, TetR family protein		711	1595
MSMEG_6692	putative glutamine-binding periplasmic protein		711	2172
MSMEG_1203	methoxy mycolic acid synthase 1		10547	17850
MSMEG_1172	arsenical-resistance protein	arsB	711	1095
Obsolete	Obsolete		14406	20306
MSMEG_1231	inner membrane protein YidH		711	758
Empty	Empty		6300	2026
MSMEG_1278	death-on-curing protein		3246	1662
MSMEG_5483	porin		647622	1006337
MSMEG_6554	hypothetical ABC transporter ATP-binding protein		711	863
Obsolete	Obsolete		711	750
MSMEG_2993	acyl-CoA dehydrogenase, C- domain protein		3749	1637
MSMEG_2445	conserved hypothetical protein		58	245
MSMEG_0674	ErfK/YbiS/YcfS/YnhG family protein		3170	3706
Obsolete	Obsolete		1788	413
MSMEG_0834	tuberculin related peptide		14407	16929
MSMEG_1526	probable cutinase		8207	5712
At1g03180	At1g03180		711	401
MSMEG_4572	DNA polymerase III, delta subunit		711	722
MSMEG_1929	conserved hypothetical protein		7545	5943
Obsolete	Obsolete		2385	1026
MSMEG_3059	esterase		1194	5838
MSMEG_1788	conserved hypothetical protein		170923	79390
Obsolete	Obsolete		7908	6594
MSMEG_6340	short-chain dehydrogenase/reductase SDR		1647	1319
Obsolete	Obsolete		711	1756
MSMEG_3776	N-acetyl-gamma-glutamyl-phosphate reductase	argC	38648	31603
MSMEG_1298	guanine deaminase		6972	4926
MSMEG_0092	probable transcriptional regulatory protein		34345	41227
MSMEG_5751	putative adhesin/hemolysin		6205	4515
MSMEG_5450	redox-sensitive transcriptional activator SoxR	soxR	1504	2560
MSMEG_0222	conserved hypothetical protein		4194	5258
Empty	Empty		2739	356
Obsolete	Obsolete		24050	21155
MSMEG_0106	sensory histidine kinase		0	0
MSMEG_0279	amino acid permease		711	861
MSMEG_1733	conserved hypothetical protein		0	0
MSMEG_6749	conserved hypothetical protein		6013	2984
Obsolete	Obsolete		711	490
MSMEG_2704	transposase; this gene contains a frame shift which is not the result of sequencing error; identified by match to protein family HMM PF01548		905	7025
At1g05360	At1g05360		711	689
MSMEG_4279	adenylate and Guanylate cyclase catalytic domain protein		620	842
MSMEG_2269	NHL repeat protein		1399	4339
MSMEG_4101	ABC-type transporter, substrate binding protein		711	857
MSMEG_4432	hypothetical protein		171	122
MSMEG_1124	putative ferredoxin FdxA		2562	690
MSMEG_1738	probable conserved transmembrane protein		3244	4092
MSMEG_3423	probable IclR family protein regulator		3597	4308
MSMEG_3250	ABC transporter, ATP-binding protein		14031	17023
MSMEG_0300	amidohydrolase family protein		817	759
MSMEG_3730	helix-turn-helix, Fis-type, putative		711	722
[truncated: 23,393 more rows]
