# Supplementary material for: Microarray dataset on the genome-wide expression profile of an M. smegmatis amtR mutant (JR258) compared to M. smegmatis mc2155
Source: Data Brief. 2016 Nov 23;10:38–40. doi: 10.1016/j.dib.2016.11.049 (PMC5137332; doi:10.1016/j.dib.2016.11.049)
Supplement: Supplementary file 3 — Supplementary material [file mmc3.xlsx]

## Sheet: Sheet1
Locus	GeneN	GeneS	IA	IB
MSMEG_2701	hypothetical protein		21592	15409
MSMEG_4251	cyclase/dehydrase		21465	24298
MSMEG_5210	hydrolase		5118	9303
Empty	Empty		11288	5404
MSMEG_5999	short chain dehydrogenase		4021	14560
MSMEG_3981	L-carnitine dehydratase/bile acid-inducible protein F		6790	9529
MSMEG_4281	cytosol aminopeptidase		15788	24267
MSMEG_4131	hypothetical protein		13785	19915
MSMEG_0081	conserved hypothetical protein		25180	18347
MSMEG_0545	transcriptional regulator, LuxR family protein		5959	13327
MSMEG_3823	3-oxoacyl-[acyl-carrier-protein] reductase		7157	6841
At1g01880	At1g01880		12036	4475
MSMEG_4543	ABC transporter system integral membrane protein		7009	7280
MSMEG_6286	aspartate transaminase		12639	12549
MSMEG_4436	transketolase		6670	7643
Empty	Empty		5371	2560
Obsolete	Obsolete		10629	4181
Obsolete	Obsolete		9850	9345
MSMEG_2872	short-chain dehydrogenase/reductase SDR		4796	7585
MSMEG_5917	conserved hypothetical protein		7879	6480
MSMEG_0928	UDP-N-acetylenolpyruvoylglucosamine reductase	murB	5145	11513
MSMEG_4674	trigger factor	tig	56248	74634
MSMEG_1619	hypothetical protein		9491	4518
Obsolete	Obsolete		16350	7656
MSMEG_1779	hypothetical protein		17314	5557
Obsolete	Obsolete		12363	13224
MSMEG_0211	ABC transporter, ATP-binding protein		16682	24451
MSMEG_6713	hydroxyquinol 1,2-dioxygenase		3493	3790
MSMEG_6647	citrate synthase 2		5419	6474
MSMEG_1209	glycosidase		3230	2718
MSMEG_6056	transposase; this gene contains a frame shift which is not the result of sequencing error		3493	11310
MSMEG_3733	conserved hypothetical protein		24200	24250
MSMEG_0187	acetyltransferase		7844	13722
MSMEG_2767	conserved hypothetical protein		2750	5652
At1g06450	At1g06450		2091	4393
MSMEG_3260	LysR-family protein transcriptional regulator		4300	6652
MSMEG_4084	putative acyl-CoA dehydrogenase		6822	12282
MSMEG_2315	conserved hypothetical protein		7282	10584
MSMEG_5409	conserved hypothetical protein		6857	15966
MSMEG_2341	conserved hypothetical protein		27491	9832
MSMEG_2210	CaiB/BaiF family protein; this gene contains a frame shift which is not the result of sequencing error		5965	6178
MSMEG_0629	trans-aconitate 2-methyltransferase		7814	7810
MSMEG_3276	integral membrane protein		24851	30491
MSMEG_0414	oxidoreductase, 2OG-Fe(II) oxygenase family protein		2244	3293
MSMEG_0985	sugar transporter family protein		10353	12827
MSMEG_0471	transcriptional regulator LysR family protein		3493	8746
MSMEG_0792	thiamine biosynthesis protein ThiS	thiS	25252	15672
MSMEG_3154	membrane protein implicated in regulation of membrane protease activity		16103	13004
MSMEG_4212	transcriptional regulatory protein CitT		3493	3987
Empty	Empty		6506	4353
MSMEG_5524	succinyl-CoA synthetase, alpha subunit	sucD	34953	60202
MSMEG_3407	epoxide hydrolase		7918	4801
MSMEG_0616	conserved hypothetical protein		7698	6137
MSMEG_4016	conserved hypothetical protein		9465	15746
MSMEG_2608	cobalt transport protein CbiM		37447	46814
MSMEG_3026	conserved hypothetical protein		14879	13675
MSMEG_5987	two-component regulator		8133	4529
At1g04410	At1g04410		10697	5932
MSMEG_1571	integral membrane protein		8806	7409
MSMEG_1267	putative ribosylglycohydrolase; this gene contains a frame shift which is not the result of sequencing error; identified by match to protein family HMM PF00782		3493	5336
MSMEG_2344	dehydrogenase		76156	17890
MSMEG_6883	hypothetical protein; this region contains one or more premature stops and/or frameshifts which are not the result of sequencing error; identified by Glimmer2; putative		3429	3545
MSMEG_2421	conserved hypothetical protein		13331	10393
MSMEG_3960	transcriptional regulator		6391	7524
MSMEG_3994	short chain dehydrogenase		3587	9737
Obsolete	Obsolete		3493	8351
MSMEG_1835	TobH protein		15567	13811
Obsolete	Obsolete		3493	2796
MSMEG_1541	hypothetical protein		3641	7644
MSMEG_0009	hypothetical protein		30470	26346
Obsolete	Obsolete		11535	7263
MSMEG_3275	RNA polymerase sigma factor, sigma-70 family protein		5991	6296
MSMEG_3934	phosphoenolpyruvate synthase		3493	3327
MSMEG_3255	DoxX subfamily protein, putative		242115	24428
MSMEG_3414	conserved hypothetical protein		6835	3381
MSMEG_1533	subtilase family protein		2554	3797
MSMEG_2628	translation initiation factor IF-2	infB	46263	51322
MSMEG_1759	hypothetical protein		22806	5373
MSMEG_1136	conserved hypothetical protein		22586	28950
MSMEG_3450	haloacid dehalogenase, type II	dehII	3789	7996
At1g02290	At1g02290		7198	3281
MSMEG_0670	FAD dependent oxidoreductase		33369	5873
MSMEG_6490	major facilitator superfamily protein		5184	5692
MSMEG_2189	allophanate hydrolase	atzF	7550	152096
MSMEG_5321	hypothetical protein		14466	4393
MSMEG_0882	conserved hypothetical protein		9799	14819
Obsolete	Obsolete		7618	3009
MSMEG_4382	dehydrogenase/reductase SDR family protein member 10		10938	23207
MSMEG_6353	delta3,5-delta2,4-dienoyl-CoA isomerase		9256	19627
MSMEG_2630	DHH family protein		11927	19481
MSMEG_0581	4-aminobutyrate transaminase	gabT	4777	6175
MSMEG_0361	Glycosyl hydrolase family protein 3		20839	24959
MSMEG_6501	hypothetical protein		26051	8040
MSMEG_5860	transcriptional regulator, TetR family protein		7108	3996
MSMEG_0651	putative conserved exported protein		4756	11046
Empty	Empty		5385	3474
MSMEG_1318	polysaccharide deacetylase family protein		6246	8658
MSMEG_4235	S-adenosyl-methyltransferase MraW	mraW	23517	27835
MSMEG_0281	choline dehydrogenase		7410	8482
MSMEG_4297	acyltransferase, ws/dgat/mgat subfamily protein		9265	11491
MSMEG_0383	conserved hypothetical protein		121653	64678
MSMEG_5156	base excision DNA repair protein, HhH-GPD family protein		33479	37607
MSMEG_2025	putative IclR family protein transcriptional regulator		9285	10963
At1g05270	At1g05270		13109	5142
Obsolete	Obsolete		5669	7683
MSMEG_6023	transposase		5693	5244
MSMEG_5403	cadmium-translocating P-type ATPase	cadA	7802	11421
Empty	Empty		7572	4136
MSMEG_0918	transcriptional regulator, XRE family protein		30974	52610
MSMEG_1951	conserved domain protein		492581	53674
MSMEG_5584	short chain dehydrogenase		5520	3515
MSMEG_1514	conserved hypothetical protein		6982	11615
MSMEG_5228	3-beta hydroxysteroid dehydrogenase/isomerase family protein		10503	6758
MSMEG_0661	glutamate-1-semialdehyde 2,1-aminomutase		3493	8196
MSMEG_1760	short-chain dehydrogenase/reductase SDR		40198	54788
MSMEG_4612	conserved hypothetical protein; this gene contains a frame shift which is not the result of sequencing error; identified by match to protein family HMM PF04978		11198	7274
MSMEG_5617	immunogenic protein MPT63		189469	22444
Obsolete	Obsolete		6439	3811
MSMEG_4703	glycerol-3-phosphate acyltransferase		9252	10865
MSMEG_0104	transcriptional regulator, LysR family protein		5758	3352
Obsolete	Obsolete		6616	10896
MSMEG_1176	hypothetical protein		9211	10937
MSMEG_2842	nitrilotriacetate monooxygenase component A	ssuD	3493	2007
MSMEG_4368	putative regulatory protein, FmdB family protein		27304	32344
MSMEG_2055	NADH-quinone oxidoreductase, I subunit	nuoI	11780	6126
Obsolete	Obsolete		8758	7125
At1g01640	At1g01640		8748	3033
MSMEG_5413	exopolyphosphatase		8163	10680
MSMEG_0247	secreted peptidase		6637	12143
MSMEG_6573	conserved hypothetical protein		11093	6856
MSMEG_5601	hypothetical protein		6213	7405
MSMEG_3380	pyridoxamine 5'-phosphate oxidase-related, FMN-binding		14641	9229
MSMEG_3381	acyl carrier protein phosphodiesterase		33781	44552
MSMEG_2124	glycerol uptake facilitator, MIP channel		32062	37621
MSMEG_2633	ABC transporter ATP-binding protein		5840	3182
Obsolete	Obsolete		17713	10920
MSMEG_5507	hypothetical protein		4031	14332
MSMEG_0637	iron-sulfur binding oxidoreductase		60548	9189
MSMEG_3370	hypothetical protein		13441	6246
MSMEG_2311	conserved hypothetical protein		3493	8708
MSMEG_2209	transcriptional regulator, GntR family protein		5044	11284
Empty	Empty		5396	4951
MSMEG_2734	tRNA delta(2)-isopentenylpyrophosphate transferase	miaA	7124	9914
MSMEG_1282	hypothetical cytosolic protein		5211	7406
MSMEG_6124	putative ABC transporter periplasmic oligopeptide-binding protein		8467	4334
MSMEG_4216	conserved hypothetical protein		28757	36947
MSMEG_6934	thioredoxin	trx	18994	18832
MSMEG_5208	conserved hypothetical protein		5429	8226
MSMEG_0650	GntR-family protein transcriptional regulator		4903	7266
At1g03260	At1g03260		5600	4364
MSMEG_1133	bifunctional short chain isoprenyl diphosphate synthase		11537	12368
MSMEG_5205	conserved hypothetical protein		7019	6346
MSMEG_2884	cyclohexanone monooxygenase		7172	2379
Empty	Empty		5638	2172
MSMEG_6625	glyoxalase family protein		5803	6532
Obsolete	Obsolete		3493	4508
MSMEG_0284	ribosyldihydronicotinamide dehydrogenase (quinone)		8210	13950
MSMEG_4130	polysaccharide deacetylase family protein		9524	3360
MSMEG_0940	conserved hypothetical protein		11652	13579
MSMEG_2611	pyridine nucleotide-disulphide oxidoreductase family protein		13742	11188
MSMEG_1717	ISMsm8, transposase		5122	11510
MSMEG_0119	conserved hypothetical protein		21513	24520
Obsolete	Obsolete		8905	4318
MSMEG_0285	transcriptional regulator TetR family protein		8941	2847
MSMEG_1285	tetratricopeptide repeat family protein		5244	8617
MSMEG_2441	signal peptidase I	lepB	17298	19963
MSMEG_3269	putative sugar ABC transporter ATP-binding protein		3493	6503
MSMEG_5249	serine hydroxymethyltransferase	glyA	16807	19299
MSMEG_2771	TrkA protein		9599	15285
MSMEG_5150	putative pterin-4-alpha-carbinolamine dehydratase		24500	19385
Obsolete	Obsolete		49645	4884
Obsolete	Obsolete		7951	5228
At1g05540	At1g05540		7623	3670
MSMEG_1862	transposase		11315	12720
MSMEG_0302	peptidase, S9A/B/C families		4129	6045
MSMEG_5650	AMP-dependent synthetase and ligase		11926	4909
MSMEG_5499	conserved hypothetical protein		6379	3603
MSMEG_6273	integral membrane protein		11565	6884
MSMEG_6619	conserved hypothetical protein; this gene contains a frame shift which is not the result of sequencing error		8423	7994
MSMEG_5050	methionine aminopeptidase, type I	map	9721	8746
MSMEG_6473	tetracenomycin polyketide synthesis O-methyltransferase TcmP		9105	11119
MSMEG_5618	acyl-CoA dehydrogenase		7828	5184
Obsolete	Obsolete		8350	8704
MSMEG_0552	conserved hypothetical protein		8891	7622
MSMEG_6274	conserved hypothetical protein		14662	7968
Obsolete	Obsolete		3858	10338
MSMEG_5175	NAD-dependent deacetylase		20040	17917
Empty	Empty		9328	3973
MSMEG_6927	MutT/nudix family protein		8270	13100
MSMEG_0189	conserved hypothetical protein		3737	2733
MSMEG_2184	amino acid permease		11674	523653
MSMEG_4462	sodium:solute symporter		8051	9352
MSMEG_3858	conserved hypothetical protein		45776	47641
MSMEG_2944	holliday junction DNA helicase RuvA	ruvA	15407	11521
MSMEG_4125	oxidoreductase, short chain dehydrogenase/reductase family protein		13022	13832
At1g04170	At1g04170		11840	5188
MSMEG_5715	conserved hypothetical protein		25020	45707
MSMEG_3006	Fe-dependent alcohol dehydrogenase		3493	3206
MSMEG_0406	acyl-coA-dehydrogenase		10650	8656
Empty	Empty		5178	7963
MSMEG_4157	putative transposase		7018	6981
MSMEG_1935	TetR-family protein transcriptional regulator		14020	18169
MSMEG_6459	ferredoxin-dependent glutamate synthase 1		11152	17874
MSMEG_4532	sulfate ABC transporter, permease protein CysT	cysT	10033	12142
MSMEG_5580	Ku protein		10626	12617
MSMEG_0631	sulfatase family protein, authentic frameshift; this gene contains a frame shift which is not the result of sequencing error; identified by match to protein family HMM PF00884		7336	10646
MSMEG_1263	conserved hypothetical protein		1263	1929
MSMEG_5357	conserved hypothetical protein		15301	5430
Obsolete	Obsolete		6164	3315
MSMEG_6815	secreted protein		10160	15685
Obsolete	Obsolete		7348	3311
MSMEG_2890	putative transcriptional regulator		3493	2220
MSMEG_1247	conserved hypothetical protein		12394	15511
MSMEG_3832	4-hydroxyacetophenone monooxygenase		3056	4693
MSMEG_3010	acetyl-hydrolase		3493	3465
Obsolete	Obsolete		7775	4080
MSMEG_6838	putative esterase		7020	3993
MSMEG_3550	ectoine/hydroxyectoine ABC transporter, ATP-binding protein	ehuA	4379	2843
At1g03430	At1g03430		7314	3597
MSMEG_6669	ABC transporter, permease protein		3137	3461
MSMEG_2171	L-carnitine dehydratase/bile acid-inducible protein F		5188	7230
MSMEG_1316	peptide chain release factor 3	prfC	3493	14978
MSMEG_5738	conserved hypothetical protein		13394	19448
MSMEG_0598	hypothetical protein		9140	5780
MSMEG_0540	transcriptional regulator, putative		7485	11444
MSMEG_3673	4-alpha-glucanotransferase	malQ	28627	10502
MSMEG_6407	Cof-like hydrolase		11414	15680
MSMEG_5920	FMN-dependent monooxygenase		2559	9291
MSMEG_5486	peptidase S1 and S6, chymotrypsin/Hap		49277	54532
MSMEG_0158	formyl-coenzyme A transferase		5013	15941
MSMEG_1191	hypothetical protein		13213	8523
MSMEG_5702	molybdenum cofactor synthesis domain protein		30612	36877
MSMEG_2483	transcriptional regulator, IclR family protein		6242	3030
Empty	Empty		11401	6179
MSMEG_1073	oxidoreductase, short-chain dehydrogenase/reductase family protein		11567	10627
MSMEG_6049	secreted protein		4065	9412
MSMEG_5800	amidophosphoribosyltransferase	purF	29368	42011
MSMEG_4406	UsfY protein		3733	6179
MSMEG_1778	conserved hypothetical protein		18050	8700
MSMEG_4333	transcriptional regulator, TetR family protein		5414	6528
Obsolete	Obsolete		6122	10012
At1g04710	At1g04710		4080	2917
MSMEG_0443	hydrolase, carbon-nitrogen family protein		3493	6482
MSMEG_0660	Bacterial extracellular solute-binding protein		1973	8754
Obsolete	Obsolete		12914	6179
Empty	Empty		8889	3733
MSMEG_3356	conserved hypothetical protein TIGR00026		9096	7027
Obsolete	Obsolete		35424	56849
MSMEG_6929	integral membrane protein MviN, putative		7792	5909
MSMEG_4707	non-heme bromoperoxidase BPO-A2		18811	6303
MSMEG_5103	succinyl-diaminopimelate desuccinylase	dapE	8356	12593
Obsolete	Obsolete		5021	8111
MSMEG_1192	M23 peptidase domain protein		3493	4463
MSMEG_5497	conserved hypothetical protein		30756	5690
MSMEG_4792	virulence factor mce family protein		5920	6533
MSMEG_2744	thymidylate synthase		16109	13126
MSMEG_5395	sensor protein KdpD		6798	3277
MSMEG_4490	undecaprenyl diphosphate synthase	uppS	18568	24251
MSMEG_5638	metallo-beta-lactamase family protein		5358	20421
MSMEG_2907	hypothetical oxidoreductase YeiQ		3493	2661
MSMEG_2936	hydrolase, nudix family protein		13790	14062
MSMEG_4821	conserved hypothetical protein		9187	5587
Obsolete	Obsolete		9820	6053
MSMEG_6709	cyclopentanol dehydrogenase		3582	5261
At1g03790	At1g03790		0	0
MSMEG_3267	transporter		3143	5643
MSMEG_6069	CobW/P47K C- domain protein		3493	3252
MSMEG_4263	ubiquinol-cytochrome c reductase cytochrome b subunit		32071	33338
MSMEG_5671	YbaK/prolyl-tRNA synthetase associated region		5470	9467
MSMEG_3899	ectoine synthase	ectC	9453	7413
MSMEG_2886	stress responsive A/B Barrel Domain family protein		3820	8652
MSMEG_4156	putative transposase		2417	7284
MSMEG_0507	probable sugar ABC transporter, permease protein		7222	6112
MSMEG_2612	conserved hypothetical protein		12192	14219
Obsolete	Obsolete		3493	5651
MSMEG_0070	hypothetical protein		19867	24800
MSMEG_4359	hypothetical protein		10731	7849
MSMEG_0180	putative HTH-type transcriptional regulator		6994	10204
MSMEG_0549	ABC transporter, permease protein		13729	22855
At1g02810	At1g02810		10838	5420
MSMEG_0795	ABC transporter ATP-binding protein		8484	11096
MSMEG_5619	acyl-CoA dehydrogenase domain protein		3911	3931
MSMEG_4458	transmembrane transport protein		7038	6294
MSMEG_3958	glyoxalase/bleomycin resistance protein/dioxygenase		6374	8990
MSMEG_2251	nitrate/nitrite response regulator protein		15177	7958
MSMEG_2153	transcriptional regulator, TetR family protein		15231	10097
MSMEG_5159	DNA-binding response regulator, putative		6651	9917
MSMEG_0342	hypothetical protein		8690	9882
MSMEG_4861	cyclase		3818	4745
MSMEG_5964	glycosyl transferase, group 1, putative		6421	15032
MSMEG_0374	glycolate oxidase subunit		5350	2444
MSMEG_6782	hypothetical protein		8150	9267
MSMEG_6873	enoyl-CoA hydratase/isomerase; this gene contains a frame shift which is not the result of sequencing error		16349	6854
MSMEG_3483	mosc domain protein		20817	26388
Empty	Empty		8531	4998
MSMEG_5000	transcriptional regulator, LysR family protein		5949	8173
MSMEG_3573	integral membrane protein, putative		5323	9850
MSMEG_5305	choline dehydrogenase		7850	7606
MSMEG_1457	conserved hypothetical protein		6874	6527
MSMEG_6034	hypothetical protein		12449	6705
MSMEG_2435	30S ribosomal protein S16		69140	129674
MSMEG_6572	methyltransferase		9343	5157
At1g03650	At1g03650		14327	3297
MSMEG_4970	hypothetical protein		6500	13245
MSMEG_5932	conserved hypothetical protein		8640	9434
MSMEG_4705	acyltransferase, ws/dgat/mgat subfamily protein		14944	17736
MSMEG_2584	penicillin-binding protein, putative		13252	15060
MSMEG_2364	glutamyl-tRNA(Gln) amidotransferase, C subunit	gatC	23793	29201
MSMEG_2414	pantetheine-phosphate adenylyltransferase	coaD	13845	7701
MSMEG_4077	enoyl-CoA hydratase		5406	8404
MSMEG_6825	caax amino protease family protein, putative		11823	6365
MSMEG_1632	hypothetical protein		7132	10900
MSMEG_1460	Pyridine nucleotide-disulphide oxidoreductase		7273	3691
MSMEG_6899	conserved hypothetical protein		7439	9814
MSMEG_5288	putative serine/threonine protein kinase		3493	3588
Obsolete	Obsolete		6576	5031
MSMEG_5690	conserved hypothetical protein		11332	15143
MSMEG_3582	ATP-dependent protease La	lon	8135	6830
MSMEG_4663	protein IolB		6407	5096
MSMEG_5433	4Fe-4S binding domain protein		1655	2788
MSMEG_4200	peptidase M20		17684	17792
MSMEG_0322	glyoxylase family protein; this gene contains a frame shift which is not the result of sequencing error		4400	6095
MSMEG_1444	ribosomal protein L29	rpmC	68798	65494
MSMEG_3923	conserved hypothetical protein		6746	10574
MSMEG_3922	hypothetical protein		6264	9777
At1g03050	At1g03050		8484	2663
MSMEG_4325	malonyl CoA-acyl carrier protein transacylase		29915	66349
MSMEG_5626	luciferase		11343	9277
Obsolete	Obsolete		10240	13159
MSMEG_3849	hypothetical protein		3493	4460
MSMEG_4841	conserved hypothetical protein		7302	5439
MSMEG_5228	3-beta hydroxysteroid dehydrogenase/isomerase family protein		6836	3945
MSMEG_0972	cytochrome C biogenesis protein transmembrane region		12753	12990
MSMEG_3555	hydrolase		8385	5422
Obsolete	Obsolete		6732	14720
Obsolete	Obsolete		5372	4651
MSMEG_5553	CheR methyltransferase, SAM binding domain protein	cheR	6416	9971
MSMEG_6650	hypothetical protein		7797	3772
MSMEG_5405	transcriptional regulator, ArsR family protein		7980	9863
MSMEG_2001	sugar transporter		3766	2825
MSMEG_0408	type I modular polyketide synthase		9346	11345
MSMEG_4335	conserved hypothetical protein		5254	9752
Obsolete	Obsolete		19986	29172
MSMEG_4786	virulence factor mce family protein		2601	2733
MSMEG_1334	metallo-beta-lactamase family protein		3493	12775
MSMEG_6946	ribosomal protein L34	rpmH	81025	102959
MSMEG_4898	conserved hypothetical protein		42060	29808
MSMEG_2932	HIT family protein hydrolase		16484	19870
At1g04490	At1g04490		6049	3836
MSMEG_1134	putative protease HtpX		12465	18769
MSMEG_1586	beta-lactamase		3493	2102
Obsolete	Obsolete		8869	14324
MSMEG_2463	nicotine dehydrogenase chain A		11094	12508
MSMEG_3722	bifunctional coenzyme PQQ synthesis protein C/D		12419	4610
MSMEG_2643	conserved hypothetical protein		10505	8715
Obsolete	Obsolete		9874	7085
MSMEG_5310	SAM-dependent methyltransferase		6142	9700
MSMEG_3925	AttM/AiiB family protein		1948	2432
MSMEG_2207	beta-ketothiolase		6832	7810
MSMEG_2847	bacterial extracellular solute-binding protein, family protein 5		0	0
MSMEG_5184	alpha-methylacyl-CoA racemase, putative		5196	8977
MSMEG_6603	NADH:flavin oxidoreductase/nadh oxidase		8190	4476
MSMEG_6682	RNA polymerase sigma-70 factor, putative		15575	4824
MSMEG_2656	guanosine pentaphosphate synthetase I/polyribonucleotide nucleotidyltransferase	gpsI	35122	30590
MSMEG_2098	fumarylacetoacetate hydrolase family protein		7257	8854
MSMEG_0486	putative ABC transporter, periplasmic protein		6822	6566
MSMEG_3188	adenosylmethionine-8-amino-7-oxononanoate transaminase	bioA	3856	4756
MSMEG_0229	dihydroxy-acid dehydratase	ilvD	16586	27439
Obsolete	Obsolete		9916	8477
Obsolete	Obsolete		15407	17617
MSMEG_1487	conserved hypothetical protein		11538	10054
At1g02910	At1g02910		5963	7019
MSMEG_3107	conserved hypothetical protein		7819	10468
MSMEG_1702	amidohydrolase		20578	27973
MSMEG_1610	glutamine-hydrolyzing GMP synthase		9689	12171
MSMEG_4175	transcriptional regulator, ArsR family protein		11218	13404
Obsolete	Obsolete		11557	7156
MSMEG_0890	HD domain protein		7291	13032
MSMEG_0555	ABC transporter permease protein		7057	6631
MSMEG_3971	hypothetical protein		4935	6762
MSMEG_5803	hypothetical protein		11000	9235
MSMEG_0688	aspartate aminotransferase		11306	12651
MSMEG_4482	DNA primase		8522	7410
Empty	Empty		10754	5634
MSMEG_4390	hypothetical protein		8005	4238
MSMEG_5776	phosphate transport system regulatory protein PhoU	phoU	23981	29780
Empty	Empty		4836	3729
MSMEG_5933	conserved hypothetical protein		7356	7532
MSMEG_6808	hypothetical protein		2142	4552
MSMEG_1573	carbohydrate kinase family protein		7554	14396
MSMEG_1660	oxidoreductase, 2-nitropropane dioxygenase family protein		8422	11135
MSMEG_6578	hypothetical protein		10475	3546
MSMEG_5703	molybdenum cofactor biosynthesis protein C	moaC	25353	28780
MSMEG_0919	heparin-binding hemagglutinin		31621	69184
At1g02630	At1g02630		6041	5224
MSMEG_6752	endoglucanase A		11035	15005
MSMEG_3392	acyl-CoA dehydrogenase domain protein		6502	5800
MSMEG_1272	putative ribosylglycohydrolase		3881	8218
MSMEG_2751	hypothetical protein		4603	7716
MSMEG_0026	putative membrane protein		39744	63816
MSMEG_5977	dTDP-4-dehydrorhamnose 3,5-epimerase	rfbC	8491	3715
MSMEG_6119	conserved hypothetical protein		7003	2509
MSMEG_2560	conserved hypothetical protein		3920	910
MSMEG_4561	ABC Fe3+-siderophores transporter, periplasmic binding protein		9807	10348
MSMEG_2293	conserved hypothetical protein		4212	10267
MSMEG_3131	AMP-binding protein		7559	5485
MSMEG_5465	transcriptional regulator, AraC family protein		3173	3128
MSMEG_5678	glyoxalase/bleomycin resistance protein/dioxygenase		13427	12104
Obsolete	Obsolete		7868	6803
MSMEG_4851	caib/baif family protein		4497	7150
MSMEG_5463	6-phosphogluconate dehydrogenase, NAD-binding		4358	4846
Obsolete	Obsolete		6228	5161
MSMEG_5442	glutamate dehydrogenase		8977	11585
MSMEG_0520	porin		7400	11169
MSMEG_6684	agarase		14523	4979
Obsolete	Obsolete		18379	29247
Obsolete	Obsolete		28934	34083
At1g04500	At1g04500		14449	6785
MSMEG_4559	ABC transporter, membrane spanning protein		11714	11456
MSMEG_5923	acetyl-CoA acetyltransferase		6207	6798
MSMEG_4704	acyltransferase family protein		8477	11563
MSMEG_4061	translation initiation inhibitor		12362	7685
MSMEG_4071	conserved hypothetical protein; this region contains one or more premature stops and/or frameshifts which are not the result of sequencing error		13999	6372
MSMEG_1127	probable conserved transmembrane protein		3434	3875
MSMEG_2229	enoyl-CoA hydratase		8683	3920
MSMEG_5857	hypothetical oxidoreductase		8264	3822
MSMEG_6446	hypothetical protein		14838	9333
MSMEG_3799	conserved hypothetical protein		1747	18280
MSMEG_6386	membrane protein		6235	11500
Empty	Empty		8934	4106
MSMEG_4627	nucleoside diphosphate kinase		48312	58123
MSMEG_0798	hypothetical protein		6351	7885
Empty	Empty		10130	3501
MSMEG_0741	conserved hypothetical protein		10134	11740
MSMEG_4885	conserved hypothetical protein		4638	3076
MSMEG_0426	transcriptional regulator, GntR family protein		7253	7077
MSMEG_1565	transcriptional regulator, TetR family protein		9851	13417
MSMEG_3327	hypothetical protein		12468	9861
MSMEG_5579	MarR-family protein transcriptional regulator		10512	4661
MSMEG_2474	probable cutinase Cut3		5647	3116
At1g02950	At1g02950		11346	5535
MSMEG_4542	oligopeptide transport integral membrane protein		4848	5242
MSMEG_5519	monooxygenase		8102	6380
MSMEG_1515	two-component sensor histidine kinase		16374	20018
MSMEG_2678	hypothetical protein		3346	5954
Obsolete	Obsolete		59082	47162
Obsolete	Obsolete		7686	6837
MSMEG_2029	3-ketoacyl-ACP/CoA redutase		6110	5739
MSMEG_3114	conserved hypothetical protein		1396	5881
MSMEG_0210	LprO protein		15257	11856
MSMEG_1348	RNA polymerase ECF-subfamily protein sigma factor		4118	7315
MSMEG_2869	3-ketosteroid-delta-1-dehydrogenase		3493	2626
MSMEG_5352	conserved hypothetical protein		12231	13341
MSMEG_4919	conserved hypothetical protein		41699	38540
MSMEG_5034	hypothetical protein		6885	3342
MSMEG_5775	LytR/CpsA/Psr family protein		15083	23204
MSMEG_2307	conserved hypothetical protein		7613	5202
MSMEG_0797	conserved hypothetical protein; this gene contains a frame shift which is not the result of sequencing error		16063	8138
MSMEG_4082	monoxygenase		5738	10179
MSMEG_0420	conserved hypothetical protein		11429	10353
MSMEG_0721	RemQ protein; this gene contains a frame shift which is not the result of sequencing error		13278	8049
MSMEG_4030	conserved hypothetical protein		5348	5097
MSMEG_3099	6-phosphogluconolactonase	pgl	57030	64525
At1g01610	At1g01610		9832	4565
MSMEG_6122	ABC transporter, membrane spanning protein		5761	3953
MSMEG_2962	protein-export membrane protein SecF		18262	30181
Obsolete	Obsolete		3493	1877
MSMEG_4338	possible transcriptional regulatory protein		8690	6701
MSMEG_4804	conserved hypothetical protein		57604	56114
MSMEG_2112	secreted protein		74942	13324
MSMEG_2895	short chain oxidoreductase		4484	11212
MSMEG_6029	conserved hypothetical protein		10955	6635
MSMEG_3285	3-isopropylmalate dehydrogenase		5251	13983
MSMEG_4485	glycyl-tRNA synthetase	glyS	19845	28805
MSMEG_3076	gamma-glutamyltransferase	ggt	12587	6943
Empty	Empty		9821	2966
MSMEG_1887	hypothetical protein		15586	12430
MSMEG_4672	Clp protease	clpP	58306	76176
Empty	Empty		6481	7352
MSMEG_2542	integral membrane protein DUF6		6143	10811
MSMEG_2651	alkanesulfonate monooxygenase family protein		5152	15848
MSMEG_4696	alpha-amylase family protein		6769	10411
MSMEG_1784	type I topoisomerase		14446	5439
MSMEG_1163	hypothetical protein		9249	4045
MSMEG_1441	50S ribosomal protein L22		107804	154037
MSMEG_2386	transcriptional regulator, IclR family protein		16231	11914
At1g05080	At1g05080		8427	4941
Obsolete	Obsolete		9068	12283
MSMEG_2796	integral membrane protein		9176	4056
MSMEG_5578	hypothetical protein		8314	4220
MSMEG_2903	transposase; this gene contains a frame shift which is not the result of sequencing error		8301	6787
MSMEG_1597	Transcription factor WhiB		46292	97699
MSMEG_6771	conserved hypothetical protein		7299	7122
MSMEG_6145	hypothetical protein		13997	10169
MSMEG_2327	nudix hydrolase		11473	14954
MSMEG_0432	uroporphyrinogen-III synthetase		23192	20890
MSMEG_2060	NADH-quinone oxidoreducatase, D subunit	nuoD	11080	6357
MSMEG_2737	ppe family protein		11177	5881
MSMEG_5622	putative acyl-CoA dehydrogenase		7789	5698
MSMEG_1278	death-on-curing protein		13256	6539
MSMEG_5483	porin		303705	722090
MSMEG_6554	hypothetical ABC transporter ATP-binding protein		4918	5939
Obsolete	Obsolete		5656	6036
MSMEG_2993	acyl-CoA dehydrogenase, C- domain protein		7675	3730
MSMEG_2445	conserved hypothetical protein		7329	8567
MSMEG_0674	ErfK/YbiS/YcfS/YnhG family protein		7056	14293
MSMEG_4508	conserved domain protein		11206	6012
MSMEG_3585	MmpS2 protein		6702	5401
MSMEG_5639	enoyl-CoA hydratase		22155	25675
At1g05620	At1g05620		5615	3212
MSMEG_0350	virulence factor Mce family protein		4309	6048
MSMEG_2314	putative esterase family protein		5375	10366
MSMEG_0889	succinic semialdehyde dehydrogenase		13657	16482
MSMEG_4252	conserved hypothetical protein		14929	11434
Obsolete	Obsolete		9532	7739
MSMEG_1640	ATP/GTP-binding protein		29295	37226
MSMEG_5596	oxidoreductase		6544	3570
MSMEG_2407	morphine 6-dehydrogenase		45297	61813
MSMEG_3876	phosphotransferase enzyme family protein, putative		2042	4710
MSMEG_6113	D-alanyl-D-alanine carboxypeptidase/D-alanyl-D-alanine-endopeptidase	dacB	12321	11598
Obsolete	Obsolete		12862	17521
Empty	Empty		9381	3387
MSMEG_5450	redox-sensitive transcriptional activator SoxR	soxR	11362	7125
MSMEG_0222	conserved hypothetical protein		12920	11502
Empty	Empty		6990	4121
Obsolete	Obsolete		41750	46709
MSMEG_0106	sensory histidine kinase		5012	5185
MSMEG_0279	amino acid permease		3493	1260
MSMEG_1733	conserved hypothetical protein		3433	7003
MSMEG_3294	hypothetical protein		12074	6929
MSMEG_1091	urease accessory protein UreE 1		8727	9575
MSMEG_5416	LpqU protein		9169	15514
At1g02475	At1g02475		3493	3230
MSMEG_6071	metallo-beta-lactamase superfamily protein		6517	11965
MSMEG_4472	multidrug-efflux transporter protein		4072	5368
MSMEG_1838	cationic amino acid transporter		4527	10910
MSMEG_2820	hypothetical protein		29403	22908
MSMEG_0066	early secretory antigenic target, 6 kDa		673816	710509
MSMEG_6325	conserved hypothetical protein		5521	8515
MSMEG_2227	carnitinyl-CoA dehydratase		6288	7828
MSMEG_4816	6-phosphogluconate dehydrogenase, NAD-binding		5432	5913
MSMEG_3583	monooxygenase		3849	7293
MSMEG_6842	2,2-dialkylglycine decarboxylase		3493	5261
MSMEG_1193	TROVE domain protein		8799	6946
MSMEG_5525	succinyl-CoA synthetase, beta subunit	sucC	44196	67505
MSMEG_1831	Transcription factor WhiB		67710	85474
MSMEG_1648	putative transcriptional regulator		15723	2663
MSMEG_5899	virulence factor Mce family protein		9345	7157
MSMEG_2658	beta-lactamase		15312	17824
MSMEG_3102	transaldolase	tal	73822	73716
MSMEG_5426	UDP-N-acetylglucosamine pyrophosphorylase	glmU	6307	10925
MSMEG_0592	putative rhamnose catabolism operon transcriptional regulator		8854	3116
Obsolete	Obsolete		165122	17799
Obsolete	Obsolete		6589	8751
MSMEG_6483	methyltransferase type 11		11740	17529
At1g04780	At1g04780		9053	9648
MSMEG_3106	quinone oxidoreductase		43052	51475
MSMEG_6616	S-(hydroxymethyl)glutathione dehydrogenase		138202	12773
MSMEG_1190	serine/threonine-protein kinase PknD		6587	2136
MSMEG_4537	major membrane protein I		14255	14481
Obsolete	Obsolete		160339	268643
MSMEG_0712	transcriptional regulator, TetR family protein		12535	9315
MSMEG_6692	putative glutamine-binding periplasmic protein		7934	10281
MSMEG_1203	methoxy mycolic acid synthase 1		11890	21240
MSMEG_1172	arsenical-resistance protein	arsB	3493	6826
Obsolete	Obsolete		14608	18485
MSMEG_1231	inner membrane protein YidH		11237	6774
Empty	Empty		6021	6897
MSMEG_3717	short-chain dehydrogenase/reductase SDR; this gene contains a frame shift which is not the result of sequencing error		10011	6137
MSMEG_5978	GlcNAc-PI de-N-acetylase family protein		3493	10860
MSMEG_4727	mycocerosic acid synthase		11808	17301
MSMEG_6646	methylisocitrate lyase	prpB	7109	6381
MSMEG_1961	conserved hypothetical protein		10835	11925
MSMEG_3091	ribose transport ATP-binding protein RbsA		7400	5877
MSMEG_3895	proteasome beta subunit		48147	60705
Obsolete	Obsolete		8490	6416
MSMEG_0834	tuberculin related peptide		18995	19186
MSMEG_1526	probable cutinase		9968	14330
At1g03180	At1g03180		6666	5118
MSMEG_4572	DNA polymerase III, delta subunit		8079	5880
MSMEG_1929	conserved hypothetical protein		7812	13877
Obsolete	Obsolete		6509	7188
MSMEG_3059	esterase		15470	12276
MSMEG_1788	conserved hypothetical protein		336968	48366
Obsolete	Obsolete		8490	13050
MSMEG_6340	short-chain dehydrogenase/reductase SDR		7476	7099
Obsolete	Obsolete		3493	8097
MSMEG_3776	N-acetyl-gamma-glutamyl-phosphate reductase	argC	13996	28754
MSMEG_1298	guanine deaminase		9478	11114
MSMEG_0092	probable transcriptional regulatory protein		30214	41383
MSMEG_5751	putative adhesin/hemolysin		7489	10662
MSMEG_3340	hypothetical protein		8324	5100
Obsolete	Obsolete		11213	20724
MSMEG_5570	DNA ligase		6899	7693
MSMEG_3235	ABC-type amino acid transport system, secreted component		56882	162333
MSMEG_6568	regulatory protein, LuxR, putative		5117	5345
MSMEG_0368	hypothetical protein		8238	10439
MSMEG_2551	hypothetical protein		3493	3130
MSMEG_6749	conserved hypothetical protein		12146	5686
Obsolete	Obsolete		8038	4507
MSMEG_2704	transposase; this gene contains a frame shift which is not the result of sequencing error; identified by match to protein family HMM PF01548		10804	8326
At1g05360	At1g05360		6783	5763
MSMEG_4279	adenylate and Guanylate cyclase catalytic domain protein		5647	5988
MSMEG_2269	NHL repeat protein		7751	8641
MSMEG_4101	ABC-type transporter, substrate binding protein		4562	8506
MSMEG_4432	hypothetical protein		3414	2721
MSMEG_1124	putative ferredoxin FdxA		7142	6580
MSMEG_1738	probable conserved transmembrane protein		16038	7054
MSMEG_3423	probable IclR family protein regulator		10281	7942
MSMEG_3250	ABC transporter, ATP-binding protein		8372	21865
MSMEG_0300	amidohydrolase family protein		3493	2799
MSMEG_3730	helix-turn-helix, Fis-type, putative		4627	3773
MSMEG_1128	conserved hypothetical protein		3493	4917
Empty	Empty		8481	5676
MSMEG_5871	HIT family protein		8212	14373
MSMEG_0480	transcriptional regulator, GntR family protein		6584	8681
Obsolete	Obsolete		7449	10414
MSMEG_1570	carboxylesterase		2916	6939
MSMEG_3343	hypothetical protein		4866	9444
MSMEG_2332	amino acid carrier protein		171033	229615
MSMEG_3813	NAD-dependent epimerase/dehydratase		3493	3027
MSMEG_4054	hypothetical protein		9093	8478
MSMEG_6383	transcription regulator FurA		4721	9463
MSMEG_4121	GntR-family protein transcriptional regulator		6073	16017
At1g06440	At1g06440		3137	7629
MSMEG_6794	DNA-binding protein		3782	6496
MSMEG_2650	acyl-CoA dehydrogenase		5426	13741
MSMEG_5166	Na+/solute symporter		4489	11178
MSMEG_2977	hypothetical protein		4550	4697
Obsolete	Obsolete		13972	5503
Obsolete	Obsolete		10198	8169
MSMEG_2013	oxidoreductase, short chain dehydrogenase/reductase family protein		5836	4252
MSMEG_4846	probable enoyl-CoA hydratase		3493	3082
MSMEG_6754	MaoC like domain protein		5134	14586
MSMEG_2058	NADH-quinone oxidoreductase, F subunit	nuoF	2908	10013
MSMEG_0023	conserved hypothetical protein		13313	23618
MSMEG_5696	'Cold-shock' DNA-binding domain protein		32238	34208
MSMEG_5162	cinnamoyl ester hydrolase		3397	6969
MSMEG_3793	translation initiation factor IF-3	infC	46902	49966
MSMEG_0858	cell division control protein Cdc48		5120	13187
MSMEG_4735	conserved hypothetical protein		7890	10077
MSMEG_5018	Adenylate and Guanylate cyclase catalytic domain protein		3462	8958
MSMEG_2383	glutamyl-tRNA synthetase	gltX	17395	22566
MSMEG_2440	ribosomal protein L19	rplS	169987	213914
MSMEG_2297	glutaredoxin		62664	83000
Obsolete	Obsolete		7833	9748
MSMEG_2902	hydrolase, putative		16185	12363
At1g01010	At1g01010		7466	5481
MSMEG_1123	cobalamin synthesis protein		6628	7788
MSMEG_0214	L-sorbosone dehydrogenase		8572	9020
MSMEG_3465	acyl-CoA synthase		9869	8329
MSMEG_6739	hypothetical protein		42078	18232
MSMEG_6415	conserved hypothetical protein		15849	8221
MSMEG_3961	transcriptional regulator		13718	10967
MSMEG_6081	conserved hypothetical protein		29287	40285
MSMEG_3121	DNA-binding protein		32263	46446
MSMEG_0152	Alanine dehydrogenase/pyridine nucleotide transhydrogenase		8281	3148
MSMEG_0875	putative sialic acid transporter		2184	5178
MSMEG_1406	conserved hypothetical protein		5257	9811
MSMEG_2701	hypothetical protein		24542	15834
MSMEG_4251	cyclase/dehydrase		17064	21828
MSMEG_5210	hydrolase		11199	6847
Empty	Empty		8666	6023
MSMEG_5999	short chain dehydrogenase		10280	7742
MSMEG_3981	L-carnitine dehydratase/bile acid-inducible protein F		6976	8272
MSMEG_4281	cytosol aminopeptidase		17751	21070
MSMEG_4131	hypothetical protein		7180	8407
Obsolete	Obsolete		12600	12727
MSMEG_4129	hypothetical protein		7861	13064
MSMEG_1070	3-oxoacyl-[acyl-carrier-protein] reductase		13466	5912
At1g01290	At1g01290		10738	5704
MSMEG_5064	malyl-CoA lyase		14109	9855
MSMEG_5589	manganese transport protein MntH		7180	8541
Obsolete	Obsolete		5913	5536
MSMEG_5231	hypothetical protein		16667	21256
MSMEG_5328	conserved hypothetical protein		207265	84270
MSMEG_4582	conserved hypothetical protein		5042	10961
MSMEG_5992	conserved hypothetical protein		7705	4504
MSMEG_1744	hypothetical protein		3356	4610
MSMEG_3248	ABC transporter branched chain amino acid transport permease		13409	26656
MSMEG_5322	hypothetical protein		2879	8302
MSMEG_0271	conserved hypothetical protein		5438	8691
Obsolete	Obsolete		18684	6875
MSMEG_1779	hypothetical protein		13979	6227
Obsolete	Obsolete		12216	10691
MSMEG_0211	ABC transporter, ATP-binding protein		16657	22665
MSMEG_6713	hydroxyquinol 1,2-dioxygenase		3734	3145
MSMEG_6647	citrate synthase 2		10920	5141
MSMEG_1209	glycosidase		5469	3389
MSMEG_6056	transposase; this gene contains a frame shift which is not the result of sequencing error		6059	7932
Obsolete	Obsolete		10309	3163
MSMEG_3460	ferric uptake regulation protein		68988	18505
MSMEG_4868	transcriptional regulator, IclR family protein, C- domain protein		4788	4285
At1g05850	At1g05850		6575	5196
MSMEG_1512	dTDP-glucose 4,6-dehydratase	rfbB	22985	26270
MSMEG_4536	conserved hypothetical protein		7643	9034
MSMEG_4203	peptidase S8 and S53, subtilisin, kexin, sedolisin		6004	4356
MSMEG_6579	conserved hypothetical protein		107328	28563
MSMEG_6944	conserved hypothetical protein, putative		21660	20116
Obsolete	Obsolete		7022	7701
MSMEG_3211	imidazoleglycerol phosphate synthase, cyclase subunit	hisF	16952	12210
MSMEG_5245	universal stress protein family protein		5596	6893
MSMEG_2774	diguanylate cyclase (ggdef) domain protein		7740	13099
MSMEG_6240	conserved hypothetical protein		24518	17728
MSMEG_1294	allantoicase		19309	32958
MSMEG_0792	thiamine biosynthesis protein ThiS	thiS	21248	15904
MSMEG_3154	membrane protein implicated in regulation of membrane protease activity		12931	14957
MSMEG_4212	transcriptional regulatory protein CitT		10277	5746
Empty	Empty		8061	2518
MSMEG_5524	succinyl-CoA synthetase, alpha subunit	sucD	31543	49740
MSMEG_3407	epoxide hydrolase		6090	5267
MSMEG_0616	conserved hypothetical protein		2853	4115
MSMEG_4016	conserved hypothetical protein		7848	16090
Obsolete	Obsolete		11481	7887
MSMEG_0238	O-acetylhomoserine/O-acetylserine sulfhydrylase		15407	14971
MSMEG_5307	TetR-family protein transcriptional regulator		8755	8058
At1g01360	At1g01360		6315	4710
MSMEG_2797	LysR-family protein transcriptional regulator		7931	8925
MSMEG_4540	acetyltransferase, gnat family protein		1912	2580
MSMEG_4959	arginyl-tRNA synthetase	argS	7006	11848
MSMEG_5154	conserved hypothetical protein		28160	25159
Obsolete	Obsolete		13465	5160
Obsolete	Obsolete		9029	4980
MSMEG_2674	similar at the nucleotide level to IS1137 in the IS Finder database. This gene is disrupted by an IS element.; IS1137, transposase orfB, interruption-N		4930	5412
MSMEG_2798	hypothetical protein		9504	9208
MSMEG_3601	ribose/xylose/arabinose/galactoside ABC-type transport systems, permease components		4667	15577
MSMEG_5420	Tat-translocated enzyme		3493	10315
MSMEG_0192	transcriptional regulator, RpiR family protein		1053	1826
MSMEG_0009	hypothetical protein		27291	24921
Obsolete	Obsolete		5438	3043
MSMEG_3275	RNA polymerase sigma factor, sigma-70 family protein		3493	4149
MSMEG_3934	phosphoenolpyruvate synthase		2102	2487
MSMEG_3255	DoxX subfamily protein, putative		231136	21352
MSMEG_3414	conserved hypothetical protein		4848	5464
MSMEG_1533	subtilase family protein		4317	2906
MSMEG_2628	translation initiation factor IF-2	infB	44936	43282
MSMEG_0081	conserved hypothetical protein		22702	18288
MSMEG_0545	transcriptional regulator, LuxR family protein		10574	12243
MSMEG_3823	3-oxoacyl-[acyl-carrier-protein] reductase		7813	6557
At1g01880	At1g01880		9098	5892
MSMEG_4543	ABC transporter system integral membrane protein		4159	7721
MSMEG_6286	aspartate transaminase		15127	9948
MSMEG_4436	transketolase		9266	7002
Empty	Empty		10412	4709
Obsolete	Obsolete		12915	6643
Obsolete	Obsolete		8564	9305
MSMEG_2872	short-chain dehydrogenase/reductase SDR		3940	7074
MSMEG_5917	conserved hypothetical protein		3576	5860
MSMEG_0928	UDP-N-acetylenolpyruvoylglucosamine reductase	murB	6682	9931
MSMEG_4674	trigger factor	tig	51529	71973
MSMEG_1619	hypothetical protein		7923	6878
MSMEG_6501	hypothetical protein		30725	8299
MSMEG_5860	transcriptional regulator, TetR family protein		9709	6301
MSMEG_0651	putative conserved exported protein		6795	8807
Empty	Empty		11406	4244
MSMEG_1318	polysaccharide deacetylase family protein		8781	8056
MSMEG_4235	S-adenosyl-methyltransferase MraW	mraW	21923	28465
MSMEG_0281	choline dehydrogenase		9242	7494
MSMEG_4297	acyltransferase, ws/dgat/mgat subfamily protein		7533	11718
MSMEG_3733	conserved hypothetical protein		27152	22838
MSMEG_0187	acetyltransferase		10021	10809
MSMEG_2767	conserved hypothetical protein		6080	7419
At1g06450	At1g06450		3806	6993
MSMEG_3260	LysR-family protein transcriptional regulator		6949	6511
MSMEG_4084	putative acyl-CoA dehydrogenase		7330	11333
MSMEG_2315	conserved hypothetical protein		11262	9862
MSMEG_5409	conserved hypothetical protein		10272	15332
MSMEG_2341	conserved hypothetical protein		24388	9148
MSMEG_2210	CaiB/BaiF family protein; this gene contains a frame shift which is not the result of sequencing error		9665	9119
MSMEG_0629	trans-aconitate 2-methyltransferase		5264	7959
MSMEG_3276	integral membrane protein		21967	26431
MSMEG_0414	oxidoreductase, 2OG-Fe(II) oxygenase family protein		3781	4349
MSMEG_0985	sugar transporter family protein		12507	13157
MSMEG_0471	transcriptional regulator LysR family protein		4909	7715
MSMEG_4612	conserved hypothetical protein; this gene contains a frame shift which is not the result of sequencing error; identified by match to protein family HMM PF04978		15323	6260
MSMEG_5617	immunogenic protein MPT63		164935	21017
Obsolete	Obsolete		7089	7705
MSMEG_4703	glycerol-3-phosphate acyltransferase		9593	10082
MSMEG_0104	transcriptional regulator, LysR family protein		6684	6421
Obsolete	Obsolete		3493	6363
MSMEG_1176	hypothetical protein		11761	9353
MSMEG_2842	nitrilotriacetate monooxygenase component A	ssuD	1416	3218
MSMEG_2608	cobalt transport protein CbiM		35580	43548
MSMEG_3026	conserved hypothetical protein		17191	14607
MSMEG_5987	two-component regulator		5604	3211
At1g04410	At1g04410		10994	3920
MSMEG_1571	integral membrane protein		8681	5553
MSMEG_1267	putative ribosylglycohydrolase; this gene contains a frame shift which is not the result of sequencing error; identified by match to protein family HMM PF00782		5953	3372
MSMEG_2344	dehydrogenase		97981	20033
MSMEG_6883	hypothetical protein; this region contains one or more premature stops and/or frameshifts which are not the result of sequencing error; identified by Glimmer2; putative		7824	5430
MSMEG_2421	conserved hypothetical protein		14428	10722
MSMEG_3960	transcriptional regulator		6765	7386
MSMEG_3994	short chain dehydrogenase		10734	7296
Obsolete	Obsolete		4347	7142
MSMEG_1835	TobH protein		14876	13397
Obsolete	Obsolete		3493	2763
MSMEG_1541	hypothetical protein		8399	5904
MSMEG_3370	hypothetical protein		14967	4424
MSMEG_2311	conserved hypothetical protein		9849	8652
MSMEG_2209	transcriptional regulator, GntR family protein		4498	7262
Empty	Empty		9111	5518
MSMEG_2734	tRNA delta(2)-isopentenylpyrophosphate transferase	miaA	7632	7535
MSMEG_1282	hypothetical cytosolic protein		4337	9243
MSMEG_6124	putative ABC transporter periplasmic oligopeptide-binding protein		11445	3352
MSMEG_4216	conserved hypothetical protein		28316	35062
MSMEG_1759	hypothetical protein		20078	5879
MSMEG_1136	conserved hypothetical protein		22537	28601
MSMEG_3450	haloacid dehalogenase, type II	dehII	7390	6896
At1g02290	At1g02290		8682	8587
MSMEG_0670	FAD dependent oxidoreductase		28307	6698
MSMEG_6490	major facilitator superfamily protein		8923	3926
MSMEG_2189	allophanate hydrolase	atzF	12689	148655
MSMEG_5321	hypothetical protein		19187	4117
MSMEG_0882	conserved hypothetical protein		12376	11159
Obsolete	Obsolete		3493	1960
MSMEG_4382	dehydrogenase/reductase SDR family protein member 10		14907	19464
MSMEG_6353	delta3,5-delta2,4-dienoyl-CoA isomerase		10593	18605
MSMEG_2630	DHH family protein		11967	17424
MSMEG_0581	4-aminobutyrate transaminase	gabT	3493	6595
MSMEG_0361	Glycosyl hydrolase family protein 3		10599	20523
MSMEG_0119	conserved hypothetical protein		24274	21961
Obsolete	Obsolete		6504	3252
MSMEG_0285	transcriptional regulator TetR family protein		5880	3164
MSMEG_1285	tetratricopeptide repeat family protein		6632	6847
MSMEG_2441	signal peptidase I	lepB	13329	18180
MSMEG_3269	putative sugar ABC transporter ATP-binding protein		5771	4983
MSMEG_5249	serine hydroxymethyltransferase	glyA	14471	18109
MSMEG_2771	TrkA protein		10200	13912
MSMEG_0383	conserved hypothetical protein		148581	84495
MSMEG_5156	base excision DNA repair protein, HhH-GPD family protein		25247	39747
MSMEG_2025	putative IclR family protein transcriptional regulator		10068	11709
At1g05270	At1g05270		11599	4586
Obsolete	Obsolete		6531	9703
MSMEG_6023	transposase		5802	4750
MSMEG_5403	cadmium-translocating P-type ATPase	cadA	10709	10173
Empty	Empty		9400	4381
MSMEG_0918	transcriptional regulator, XRE family protein		29382	49956
MSMEG_1951	conserved domain protein		468769	48643
MSMEG_5584	short chain dehydrogenase		9407	6101
MSMEG_1514	conserved hypothetical protein		7218	10018
MSMEG_5228	3-beta hydroxysteroid dehydrogenase/isomerase family protein		5155	8203
MSMEG_0661	glutamate-1-semialdehyde 2,1-aminomutase		8610	9045
MSMEG_1760	short-chain dehydrogenase/reductase SDR		38816	52501
MSMEG_6274	conserved hypothetical protein		18862	6976
Obsolete	Obsolete		14023	6684
MSMEG_5175	NAD-dependent deacetylase		16924	13744
Empty	Empty		10081	3747
MSMEG_6927	MutT/nudix family protein		7375	12933
MSMEG_0189	conserved hypothetical protein		3809	6254
MSMEG_2184	amino acid permease		11222	577793
MSMEG_4462	sodium:solute symporter		6057	12646
MSMEG_4368	putative regulatory protein, FmdB family protein		22418	33261
MSMEG_2055	NADH-quinone oxidoreductase, I subunit	nuoI	9243	6521
Obsolete	Obsolete		7888	5039
At1g01640	At1g01640		4933	3484
MSMEG_5413	exopolyphosphatase		11296	7738
MSMEG_0247	secreted peptidase		6291	13543
MSMEG_6573	conserved hypothetical protein		9089	5829
MSMEG_5601	hypothetical protein		11146	7036
MSMEG_3380	pyridoxamine 5'-phosphate oxidase-related, FMN-binding		12583	10532
MSMEG_3381	acyl carrier protein phosphodiesterase		28667	39874
MSMEG_2124	glycerol uptake facilitator, MIP channel		26572	30039
MSMEG_2633	ABC transporter ATP-binding protein		7502	4277
Obsolete	Obsolete		17175	11906
MSMEG_5507	hypothetical protein		4576	9033
MSMEG_0637	iron-sulfur binding oxidoreductase		56823	9502
MSMEG_5357	conserved hypothetical protein		11698	4968
Obsolete	Obsolete		5092	4243
MSMEG_6815	secreted protein		11438	12544
Obsolete	Obsolete		8782	6844
MSMEG_2890	putative transcriptional regulator		3552	5177
MSMEG_1247	conserved hypothetical protein		9013	15468
MSMEG_3832	4-hydroxyacetophenone monooxygenase		6022	6758
MSMEG_3010	acetyl-hydrolase		5626	6880
MSMEG_6934	thioredoxin	trx	20132	18327
MSMEG_5208	conserved hypothetical protein		6708	5793
MSMEG_0650	GntR-family protein transcriptional regulator		6347	4389
At1g03260	At1g03260		6091	6700
MSMEG_1133	bifunctional short chain isoprenyl diphosphate synthase		10596	13188
MSMEG_5205	conserved hypothetical protein		4565	2089
MSMEG_2884	cyclohexanone monooxygenase		3493	3113
Empty	Empty		6408	5122
MSMEG_6625	glyoxalase family protein		7216	6374
Obsolete	Obsolete		1796	5271
MSMEG_0284	ribosyldihydronicotinamide dehydrogenase (quinone)		5062	14533
MSMEG_4130	polysaccharide deacetylase family protein		3493	3308
MSMEG_0940	conserved hypothetical protein		13368	12953
MSMEG_2611	pyridine nucleotide-disulphide oxidoreductase family protein		9216	12186
MSMEG_1717	ISMsm8, transposase		5295	10605
MSMEG_1191	hypothetical protein		15176	6772
MSMEG_5702	molybdenum cofactor synthesis domain protein		24840	29990
MSMEG_2483	transcriptional regulator, IclR family protein		5234	9723
Empty	Empty		8263	3278
MSMEG_1073	oxidoreductase, short-chain dehydrogenase/reductase family protein		8090	8881
MSMEG_6049	secreted protein		5420	4814
MSMEG_5800	amidophosphoribosyltransferase	purF	31441	42914
MSMEG_4406	UsfY protein		4194	5238
MSMEG_5150	putative pterin-4-alpha-carbinolamine dehydratase		22034	19501
Obsolete	Obsolete		48029	7168
Obsolete	Obsolete		2825	6536
At1g05540	At1g05540		7932	3264
MSMEG_1862	transposase		9766	14499
MSMEG_0302	peptidase, S9A/B/C families		916	4024
MSMEG_5650	AMP-dependent synthetase and ligase		8230	3411
MSMEG_5499	conserved hypothetical protein		5746	5354
MSMEG_6273	integral membrane protein		8345	7995
MSMEG_6619	conserved hypothetical protein; this gene contains a frame shift which is not the result of sequencing error		7519	8762
MSMEG_5050	methionine aminopeptidase, type I	map	6303	10593
MSMEG_6473	tetracenomycin polyketide synthesis O-methyltransferase TcmP		6199	12131
MSMEG_5618	acyl-CoA dehydrogenase		4805	5484
Obsolete	Obsolete		9841	7400
MSMEG_0552	conserved hypothetical protein		7218	10229
MSMEG_5497	conserved hypothetical protein		33369	7713
MSMEG_4792	virulence factor mce family protein		8001	4395
MSMEG_2744	thymidylate synthase		17233	14448
MSMEG_5395	sensor protein KdpD		4274	3187
MSMEG_4490	undecaprenyl diphosphate synthase	uppS	16662	24188
MSMEG_5638	metallo-beta-lactamase family protein		8650	15669
MSMEG_2907	hypothetical oxidoreductase YeiQ		4639	5478
MSMEG_2936	hydrolase, nudix family protein		9907	12947
MSMEG_3858	conserved hypothetical protein		46215	54903
MSMEG_2944	holliday junction DNA helicase RuvA	ruvA	7381	16296
MSMEG_4125	oxidoreductase, short chain dehydrogenase/reductase family protein		5466	16270
At1g04170	At1g04170		12025	4352
MSMEG_5715	conserved hypothetical protein		21258	45772
MSMEG_3006	Fe-dependent alcohol dehydrogenase		2601	2093
MSMEG_0406	acyl-coA-dehydrogenase		9982	7644
Empty	Empty		5426	1590
MSMEG_4157	putative transposase		2857	5499
MSMEG_1935	TetR-family protein transcriptional regulator		11318	16332
MSMEG_6459	ferredoxin-dependent glutamate synthase 1		7137	21335
MSMEG_4532	sulfate ABC transporter, permease protein CysT	cysT	6765	12596
MSMEG_5580	Ku protein		12440	14026
MSMEG_0631	sulfatase family protein, authentic frameshift; this gene contains a frame shift which is not the result of sequencing error; identified by match to protein family HMM PF00884		3413	14742
MSMEG_1263	conserved hypothetical protein		4911	8703
MSMEG_4359	hypothetical protein		10807	6848
MSMEG_0180	putative HTH-type transcriptional regulator		8167	7185
MSMEG_0549	ABC transporter, permease protein		14046	19796
At1g02810	At1g02810		7131	4004
MSMEG_0795	ABC transporter ATP-binding protein		10770	11679
MSMEG_5619	acyl-CoA dehydrogenase domain protein		3493	4515
MSMEG_4458	transmembrane transport protein		3091	5224
MSMEG_3958	glyoxalase/bleomycin resistance protein/dioxygenase		9601	12645
Obsolete	Obsolete		11528	5250
MSMEG_6838	putative esterase		9356	3633
MSMEG_3550	ectoine/hydroxyectoine ABC transporter, ATP-binding protein	ehuA	5309	4805
At1g03430	At1g03430		6851	3612
MSMEG_6669	ABC transporter, permease protein		0	0
MSMEG_2171	L-carnitine dehydratase/bile acid-inducible protein F		5908	8700
MSMEG_1316	peptide chain release factor 3	prfC	5749	9660
MSMEG_5738	conserved hypothetical protein		13030	17259
MSMEG_0598	hypothetical protein		10537	7282
MSMEG_0540	transcriptional regulator, putative		5464	11219
MSMEG_3673	4-alpha-glucanotransferase	malQ	22535	8825
MSMEG_6407	Cof-like hydrolase		9769	15817
MSMEG_5920	FMN-dependent monooxygenase		4271	11955
MSMEG_5486	peptidase S1 and S6, chymotrypsin/Hap		38259	49153
MSMEG_0158	formyl-coenzyme A transferase		5546	13037
MSMEG_6034	hypothetical protein		11375	5910
MSMEG_2435	30S ribosomal protein S16		57265	114055
MSMEG_6572	methyltransferase		8489	5559
At1g03650	At1g03650		10379	6522
MSMEG_4970	hypothetical protein		4531	8301
MSMEG_5932	conserved hypothetical protein		3493	9032
MSMEG_4705	acyltransferase, ws/dgat/mgat subfamily protein		18071	16527
MSMEG_2584	penicillin-binding protein, putative		13543	16196
MSMEG_1778	conserved hypothetical protein		12512	5967
MSMEG_4333	transcriptional regulator, TetR family protein		4484	5579
Obsolete	Obsolete		6676	8712
At1g04710	At1g04710		6484	5894
MSMEG_0443	hydrolase, carbon-nitrogen family protein		5078	8361
MSMEG_0660	Bacterial extracellular solute-binding protein		3493	9159
Obsolete	Obsolete		8646	3694
Empty	Empty		9432	4228
MSMEG_3356	conserved hypothetical protein TIGR00026		9606	6224
Obsolete	Obsolete		33088	51020
MSMEG_6929	integral membrane protein MviN, putative		5601	7733
MSMEG_4707	non-heme bromoperoxidase BPO-A2		16377	5953
MSMEG_5103	succinyl-diaminopimelate desuccinylase	dapE	6197	10908
Obsolete	Obsolete		5037	4851
MSMEG_1192	M23 peptidase domain protein		3493	7800
MSMEG_1444	ribosomal protein L29	rpmC	78167	73338
MSMEG_3923	conserved hypothetical protein		8445	11895
MSMEG_3922	hypothetical protein		9404	10119
At1g03050	At1g03050		6746	3272
MSMEG_4325	malonyl CoA-acyl carrier protein transacylase		26653	66031
MSMEG_5626	luciferase		8539	5070
Obsolete	Obsolete		5611	18314
MSMEG_3849	hypothetical protein		5088	4279
MSMEG_4821	conserved hypothetical protein		9474	2728
Obsolete	Obsolete		29233	5828
MSMEG_6709	cyclopentanol dehydrogenase		3493	4002
At1g03790	At1g03790		3493	5014
MSMEG_3267	transporter		1039	4742
MSMEG_6069	CobW/P47K C- domain protein		2369	2719
MSMEG_4263	ubiquinol-cytochrome c reductase cytochrome b subunit		25515	31471
MSMEG_5671	YbaK/prolyl-tRNA synthetase associated region		4877	9393
MSMEG_3899	ectoine synthase	ectC	9087	6635
MSMEG_2886	stress responsive A/B Barrel Domain family protein		3493	5359
MSMEG_4156	putative transposase		2193	673
MSMEG_0507	probable sugar ABC transporter, permease protein		4882	6486
MSMEG_2612	conserved hypothetical protein		9565	13632
Obsolete	Obsolete		1272	2519
MSMEG_0070	hypothetical protein		32656	22089
MSMEG_6946	ribosomal protein L34	rpmH	74943	100936
MSMEG_4898	conserved hypothetical protein		24044	22879
MSMEG_2932	HIT family protein hydrolase		23368	17518
At1g04490	At1g04490		8714	2669
MSMEG_1134	putative protease HtpX		9870	18435
MSMEG_1586	beta-lactamase		5726	3069
Obsolete	Obsolete		5094	14827
MSMEG_2463	nicotine dehydrogenase chain A		8376	10561
MSMEG_2251	nitrate/nitrite response regulator protein		14539	10467
MSMEG_2153	transcriptional regulator, TetR family protein		9815	10715
MSMEG_5159	DNA-binding response regulator, putative		8014	9631
MSMEG_0342	hypothetical protein		10098	7621
MSMEG_4861	cyclase		4536	5991
MSMEG_5964	glycosyl transferase, group 1, putative		3698	14285
MSMEG_0374	glycolate oxidase subunit		7699	6202
MSMEG_6782	hypothetical protein		6053	9026
MSMEG_6873	enoyl-CoA hydratase/isomerase; this gene contains a frame shift which is not the result of sequencing error		9992	7599
MSMEG_3483	mosc domain protein		16225	22879
Empty	Empty		5354	3463
MSMEG_5000	transcriptional regulator, LysR family protein		8000	4236
MSMEG_3573	integral membrane protein, putative		3493	7780
MSMEG_5305	choline dehydrogenase		9388	4380
MSMEG_1457	conserved hypothetical protein		5638	4649
Obsolete	Obsolete		16645	6617
Obsolete	Obsolete		14510	14560
MSMEG_1487	conserved hypothetical protein		8157	9811
At1g02910	At1g02910		8201	3985
MSMEG_3107	conserved hypothetical protein		10296	8427
MSMEG_1702	amidohydrolase		16098	25508
MSMEG_1610	glutamine-hydrolyzing GMP synthase		13096	12783
MSMEG_4175	transcriptional regulator, ArsR family protein		10081	8310
MSMEG_2364	glutamyl-tRNA(Gln) amidotransferase, C subunit	gatC	29584	29597
MSMEG_2414	pantetheine-phosphate adenylyltransferase	coaD	10401	9042
MSMEG_4077	enoyl-CoA hydratase		4998	2872
MSMEG_6825	caax amino protease family protein, putative		8017	7456
MSMEG_1632	hypothetical protein		9143	9186
MSMEG_1460	Pyridine nucleotide-disulphide oxidoreductase		5808	4311
MSMEG_6899	conserved hypothetical protein		7993	8701
MSMEG_5288	putative serine/threonine protein kinase		3493	4245
Obsolete	Obsolete		10100	4660
MSMEG_5690	conserved hypothetical protein		11348	14546
MSMEG_3582	ATP-dependent protease La	lon	8810	7149
MSMEG_4663	protein IolB		6308	5808
MSMEG_5433	4Fe-4S binding domain protein		5067	3085
MSMEG_4200	peptidase M20		14835	21146
MSMEG_0322	glyoxylase family protein; this gene contains a frame shift which is not the result of sequencing error		1367	3550
MSMEG_6578	hypothetical protein		9709	3606
MSMEG_5703	molybdenum cofactor biosynthesis protein C	moaC	23799	23285
MSMEG_0919	heparin-binding hemagglutinin		28445	58835
At1g02630	At1g02630		9465	3625
MSMEG_6752	endoglucanase A		9144	16324
MSMEG_3392	acyl-CoA dehydrogenase domain protein		4308	7200
MSMEG_1272	putative ribosylglycohydrolase		4980	7864
MSMEG_2751	hypothetical protein		5990	5436
MSMEG_4841	conserved hypothetical protein		10320	7099
MSMEG_5228	3-beta hydroxysteroid dehydrogenase/isomerase family protein		8468	5881
MSMEG_0972	cytochrome C biogenesis protein transmembrane region		14625	11441
MSMEG_3555	hydrolase		6105	7794
Obsolete	Obsolete		12098	18951
Obsolete	Obsolete		7994	4538
MSMEG_5553	CheR methyltransferase, SAM binding domain protein	cheR	5157	9357
MSMEG_6650	hypothetical protein		11250	4890
MSMEG_5405	transcriptional regulator, ArsR family protein		13614	9212
MSMEG_2001	sugar transporter		7072	4808
MSMEG_0408	type I modular polyketide synthase		8926	9493
MSMEG_4335	conserved hypothetical protein		7631	2711
Obsolete	Obsolete		35460	29739
MSMEG_4786	virulence factor mce family protein		6588	3266
MSMEG_1334	metallo-beta-lactamase family protein		3493	13015
MSMEG_6684	agarase		11925	5545
Obsolete	Obsolete		18039	25903
Obsolete	Obsolete		28004	33409
At1g04500	At1g04500		10428	6685
MSMEG_4559	ABC transporter, membrane spanning protein		9033	11884
MSMEG_5923	acetyl-CoA acetyltransferase		5033	3433
MSMEG_4704	acyltransferase family protein		9527	9389
MSMEG_4061	translation initiation inhibitor		8437	5302
MSMEG_3722	bifunctional coenzyme PQQ synthesis protein C/D		8741	6260
MSMEG_2643	conserved hypothetical protein		8340	6816
Obsolete	Obsolete		7359	8896
MSMEG_5310	SAM-dependent methyltransferase		7529	9515
MSMEG_3925	AttM/AiiB family protein		3493	2741
MSMEG_2207	beta-ketothiolase		4142	7704
MSMEG_2847	bacterial extracellular solute-binding protein, family protein 5		5536	1966
MSMEG_5184	alpha-methylacyl-CoA racemase, putative		6310	11516
MSMEG_6603	NADH:flavin oxidoreductase/nadh oxidase		10171	6576
MSMEG_6682	RNA polymerase sigma-70 factor, putative		5080	4473
MSMEG_2656	guanosine pentaphosphate synthetase I/polyribonucleotide nucleotidyltransferase	gpsI	28941	26188
MSMEG_2098	fumarylacetoacetate hydrolase family protein		11638	7432
MSMEG_0486	putative ABC transporter, periplasmic protein		6002	3187
MSMEG_3188	adenosylmethionine-8-amino-7-oxononanoate transaminase	bioA	4569	6360
MSMEG_0229	dihydroxy-acid dehydratase	ilvD	17767	25929
MSMEG_3327	hypothetical protein		9124	11263
MSMEG_5579	MarR-family protein transcriptional regulator		11353	4462
MSMEG_2474	probable cutinase Cut3		5988	3895
At1g02950	At1g02950		10119	7133
MSMEG_4542	oligopeptide transport integral membrane protein		7802	3255
MSMEG_5519	monooxygenase		8209	4237
MSMEG_1515	two-component sensor histidine kinase		18175	18364
MSMEG_2678	hypothetical protein		3493	8066
Obsolete	Obsolete		10007	6068
MSMEG_0890	HD domain protein		9110	12026
MSMEG_0555	ABC transporter permease protein		6904	3931
MSMEG_3971	hypothetical protein		7262	4044
MSMEG_5803	hypothetical protein		11584	14933
MSMEG_0688	aspartate aminotransferase		9192	15349
MSMEG_4482	DNA primase		7683	7843
Empty	Empty		8904	6921
MSMEG_4390	hypothetical protein		13531	5692
MSMEG_5776	phosphate transport system regulatory protein PhoU	phoU	20149	31301
Empty	Empty		8150	5820
MSMEG_5933	conserved hypothetical protein		3788	9999
MSMEG_6808	hypothetical protein		5838	7259
MSMEG_1573	carbohydrate kinase family protein		6763	15796
MSMEG_1660	oxidoreductase, 2-nitropropane dioxygenase family protein		8795	8602
MSMEG_0721	RemQ protein; this gene contains a frame shift which is not the result of sequencing error		22656	5658
MSMEG_4030	conserved hypothetical protein		6482	5005
MSMEG_3099	6-phosphogluconolactonase	pgl	57194	60793
At1g01610	At1g01610		12701	3436
MSMEG_6122	ABC transporter, membrane spanning protein		2827	4322
MSMEG_2962	protein-export membrane protein SecF		20721	27627
Obsolete	Obsolete		3493	8842
MSMEG_4338	possible transcriptional regulatory protein		4492	3139
MSMEG_0026	putative membrane protein		36869	61216
MSMEG_5977	dTDP-4-dehydrorhamnose 3,5-epimerase	rfbC	3493	6623
MSMEG_6119	conserved hypothetical protein		5663	2911
MSMEG_2560	conserved hypothetical protein		5637	3312
MSMEG_4561	ABC Fe3+-siderophores transporter, periplasmic binding protein		8026	10485
MSMEG_2293	conserved hypothetical protein		3493	8847
MSMEG_3131	AMP-binding protein		4588	6385
MSMEG_5465	transcriptional regulator, AraC family protein		7339	9658
MSMEG_5678	glyoxalase/bleomycin resistance protein/dioxygenase		11812	12355
Obsolete	Obsolete		4079	10430
MSMEG_4851	caib/baif family protein		5654	3251
MSMEG_5463	6-phosphogluconate dehydrogenase, NAD-binding		3071	2689
Obsolete	Obsolete		3158	2769
MSMEG_5442	glutamate dehydrogenase		13293	8789
MSMEG_0520	porin		12352	9176
MSMEG_1163	hypothetical protein		10600	7273
MSMEG_1441	50S ribosomal protein L22		95660	138330
MSMEG_2386	transcriptional regulator, IclR family protein		10569	12253
At1g05080	At1g05080		4731	5426
Obsolete	Obsolete		10180	11758
MSMEG_2796	integral membrane protein		6136	5456
MSMEG_5578	hypothetical protein		7485	4796
MSMEG_2903	transposase; this gene contains a frame shift which is not the result of sequencing error		8888	6385
MSMEG_4071	conserved hypothetical protein; this region contains one or more premature stops and/or frameshifts which are not the result of sequencing error		15160	4977
MSMEG_1127	probable conserved transmembrane protein		3723	5715
MSMEG_2229	enoyl-CoA hydratase		4947	3144
MSMEG_5857	hypothetical oxidoreductase		7587	5132
MSMEG_6446	hypothetical protein		13636	8199
MSMEG_3799	conserved hypothetical protein		10081	11538
MSMEG_6386	membrane protein		3493	15613
Empty	Empty		7217	5367
MSMEG_4627	nucleoside diphosphate kinase		43822	47979
MSMEG_0798	hypothetical protein		8153	7958
Empty	Empty		4723	3626
MSMEG_0741	conserved hypothetical protein		10751	11750
MSMEG_4885	conserved hypothetical protein		7488	6336
MSMEG_0426	transcriptional regulator, GntR family protein		3703	3554
MSMEG_1565	transcriptional regulator, TetR family protein		10082	12059
MSMEG_4508	conserved domain protein		7837	5977
MSMEG_3585	MmpS2 protein		3265	3171
MSMEG_5639	enoyl-CoA hydratase		22670	23187
At1g05620	At1g05620		8928	5129
MSMEG_0350	virulence factor Mce family protein		3493	5137
MSMEG_2314	putative esterase family protein		5800	8601
MSMEG_0889	succinic semialdehyde dehydrogenase		10464	14011
MSMEG_4252	conserved hypothetical protein		12415	12568
Obsolete	Obsolete		43727	39896
Obsolete	Obsolete		6491	4372
MSMEG_2029	3-ketoacyl-ACP/CoA redutase		8461	7514
MSMEG_3114	conserved hypothetical protein		6513	3887
MSMEG_0210	LprO protein		10489	13015
MSMEG_1348	RNA polymerase ECF-subfamily protein sigma factor		4109	1432
MSMEG_2869	3-ketosteroid-delta-1-dehydrogenase		3493	1701
MSMEG_5352	conserved hypothetical protein		11715	12226
MSMEG_4919	conserved hypothetical protein		38553	30460
MSMEG_5034	hypothetical protein		6325	4524
MSMEG_5775	LytR/CpsA/Psr family protein		18590	19831
MSMEG_2307	conserved hypothetical protein		3493	7873
MSMEG_0797	conserved hypothetical protein; this gene contains a frame shift which is not the result of sequencing error		9562	6567
MSMEG_4082	monoxygenase		3493	9465
MSMEG_0420	conserved hypothetical protein		10026	14372
MSMEG_3294	hypothetical protein		13274	5097
MSMEG_1091	urease accessory protein UreE 1		8279	7824
MSMEG_5416	LpqU protein		12457	13369
At1g02475	At1g02475		5751	4159
MSMEG_6071	metallo-beta-lactamase superfamily protein		6151	10559
MSMEG_4472	multidrug-efflux transporter protein		3493	7436
MSMEG_1838	cationic amino acid transporter		8543	9240
MSMEG_2820	hypothetical protein		26437	19583
MSMEG_4804	conserved hypothetical protein		58895	57762
MSMEG_2112	secreted protein		86679	13596
MSMEG_2895	short chain oxidoreductase		8473	12416
MSMEG_6029	conserved hypothetical protein		8367	10066
MSMEG_3285	3-isopropylmalate dehydrogenase		10523	10611
MSMEG_4485	glycyl-tRNA synthetase	glyS	16427	25604
MSMEG_3076	gamma-glutamyltransferase	ggt	15007	7295
Empty	Empty		10090	4375
MSMEG_1887	hypothetical protein		14386	13431
MSMEG_4672	Clp protease	clpP	50999	71003
Empty	Empty		8993	4361
MSMEG_2542	integral membrane protein DUF6		3493	4485
MSMEG_2651	alkanesulfonate monooxygenase family protein		7247	15897
MSMEG_4696	alpha-amylase family protein		6306	10546
MSMEG_1784	type I topoisomerase		9741	6027
Obsolete	Obsolete		132498	15191
Obsolete	Obsolete		3747	2739
MSMEG_6483	methyltransferase type 11		9052	18466
At1g04780	At1g04780		10119	5501
MSMEG_3106	quinone oxidoreductase		40403	48053
MSMEG_6616	S-(hydroxymethyl)glutathione dehydrogenase		120118	11417
MSMEG_1190	serine/threonine-protein kinase PknD		9364	6839
MSMEG_4537	major membrane protein I		16755	14008
MSMEG_1597	Transcription factor WhiB		36886	85505
MSMEG_6771	conserved hypothetical protein		7382	4893
MSMEG_6145	hypothetical protein		8193	13061
MSMEG_2327	nudix hydrolase		11863	13363
MSMEG_0432	uroporphyrinogen-III synthetase		22969	17600
MSMEG_2060	NADH-quinone oxidoreducatase, D subunit	nuoD	9822	8317
MSMEG_2737	ppe family protein		6777	7807
MSMEG_5622	putative acyl-CoA dehydrogenase		4718	5240
MSMEG_1278	death-on-curing protein		7953	5283
MSMEG_5483	porin		276346	661065
MSMEG_6554	hypothetical ABC transporter ATP-binding protein		5879	5527
Obsolete	Obsolete		4336	2827
MSMEG_2993	acyl-CoA dehydrogenase, C- domain protein		7428	7653
MSMEG_2445	conserved hypothetical protein		6876	7705
MSMEG_0674	ErfK/YbiS/YcfS/YnhG family protein		10144	12813
Obsolete	Obsolete		14735	5845
MSMEG_0834	tuberculin related peptide		19987	16894
MSMEG_1526	probable cutinase		8933	13637
At1g03180	At1g03180		7691	4546
MSMEG_4572	DNA polymerase III, delta subunit		4876	8638
MSMEG_1929	conserved hypothetical protein		6578	13825
Obsolete	Obsolete		2956	9360
MSMEG_3059	esterase		9419	13138
Obsolete	Obsolete		10825	7392
MSMEG_1640	ATP/GTP-binding protein		27215	33057
MSMEG_5596	oxidoreductase		3493	2699
MSMEG_2407	morphine 6-dehydrogenase		38435	55125
MSMEG_3876	phosphotransferase enzyme family protein, putative		3493	6894
MSMEG_6113	D-alanyl-D-alanine carboxypeptidase/D-alanyl-D-alanine-endopeptidase	dacB	6056	16031
Obsolete	Obsolete		10616	16277
Empty	Empty		7246	6292
MSMEG_5450	redox-sensitive transcriptional activator SoxR	soxR	9209	7995
MSMEG_0222	conserved hypothetical protein		4489	13556
Empty	Empty		7649	3568
Obsolete	Obsolete		33372	49567
MSMEG_0106	sensory histidine kinase		3493	2650
MSMEG_0279	amino acid permease		5229	4125
MSMEG_1733	conserved hypothetical protein		5506	5969
MSMEG_6749	conserved hypothetical protein		9986	8835
Obsolete	Obsolete		7561	3588
MSMEG_2704	transposase; this gene contains a frame shift which is not the result of sequencing error; identified by match to protein family HMM PF01548		11703	7634
At1g05360	At1g05360		4101	3735
MSMEG_4279	adenylate and Guanylate cyclase catalytic domain protein		3493	7413
MSMEG_2269	NHL repeat protein		4996	6821
MSMEG_4101	ABC-type transporter, substrate binding protein		3493	2616
MSMEG_4432	hypothetical protein		3039	2605
MSMEG_0066	early secretory antigenic target, 6 kDa		598291	624407
MSMEG_6325	conserved hypothetical protein		6731	5483
MSMEG_2227	carnitinyl-CoA dehydratase		13250	6244
MSMEG_4816	6-phosphogluconate dehydrogenase, NAD-binding		8203	9072
MSMEG_3583	monooxygenase		2479	3649
MSMEG_6842	2,2-dialkylglycine decarboxylase		2619	4105
MSMEG_1193	TROVE domain protein		8630	6952
MSMEG_5525	succinyl-CoA synthetase, beta subunit	sucC	43966	62657
MSMEG_1831	Transcription factor WhiB		73128	80712
MSMEG_1648	putative transcriptional regulator		7725	6986
MSMEG_5899	virulence factor Mce family protein		8341	2580
MSMEG_2658	beta-lactamase		17974	16390
MSMEG_3102	transaldolase	tal	67594	69080
MSMEG_5426	UDP-N-acetylglucosamine pyrophosphorylase	glmU	8229	6571
MSMEG_0592	putative rhamnose catabolism operon transcriptional regulator		6461	3247
MSMEG_4054	hypothetical protein		9748	6626
MSMEG_6383	transcription regulator FurA		6141	9672
MSMEG_4121	GntR-family protein transcriptional regulator		9853	14488
At1g06440	At1g06440		5265	4914
MSMEG_6794	DNA-binding protein		7418	4149
MSMEG_2650	acyl-CoA dehydrogenase		3771	16264
MSMEG_5166	Na+/solute symporter		9924	7928
MSMEG_2977	hypothetical protein		5492	4705
Obsolete	Obsolete		201347	328921
MSMEG_0712	transcriptional regulator, TetR family protein		14307	9753
MSMEG_6692	putative glutamine-binding periplasmic protein		5741	9240
MSMEG_1203	methoxy mycolic acid synthase 1		9719	20590
MSMEG_1172	arsenical-resistance protein	arsB	6519	7939
Obsolete	Obsolete		11379	17391
MSMEG_1231	inner membrane protein YidH		7747	8385
Empty	Empty		5649	5514
MSMEG_3717	short-chain dehydrogenase/reductase SDR; this gene contains a frame shift which is not the result of sequencing error		12246	3462
MSMEG_5978	GlcNAc-PI de-N-acetylase family protein		4416	6382
MSMEG_4727	mycocerosic acid synthase		10599	17420
MSMEG_6646	methylisocitrate lyase	prpB	3493	8635
MSMEG_1961	conserved hypothetical protein		9660	11236
MSMEG_3091	ribose transport ATP-binding protein RbsA		4051	5837
MSMEG_3895	proteasome beta subunit		43881	55183
MSMEG_2297	glutaredoxin		57208	72327
Obsolete	Obsolete		9377	7412
MSMEG_2902	hydrolase, putative		9388	11832
At1g01010	At1g01010		7704	4168
MSMEG_1123	cobalamin synthesis protein		6705	3699
MSMEG_0214	L-sorbosone dehydrogenase		4244	8835
MSMEG_3465	acyl-CoA synthase		7077	7752
MSMEG_6739	hypothetical protein		38299	17288
MSMEG_1788	conserved hypothetical protein		316502	48171
Obsolete	Obsolete		11943	12141
MSMEG_6340	short-chain dehydrogenase/reductase SDR		6554	10796
Obsolete	Obsolete		5151	7646
MSMEG_3776	N-acetyl-gamma-glutamyl-phosphate reductase	argC	18071	26373
MSMEG_1298	guanine deaminase		7092	12930
MSMEG_0092	probable transcriptional regulatory protein		27224	42587
MSMEG_5751	putative adhesin/hemolysin		10192	8704
MSMEG_3340	hypothetical protein		6238	7596
Obsolete	Obsolete		12568	17810
MSMEG_5570	DNA ligase		2060	2455
MSMEG_3235	ABC-type amino acid transport system, secreted component		56529	147759
MSMEG_6568	regulatory protein, LuxR, putative		3035	2243
MSMEG_0368	hypothetical protein		5521	11794
MSMEG_2551	hypothetical protein		6186	7329
Obsolete	Obsolete		13419	12248
MSMEG_4129	hypothetical protein		10250	9859
MSMEG_1070	3-oxoacyl-[acyl-carrier-protein] reductase		7064	5896
At1g01290	At1g01290		10399	4467
MSMEG_5064	malyl-CoA lyase		15460	10040
MSMEG_5589	manganese transport protein MntH		7346	9663
Obsolete	Obsolete		8532	4693
MSMEG_5231	hypothetical protein		13356	20693
MSMEG_1124	putative ferredoxin FdxA		8513	6287
MSMEG_1738	probable conserved transmembrane protein		14587	7587
MSMEG_3423	probable IclR family protein regulator		10168	8105
MSMEG_3250	ABC transporter, ATP-binding protein		13017	20188
MSMEG_0300	amidohydrolase family protein		6503	2311
MSMEG_3730	helix-turn-helix, Fis-type, putative		9083	3388
MSMEG_1128	conserved hypothetical protein		5263	6291
Empty	Empty		7557	5180
MSMEG_5871	HIT family protein		10702	13835
MSMEG_0480	transcriptional regulator, GntR family protein		8581	8089
Obsolete	Obsolete		2905	6172
MSMEG_1570	carboxylesterase		3493	5777
MSMEG_3343	hypothetical protein		6972	9482
MSMEG_2332	amino acid carrier protein		161706	217954
MSMEG_3813	NAD-dependent epimerase/dehydratase		1353	3187
Obsolete	Obsolete		11689	3996
MSMEG_3460	ferric uptake regulation protein		64231	15104
MSMEG_4868	transcriptional regulator, IclR family protein, C- domain protein		4962	7444
At1g05850	At1g05850		3671	2797
MSMEG_1512	dTDP-glucose 4,6-dehydratase	rfbB	17023	23328
MSMEG_4536	conserved hypothetical protein		5459	9694
MSMEG_4203	peptidase S8 and S53, subtilisin, kexin, sedolisin		6867	6680
MSMEG_6579	conserved hypothetical protein		106423	26256
Obsolete	Obsolete		13579	8465
Obsolete	Obsolete		10259	5190
MSMEG_2013	oxidoreductase, short chain dehydrogenase/reductase family protein		5648	3116
MSMEG_4846	probable enoyl-CoA hydratase		3650	4379
MSMEG_6754	MaoC like domain protein		8977	12082
MSMEG_2058	NADH-quinone oxidoreductase, F subunit	nuoF	3302	7681
MSMEG_0023	conserved hypothetical protein		14583	23405
MSMEG_5696	'Cold-shock' DNA-binding domain protein		27501	32361
MSMEG_5162	cinnamoyl ester hydrolase		4906	5794
MSMEG_3793	translation initiation factor IF-3	infC	42079	43971
MSMEG_0858	cell division control protein Cdc48		2511	16129
MSMEG_4735	conserved hypothetical protein		2485	11650
MSMEG_5018	Adenylate and Guanylate cyclase catalytic domain protein		6353	10210
MSMEG_2383	glutamyl-tRNA synthetase	gltX	15470	21701
MSMEG_2440	ribosomal protein L19	rplS	155704	202901
Obsolete	Obsolete		6834	10036
MSMEG_0238	O-acetylhomoserine/O-acetylserine sulfhydrylase		8680	15414
MSMEG_5307	TetR-family protein transcriptional regulator		3684	9841
At1g01360	At1g01360		7815	7675
MSMEG_2797	LysR-family protein transcriptional regulator		4994	5757
MSMEG_4540	acetyltransferase, gnat family protein		5529	5304
MSMEG_4959	arginyl-tRNA synthetase	argS	11855	10529
MSMEG_5154	conserved hypothetical protein		28712	22430
MSMEG_6415	conserved hypothetical protein		12888	9569
MSMEG_3961	transcriptional regulator		9763	12020
MSMEG_6081	conserved hypothetical protein		31188	39847
MSMEG_3121	DNA-binding protein		32417	46850
MSMEG_0152	Alanine dehydrogenase/pyridine nucleotide transhydrogenase		8323	8120
MSMEG_0875	putative sialic acid transporter		5856	6437
MSMEG_1406	conserved hypothetical protein		3696	5767
MSMEG_2701	hypothetical protein		25378	16355
MSMEG_4251	cyclase/dehydrase		17226	20175
MSMEG_5210	hydrolase		11314	7122
Empty	Empty		0	0
MSMEG_5999	short chain dehydrogenase		8505	6378
MSMEG_3981	L-carnitine dehydratase/bile acid-inducible protein F		8264	6752
MSMEG_4281	cytosol aminopeptidase		20809	19684
MSMEG_4131	hypothetical protein		6985	8847
MSMEG_0081	conserved hypothetical protein		25086	14438
MSMEG_0545	transcriptional regulator, LuxR family protein		12896	9580
MSMEG_3823	3-oxoacyl-[acyl-carrier-protein] reductase		7290	7207
At1g01880	At1g01880		10652	5820
MSMEG_4543	ABC transporter system integral membrane protein		8019	6817
MSMEG_6286	aspartate transaminase		10764	9111
MSMEG_4436	transketolase		4529	4963
Empty	Empty		8317	6171
MSMEG_5328	conserved hypothetical protein		191898	81063
MSMEG_4582	conserved hypothetical protein		10448	9210
MSMEG_5992	conserved hypothetical protein		6255	6096
MSMEG_1744	hypothetical protein		4781	4797
MSMEG_3248	ABC transporter branched chain amino acid transport permease		14837	28280
MSMEG_5322	hypothetical protein		7600	9023
MSMEG_0271	conserved hypothetical protein		6024	6678
Obsolete	Obsolete		19272	4760
MSMEG_1779	hypothetical protein		14371	5864
Obsolete	Obsolete		6223	14040
MSMEG_0211	ABC transporter, ATP-binding protein		14442	21575
MSMEG_6713	hydroxyquinol 1,2-dioxygenase		3077	2386
MSMEG_6647	citrate synthase 2		7485	3722
MSMEG_1209	glycosidase		2430	3246
MSMEG_6056	transposase; this gene contains a frame shift which is not the result of sequencing error		4706	8674
MSMEG_3733	conserved hypothetical protein		20309	21526
MSMEG_0187	acetyltransferase		12074	9491
MSMEG_2767	conserved hypothetical protein		6794	5284
At1g06450	At1g06450		6162	3431
MSMEG_3260	LysR-family protein transcriptional regulator		11169	7018
MSMEG_4084	putative acyl-CoA dehydrogenase		5133	11384
MSMEG_2315	conserved hypothetical protein		8235	10205
MSMEG_5409	conserved hypothetical protein		12254	13387
MSMEG_6944	conserved hypothetical protein, putative		20346	20997
Obsolete	Obsolete		9454	3377
MSMEG_3211	imidazoleglycerol phosphate synthase, cyclase subunit	hisF	12911	12400
MSMEG_5245	universal stress protein family protein		3551	11510
MSMEG_2774	diguanylate cyclase (ggdef) domain protein		8447	11526
MSMEG_6240	conserved hypothetical protein		24593	16525
MSMEG_1294	allantoicase		19853	30638
MSMEG_0792	thiamine biosynthesis protein ThiS	thiS	22440	15690
MSMEG_3154	membrane protein implicated in regulation of membrane protease activity		16307	12195
MSMEG_4212	transcriptional regulatory protein CitT		4097	5252
Empty	Empty		8204	4364
MSMEG_5524	succinyl-CoA synthetase, alpha subunit	sucD	28606	47450
MSMEG_3407	epoxide hydrolase		9224	4486
MSMEG_0616	conserved hypothetical protein		12200	4145
MSMEG_4016	conserved hypothetical protein		4303	19378
MSMEG_2608	cobalt transport protein CbiM		38510	46133
MSMEG_3026	conserved hypothetical protein		16136	13034
MSMEG_5987	two-component regulator		6052	5331
At1g04410	At1g04410		11604	3409
MSMEG_1571	integral membrane protein		10738	4953
MSMEG_1267	putative ribosylglycohydrolase; this gene contains a frame shift which is not the result of sequencing error; identified by match to protein family HMM PF00782		3493	7358
MSMEG_2344	dehydrogenase		64937	16739
MSMEG_6883	hypothetical protein; this region contains one or more premature stops and/or frameshifts which are not the result of sequencing error; identified by Glimmer2; putative		8177	5910
Obsolete	Obsolete		13605	6104
Obsolete	Obsolete		7488	7375
MSMEG_2674	similar at the nucleotide level to IS1137 in the IS Finder database. This gene is disrupted by an IS element.; IS1137, transposase orfB, interruption-N		3583	4178
MSMEG_2798	hypothetical protein		11153	9086
MSMEG_3601	ribose/xylose/arabinose/galactoside ABC-type transport systems, permease components		6929	13849
MSMEG_5420	Tat-translocated enzyme		3493	9754
MSMEG_0192	transcriptional regulator, RpiR family protein		3111	7198
MSMEG_0009	hypothetical protein		24609	22744
Obsolete	Obsolete		7364	3965
MSMEG_3275	RNA polymerase sigma factor, sigma-70 family protein		3116	4323
MSMEG_3934	phosphoenolpyruvate synthase		4641	4734
MSMEG_3255	DoxX subfamily protein, putative		238872	22604
MSMEG_3414	conserved hypothetical protein		7237	7125
MSMEG_1533	subtilase family protein		5285	5732
MSMEG_2628	translation initiation factor IF-2	infB	42071	47608
MSMEG_1759	hypothetical protein		19355	6829
MSMEG_1136	conserved hypothetical protein		25611	29007
MSMEG_3450	haloacid dehalogenase, type II	dehII	7099	3662
At1g02290	At1g02290		10909	7043
MSMEG_0670	FAD dependent oxidoreductase		29838	5943
MSMEG_6490	major facilitator superfamily protein		4702	2910
MSMEG_2189	allophanate hydrolase	atzF	7603	116036
MSMEG_5321	hypothetical protein		16916	5082
Obsolete	Obsolete		13388	4836
Obsolete	Obsolete		7655	10333
MSMEG_2872	short-chain dehydrogenase/reductase SDR		4717	6550
MSMEG_5917	conserved hypothetical protein		4531	1432
MSMEG_0928	UDP-N-acetylenolpyruvoylglucosamine reductase	murB	9914	9378
MSMEG_4674	trigger factor	tig	49969	69892
MSMEG_1619	hypothetical protein		7062	8115
MSMEG_6501	hypothetical protein		30088	7209
MSMEG_5860	transcriptional regulator, TetR family protein		7099	4316
MSMEG_0651	putative conserved exported protein		7283	10469
Empty	Empty		6067	3780
MSMEG_1318	polysaccharide deacetylase family protein		8160	9313
MSMEG_4235	S-adenosyl-methyltransferase MraW	mraW	20425	28994
MSMEG_0281	choline dehydrogenase		5637	3946
MSMEG_4297	acyltransferase, ws/dgat/mgat subfamily protein		8537	13230
MSMEG_0383	conserved hypothetical protein		118732	68359
MSMEG_5156	base excision DNA repair protein, HhH-GPD family protein		23554	34476
MSMEG_2025	putative IclR family protein transcriptional regulator		9018	9824
At1g05270	At1g05270		9918	4470
Obsolete	Obsolete		7587	9350
MSMEG_6023	transposase		3493	4069
MSMEG_5403	cadmium-translocating P-type ATPase	cadA	2958	15967
Empty	Empty		7799	4196
MSMEG_2341	conserved hypothetical protein		28809	6470
MSMEG_2210	CaiB/BaiF family protein; this gene contains a frame shift which is not the result of sequencing error		11612	6800
MSMEG_0629	trans-aconitate 2-methyltransferase		9479	4894
MSMEG_3276	integral membrane protein		18186	25915
MSMEG_0414	oxidoreductase, 2OG-Fe(II) oxygenase family protein		2144	5787
MSMEG_0985	sugar transporter family protein		7948	11929
MSMEG_0471	transcriptional regulator LysR family protein		4123	8477
MSMEG_4612	conserved hypothetical protein; this gene contains a frame shift which is not the result of sequencing error; identified by match to protein family HMM PF04978		14380	6463
MSMEG_5617	immunogenic protein MPT63		151869	18130
Obsolete	Obsolete		3369	7525
MSMEG_4703	glycerol-3-phosphate acyltransferase		7642	9472
MSMEG_0104	transcriptional regulator, LysR family protein		5373	4111
Obsolete	Obsolete		4268	11928
MSMEG_1176	hypothetical protein		6549	11298
MSMEG_2842	nitrilotriacetate monooxygenase component A	ssuD	7525	5542
MSMEG_4368	putative regulatory protein, FmdB family protein		25919	30931
MSMEG_2055	NADH-quinone oxidoreductase, I subunit	nuoI	9406	7453
Obsolete	Obsolete		4381	6419
At1g01640	At1g01640		3046	3789
MSMEG_5413	exopolyphosphatase		7414	8783
MSMEG_0247	secreted peptidase		8288	11343
MSMEG_6573	conserved hypothetical protein		9277	3706
MSMEG_5601	hypothetical protein		9021	7030
MSMEG_2421	conserved hypothetical protein		7635	11011
MSMEG_3960	transcriptional regulator		4621	8009
MSMEG_3994	short chain dehydrogenase		7784	8339
Obsolete	Obsolete		4448	2289
MSMEG_1835	TobH protein		15478	13221
Obsolete	Obsolete		3493	5390
MSMEG_1541	hypothetical protein		7054	6649
MSMEG_3370	hypothetical protein		13015	6028
MSMEG_2311	conserved hypothetical protein		5716	9338
MSMEG_2209	transcriptional regulator, GntR family protein		4438	8249
Empty	Empty		6964	3283
MSMEG_2734	tRNA delta(2)-isopentenylpyrophosphate transferase	miaA	2983	10087
MSMEG_1282	hypothetical cytosolic protein		9989	6663
MSMEG_6124	putative ABC transporter periplasmic oligopeptide-binding protein		3493	3129
MSMEG_4216	conserved hypothetical protein		25368	30627
MSMEG_6934	thioredoxin	trx	22080	20856
MSMEG_5208	conserved hypothetical protein		4382	3438
MSMEG_0650	GntR-family protein transcriptional regulator		2571	6798
At1g03260	At1g03260		5536	3130
MSMEG_1133	bifunctional short chain isoprenyl diphosphate synthase		6744	13788
MSMEG_5205	conserved hypothetical protein		4268	5689
MSMEG_2884	cyclohexanone monooxygenase		4957	3755
Empty	Empty		5714	3471
MSMEG_0882	conserved hypothetical protein		11521	11324
Obsolete	Obsolete		7135	5099
MSMEG_4382	dehydrogenase/reductase SDR family protein member 10		15028	18803
MSMEG_6353	delta3,5-delta2,4-dienoyl-CoA isomerase		10054	18224
MSMEG_2630	DHH family protein		12930	15904
MSMEG_0581	4-aminobutyrate transaminase	gabT	4782	4666
MSMEG_0361	Glycosyl hydrolase family protein 3		7985	17666
MSMEG_0119	conserved hypothetical protein		25890	21106
Obsolete	Obsolete		11685	4571
MSMEG_0285	transcriptional regulator TetR family protein		11817	5855
MSMEG_1285	tetratricopeptide repeat family protein		9243	7723
MSMEG_2441	signal peptidase I	lepB	13531	20539
MSMEG_3269	putative sugar ABC transporter ATP-binding protein		6034	3192
MSMEG_5249	serine hydroxymethyltransferase	glyA	14288	17177
MSMEG_2771	TrkA protein		6665	14649
MSMEG_5150	putative pterin-4-alpha-carbinolamine dehydratase		24855	20202
Obsolete	Obsolete		48534	5644
Obsolete	Obsolete		6374	5472
At1g05540	At1g05540		9687	2984
MSMEG_1862	transposase		6819	12095
MSMEG_0302	peptidase, S9A/B/C families		5141	5587
MSMEG_5650	AMP-dependent synthetase and ligase		8458	3807
MSMEG_5499	conserved hypothetical protein		10651	5146
MSMEG_0918	transcriptional regulator, XRE family protein		30655	56172
MSMEG_1951	conserved domain protein		522809	56490
MSMEG_5584	short chain dehydrogenase		4813	8525
MSMEG_1514	conserved hypothetical protein		9496	12375
MSMEG_5228	3-beta hydroxysteroid dehydrogenase/isomerase family protein		11605	6851
MSMEG_0661	glutamate-1-semialdehyde 2,1-aminomutase		7896	6629
MSMEG_1760	short-chain dehydrogenase/reductase SDR		42661	47498
MSMEG_6274	conserved hypothetical protein		17275	5362
Obsolete	Obsolete		9306	4373
MSMEG_5175	NAD-dependent deacetylase		13509	16174
Empty	Empty		7797	4195
MSMEG_6927	MutT/nudix family protein		8576	13757
MSMEG_0189	conserved hypothetical protein		3493	5447
MSMEG_2184	amino acid permease		9378	557337
MSMEG_4462	sodium:solute symporter		6491	8428
MSMEG_3858	conserved hypothetical protein		43007	43705
MSMEG_2944	holliday junction DNA helicase RuvA	ruvA	14647	13322
MSMEG_4125	oxidoreductase, short chain dehydrogenase/reductase family protein		19334	13338
At1g04170	At1g04170		8654	5942
MSMEG_5715	conserved hypothetical protein		21909	42589
MSMEG_3006	Fe-dependent alcohol dehydrogenase		3274	5820
MSMEG_0406	acyl-coA-dehydrogenase		11315	6793
Empty	Empty		7622	7182
MSMEG_3380	pyridoxamine 5'-phosphate oxidase-related, FMN-binding		14956	11418
MSMEG_3381	acyl carrier protein phosphodiesterase		33889	47129
MSMEG_2124	glycerol uptake facilitator, MIP channel		28689	30645
MSMEG_2633	ABC transporter ATP-binding protein		3627	4966
Obsolete	Obsolete		16598	9743
MSMEG_5507	hypothetical protein		7276	10026
MSMEG_0637	iron-sulfur binding oxidoreductase		61900	8389
MSMEG_5357	conserved hypothetical protein		11049	6942
Obsolete	Obsolete		8132	4298
MSMEG_6815	secreted protein		12848	13956
Obsolete	Obsolete		9043	2574
MSMEG_2890	putative transcriptional regulator		2484	1941
MSMEG_1247	conserved hypothetical protein		10903	12833
MSMEG_3832	4-hydroxyacetophenone monooxygenase		5878	5226
MSMEG_3010	acetyl-hydrolase		5733	7352
Obsolete	Obsolete		12682	5910
MSMEG_6838	putative esterase		9122	5642
MSMEG_3550	ectoine/hydroxyectoine ABC transporter, ATP-binding protein	ehuA	6974	3722
At1g03430	At1g03430		6802	4092
MSMEG_6669	ABC transporter, permease protein		3493	3461
MSMEG_2171	L-carnitine dehydratase/bile acid-inducible protein F		6240	7132
MSMEG_1316	peptide chain release factor 3	prfC	12188	7576
MSMEG_5738	conserved hypothetical protein		8798	18740
MSMEG_6625	glyoxalase family protein		8902	6769
Obsolete	Obsolete		3256	8677
MSMEG_0284	ribosyldihydronicotinamide dehydrogenase (quinone)		4828	14147
MSMEG_4130	polysaccharide deacetylase family protein		3493	2769
MSMEG_0940	conserved hypothetical protein		11450	12697
MSMEG_2611	pyridine nucleotide-disulphide oxidoreductase family protein		10158	12614
MSMEG_1717	ISMsm8, transposase		5666	11758
MSMEG_1191	hypothetical protein		14465	6858
MSMEG_5702	molybdenum cofactor synthesis domain protein		25990	30918
MSMEG_2483	transcriptional regulator, IclR family protein		4177	7767
Empty	Empty		3053	4435
MSMEG_1073	oxidoreductase, short-chain dehydrogenase/reductase family protein		7248	9742
MSMEG_6049	secreted protein		3493	5750
MSMEG_5800	amidophosphoribosyltransferase	purF	28457	40884
MSMEG_4406	UsfY protein		3380	6402
MSMEG_1778	conserved hypothetical protein		10604	4459
MSMEG_4333	transcriptional regulator, TetR family protein		4173	6037
Obsolete	Obsolete		5759	8502
At1g04710	At1g04710		0	0
MSMEG_0443	hydrolase, carbon-nitrogen family protein		3493	8886
MSMEG_0660	Bacterial extracellular solute-binding protein		1196	9132
Obsolete	Obsolete		8548	7717
Empty	Empty		2722	1848
MSMEG_6273	integral membrane protein		10035	7609
MSMEG_6619	conserved hypothetical protein; this gene contains a frame shift which is not the result of sequencing error		7131	5236
MSMEG_5050	methionine aminopeptidase, type I	map	8283	7633
MSMEG_6473	tetracenomycin polyketide synthesis O-methyltransferase TcmP		8743	10932
MSMEG_5618	acyl-CoA dehydrogenase		6635	3683
Obsolete	Obsolete		8723	9092
MSMEG_0552	conserved hypothetical protein		5679	12849
MSMEG_5497	conserved hypothetical protein		31552	7370
MSMEG_4792	virulence factor mce family protein		6139	4859
MSMEG_2744	thymidylate synthase		15178	14188
MSMEG_5395	sensor protein KdpD		8462	3006
MSMEG_4490	undecaprenyl diphosphate synthase	uppS	17302	22296
MSMEG_5638	metallo-beta-lactamase family protein		12263	14967
MSMEG_2907	hypothetical oxidoreductase YeiQ		3959	3905
MSMEG_2936	hydrolase, nudix family protein		9878	10639
MSMEG_4821	conserved hypothetical protein		8932	3362
Obsolete	Obsolete		3731	2514
MSMEG_6709	cyclopentanol dehydrogenase		9123	6206
At1g03790	At1g03790		2149	3121
MSMEG_3267	transporter		4261	6403
MSMEG_6069	CobW/P47K C- domain protein		2978	1840
MSMEG_4263	ubiquinol-cytochrome c reductase cytochrome b subunit		25566	27939
MSMEG_5671	YbaK/prolyl-tRNA synthetase associated region		5114	6383
MSMEG_4157	putative transposase		4490	8906
MSMEG_1935	TetR-family protein transcriptional regulator		12914	20399
MSMEG_6459	ferredoxin-dependent glutamate synthase 1		10788	17272
MSMEG_4532	sulfate ABC transporter, permease protein CysT	cysT	6861	13654
MSMEG_5580	Ku protein		6474	12304
MSMEG_0631	sulfatase family protein, authentic frameshift; this gene contains a frame shift which is not the result of sequencing error; identified by match to protein family HMM PF00884		4646	12555
MSMEG_1263	conserved hypothetical protein		1749	3296
MSMEG_4359	hypothetical protein		10415	5867
MSMEG_0180	putative HTH-type transcriptional regulator		5244	10542
MSMEG_0549	ABC transporter, permease protein		19004	54151
At1g02810	At1g02810		9690	5833
MSMEG_0795	ABC transporter ATP-binding protein		7487	9850
MSMEG_5619	acyl-CoA dehydrogenase domain protein		1656	1696
MSMEG_4458	transmembrane transport protein		2661	2257
MSMEG_3958	glyoxalase/bleomycin resistance protein/dioxygenase		3493	17014
MSMEG_2251	nitrate/nitrite response regulator protein		20253	8191
MSMEG_2153	transcriptional regulator, TetR family protein		9317	10274
MSMEG_5159	DNA-binding response regulator, putative		8365	9593
MSMEG_0342	hypothetical protein		5021	10474
MSMEG_4861	cyclase		8913	5553
MSMEG_5964	glycosyl transferase, group 1, putative		3493	15057
MSMEG_0374	glycolate oxidase subunit		4250	5861
MSMEG_6782	hypothetical protein		1093	3167
MSMEG_0598	hypothetical protein		9249	5740
MSMEG_0540	transcriptional regulator, putative		6443	12036
MSMEG_3673	4-alpha-glucanotransferase	malQ	24397	8641
MSMEG_6407	Cof-like hydrolase		7336	14564
MSMEG_5920	FMN-dependent monooxygenase		3493	8975
MSMEG_5486	peptidase S1 and S6, chymotrypsin/Hap		39133	43172
MSMEG_0158	formyl-coenzyme A transferase		8106	14908
MSMEG_6034	hypothetical protein		11021	4696
MSMEG_2435	30S ribosomal protein S16		51349	102066
MSMEG_6572	methyltransferase		4958	7241
At1g03650	At1g03650		12020	5504
MSMEG_4970	hypothetical protein		3433	10092
MSMEG_5932	conserved hypothetical protein		3493	9106
MSMEG_4705	acyltransferase, ws/dgat/mgat subfamily protein		16923	15829
MSMEG_2584	penicillin-binding protein, putative		12107	12992
MSMEG_2364	glutamyl-tRNA(Gln) amidotransferase, C subunit	gatC	25320	24520
MSMEG_2414	pantetheine-phosphate adenylyltransferase	coaD	6056	9106
MSMEG_4077	enoyl-CoA hydratase		3493	5192
MSMEG_6825	caax amino protease family protein, putative		3493	7902
MSMEG_1632	hypothetical protein		4796	11305
MSMEG_1460	Pyridine nucleotide-disulphide oxidoreductase		6690	4320
MSMEG_6899	conserved hypothetical protein		3515	10176
MSMEG_5288	putative serine/threonine protein kinase		2374	1917
MSMEG_3356	conserved hypothetical protein TIGR00026		8853	8247
Obsolete	Obsolete		45223	50640
MSMEG_6929	integral membrane protein MviN, putative		6436	3419
MSMEG_4707	non-heme bromoperoxidase BPO-A2		14165	3904
MSMEG_5103	succinyl-diaminopimelate desuccinylase	dapE	2134	13593
Obsolete	Obsolete		7576	7960
MSMEG_1192	M23 peptidase domain protein		3493	6765
MSMEG_1444	ribosomal protein L29	rpmC	70821	62933
MSMEG_3923	conserved hypothetical protein		9661	10304
MSMEG_3922	hypothetical protein		4811	8366
At1g03050	At1g03050		8341	7359
MSMEG_4325	malonyl CoA-acyl carrier protein transacylase		28371	58075
MSMEG_5626	luciferase		11437	2069
Obsolete	Obsolete		6594	12971
MSMEG_3849	hypothetical protein		2955	7084
MSMEG_4841	conserved hypothetical protein		4235	8864
MSMEG_5228	3-beta hydroxysteroid dehydrogenase/isomerase family protein		1878	8015
MSMEG_0972	cytochrome C biogenesis protein transmembrane region		8628	16445
MSMEG_3555	hydrolase		4848	4333
Obsolete	Obsolete		5425	17819
Obsolete	Obsolete		3493	2813
MSMEG_5553	CheR methyltransferase, SAM binding domain protein	cheR	5228	12427
MSMEG_6650	hypothetical protein		12858	5071
MSMEG_3899	ectoine synthase	ectC	10920	7087
MSMEG_2886	stress responsive A/B Barrel Domain family protein		3493	8759
MSMEG_4156	putative transposase		3493	4685
MSMEG_0507	probable sugar ABC transporter, permease protein		4639	7668
MSMEG_2612	conserved hypothetical protein		6458	13408
Obsolete	Obsolete		2169	2034
MSMEG_0070	hypothetical protein		24710	25451
MSMEG_6946	ribosomal protein L34	rpmH	77109	101874
MSMEG_4898	conserved hypothetical protein		22756	20838
MSMEG_2932	HIT family protein hydrolase		15680	18473
At1g04490	At1g04490		6495	3251
MSMEG_1134	putative protease HtpX		11506	15963
MSMEG_1586	beta-lactamase		2622	749
Obsolete	Obsolete		3493	17615
MSMEG_2463	nicotine dehydrogenase chain A		10913	12539
MSMEG_3722	bifunctional coenzyme PQQ synthesis protein C/D		7266	5592
MSMEG_2643	conserved hypothetical protein		3503	7999
Obsolete	Obsolete		3493	3711
MSMEG_5310	SAM-dependent methyltransferase		4221	6491
MSMEG_3925	AttM/AiiB family protein		0	0
MSMEG_2207	beta-ketothiolase		5135	7960
MSMEG_2847	bacterial extracellular solute-binding protein, family protein 5		4200	6062
MSMEG_5184	alpha-methylacyl-CoA racemase, putative		3708	9744
MSMEG_6873	enoyl-CoA hydratase/isomerase; this gene contains a frame shift which is not the result of sequencing error		8177	8868
MSMEG_3483	mosc domain protein		18651	25959
Empty	Empty		6275	4045
MSMEG_5000	transcriptional regulator, LysR family protein		4059	6633
MSMEG_3573	integral membrane protein, putative		4209	6498
MSMEG_5305	choline dehydrogenase		7974	8497
MSMEG_1457	conserved hypothetical protein		7854	6315
Obsolete	Obsolete		10702	5341
Obsolete	Obsolete		19875	19295
MSMEG_1487	conserved hypothetical protein		10249	9404
At1g02910	At1g02910		10660	6380
MSMEG_3107	conserved hypothetical protein		6817	10277
MSMEG_1702	amidohydrolase		19221	25731
MSMEG_1610	glutamine-hydrolyzing GMP synthase		9663	14593
MSMEG_4175	transcriptional regulator, ArsR family protein		5660	9605
Obsolete	Obsolete		11035	4301
MSMEG_0890	HD domain protein		11956	10965
MSMEG_0555	ABC transporter permease protein		8430	6183
MSMEG_3971	hypothetical protein		8884	6093
MSMEG_5803	hypothetical protein		4933	10677
MSMEG_0688	aspartate aminotransferase		7782	14408
MSMEG_4482	DNA primase		5415	8659
Empty	Empty		6953	3947
Obsolete	Obsolete		6092	5396
MSMEG_5690	conserved hypothetical protein		13640	13589
MSMEG_3582	ATP-dependent protease La	lon	8854	5969
MSMEG_4663	protein IolB		7500	6914
MSMEG_5433	4Fe-4S binding domain protein		5656	6935
MSMEG_4200	peptidase M20		15194	19173
MSMEG_0322	glyoxylase family protein; this gene contains a frame shift which is not the result of sequencing error		3171	7146
MSMEG_6578	hypothetical protein		12764	4826
MSMEG_5703	molybdenum cofactor biosynthesis protein C	moaC	23061	23173
MSMEG_0919	heparin-binding hemagglutinin		26368	53466
At1g02630	At1g02630		3901	4873
MSMEG_6752	endoglucanase A		12607	14187
MSMEG_3392	acyl-CoA dehydrogenase domain protein		2031	3733
MSMEG_1272	putative ribosylglycohydrolase		6228	7260
MSMEG_2751	hypothetical protein		5281	7065
MSMEG_0026	putative membrane protein		36843	53741
MSMEG_5977	dTDP-4-dehydrorhamnose 3,5-epimerase	rfbC	7368	6768
MSMEG_6119	conserved hypothetical protein		7936	3878
MSMEG_2560	conserved hypothetical protein		3880	8394
MSMEG_4561	ABC Fe3+-siderophores transporter, periplasmic binding protein		8413	11204
MSMEG_2293	conserved hypothetical protein		6419	5406
MSMEG_3131	AMP-binding protein		4697	1465
MSMEG_5465	transcriptional regulator, AraC family protein		7373	8325
MSMEG_5405	transcriptional regulator, ArsR family protein		13723	9332
MSMEG_2001	sugar transporter		5538	5146
MSMEG_0408	type I modular polyketide synthase		8519	12459
MSMEG_4335	conserved hypothetical protein		4351	7930
Obsolete	Obsolete		19990	24229
MSMEG_4786	virulence factor mce family protein		3493	4564
MSMEG_1334	metallo-beta-lactamase family protein		4200	11720
MSMEG_6684	agarase		15272	6367
Obsolete	Obsolete		13976	26558
Obsolete	Obsolete		24975	32547
At1g04500	At1g04500		14638	6428
MSMEG_4559	ABC transporter, membrane spanning protein		8186	12280
MSMEG_5923	acetyl-CoA acetyltransferase		6655	7941
MSMEG_4704	acyltransferase family protein		4288	13828
MSMEG_4061	translation initiation inhibitor		3529	4495
MSMEG_4071	conserved hypothetical protein; this region contains one or more premature stops and/or frameshifts which are not the result of sequencing error		9835	5882
MSMEG_1127	probable conserved transmembrane protein		10726	11375
MSMEG_2229	enoyl-CoA hydratase		5463	3200
MSMEG_5857	hypothetical oxidoreductase		3562	3912
MSMEG_6446	hypothetical protein		9187	10212
MSMEG_3799	conserved hypothetical protein		8993	13352
MSMEG_6386	membrane protein		5151	13257
Empty	Empty		4814	5289
MSMEG_6603	NADH:flavin oxidoreductase/nadh oxidase		7809	4719
MSMEG_6682	RNA polymerase sigma-70 factor, putative		5294	3362
MSMEG_2656	guanosine pentaphosphate synthetase I/polyribonucleotide nucleotidyltransferase	gpsI	36927	28907
MSMEG_2098	fumarylacetoacetate hydrolase family protein		5526	7731
MSMEG_0486	putative ABC transporter, periplasmic protein		6922	7573
MSMEG_3188	adenosylmethionine-8-amino-7-oxononanoate transaminase	bioA	4355	6830
MSMEG_0229	dihydroxy-acid dehydratase	ilvD	18954	25215
MSMEG_3327	hypothetical protein		13651	12826
MSMEG_5579	MarR-family protein transcriptional regulator		7002	3276
MSMEG_2474	probable cutinase Cut3		6322	4697
At1g02950	At1g02950		11189	2846
MSMEG_4542	oligopeptide transport integral membrane protein		2691	2209
MSMEG_5519	monooxygenase		8104	3894
MSMEG_1515	two-component sensor histidine kinase		15629	17671
MSMEG_2678	hypothetical protein		2825	7835
Obsolete	Obsolete		42083	42428
Obsolete	Obsolete		9774	6365
MSMEG_2029	3-ketoacyl-ACP/CoA redutase		7518	5950
MSMEG_3114	conserved hypothetical protein		3493	5905
MSMEG_0210	LprO protein		14921	12321
MSMEG_1348	RNA polymerase ECF-subfamily protein sigma factor		2403	2070
MSMEG_2869	3-ketosteroid-delta-1-dehydrogenase		3859	7028
MSMEG_5352	conserved hypothetical protein		10298	12868
MSMEG_4390	hypothetical protein		7371	6934
MSMEG_5776	phosphate transport system regulatory protein PhoU	phoU	22836	28721
Empty	Empty		4958	2498
MSMEG_5933	conserved hypothetical protein		5659	4281
MSMEG_6808	hypothetical protein		8880	7526
MSMEG_1573	carbohydrate kinase family protein		12185	13050
MSMEG_1660	oxidoreductase, 2-nitropropane dioxygenase family protein		4391	11660
MSMEG_0721	RemQ protein; this gene contains a frame shift which is not the result of sequencing error		20184	5901
MSMEG_4030	conserved hypothetical protein		4793	3667
MSMEG_3099	6-phosphogluconolactonase	pgl	44381	44665
At1g01610	At1g01610		10147	4393
MSMEG_6122	ABC transporter, membrane spanning protein		8004	6353
MSMEG_2962	protein-export membrane protein SecF		18743	29401
Obsolete	Obsolete		3493	9068
MSMEG_4338	possible transcriptional regulatory protein		2834	5304
MSMEG_4804	conserved hypothetical protein		45044	46164
MSMEG_2112	secreted protein		67113	12184
MSMEG_2895	short chain oxidoreductase		9656	8538
MSMEG_6029	conserved hypothetical protein		8823	9233
MSMEG_3285	3-isopropylmalate dehydrogenase		5805	10848
MSMEG_4485	glycyl-tRNA synthetase	glyS	15486	26136
MSMEG_3076	gamma-glutamyltransferase	ggt	12795	7055
Empty	Empty		14575	5284
MSMEG_5678	glyoxalase/bleomycin resistance protein/dioxygenase		16158	9954
Obsolete	Obsolete		5571	9644
MSMEG_4851	caib/baif family protein		5203	6209
MSMEG_5463	6-phosphogluconate dehydrogenase, NAD-binding		1895	5349
Obsolete	Obsolete		8159	3865
MSMEG_5442	glutamate dehydrogenase		10964	9934
MSMEG_0520	porin		8583	11064
MSMEG_1163	hypothetical protein		10747	7033
MSMEG_1441	50S ribosomal protein L22		84418	137443
MSMEG_2386	transcriptional regulator, IclR family protein		8600	13796
At1g05080	At1g05080		8893	3286
Obsolete	Obsolete		10783	13264
MSMEG_2796	integral membrane protein		5712	6223
MSMEG_5578	hypothetical protein		6606	6819
MSMEG_2903	transposase; this gene contains a frame shift which is not the result of sequencing error		7283	4414
MSMEG_1597	Transcription factor WhiB		35576	75704
MSMEG_6771	conserved hypothetical protein		7626	7980
MSMEG_6145	hypothetical protein		12699	10792
MSMEG_2327	nudix hydrolase		8997	12970
MSMEG_0432	uroporphyrinogen-III synthetase		21779	20129
MSMEG_2060	NADH-quinone oxidoreducatase, D subunit	nuoD	6933	4782
MSMEG_2737	ppe family protein		9634	6619
MSMEG_5622	putative acyl-CoA dehydrogenase		4601	5630
MSMEG_4627	nucleoside diphosphate kinase		39563	47049
MSMEG_0798	hypothetical protein		5940	10942
Empty	Empty		5879	2407
MSMEG_0741	conserved hypothetical protein		9837	11390
MSMEG_4885	conserved hypothetical protein		5553	4108
MSMEG_0426	transcriptional regulator, GntR family protein		6189	3252
MSMEG_1565	transcriptional regulator, TetR family protein		10645	12551
MSMEG_4508	conserved domain protein		13754	5877
MSMEG_3585	MmpS2 protein		3126	3862
MSMEG_5639	enoyl-CoA hydratase		23154	21397
At1g05620	At1g05620		9387	6811
MSMEG_0350	virulence factor Mce family protein		5087	4496
MSMEG_2314	putative esterase family protein		3774	17508
MSMEG_0889	succinic semialdehyde dehydrogenase		9889	14679
MSMEG_4252	conserved hypothetical protein		10858	12549
Obsolete	Obsolete		7622	7594
MSMEG_1640	ATP/GTP-binding protein		32593	35756
MSMEG_5596	oxidoreductase		5173	2756
MSMEG_2407	morphine 6-dehydrogenase		40072	59873
MSMEG_3876	phosphotransferase enzyme family protein, putative		3493	5783
MSMEG_6113	D-alanyl-D-alanine carboxypeptidase/D-alanyl-D-alanine-endopeptidase	dacB	10128	11026
Obsolete	Obsolete		10868	17529
Empty	Empty		9057	5213
MSMEG_4919	conserved hypothetical protein		35900	30687
MSMEG_5034	hypothetical protein		3493	4794
MSMEG_5775	LytR/CpsA/Psr family protein		11422	23274
MSMEG_2307	conserved hypothetical protein		6657	6795
MSMEG_0797	conserved hypothetical protein; this gene contains a frame shift which is not the result of sequencing error		8973	7977
MSMEG_4082	monoxygenase		6458	7923
MSMEG_0420	conserved hypothetical protein		6674	13860
MSMEG_3294	hypothetical protein		8144	4253
MSMEG_1091	urease accessory protein UreE 1		8466	7067
MSMEG_5416	LpqU protein		12649	12899
At1g02475	At1g02475		3800	6791
MSMEG_6071	metallo-beta-lactamase superfamily protein		4106	7163
MSMEG_4472	multidrug-efflux transporter protein		1912	7316
MSMEG_1838	cationic amino acid transporter		3824	8320
MSMEG_2820	hypothetical protein		28515	21607
MSMEG_0066	early secretory antigenic target, 6 kDa		618362	654824
MSMEG_6325	conserved hypothetical protein		4280	3878
MSMEG_2227	carnitinyl-CoA dehydratase		8521	6835
MSMEG_4816	6-phosphogluconate dehydrogenase, NAD-binding		5135	6594
MSMEG_3583	monooxygenase		3493	3599
MSMEG_6842	2,2-dialkylglycine decarboxylase		3388	4736
MSMEG_1193	TROVE domain protein		8601	7317
MSMEG_5525	succinyl-CoA synthetase, beta subunit	sucC	43511	60466
MSMEG_1887	hypothetical protein		17101	12924
MSMEG_4672	Clp protease	clpP	60350	76850
Empty	Empty		9611	5325
MSMEG_2542	integral membrane protein DUF6		3819	6356
MSMEG_2651	alkanesulfonate monooxygenase family protein		10644	15172
MSMEG_4696	alpha-amylase family protein		6765	7939
MSMEG_1784	type I topoisomerase		11868	6502
Obsolete	Obsolete		144012	16434
Obsolete	Obsolete		8762	6300
MSMEG_6483	methyltransferase type 11		9982	19376
At1g04780	At1g04780		160717	6668
MSMEG_3106	quinone oxidoreductase		36357	47988
MSMEG_6616	S-(hydroxymethyl)glutathione dehydrogenase		121624	12055
MSMEG_1190	serine/threonine-protein kinase PknD		5240	5705
MSMEG_4537	major membrane protein I		12763	14544
Obsolete	Obsolete		152890	243193
MSMEG_0712	transcriptional regulator, TetR family protein		13170	10730
MSMEG_6692	putative glutamine-binding periplasmic protein		11011	8142
MSMEG_1203	methoxy mycolic acid synthase 1		14325	21050
MSMEG_1172	arsenical-resistance protein	arsB	5987	8097
Obsolete	Obsolete		16023	17336
MSMEG_1231	inner membrane protein YidH		10785	3519
Empty	Empty		3087	2367
MSMEG_1278	death-on-curing protein		8914	9071
MSMEG_5483	porin		275016	663414
MSMEG_6554	hypothetical ABC transporter ATP-binding protein		2141	4584
Obsolete	Obsolete		4894	6119
MSMEG_2993	acyl-CoA dehydrogenase, C- domain protein		6822	4929
MSMEG_2445	conserved hypothetical protein		5645	8524
MSMEG_0674	ErfK/YbiS/YcfS/YnhG family protein		9183	12494
Obsolete	Obsolete		12953	6965
MSMEG_0834	tuberculin related peptide		18837	15877
MSMEG_1526	probable cutinase		11712	14490
At1g03180	At1g03180		4867	2389
MSMEG_4572	DNA polymerase III, delta subunit		8109	6599
MSMEG_1929	conserved hypothetical protein		6744	12761
Obsolete	Obsolete		2712	5680
MSMEG_3059	esterase		11740	13319
MSMEG_1788	conserved hypothetical protein		281990	43550
Obsolete	Obsolete		12142	9806
MSMEG_6340	short-chain dehydrogenase/reductase SDR		4857	7623
Obsolete	Obsolete		5435	10197
MSMEG_3776	N-acetyl-gamma-glutamyl-phosphate reductase	argC	14503	26933
MSMEG_1298	guanine deaminase		6985	12314
MSMEG_0092	probable transcriptional regulatory protein		27383	37437
MSMEG_5751	putative adhesin/hemolysin		7548	9908
MSMEG_5450	redox-sensitive transcriptional activator SoxR	soxR	4152	7409
MSMEG_0222	conserved hypothetical protein		6297	15597
Empty	Empty		5760	5114
Obsolete	Obsolete		31396	42778
MSMEG_0106	sensory histidine kinase		3493	4677
MSMEG_0279	amino acid permease		3493	6006
MSMEG_1733	conserved hypothetical protein		2202	5009
MSMEG_6749	conserved hypothetical protein		14138	6485
Obsolete	Obsolete		8200	5693
MSMEG_2704	transposase; this gene contains a frame shift which is not the result of sequencing error; identified by match to protein family HMM PF01548		7701	11131
At1g05360	At1g05360		5350	6609
MSMEG_4279	adenylate and Guanylate cyclase catalytic domain protein		2638	3675
MSMEG_2269	NHL repeat protein		3493	8631
MSMEG_4101	ABC-type transporter, substrate binding protein		5519	2045
MSMEG_4432	hypothetical protein		3699	3907
MSMEG_1124	putative ferredoxin FdxA		12612	6498
MSMEG_1738	probable conserved transmembrane protein		14362	7382
MSMEG_3423	probable IclR family protein regulator		11880	9178
MSMEG_3250	ABC transporter, ATP-binding protein		15335	21339
MSMEG_0300	amidohydrolase family protein		3493	2670
MSMEG_3730	helix-turn-helix, Fis-type, putative		4760	2108
[truncated: 23,393 more rows]
