# Supplementary material for: Microarray dataset on the genome-wide expression profile of an M. smegmatis amtR mutant (JR258) compared to M. smegmatis mc2155
Source: Data Brief. 2016 Nov 23;10:38–40. doi: 10.1016/j.dib.2016.11.049 (PMC5137332; doi:10.1016/j.dib.2016.11.049)
Supplement: Supplementary file 4 — Supplementary material [file mmc4.xlsx]

## Sheet: Sheet1
Locus	GeneN	GeneS	IA	IB
MSMEG_2701	hypothetical protein		11153	16439
MSMEG_4251	cyclase/dehydrase		10777	13722
MSMEG_5210	hydrolase		6539	5367
Empty	Empty		6637	2580
MSMEG_5999	short chain dehydrogenase		3453	5644
MSMEG_3981	L-carnitine dehydratase/bile acid-inducible protein F		4877	5984
MSMEG_4281	cytosol aminopeptidase		15240	18842
MSMEG_4131	hypothetical protein		4774	8307
MSMEG_0081	conserved hypothetical protein		13887	15302
MSMEG_0545	transcriptional regulator, LuxR family protein		6790	7295
MSMEG_3823	3-oxoacyl-[acyl-carrier-protein] reductase		2053	2426
At1g01880	At1g01880		3187	5000
MSMEG_4543	ABC transporter system integral membrane protein		1264	1358
MSMEG_6286	aspartate transaminase		5847	8720
MSMEG_4436	transketolase		2245	1006
Empty	Empty		8273	2724
Obsolete	Obsolete		15802	3124
Obsolete	Obsolete		4302	7538
MSMEG_2872	short-chain dehydrogenase/reductase SDR		8216	2724
MSMEG_5917	conserved hypothetical protein		4342	5932
MSMEG_0928	UDP-N-acetylenolpyruvoylglucosamine reductase	murB	3987	7619
MSMEG_4674	trigger factor	tig	73376	72424
MSMEG_1619	hypothetical protein		2053	2535
Obsolete	Obsolete		15760	8855
MSMEG_1779	hypothetical protein		5982	7730
Obsolete	Obsolete		10989	9133
MSMEG_0211	ABC transporter, ATP-binding protein		23665	22803
MSMEG_6713	hydroxyquinol 1,2-dioxygenase		1955	3043
MSMEG_6647	citrate synthase 2		557	1466
MSMEG_1209	glycosidase		2053	1753
MSMEG_6056	transposase; this gene contains a frame shift which is not the result of sequencing error		3274	6438
MSMEG_3733	conserved hypothetical protein		25350	32802
MSMEG_0187	acetyltransferase		6808	9963
MSMEG_2767	conserved hypothetical protein		2494	4865
At1g06450	At1g06450		6100	2436
MSMEG_3260	LysR-family protein transcriptional regulator		3175	3142
MSMEG_4084	putative acyl-CoA dehydrogenase		4058	9987
MSMEG_2315	conserved hypothetical protein		9584	11313
MSMEG_5409	conserved hypothetical protein		27300	17500
MSMEG_2341	conserved hypothetical protein		4780	8681
MSMEG_2210	CaiB/BaiF family protein; this gene contains a frame shift which is not the result of sequencing error		5610	4353
MSMEG_0629	trans-aconitate 2-methyltransferase		2053	2430
MSMEG_3276	integral membrane protein		21056	20990
MSMEG_0414	oxidoreductase, 2OG-Fe(II) oxygenase family protein		6805	7606
MSMEG_0985	sugar transporter family protein		11797	11325
MSMEG_0471	transcriptional regulator LysR family protein		2053	3730
MSMEG_0792	thiamine biosynthesis protein ThiS	thiS	25572	24976
MSMEG_3154	membrane protein implicated in regulation of membrane protease activity		13965	12215
MSMEG_4212	transcriptional regulatory protein CitT		2053	1878
Empty	Empty		9157	2765
MSMEG_5524	succinyl-CoA synthetase, alpha subunit	sucD	60444	61487
MSMEG_3407	epoxide hydrolase		4175	1656
MSMEG_0616	conserved hypothetical protein		159	617
MSMEG_4016	conserved hypothetical protein		5315	12189
MSMEG_2608	cobalt transport protein CbiM		38825	35157
MSMEG_3026	conserved hypothetical protein		13322	12707
MSMEG_5987	two-component regulator		2053	2362
At1g04410	At1g04410		890	420
MSMEG_1571	integral membrane protein		3606	1063
MSMEG_1267	putative ribosylglycohydrolase; this gene contains a frame shift which is not the result of sequencing error; identified by match to protein family HMM PF00782		2053	1547
MSMEG_2344	dehydrogenase		14148	19950
MSMEG_6883	hypothetical protein; this region contains one or more premature stops and/or frameshifts which are not the result of sequencing error; identified by Glimmer2; putative		2053	1316
MSMEG_2421	conserved hypothetical protein		5508	8380
MSMEG_3960	transcriptional regulator		2053	5142
MSMEG_3994	short chain dehydrogenase		2053	2719
Obsolete	Obsolete		1072	1727
MSMEG_1835	TobH protein		16084	13860
Obsolete	Obsolete		1638	2686
MSMEG_1541	hypothetical protein		2053	2352
MSMEG_0009	hypothetical protein		40634	45441
Obsolete	Obsolete		2313	1880
MSMEG_3275	RNA polymerase sigma factor, sigma-70 family protein		2053	2027
MSMEG_3934	phosphoenolpyruvate synthase		2053	1930
MSMEG_3255	DoxX subfamily protein, putative		87301	55434
MSMEG_3414	conserved hypothetical protein		2053	2010
MSMEG_1533	subtilase family protein		2053	1997
MSMEG_2628	translation initiation factor IF-2	infB	63735	61591
MSMEG_1759	hypothetical protein		14507	8928
MSMEG_1136	conserved hypothetical protein		34547	34852
MSMEG_3450	haloacid dehalogenase, type II	dehII	2053	2566
At1g02290	At1g02290		2053	2052
MSMEG_0670	FAD dependent oxidoreductase		18283	9071
MSMEG_6490	major facilitator superfamily protein		2190	1330
MSMEG_2189	allophanate hydrolase	atzF	2924	275080
MSMEG_5321	hypothetical protein		0	0
MSMEG_0882	conserved hypothetical protein		10290	8159
Obsolete	Obsolete		2953	1820
MSMEG_4382	dehydrogenase/reductase SDR family protein member 10		19214	13940
MSMEG_6353	delta3,5-delta2,4-dienoyl-CoA isomerase		8194	12604
MSMEG_2630	DHH family protein		11704	13014
MSMEG_0581	4-aminobutyrate transaminase	gabT	1420	1188
MSMEG_0361	Glycosyl hydrolase family protein 3		10944	11675
MSMEG_6501	hypothetical protein		16349	7879
MSMEG_5860	transcriptional regulator, TetR family protein		5365	5175
MSMEG_0651	putative conserved exported protein		5660	4716
Empty	Empty		6396	2542
MSMEG_1318	polysaccharide deacetylase family protein		1507	1298
MSMEG_4235	S-adenosyl-methyltransferase MraW	mraW	19609	24373
MSMEG_0281	choline dehydrogenase		2909	1975
MSMEG_4297	acyltransferase, ws/dgat/mgat subfamily protein		5440	10404
MSMEG_0383	conserved hypothetical protein		144403	85050
MSMEG_5156	base excision DNA repair protein, HhH-GPD family protein		22147	25351
MSMEG_2025	putative IclR family protein transcriptional regulator		7727	6074
At1g05270	At1g05270		2616	1527
Obsolete	Obsolete		6246	5304
MSMEG_6023	transposase		2053	2056
MSMEG_5403	cadmium-translocating P-type ATPase	cadA	4476	10646
Empty	Empty		5188	2757
MSMEG_0918	transcriptional regulator, XRE family protein		42778	33705
MSMEG_1951	conserved domain protein		174366	73849
MSMEG_5584	short chain dehydrogenase		2053	2114
MSMEG_1514	conserved hypothetical protein		4590	9572
MSMEG_5228	3-beta hydroxysteroid dehydrogenase/isomerase family protein		2053	3060
MSMEG_0661	glutamate-1-semialdehyde 2,1-aminomutase		4722	4016
MSMEG_1760	short-chain dehydrogenase/reductase SDR		47762	53414
MSMEG_4612	conserved hypothetical protein; this gene contains a frame shift which is not the result of sequencing error; identified by match to protein family HMM PF04978		9017	7962
MSMEG_5617	immunogenic protein MPT63		57937	38906
Obsolete	Obsolete		9992	11178
MSMEG_4703	glycerol-3-phosphate acyltransferase		6383	6882
MSMEG_0104	transcriptional regulator, LysR family protein		2053	1515
Obsolete	Obsolete		2053	3704
MSMEG_1176	hypothetical protein		6157	10788
MSMEG_2842	nitrilotriacetate monooxygenase component A	ssuD	2053	1947
MSMEG_4368	putative regulatory protein, FmdB family protein		38605	32914
MSMEG_2055	NADH-quinone oxidoreductase, I subunit	nuoI	856	3016
Obsolete	Obsolete		5713	5575
At1g01640	At1g01640		2260	2337
MSMEG_5413	exopolyphosphatase		5808	5945
MSMEG_0247	secreted peptidase		3839	9702
MSMEG_6573	conserved hypothetical protein		2053	3591
MSMEG_5601	hypothetical protein		2053	3105
MSMEG_3380	pyridoxamine 5'-phosphate oxidase-related, FMN-binding		9577	11239
MSMEG_3381	acyl carrier protein phosphodiesterase		28244	33893
MSMEG_2124	glycerol uptake facilitator, MIP channel		23260	18850
MSMEG_2633	ABC transporter ATP-binding protein		2852	2429
Obsolete	Obsolete		7624	11427
MSMEG_5507	hypothetical protein		5326	9373
MSMEG_0637	iron-sulfur binding oxidoreductase		28526	16767
MSMEG_3370	hypothetical protein		5102	4805
MSMEG_2311	conserved hypothetical protein		4691	7454
MSMEG_2209	transcriptional regulator, GntR family protein		5073	4415
Empty	Empty		7298	1110
MSMEG_2734	tRNA delta(2)-isopentenylpyrophosphate transferase	miaA	3900	6512
MSMEG_1282	hypothetical cytosolic protein		2053	2406
MSMEG_6124	putative ABC transporter periplasmic oligopeptide-binding protein		2053	2609
MSMEG_4216	conserved hypothetical protein		34739	40297
MSMEG_6934	thioredoxin	trx	23416	25608
MSMEG_5208	conserved hypothetical protein		2053	2170
MSMEG_0650	GntR-family protein transcriptional regulator		2053	1901
At1g03260	At1g03260		1537	1891
MSMEG_1133	bifunctional short chain isoprenyl diphosphate synthase		7060	8193
MSMEG_5205	conserved hypothetical protein		2053	2364
MSMEG_2884	cyclohexanone monooxygenase		2053	1492
Empty	Empty		11535	3440
MSMEG_6625	glyoxalase family protein		3663	1435
Obsolete	Obsolete		4674	2961
MSMEG_0284	ribosyldihydronicotinamide dehydrogenase (quinone)		10629	7925
MSMEG_4130	polysaccharide deacetylase family protein		537	737
MSMEG_0940	conserved hypothetical protein		6049	12661
MSMEG_2611	pyridine nucleotide-disulphide oxidoreductase family protein		5907	14139
MSMEG_1717	ISMsm8, transposase		5639	9141
MSMEG_0119	conserved hypothetical protein		28628	30316
Obsolete	Obsolete		1924	2715
MSMEG_0285	transcriptional regulator TetR family protein		2053	1042
MSMEG_1285	tetratricopeptide repeat family protein		2053	2711
MSMEG_2441	signal peptidase I	lepB	12792	23716
MSMEG_3269	putative sugar ABC transporter ATP-binding protein		0	0
MSMEG_5249	serine hydroxymethyltransferase	glyA	11141	20359
MSMEG_2771	TrkA protein		1907	8946
MSMEG_5150	putative pterin-4-alpha-carbinolamine dehydratase		25033	21352
Obsolete	Obsolete		30943	20439
Obsolete	Obsolete		2053	2173
At1g05540	At1g05540		2053	1513
MSMEG_1862	transposase		1688	5858
MSMEG_0302	peptidase, S9A/B/C families		2053	2280
MSMEG_5650	AMP-dependent synthetase and ligase		2053	1885
MSMEG_5499	conserved hypothetical protein		2053	1895
MSMEG_6273	integral membrane protein		4783	5087
MSMEG_6619	conserved hypothetical protein; this gene contains a frame shift which is not the result of sequencing error		3841	4017
MSMEG_5050	methionine aminopeptidase, type I	map	2053	2545
MSMEG_6473	tetracenomycin polyketide synthesis O-methyltransferase TcmP		2053	6445
MSMEG_5618	acyl-CoA dehydrogenase		2053	1145
Obsolete	Obsolete		2053	2935
MSMEG_0552	conserved hypothetical protein		6989	5603
MSMEG_6274	conserved hypothetical protein		10803	5751
Obsolete	Obsolete		6060	4136
MSMEG_5175	NAD-dependent deacetylase		7674	12183
Empty	Empty		6160	3030
MSMEG_6927	MutT/nudix family protein		8995	10466
MSMEG_0189	conserved hypothetical protein		3241	3826
MSMEG_2184	amino acid permease		11743	449707
MSMEG_4462	sodium:solute symporter		2053	1602
MSMEG_3858	conserved hypothetical protein		40143	35469
MSMEG_2944	holliday junction DNA helicase RuvA	ruvA	9871	9731
MSMEG_4125	oxidoreductase, short chain dehydrogenase/reductase family protein		9779	9953
At1g04170	At1g04170		2879	3581
MSMEG_5715	conserved hypothetical protein		34521	39363
MSMEG_3006	Fe-dependent alcohol dehydrogenase		2053	1350
MSMEG_0406	acyl-coA-dehydrogenase		9747	12800
Empty	Empty		4333	1809
MSMEG_4157	putative transposase		7153	5127
MSMEG_1935	TetR-family protein transcriptional regulator		10025	13341
MSMEG_6459	ferredoxin-dependent glutamate synthase 1		13826	14256
MSMEG_4532	sulfate ABC transporter, permease protein CysT	cysT	9608	9043
MSMEG_5580	Ku protein		6377	11416
MSMEG_0631	sulfatase family protein, authentic frameshift; this gene contains a frame shift which is not the result of sequencing error; identified by match to protein family HMM PF00884		22841	19903
MSMEG_1263	conserved hypothetical protein		1866	3268
MSMEG_5357	conserved hypothetical protein		9456	5178
Obsolete	Obsolete		5053	2434
MSMEG_6815	secreted protein		16770	14209
Obsolete	Obsolete		2052	2333
MSMEG_2890	putative transcriptional regulator		3265	3213
MSMEG_1247	conserved hypothetical protein		12744	11360
MSMEG_3832	4-hydroxyacetophenone monooxygenase		3351	1601
MSMEG_3010	acetyl-hydrolase		2053	3154
Obsolete	Obsolete		17234	6577
MSMEG_6838	putative esterase		1885	1493
MSMEG_3550	ectoine/hydroxyectoine ABC transporter, ATP-binding protein	ehuA	5200	2934
At1g03430	At1g03430		7252	2006
MSMEG_6669	ABC transporter, permease protein		5497	5046
MSMEG_2171	L-carnitine dehydratase/bile acid-inducible protein F		1311	947
MSMEG_1316	peptide chain release factor 3	prfC	3210	9314
MSMEG_5738	conserved hypothetical protein		15982	18381
MSMEG_0598	hypothetical protein		7616	5583
MSMEG_0540	transcriptional regulator, putative		5394	4720
MSMEG_3673	4-alpha-glucanotransferase	malQ	11147	11406
MSMEG_6407	Cof-like hydrolase		10009	11884
MSMEG_5920	FMN-dependent monooxygenase		607	2356
MSMEG_5486	peptidase S1 and S6, chymotrypsin/Hap		11978	20875
MSMEG_0158	formyl-coenzyme A transferase		6981	12730
MSMEG_1191	hypothetical protein		10435	6444
MSMEG_5702	molybdenum cofactor synthesis domain protein		31568	35427
MSMEG_2483	transcriptional regulator, IclR family protein		3885	4055
Empty	Empty		6468	2177
MSMEG_1073	oxidoreductase, short-chain dehydrogenase/reductase family protein		711	5184
MSMEG_6049	secreted protein		1811	2001
MSMEG_5800	amidophosphoribosyltransferase	purF	38035	49318
MSMEG_4406	UsfY protein		29	20
MSMEG_1778	conserved hypothetical protein		6268	6289
MSMEG_4333	transcriptional regulator, TetR family protein		2053	1454
Obsolete	Obsolete		4781	4279
At1g04710	At1g04710		2053	2194
MSMEG_0443	hydrolase, carbon-nitrogen family protein		509	457
MSMEG_0660	Bacterial extracellular solute-binding protein		2053	2589
Obsolete	Obsolete		1173	3192
Empty	Empty		10256	3859
MSMEG_3356	conserved hypothetical protein TIGR00026		69247	8507
Obsolete	Obsolete		31813	38308
MSMEG_6929	integral membrane protein MviN, putative		2053	2265
MSMEG_4707	non-heme bromoperoxidase BPO-A2		10490	6089
MSMEG_5103	succinyl-diaminopimelate desuccinylase	dapE	1938	7141
Obsolete	Obsolete		2053	3292
MSMEG_1192	M23 peptidase domain protein		2053	2418
MSMEG_5497	conserved hypothetical protein		8488	8811
MSMEG_4792	virulence factor mce family protein		5173	1117
MSMEG_2744	thymidylate synthase		10489	12726
MSMEG_5395	sensor protein KdpD		576	442
MSMEG_4490	undecaprenyl diphosphate synthase	uppS	19364	22019
MSMEG_5638	metallo-beta-lactamase family protein		5866	12094
MSMEG_2907	hypothetical oxidoreductase YeiQ		2053	1885
MSMEG_2936	hydrolase, nudix family protein		9063	10437
MSMEG_4821	conserved hypothetical protein		2712	2257
Obsolete	Obsolete		2053	1930
MSMEG_6709	cyclopentanol dehydrogenase		2053	2416
At1g03790	At1g03790		16659	2040
MSMEG_3267	transporter		85	222
MSMEG_6069	CobW/P47K C- domain protein		2053	1356
MSMEG_4263	ubiquinol-cytochrome c reductase cytochrome b subunit		61198	71120
MSMEG_5671	YbaK/prolyl-tRNA synthetase associated region		2750	3424
MSMEG_3899	ectoine synthase	ectC	4544	4062
MSMEG_2886	stress responsive A/B Barrel Domain family protein		5837	1146
MSMEG_4156	putative transposase		2053	1571
MSMEG_0507	probable sugar ABC transporter, permease protein		2053	2719
MSMEG_2612	conserved hypothetical protein		10840	10945
Obsolete	Obsolete		223	131
MSMEG_0070	hypothetical protein		50870	42813
MSMEG_4359	hypothetical protein		12597	5456
MSMEG_0180	putative HTH-type transcriptional regulator		11450	1012
MSMEG_0549	ABC transporter, permease protein		12049	13247
At1g02810	At1g02810		2397	1218
MSMEG_0795	ABC transporter ATP-binding protein		17554	9746
MSMEG_5619	acyl-CoA dehydrogenase domain protein		2053	2814
MSMEG_4458	transmembrane transport protein		2053	2760
MSMEG_3958	glyoxalase/bleomycin resistance protein/dioxygenase		4324	6048
MSMEG_2251	nitrate/nitrite response regulator protein		4322	8558
MSMEG_2153	transcriptional regulator, TetR family protein		6351	9303
MSMEG_5159	DNA-binding response regulator, putative		5912	6046
MSMEG_0342	hypothetical protein		7100	8213
MSMEG_4861	cyclase		2751	2708
MSMEG_5964	glycosyl transferase, group 1, putative		4173	8282
MSMEG_0374	glycolate oxidase subunit		2053	1124
MSMEG_6782	hypothetical protein		2636	2437
MSMEG_6873	enoyl-CoA hydratase/isomerase; this gene contains a frame shift which is not the result of sequencing error		3801	5622
MSMEG_3483	mosc domain protein		17750	19541
Empty	Empty		3952	2558
MSMEG_5000	transcriptional regulator, LysR family protein		4985	6654
MSMEG_3573	integral membrane protein, putative		2053	2988
MSMEG_5305	choline dehydrogenase		4158	5913
MSMEG_1457	conserved hypothetical protein		5535	2795
MSMEG_6034	hypothetical protein		6486	4764
MSMEG_2435	30S ribosomal protein S16		81982	102985
MSMEG_6572	methyltransferase		2325	2802
At1g03650	At1g03650		3386	4329
MSMEG_4970	hypothetical protein		7298	6578
MSMEG_5932	conserved hypothetical protein		1990	2627
MSMEG_4705	acyltransferase, ws/dgat/mgat subfamily protein		20047	14632
MSMEG_2584	penicillin-binding protein, putative		13110	18537
MSMEG_2364	glutamyl-tRNA(Gln) amidotransferase, C subunit	gatC	33152	38620
MSMEG_2414	pantetheine-phosphate adenylyltransferase	coaD	16031	10655
MSMEG_4077	enoyl-CoA hydratase		4536	1612
MSMEG_6825	caax amino protease family protein, putative		13922	3636
MSMEG_1632	hypothetical protein		1438	4775
MSMEG_1460	Pyridine nucleotide-disulphide oxidoreductase		2182	4456
MSMEG_6899	conserved hypothetical protein		7188	5427
MSMEG_5288	putative serine/threonine protein kinase		4060	2652
Obsolete	Obsolete		2734	3555
MSMEG_5690	conserved hypothetical protein		8965	10798
MSMEG_3582	ATP-dependent protease La	lon	3748	2231
MSMEG_4663	protein IolB		2083	2981
MSMEG_5433	4Fe-4S binding domain protein		1680	931
MSMEG_4200	peptidase M20		16813	19731
MSMEG_0322	glyoxylase family protein; this gene contains a frame shift which is not the result of sequencing error		4440	4309
MSMEG_1444	ribosomal protein L29	rpmC	117604	112822
MSMEG_3923	conserved hypothetical protein		6667	6924
MSMEG_3922	hypothetical protein		3611	8650
At1g03050	At1g03050		1818	1813
MSMEG_4325	malonyl CoA-acyl carrier protein transacylase		51190	56403
MSMEG_5626	luciferase		2053	2205
Obsolete	Obsolete		4796	10240
MSMEG_3849	hypothetical protein		2053	2361
MSMEG_4841	conserved hypothetical protein		481	1316
MSMEG_5228	3-beta hydroxysteroid dehydrogenase/isomerase family protein		4642	1629
MSMEG_0972	cytochrome C biogenesis protein transmembrane region		3097	11936
MSMEG_3555	hydrolase		2053	2672
Obsolete	Obsolete		13146	10969
Obsolete	Obsolete		2053	1619
MSMEG_5553	CheR methyltransferase, SAM binding domain protein	cheR	6516	7274
MSMEG_6650	hypothetical protein		2053	1959
MSMEG_5405	transcriptional regulator, ArsR family protein		2559	8414
MSMEG_2001	sugar transporter		2053	2101
MSMEG_0408	type I modular polyketide synthase		10505	6295
MSMEG_4335	conserved hypothetical protein		2053	1603
Obsolete	Obsolete		21299	29596
MSMEG_4786	virulence factor mce family protein		2053	2435
MSMEG_1334	metallo-beta-lactamase family protein		1639	6486
MSMEG_6946	ribosomal protein L34	rpmH	131405	165380
MSMEG_4898	conserved hypothetical protein		32165	27771
MSMEG_2932	HIT family protein hydrolase		21585	16412
At1g04490	At1g04490		0	0
MSMEG_1134	putative protease HtpX		9469	13764
MSMEG_1586	beta-lactamase		2053	872
Obsolete	Obsolete		5012	9722
MSMEG_2463	nicotine dehydrogenase chain A		1986	6143
MSMEG_3722	bifunctional coenzyme PQQ synthesis protein C/D		2053	1712
MSMEG_2643	conserved hypothetical protein		2053	3313
Obsolete	Obsolete		2053	2115
MSMEG_5310	SAM-dependent methyltransferase		1411	3503
MSMEG_3925	AttM/AiiB family protein		2053	2529
MSMEG_2207	beta-ketothiolase		2053	1860
MSMEG_2847	bacterial extracellular solute-binding protein, family protein 5		2053	1003
MSMEG_5184	alpha-methylacyl-CoA racemase, putative		2053	3295
MSMEG_6603	NADH:flavin oxidoreductase/nadh oxidase		2053	2379
MSMEG_6682	RNA polymerase sigma-70 factor, putative		2053	1921
MSMEG_2656	guanosine pentaphosphate synthetase I/polyribonucleotide nucleotidyltransferase	gpsI	25299	27471
MSMEG_2098	fumarylacetoacetate hydrolase family protein		2053	2342
MSMEG_0486	putative ABC transporter, periplasmic protein		138	127
MSMEG_3188	adenosylmethionine-8-amino-7-oxononanoate transaminase	bioA	2053	1964
MSMEG_0229	dihydroxy-acid dehydratase	ilvD	35829	26958
Obsolete	Obsolete		7161	6008
Obsolete	Obsolete		13217	17892
MSMEG_1487	conserved hypothetical protein		5682	5730
At1g02910	At1g02910		3845	3544
MSMEG_3107	conserved hypothetical protein		7079	8429
MSMEG_1702	amidohydrolase		20109	21572
MSMEG_1610	glutamine-hydrolyzing GMP synthase		9532	11807
MSMEG_4175	transcriptional regulator, ArsR family protein		1279	5245
Obsolete	Obsolete		10575	4107
MSMEG_0890	HD domain protein		12334	7813
MSMEG_0555	ABC transporter permease protein		5261	4007
MSMEG_3971	hypothetical protein		5371	5269
MSMEG_5803	hypothetical protein		4316	5319
MSMEG_0688	aspartate aminotransferase		6218	16804
MSMEG_4482	DNA primase		2848	6267
Empty	Empty		3459	3909
MSMEG_4390	hypothetical protein		4215	1274
MSMEG_5776	phosphate transport system regulatory protein PhoU	phoU	17722	18835
Empty	Empty		4157	3020
MSMEG_5933	conserved hypothetical protein		4152	5659
MSMEG_6808	hypothetical protein		4533	5513
MSMEG_1573	carbohydrate kinase family protein		48885	14159
MSMEG_1660	oxidoreductase, 2-nitropropane dioxygenase family protein		2471	5883
MSMEG_6578	hypothetical protein		7898	4566
MSMEG_5703	molybdenum cofactor biosynthesis protein C	moaC	31493	33840
MSMEG_0919	heparin-binding hemagglutinin		54068	55768
At1g02630	At1g02630		1906	2728
MSMEG_6752	endoglucanase A		9903	15633
MSMEG_3392	acyl-CoA dehydrogenase domain protein		2053	2113
MSMEG_1272	putative ribosylglycohydrolase		2881	2791
MSMEG_2751	hypothetical protein		3645	4826
MSMEG_0026	putative membrane protein		54224	57179
MSMEG_5977	dTDP-4-dehydrorhamnose 3,5-epimerase	rfbC	6679	3763
MSMEG_6119	conserved hypothetical protein		4712	2573
MSMEG_2560	conserved hypothetical protein		3590	3155
MSMEG_4561	ABC Fe3+-siderophores transporter, periplasmic binding protein		2497	8228
MSMEG_2293	conserved hypothetical protein		4833	2829
MSMEG_3131	AMP-binding protein		873	1718
MSMEG_5465	transcriptional regulator, AraC family protein		7420	2030
MSMEG_5678	glyoxalase/bleomycin resistance protein/dioxygenase		6964	9615
Obsolete	Obsolete		2053	4820
MSMEG_4851	caib/baif family protein		2053	2974
MSMEG_5463	6-phosphogluconate dehydrogenase, NAD-binding		2053	2782
Obsolete	Obsolete		2053	2061
MSMEG_5442	glutamate dehydrogenase		3582	7408
MSMEG_0520	porin		2053	7669
MSMEG_6684	agarase		5629	3638
Obsolete	Obsolete		23635	23864
Obsolete	Obsolete		21778	25228
At1g04500	At1g04500		7711	3687
MSMEG_4559	ABC transporter, membrane spanning protein		6182	8606
MSMEG_5923	acetyl-CoA acetyltransferase		4668	4972
MSMEG_4704	acyltransferase family protein		7931	6598
MSMEG_4061	translation initiation inhibitor		2053	3539
MSMEG_4071	conserved hypothetical protein; this region contains one or more premature stops and/or frameshifts which are not the result of sequencing error		7859	6098
MSMEG_1127	probable conserved transmembrane protein		4747	2019
MSMEG_2229	enoyl-CoA hydratase		2053	1061
MSMEG_5857	hypothetical oxidoreductase		933	2050
MSMEG_6446	hypothetical protein		7166	8245
MSMEG_3799	conserved hypothetical protein		6831	8614
MSMEG_6386	membrane protein		2066	12898
Empty	Empty		11052	1645
MSMEG_4627	nucleoside diphosphate kinase		51077	54108
MSMEG_0798	hypothetical protein		2296	3766
Empty	Empty		10828	2633
MSMEG_0741	conserved hypothetical protein		8106	9424
MSMEG_4885	conserved hypothetical protein		2053	2070
MSMEG_0426	transcriptional regulator, GntR family protein		0	0
MSMEG_1565	transcriptional regulator, TetR family protein		4634	11827
MSMEG_3327	hypothetical protein		11143	7681
MSMEG_5579	MarR-family protein transcriptional regulator		0	0
MSMEG_2474	probable cutinase Cut3		2053	1974
At1g02950	At1g02950		412	355
MSMEG_4542	oligopeptide transport integral membrane protein		0	0
MSMEG_5519	monooxygenase		3837	1372
MSMEG_1515	two-component sensor histidine kinase		23977	25191
MSMEG_2678	hypothetical protein		2053	1665
Obsolete	Obsolete		56807	57731
Obsolete	Obsolete		1371	1392
MSMEG_2029	3-ketoacyl-ACP/CoA redutase		2053	2370
MSMEG_3114	conserved hypothetical protein		0	0
MSMEG_0210	LprO protein		9413	10981
MSMEG_1348	RNA polymerase ECF-subfamily protein sigma factor		2053	821
MSMEG_2869	3-ketosteroid-delta-1-dehydrogenase		2053	2032
MSMEG_5352	conserved hypothetical protein		5529	8462
MSMEG_4919	conserved hypothetical protein		39127	35835
MSMEG_5034	hypothetical protein		5631	1139
MSMEG_5775	LytR/CpsA/Psr family protein		12817	17054
MSMEG_2307	conserved hypothetical protein		2053	3048
MSMEG_0797	conserved hypothetical protein; this gene contains a frame shift which is not the result of sequencing error		2053	2601
MSMEG_4082	monoxygenase		7263	3754
MSMEG_0420	conserved hypothetical protein		14488	7700
MSMEG_0721	RemQ protein; this gene contains a frame shift which is not the result of sequencing error		7393	6099
MSMEG_4030	conserved hypothetical protein		5283	3878
MSMEG_3099	6-phosphogluconolactonase	pgl	36971	37299
At1g01610	At1g01610		2053	2634
MSMEG_6122	ABC transporter, membrane spanning protein		6983	5881
MSMEG_2962	protein-export membrane protein SecF		20987	25247
Obsolete	Obsolete		3513	5555
MSMEG_4338	possible transcriptional regulatory protein		973	2683
MSMEG_4804	conserved hypothetical protein		54034	41984
MSMEG_2112	secreted protein		26604	18891
MSMEG_2895	short chain oxidoreductase		6053	8129
MSMEG_6029	conserved hypothetical protein		5703	5247
MSMEG_3285	3-isopropylmalate dehydrogenase		2053	5659
MSMEG_4485	glycyl-tRNA synthetase	glyS	18198	27056
MSMEG_3076	gamma-glutamyltransferase	ggt	3487	9755
Empty	Empty		7451	3990
MSMEG_1887	hypothetical protein		9866	11776
MSMEG_4672	Clp protease	clpP	55736	50379
Empty	Empty		4624	1901
MSMEG_2542	integral membrane protein DUF6		2222	6061
MSMEG_2651	alkanesulfonate monooxygenase family protein		8970	16111
MSMEG_4696	alpha-amylase family protein		5335	9460
MSMEG_1784	type I topoisomerase		1908	3810
MSMEG_1163	hypothetical protein		8652	2773
MSMEG_1441	50S ribosomal protein L22		110082	135034
MSMEG_2386	transcriptional regulator, IclR family protein		10459	12670
At1g05080	At1g05080		1872	1399
Obsolete	Obsolete		6061	9849
MSMEG_2796	integral membrane protein		2053	3336
MSMEG_5578	hypothetical protein		3084	1789
MSMEG_2903	transposase; this gene contains a frame shift which is not the result of sequencing error		2818	3391
MSMEG_1597	Transcription factor WhiB		59830	76262
MSMEG_6771	conserved hypothetical protein		2755	1857
MSMEG_6145	hypothetical protein		6358	8262
MSMEG_2327	nudix hydrolase		11189	12494
MSMEG_0432	uroporphyrinogen-III synthetase		15651	18984
MSMEG_2060	NADH-quinone oxidoreducatase, D subunit	nuoD	0	0
MSMEG_2737	ppe family protein		5578	6480
MSMEG_5622	putative acyl-CoA dehydrogenase		2053	1794
MSMEG_1278	death-on-curing protein		5711	3454
MSMEG_5483	porin		526538	605265
MSMEG_6554	hypothetical ABC transporter ATP-binding protein		2053	2324
Obsolete	Obsolete		1928	2746
MSMEG_2993	acyl-CoA dehydrogenase, C- domain protein		2053	2257
MSMEG_2445	conserved hypothetical protein		6406	5560
MSMEG_0674	ErfK/YbiS/YcfS/YnhG family protein		19653	12708
MSMEG_4508	conserved domain protein		7301	5077
MSMEG_3585	MmpS2 protein		3130	3579
MSMEG_5639	enoyl-CoA hydratase		21092	24598
At1g05620	At1g05620		2053	1761
MSMEG_0350	virulence factor Mce family protein		377	1093
MSMEG_2314	putative esterase family protein		6769	8383
MSMEG_0889	succinic semialdehyde dehydrogenase		9861	14262
MSMEG_4252	conserved hypothetical protein		8299	12267
Obsolete	Obsolete		2896	4059
MSMEG_1640	ATP/GTP-binding protein		29866	36045
MSMEG_5596	oxidoreductase		808	534
MSMEG_2407	morphine 6-dehydrogenase		52063	56467
MSMEG_3876	phosphotransferase enzyme family protein, putative		181	663
MSMEG_6113	D-alanyl-D-alanine carboxypeptidase/D-alanyl-D-alanine-endopeptidase	dacB	9494	10545
Obsolete	Obsolete		8330	20307
Empty	Empty		5312	2277
MSMEG_5450	redox-sensitive transcriptional activator SoxR	soxR	13236	15232
MSMEG_0222	conserved hypothetical protein		6052	9663
Empty	Empty		4667	1606
Obsolete	Obsolete		45328	50253
MSMEG_0106	sensory histidine kinase		2053	2169
MSMEG_0279	amino acid permease		0	0
MSMEG_1733	conserved hypothetical protein		2053	2140
MSMEG_3294	hypothetical protein		4813	3121
MSMEG_1091	urease accessory protein UreE 1		2770	2060
MSMEG_5416	LpqU protein		5896	6108
At1g02475	At1g02475		2053	2636
MSMEG_6071	metallo-beta-lactamase superfamily protein		1105	3267
MSMEG_4472	multidrug-efflux transporter protein		2053	2492
MSMEG_1838	cationic amino acid transporter		5914	4664
MSMEG_2820	hypothetical protein		54896	49054
MSMEG_0066	early secretory antigenic target, 6 kDa		733057	694696
MSMEG_6325	conserved hypothetical protein		1682	2314
MSMEG_2227	carnitinyl-CoA dehydratase		2053	2649
MSMEG_4816	6-phosphogluconate dehydrogenase, NAD-binding		0	0
MSMEG_3583	monooxygenase		2053	3683
MSMEG_6842	2,2-dialkylglycine decarboxylase		2053	2481
MSMEG_1193	TROVE domain protein		12005	10886
MSMEG_5525	succinyl-CoA synthetase, beta subunit	sucC	115554	118911
MSMEG_1831	Transcription factor WhiB		103418	107565
MSMEG_1648	putative transcriptional regulator		2053	2259
MSMEG_5899	virulence factor Mce family protein		2694	1703
MSMEG_2658	beta-lactamase		17366	14583
MSMEG_3102	transaldolase	tal	101098	93725
MSMEG_5426	UDP-N-acetylglucosamine pyrophosphorylase	glmU	2053	2562
MSMEG_0592	putative rhamnose catabolism operon transcriptional regulator		2053	2147
Obsolete	Obsolete		56078	28737
Obsolete	Obsolete		6864	2723
MSMEG_6483	methyltransferase type 11		11988	10772
At1g04780	At1g04780		6726	5067
MSMEG_3106	quinone oxidoreductase		38088	32977
MSMEG_6616	S-(hydroxymethyl)glutathione dehydrogenase		66160	29054
MSMEG_1190	serine/threonine-protein kinase PknD		2053	1241
MSMEG_4537	major membrane protein I		12855	18279
Obsolete	Obsolete		225992	154998
MSMEG_0712	transcriptional regulator, TetR family protein		7111	7294
MSMEG_6692	putative glutamine-binding periplasmic protein		2776	6307
MSMEG_1203	methoxy mycolic acid synthase 1		17373	18066
MSMEG_1172	arsenical-resistance protein	arsB	20673	4903
Obsolete	Obsolete		53100	20591
MSMEG_1231	inner membrane protein YidH		1349	1852
Empty	Empty		7325	2648
MSMEG_3717	short-chain dehydrogenase/reductase SDR; this gene contains a frame shift which is not the result of sequencing error		3092	1963
MSMEG_5978	GlcNAc-PI de-N-acetylase family protein		5120	4301
MSMEG_4727	mycocerosic acid synthase		5787	12079
MSMEG_6646	methylisocitrate lyase	prpB	8202	5175
MSMEG_1961	conserved hypothetical protein		7481	12138
MSMEG_3091	ribose transport ATP-binding protein RbsA		2053	1849
MSMEG_3895	proteasome beta subunit		72754	58279
Obsolete	Obsolete		8686	4801
MSMEG_0834	tuberculin related peptide		19484	18693
MSMEG_1526	probable cutinase		13171	14322
At1g03180	At1g03180		4960	2430
MSMEG_4572	DNA polymerase III, delta subunit		3161	1437
MSMEG_1929	conserved hypothetical protein		13038	10009
Obsolete	Obsolete		5050	6466
MSMEG_3059	esterase		9582	9917
MSMEG_1788	conserved hypothetical protein		182817	94507
Obsolete	Obsolete		10359	8558
MSMEG_6340	short-chain dehydrogenase/reductase SDR		7304	4639
Obsolete	Obsolete		5300	6442
MSMEG_3776	N-acetyl-gamma-glutamyl-phosphate reductase	argC	40225	39184
MSMEG_1298	guanine deaminase		6551	8723
MSMEG_0092	probable transcriptional regulatory protein		48434	58295
MSMEG_5751	putative adhesin/hemolysin		7861	9539
MSMEG_3340	hypothetical protein		8876	6668
Obsolete	Obsolete		19449	16124
MSMEG_5570	DNA ligase		5707	7431
MSMEG_3235	ABC-type amino acid transport system, secreted component		106359	129006
MSMEG_6568	regulatory protein, LuxR, putative		2053	2077
MSMEG_0368	hypothetical protein		5328	8147
MSMEG_2551	hypothetical protein		5934	3762
MSMEG_6749	conserved hypothetical protein		9284	7060
Obsolete	Obsolete		4368	2217
MSMEG_2704	transposase; this gene contains a frame shift which is not the result of sequencing error; identified by match to protein family HMM PF01548		2053	4277
At1g05360	At1g05360		0	0
MSMEG_4279	adenylate and Guanylate cyclase catalytic domain protein		9195	4510
MSMEG_2269	NHL repeat protein		2053	3686
MSMEG_4101	ABC-type transporter, substrate binding protein		742	778
MSMEG_4432	hypothetical protein		1857	2485
MSMEG_1124	putative ferredoxin FdxA		6283	4351
MSMEG_1738	probable conserved transmembrane protein		5777	7077
MSMEG_3423	probable IclR family protein regulator		6081	6661
MSMEG_3250	ABC transporter, ATP-binding protein		17288	15065
MSMEG_0300	amidohydrolase family protein		2053	2422
MSMEG_3730	helix-turn-helix, Fis-type, putative		4367	4672
MSMEG_1128	conserved hypothetical protein		1984	1992
Empty	Empty		6573	2203
MSMEG_5871	HIT family protein		14836	11156
MSMEG_0480	transcriptional regulator, GntR family protein		4180	4067
Obsolete	Obsolete		1975	1987
MSMEG_1570	carboxylesterase		2053	5103
MSMEG_3343	hypothetical protein		2053	7205
MSMEG_2332	amino acid carrier protein		358968	368519
MSMEG_3813	NAD-dependent epimerase/dehydratase		2053	2909
MSMEG_4054	hypothetical protein		7443	1246
MSMEG_6383	transcription regulator FurA		107084	8697
MSMEG_4121	GntR-family protein transcriptional regulator		7885	9454
At1g06440	At1g06440		0	0
MSMEG_6794	DNA-binding protein		2053	1738
MSMEG_2650	acyl-CoA dehydrogenase		3584	7427
MSMEG_5166	Na+/solute symporter		2053	2340
MSMEG_2977	hypothetical protein		1363	2892
Obsolete	Obsolete		5165	5060
Obsolete	Obsolete		2076	2883
MSMEG_2013	oxidoreductase, short chain dehydrogenase/reductase family protein		4338	1557
MSMEG_4846	probable enoyl-CoA hydratase		2053	3277
MSMEG_6754	MaoC like domain protein		3978	6334
MSMEG_2058	NADH-quinone oxidoreductase, F subunit	nuoF	2053	3362
MSMEG_0023	conserved hypothetical protein		20200	19970
MSMEG_5696	'Cold-shock' DNA-binding domain protein		49190	51333
MSMEG_5162	cinnamoyl ester hydrolase		3772	2278
MSMEG_3793	translation initiation factor IF-3	infC	39887	40698
MSMEG_0858	cell division control protein Cdc48		2053	3611
MSMEG_4735	conserved hypothetical protein		1225	4099
MSMEG_5018	Adenylate and Guanylate cyclase catalytic domain protein		2053	1989
MSMEG_2383	glutamyl-tRNA synthetase	gltX	24090	23300
MSMEG_2440	ribosomal protein L19	rplS	270183	318188
MSMEG_2297	glutaredoxin		66272	56966
Obsolete	Obsolete		2053	3856
MSMEG_2902	hydrolase, putative		5045	8538
At1g01010	At1g01010		4880	2002
MSMEG_1123	cobalamin synthesis protein		2053	2385
MSMEG_0214	L-sorbosone dehydrogenase		6595	5305
MSMEG_3465	acyl-CoA synthase		10124	4489
MSMEG_6739	hypothetical protein		24962	20831
MSMEG_6415	conserved hypothetical protein		15071	9006
MSMEG_3961	transcriptional regulator		6901	7274
MSMEG_6081	conserved hypothetical protein		31403	33340
MSMEG_3121	DNA-binding protein		36069	39847
MSMEG_0152	Alanine dehydrogenase/pyridine nucleotide transhydrogenase		1890	1938
MSMEG_0875	putative sialic acid transporter		3804	4690
MSMEG_1406	conserved hypothetical protein		10066	9047
MSMEG_2701	hypothetical protein		17428	21689
MSMEG_4251	cyclase/dehydrase		14568	16077
MSMEG_5210	hydrolase		7824	3596
Empty	Empty		4379	2156
MSMEG_5999	short chain dehydrogenase		3936	6813
MSMEG_3981	L-carnitine dehydratase/bile acid-inducible protein F		5896	6688
MSMEG_4281	cytosol aminopeptidase		18987	23428
MSMEG_4131	hypothetical protein		2053	8650
Obsolete	Obsolete		11280	8681
MSMEG_4129	hypothetical protein		12679	9177
MSMEG_1070	3-oxoacyl-[acyl-carrier-protein] reductase		3419	4859
At1g01290	At1g01290		0	0
MSMEG_5064	malyl-CoA lyase		9117	7604
MSMEG_5589	manganese transport protein MntH		4257	5238
Obsolete	Obsolete		800	1716
MSMEG_5231	hypothetical protein		20716	28884
MSMEG_5328	conserved hypothetical protein		161010	131837
MSMEG_4582	conserved hypothetical protein		6363	6652
MSMEG_5992	conserved hypothetical protein		839	257
MSMEG_1744	hypothetical protein		5965	4841
MSMEG_3248	ABC transporter branched chain amino acid transport permease		20419	22747
MSMEG_5322	hypothetical protein		2053	2674
MSMEG_0271	conserved hypothetical protein		4704	5743
Obsolete	Obsolete		29553	10072
MSMEG_1779	hypothetical protein		7147	5282
Obsolete	Obsolete		7334	10125
MSMEG_0211	ABC transporter, ATP-binding protein		18265	21737
MSMEG_6713	hydroxyquinol 1,2-dioxygenase		24355	3881
MSMEG_6647	citrate synthase 2		2053	2813
MSMEG_1209	glycosidase		2053	624
MSMEG_6056	transposase; this gene contains a frame shift which is not the result of sequencing error		3805	5479
Obsolete	Obsolete		7959	4351
MSMEG_3460	ferric uptake regulation protein		28153	21809
MSMEG_4868	transcriptional regulator, IclR family protein, C- domain protein		1841	746
At1g05850	At1g05850		2053	2088
MSMEG_1512	dTDP-glucose 4,6-dehydratase	rfbB	25636	24568
MSMEG_4536	conserved hypothetical protein		2894	4842
MSMEG_4203	peptidase S8 and S53, subtilisin, kexin, sedolisin		2053	170
MSMEG_6579	conserved hypothetical protein		89913	72902
MSMEG_6944	conserved hypothetical protein, putative		19840	22996
Obsolete	Obsolete		3988	3072
MSMEG_3211	imidazoleglycerol phosphate synthase, cyclase subunit	hisF	14929	9094
MSMEG_5245	universal stress protein family protein		154	211
MSMEG_2774	diguanylate cyclase (ggdef) domain protein		3351	11208
MSMEG_6240	conserved hypothetical protein		27370	11309
MSMEG_1294	allantoicase		30716	35246
MSMEG_0792	thiamine biosynthesis protein ThiS	thiS	26084	25532
MSMEG_3154	membrane protein implicated in regulation of membrane protease activity		12229	10553
MSMEG_4212	transcriptional regulatory protein CitT		3988	5133
Empty	Empty		8782	2806
MSMEG_5524	succinyl-CoA synthetase, alpha subunit	sucD	57887	58952
MSMEG_3407	epoxide hydrolase		3264	1532
MSMEG_0616	conserved hypothetical protein		4460	6870
MSMEG_4016	conserved hypothetical protein		12980	11590
Obsolete	Obsolete		5519	10755
MSMEG_0238	O-acetylhomoserine/O-acetylserine sulfhydrylase		8890	10333
MSMEG_5307	TetR-family protein transcriptional regulator		4704	3561
At1g01360	At1g01360		0	0
MSMEG_2797	LysR-family protein transcriptional regulator		1630	2508
MSMEG_4540	acetyltransferase, gnat family protein		2053	2189
MSMEG_4959	arginyl-tRNA synthetase	argS	2158	8496
MSMEG_5154	conserved hypothetical protein		42435	39497
Obsolete	Obsolete		1966	1730
Obsolete	Obsolete		510	427
MSMEG_2674	similar at the nucleotide level to IS1137 in the IS Finder database. This gene is disrupted by an IS element.; IS1137, transposase orfB, interruption-N		2053	1116
MSMEG_2798	hypothetical protein		6916	5430
MSMEG_3601	ribose/xylose/arabinose/galactoside ABC-type transport systems, permease components		4047	8822
MSMEG_5420	Tat-translocated enzyme		2053	5785
MSMEG_0192	transcriptional regulator, RpiR family protein		2053	1941
MSMEG_0009	hypothetical protein		39087	49244
Obsolete	Obsolete		0	0
MSMEG_3275	RNA polymerase sigma factor, sigma-70 family protein		0	0
MSMEG_3934	phosphoenolpyruvate synthase		2053	1453
MSMEG_3255	DoxX subfamily protein, putative		81524	49709
MSMEG_3414	conserved hypothetical protein		658	3529
MSMEG_1533	subtilase family protein		2053	1675
MSMEG_2628	translation initiation factor IF-2	infB	53370	55500
MSMEG_0081	conserved hypothetical protein		17061	13541
MSMEG_0545	transcriptional regulator, LuxR family protein		8135	7603
MSMEG_3823	3-oxoacyl-[acyl-carrier-protein] reductase		5563	3919
At1g01880	At1g01880		5018	2057
MSMEG_4543	ABC transporter system integral membrane protein		1507	2263
MSMEG_6286	aspartate transaminase		2174	7290
MSMEG_4436	transketolase		2053	1553
Empty	Empty		7384	2652
Obsolete	Obsolete		20014	4000
Obsolete	Obsolete		1831	1348
MSMEG_2872	short-chain dehydrogenase/reductase SDR		6898	3407
MSMEG_5917	conserved hypothetical protein		1466	2081
MSMEG_0928	UDP-N-acetylenolpyruvoylglucosamine reductase	murB	4881	7586
MSMEG_4674	trigger factor	tig	68683	63744
MSMEG_1619	hypothetical protein		2670	1383
MSMEG_6501	hypothetical protein		14064	8610
MSMEG_5860	transcriptional regulator, TetR family protein		10277	4201
MSMEG_0651	putative conserved exported protein		4247	6005
Empty	Empty		6349	2002
MSMEG_1318	polysaccharide deacetylase family protein		6403	6374
MSMEG_4235	S-adenosyl-methyltransferase MraW	mraW	21136	28199
MSMEG_0281	choline dehydrogenase		2764	7417
MSMEG_4297	acyltransferase, ws/dgat/mgat subfamily protein		4175	7981
MSMEG_3733	conserved hypothetical protein		30823	33411
MSMEG_0187	acetyltransferase		9534	8954
MSMEG_2767	conserved hypothetical protein		6941	5718
At1g06450	At1g06450		2805	1573
MSMEG_3260	LysR-family protein transcriptional regulator		2053	3158
MSMEG_4084	putative acyl-CoA dehydrogenase		1305	6204
MSMEG_2315	conserved hypothetical protein		6406	6743
MSMEG_5409	conserved hypothetical protein		11589	15373
MSMEG_2341	conserved hypothetical protein		9875	6547
MSMEG_2210	CaiB/BaiF family protein; this gene contains a frame shift which is not the result of sequencing error		3472	7244
MSMEG_0629	trans-aconitate 2-methyltransferase		2053	2924
MSMEG_3276	integral membrane protein		17856	18445
MSMEG_0414	oxidoreductase, 2OG-Fe(II) oxygenase family protein		2889	4292
MSMEG_0985	sugar transporter family protein		9920	10326
MSMEG_0471	transcriptional regulator LysR family protein		2053	2508
MSMEG_4612	conserved hypothetical protein; this gene contains a frame shift which is not the result of sequencing error; identified by match to protein family HMM PF04978		8387	6281
MSMEG_5617	immunogenic protein MPT63		47484	34465
Obsolete	Obsolete		18723	15153
MSMEG_4703	glycerol-3-phosphate acyltransferase		2251	4633
MSMEG_0104	transcriptional regulator, LysR family protein		2053	3385
Obsolete	Obsolete		3880	4549
MSMEG_1176	hypothetical protein		5992	8796
MSMEG_2842	nitrilotriacetate monooxygenase component A	ssuD	2053	1563
MSMEG_2608	cobalt transport protein CbiM		44197	37071
MSMEG_3026	conserved hypothetical protein		11891	10355
MSMEG_5987	two-component regulator		0	0
At1g04410	At1g04410		6816	2214
MSMEG_1571	integral membrane protein		0	0
MSMEG_1267	putative ribosylglycohydrolase; this gene contains a frame shift which is not the result of sequencing error; identified by match to protein family HMM PF00782		1879	2013
MSMEG_2344	dehydrogenase		12294	15604
MSMEG_6883	hypothetical protein; this region contains one or more premature stops and/or frameshifts which are not the result of sequencing error; identified by Glimmer2; putative		2053	2672
MSMEG_2421	conserved hypothetical protein		13085	14420
MSMEG_3960	transcriptional regulator		1716	2479
MSMEG_3994	short chain dehydrogenase		908	2018
Obsolete	Obsolete		0	0
MSMEG_1835	TobH protein		9481	12893
Obsolete	Obsolete		2053	752
MSMEG_1541	hypothetical protein		4965	1529
MSMEG_3370	hypothetical protein		7540	5528
MSMEG_2311	conserved hypothetical protein		2053	5045
MSMEG_2209	transcriptional regulator, GntR family protein		5095	5216
Empty	Empty		4890	758
MSMEG_2734	tRNA delta(2)-isopentenylpyrophosphate transferase	miaA	6714	6058
MSMEG_1282	hypothetical cytosolic protein		2053	3322
MSMEG_6124	putative ABC transporter periplasmic oligopeptide-binding protein		2053	2929
MSMEG_4216	conserved hypothetical protein		36379	36778
MSMEG_1759	hypothetical protein		16970	8337
MSMEG_1136	conserved hypothetical protein		34900	34715
MSMEG_3450	haloacid dehalogenase, type II	dehII	2053	2106
At1g02290	At1g02290		1467	279
MSMEG_0670	FAD dependent oxidoreductase		4627	8841
MSMEG_6490	major facilitator superfamily protein		2053	1395
MSMEG_2189	allophanate hydrolase	atzF	2053	242667
MSMEG_5321	hypothetical protein		2053	2353
MSMEG_0882	conserved hypothetical protein		11157	6379
Obsolete	Obsolete		2053	1358
MSMEG_4382	dehydrogenase/reductase SDR family protein member 10		32073	14261
MSMEG_6353	delta3,5-delta2,4-dienoyl-CoA isomerase		6380	13961
MSMEG_2630	DHH family protein		10342	14900
MSMEG_0581	4-aminobutyrate transaminase	gabT	2053	2063
MSMEG_0361	Glycosyl hydrolase family protein 3		12443	11898
MSMEG_0119	conserved hypothetical protein		33137	28006
Obsolete	Obsolete		7230	2406
MSMEG_0285	transcriptional regulator TetR family protein		3866	1883
MSMEG_1285	tetratricopeptide repeat family protein		2053	2705
MSMEG_2441	signal peptidase I	lepB	17108	16699
MSMEG_3269	putative sugar ABC transporter ATP-binding protein		2053	2112
MSMEG_5249	serine hydroxymethyltransferase	glyA	19270	18605
MSMEG_2771	TrkA protein		5919	8158
MSMEG_0383	conserved hypothetical protein		116516	73064
MSMEG_5156	base excision DNA repair protein, HhH-GPD family protein		23489	22624
MSMEG_2025	putative IclR family protein transcriptional regulator		2053	6803
At1g05270	At1g05270		4347	4720
Obsolete	Obsolete		155	329
MSMEG_6023	transposase		2053	3388
MSMEG_5403	cadmium-translocating P-type ATPase	cadA	6590	7798
Empty	Empty		6514	2557
MSMEG_0918	transcriptional regulator, XRE family protein		38890	34078
MSMEG_1951	conserved domain protein		170881	73599
MSMEG_5584	short chain dehydrogenase		2053	2610
MSMEG_1514	conserved hypothetical protein		5603	8168
MSMEG_5228	3-beta hydroxysteroid dehydrogenase/isomerase family protein		2843	3800
MSMEG_0661	glutamate-1-semialdehyde 2,1-aminomutase		2053	4096
MSMEG_1760	short-chain dehydrogenase/reductase SDR		53382	51470
MSMEG_6274	conserved hypothetical protein		9476	4765
Obsolete	Obsolete		3440	3561
MSMEG_5175	NAD-dependent deacetylase		12674	14077
Empty	Empty		7481	2993
MSMEG_6927	MutT/nudix family protein		5181	9762
MSMEG_0189	conserved hypothetical protein		1303	668
MSMEG_2184	amino acid permease		10244	581604
MSMEG_4462	sodium:solute symporter		4968	5897
MSMEG_4368	putative regulatory protein, FmdB family protein		40450	39015
MSMEG_2055	NADH-quinone oxidoreductase, I subunit	nuoI	14323	2679
Obsolete	Obsolete		2249	1936
At1g01640	At1g01640		3909	1646
MSMEG_5413	exopolyphosphatase		2545	4910
MSMEG_0247	secreted peptidase		6417	8559
MSMEG_6573	conserved hypothetical protein		3210	1255
MSMEG_5601	hypothetical protein		4714	5963
MSMEG_3380	pyridoxamine 5'-phosphate oxidase-related, FMN-binding		16762	9042
MSMEG_3381	acyl carrier protein phosphodiesterase		30503	36219
MSMEG_2124	glycerol uptake facilitator, MIP channel		24231	17750
MSMEG_2633	ABC transporter ATP-binding protein		4035	2056
Obsolete	Obsolete		8076	9816
MSMEG_5507	hypothetical protein		7476	7508
MSMEG_0637	iron-sulfur binding oxidoreductase		25041	14870
MSMEG_5357	conserved hypothetical protein		6753	6583
Obsolete	Obsolete		2859	2674
MSMEG_6815	secreted protein		15331	9894
Obsolete	Obsolete		0	0
MSMEG_2890	putative transcriptional regulator		523	1040
MSMEG_1247	conserved hypothetical protein		4231	12368
MSMEG_3832	4-hydroxyacetophenone monooxygenase		2053	3298
MSMEG_3010	acetyl-hydrolase		138	148
MSMEG_6934	thioredoxin	trx	23211	18546
MSMEG_5208	conserved hypothetical protein		10395	4696
MSMEG_0650	GntR-family protein transcriptional regulator		3488	6765
At1g03260	At1g03260		1655	2377
MSMEG_1133	bifunctional short chain isoprenyl diphosphate synthase		7185	7844
MSMEG_5205	conserved hypothetical protein		2053	4280
MSMEG_2884	cyclohexanone monooxygenase		2053	2727
Empty	Empty		11180	3502
MSMEG_6625	glyoxalase family protein		636	1255
Obsolete	Obsolete		2769	5421
MSMEG_0284	ribosyldihydronicotinamide dehydrogenase (quinone)		4889	8473
MSMEG_4130	polysaccharide deacetylase family protein		22	33
MSMEG_0940	conserved hypothetical protein		8534	12653
MSMEG_2611	pyridine nucleotide-disulphide oxidoreductase family protein		8900	11914
MSMEG_1717	ISMsm8, transposase		4718	8595
MSMEG_1191	hypothetical protein		8797	6665
MSMEG_5702	molybdenum cofactor synthesis domain protein		30524	32416
MSMEG_2483	transcriptional regulator, IclR family protein		4427	2098
Empty	Empty		5479	2622
MSMEG_1073	oxidoreductase, short-chain dehydrogenase/reductase family protein		3353	9486
MSMEG_6049	secreted protein		2053	2249
MSMEG_5800	amidophosphoribosyltransferase	purF	36927	46341
MSMEG_4406	UsfY protein		2053	1164
MSMEG_5150	putative pterin-4-alpha-carbinolamine dehydratase		26637	22035
Obsolete	Obsolete		29252	16199
Obsolete	Obsolete		2242	2660
At1g05540	At1g05540		2053	772
MSMEG_1862	transposase		5521	7759
MSMEG_0302	peptidase, S9A/B/C families		1269	2592
MSMEG_5650	AMP-dependent synthetase and ligase		2053	2077
MSMEG_5499	conserved hypothetical protein		2053	2017
MSMEG_6273	integral membrane protein		5617	4790
MSMEG_6619	conserved hypothetical protein; this gene contains a frame shift which is not the result of sequencing error		2520	3616
MSMEG_5050	methionine aminopeptidase, type I	map	2053	2710
MSMEG_6473	tetracenomycin polyketide synthesis O-methyltransferase TcmP		3017	4501
MSMEG_5618	acyl-CoA dehydrogenase		2053	1297
Obsolete	Obsolete		15	40
MSMEG_0552	conserved hypothetical protein		2053	3583
MSMEG_5497	conserved hypothetical protein		10849	6136
MSMEG_4792	virulence factor mce family protein		2053	2041
MSMEG_2744	thymidylate synthase		12066	12674
MSMEG_5395	sensor protein KdpD		1098	2192
MSMEG_4490	undecaprenyl diphosphate synthase	uppS	19160	21617
MSMEG_5638	metallo-beta-lactamase family protein		1375	7140
MSMEG_2907	hypothetical oxidoreductase YeiQ		2053	661
MSMEG_2936	hydrolase, nudix family protein		9252	8329
MSMEG_3858	conserved hypothetical protein		34487	29768
MSMEG_2944	holliday junction DNA helicase RuvA	ruvA	9148	11322
MSMEG_4125	oxidoreductase, short chain dehydrogenase/reductase family protein		8442	6089
At1g04170	At1g04170		4377	2901
MSMEG_5715	conserved hypothetical protein		34734	39924
MSMEG_3006	Fe-dependent alcohol dehydrogenase		2053	2031
MSMEG_0406	acyl-coA-dehydrogenase		12215	9032
Empty	Empty		7309	499
MSMEG_4157	putative transposase		3748	3333
MSMEG_1935	TetR-family protein transcriptional regulator		18184	11021
MSMEG_6459	ferredoxin-dependent glutamate synthase 1		10205	15367
MSMEG_4532	sulfate ABC transporter, permease protein CysT	cysT	10599	10158
MSMEG_5580	Ku protein		10276	10975
MSMEG_0631	sulfatase family protein, authentic frameshift; this gene contains a frame shift which is not the result of sequencing error; identified by match to protein family HMM PF00884		2887	8936
MSMEG_1263	conserved hypothetical protein		0	0
MSMEG_4359	hypothetical protein		9251	5006
MSMEG_0180	putative HTH-type transcriptional regulator		6179	5928
MSMEG_0549	ABC transporter, permease protein		15656	17590
At1g02810	At1g02810		6559	2565
MSMEG_0795	ABC transporter ATP-binding protein		24318	13119
MSMEG_5619	acyl-CoA dehydrogenase domain protein		0	0
MSMEG_4458	transmembrane transport protein		2053	2568
MSMEG_3958	glyoxalase/bleomycin resistance protein/dioxygenase		4381	8058
Obsolete	Obsolete		7190	3310
MSMEG_6838	putative esterase		5527	1757
MSMEG_3550	ectoine/hydroxyectoine ABC transporter, ATP-binding protein	ehuA	3892	5233
At1g03430	At1g03430		3270	2093
MSMEG_6669	ABC transporter, permease protein		274	864
MSMEG_2171	L-carnitine dehydratase/bile acid-inducible protein F		1635	3992
MSMEG_1316	peptide chain release factor 3	prfC	3677	6888
MSMEG_5738	conserved hypothetical protein		10422	21266
MSMEG_0598	hypothetical protein		4424	4135
MSMEG_0540	transcriptional regulator, putative		5476	7918
MSMEG_3673	4-alpha-glucanotransferase	malQ	20001	12469
MSMEG_6407	Cof-like hydrolase		10246	12657
MSMEG_5920	FMN-dependent monooxygenase		2905	3640
MSMEG_5486	peptidase S1 and S6, chymotrypsin/Hap		17115	20135
MSMEG_0158	formyl-coenzyme A transferase		4721	11589
MSMEG_6034	hypothetical protein		9157	4322
MSMEG_2435	30S ribosomal protein S16		78635	96229
MSMEG_6572	methyltransferase		4154	2821
At1g03650	At1g03650		2933	2621
MSMEG_4970	hypothetical protein		6430	4877
MSMEG_5932	conserved hypothetical protein		3047	5999
MSMEG_4705	acyltransferase, ws/dgat/mgat subfamily protein		13142	14967
MSMEG_2584	penicillin-binding protein, putative		10747	17814
MSMEG_1778	conserved hypothetical protein		7926	4768
MSMEG_4333	transcriptional regulator, TetR family protein		7314	3220
Obsolete	Obsolete		2053	4945
At1g04710	At1g04710		2053	1066
MSMEG_0443	hydrolase, carbon-nitrogen family protein		2626	2741
MSMEG_0660	Bacterial extracellular solute-binding protein		1730	3998
Obsolete	Obsolete		1914	2121
Empty	Empty		9637	2451
MSMEG_3356	conserved hypothetical protein TIGR00026		4998	3069
Obsolete	Obsolete		30691	36075
MSMEG_6929	integral membrane protein MviN, putative		221	156
MSMEG_4707	non-heme bromoperoxidase BPO-A2		4899	6689
MSMEG_5103	succinyl-diaminopimelate desuccinylase	dapE	4705	7602
Obsolete	Obsolete		2053	3496
MSMEG_1192	M23 peptidase domain protein		1505	1024
MSMEG_1444	ribosomal protein L29	rpmC	115094	108992
MSMEG_3923	conserved hypothetical protein		6189	7848
MSMEG_3922	hypothetical protein		6567	3675
At1g03050	At1g03050		3343	1065
MSMEG_4325	malonyl CoA-acyl carrier protein transacylase		51653	54005
MSMEG_5626	luciferase		2053	2153
Obsolete	Obsolete		4456	10086
MSMEG_3849	hypothetical protein		2053	1685
MSMEG_4821	conserved hypothetical protein		4444	1464
Obsolete	Obsolete		1469	2841
MSMEG_6709	cyclopentanol dehydrogenase		1747	2272
At1g03790	At1g03790		2053	2863
MSMEG_3267	transporter		0	0
MSMEG_6069	CobW/P47K C- domain protein		2053	1974
MSMEG_4263	ubiquinol-cytochrome c reductase cytochrome b subunit		54829	61952
MSMEG_5671	YbaK/prolyl-tRNA synthetase associated region		2053	4290
MSMEG_3899	ectoine synthase	ectC	4053	2958
MSMEG_2886	stress responsive A/B Barrel Domain family protein		2053	1566
MSMEG_4156	putative transposase		2053	1575
MSMEG_0507	probable sugar ABC transporter, permease protein		2053	2232
MSMEG_2612	conserved hypothetical protein		6476	10023
Obsolete	Obsolete		2053	2336
MSMEG_0070	hypothetical protein		48264	40306
MSMEG_6946	ribosomal protein L34	rpmH	126533	164662
MSMEG_4898	conserved hypothetical protein		25355	23211
MSMEG_2932	HIT family protein hydrolase		66360	24503
At1g04490	At1g04490		2891	1296
MSMEG_1134	putative protease HtpX		11450	11033
MSMEG_1586	beta-lactamase		61569	4289
Obsolete	Obsolete		6600	5880
MSMEG_2463	nicotine dehydrogenase chain A		4470	5893
MSMEG_2251	nitrate/nitrite response regulator protein		8080	4290
MSMEG_2153	transcriptional regulator, TetR family protein		5125	6404
MSMEG_5159	DNA-binding response regulator, putative		7853	6418
MSMEG_0342	hypothetical protein		4955	7464
MSMEG_4861	cyclase		820	1889
MSMEG_5964	glycosyl transferase, group 1, putative		6844	11068
MSMEG_0374	glycolate oxidase subunit		3112	3993
MSMEG_6782	hypothetical protein		1122	2340
MSMEG_6873	enoyl-CoA hydratase/isomerase; this gene contains a frame shift which is not the result of sequencing error		8589	4339
MSMEG_3483	mosc domain protein		18528	15782
Empty	Empty		7026	4424
MSMEG_5000	transcriptional regulator, LysR family protein		2614	2729
MSMEG_3573	integral membrane protein, putative		2053	3005
MSMEG_5305	choline dehydrogenase		2053	2293
MSMEG_1457	conserved hypothetical protein		882	670
Obsolete	Obsolete		8462	6677
Obsolete	Obsolete		14115	12362
MSMEG_1487	conserved hypothetical protein		9763	6251
At1g02910	At1g02910		9876	1792
MSMEG_3107	conserved hypothetical protein		7479	6131
MSMEG_1702	amidohydrolase		16968	21797
MSMEG_1610	glutamine-hydrolyzing GMP synthase		10419	12934
MSMEG_4175	transcriptional regulator, ArsR family protein		16733	7504
MSMEG_2364	glutamyl-tRNA(Gln) amidotransferase, C subunit	gatC	34405	35880
MSMEG_2414	pantetheine-phosphate adenylyltransferase	coaD	13538	9685
MSMEG_4077	enoyl-CoA hydratase		7734	3416
MSMEG_6825	caax amino protease family protein, putative		11558	4720
MSMEG_1632	hypothetical protein		5217	9034
MSMEG_1460	Pyridine nucleotide-disulphide oxidoreductase		3256	1598
MSMEG_6899	conserved hypothetical protein		2053	4649
MSMEG_5288	putative serine/threonine protein kinase		2053	2472
Obsolete	Obsolete		3846	1603
MSMEG_5690	conserved hypothetical protein		7340	9765
MSMEG_3582	ATP-dependent protease La	lon	5469	4094
MSMEG_4663	protein IolB		4095	5073
MSMEG_5433	4Fe-4S binding domain protein		2053	1986
MSMEG_4200	peptidase M20		16386	17399
MSMEG_0322	glyoxylase family protein; this gene contains a frame shift which is not the result of sequencing error		3691	1604
MSMEG_6578	hypothetical protein		10924	3237
MSMEG_5703	molybdenum cofactor biosynthesis protein C	moaC	33096	30966
MSMEG_0919	heparin-binding hemagglutinin		46553	51954
At1g02630	At1g02630		3977	1602
MSMEG_6752	endoglucanase A		8109	13204
MSMEG_3392	acyl-CoA dehydrogenase domain protein		4057	6205
MSMEG_1272	putative ribosylglycohydrolase		3007	3378
MSMEG_2751	hypothetical protein		4397	1620
MSMEG_4841	conserved hypothetical protein		6058	3853
MSMEG_5228	3-beta hydroxysteroid dehydrogenase/isomerase family protein		5442	5164
MSMEG_0972	cytochrome C biogenesis protein transmembrane region		9950	9408
MSMEG_3555	hydrolase		2528	3464
Obsolete	Obsolete		13204	8738
Obsolete	Obsolete		3387	1423
MSMEG_5553	CheR methyltransferase, SAM binding domain protein	cheR	6178	8230
MSMEG_6650	hypothetical protein		2053	2053
MSMEG_5405	transcriptional regulator, ArsR family protein		8086	6708
MSMEG_2001	sugar transporter		1901	1954
MSMEG_0408	type I modular polyketide synthase		8508	5877
MSMEG_4335	conserved hypothetical protein		2053	1568
Obsolete	Obsolete		22716	27196
MSMEG_4786	virulence factor mce family protein		2884	1810
MSMEG_1334	metallo-beta-lactamase family protein		3666	7931
MSMEG_6684	agarase		7792	5547
Obsolete	Obsolete		24345	22892
Obsolete	Obsolete		21508	27001
At1g04500	At1g04500		4044	2435
MSMEG_4559	ABC transporter, membrane spanning protein		4925	7919
MSMEG_5923	acetyl-CoA acetyltransferase		2053	4384
MSMEG_4704	acyltransferase family protein		3707	8856
MSMEG_4061	translation initiation inhibitor		2053	2198
MSMEG_3722	bifunctional coenzyme PQQ synthesis protein C/D		6032	1326
MSMEG_2643	conserved hypothetical protein		2517	2464
Obsolete	Obsolete		2053	1938
MSMEG_5310	SAM-dependent methyltransferase		5575	4111
MSMEG_3925	AttM/AiiB family protein		0	0
MSMEG_2207	beta-ketothiolase		2053	3539
MSMEG_2847	bacterial extracellular solute-binding protein, family protein 5		2053	994
MSMEG_5184	alpha-methylacyl-CoA racemase, putative		977	3787
MSMEG_6603	NADH:flavin oxidoreductase/nadh oxidase		2053	2322
MSMEG_6682	RNA polymerase sigma-70 factor, putative		5474	1699
MSMEG_2656	guanosine pentaphosphate synthetase I/polyribonucleotide nucleotidyltransferase	gpsI	24694	25950
MSMEG_2098	fumarylacetoacetate hydrolase family protein		1532	2538
MSMEG_0486	putative ABC transporter, periplasmic protein		2053	1514
MSMEG_3188	adenosylmethionine-8-amino-7-oxononanoate transaminase	bioA	2053	1937
MSMEG_0229	dihydroxy-acid dehydratase	ilvD	26909	28959
MSMEG_3327	hypothetical protein		2053	7476
MSMEG_5579	MarR-family protein transcriptional regulator		2053	1693
MSMEG_2474	probable cutinase Cut3		5339	964
At1g02950	At1g02950		2053	1232
MSMEG_4542	oligopeptide transport integral membrane protein		2053	1588
MSMEG_5519	monooxygenase		3433	1111
MSMEG_1515	two-component sensor histidine kinase		21852	19212
MSMEG_2678	hypothetical protein		2053	1978
Obsolete	Obsolete		3660	5018
MSMEG_0890	HD domain protein		11470	7061
MSMEG_0555	ABC transporter permease protein		5415	4150
MSMEG_3971	hypothetical protein		1580	2013
MSMEG_5803	hypothetical protein		4968	5293
MSMEG_0688	aspartate aminotransferase		10299	13057
MSMEG_4482	DNA primase		4490	8186
Empty	Empty		9752	2712
MSMEG_4390	hypothetical protein		6149	3540
MSMEG_5776	phosphate transport system regulatory protein PhoU	phoU	21535	21128
Empty	Empty		5369	2202
MSMEG_5933	conserved hypothetical protein		3414	5464
MSMEG_6808	hypothetical protein		3161	2294
MSMEG_1573	carbohydrate kinase family protein		8022	9849
MSMEG_1660	oxidoreductase, 2-nitropropane dioxygenase family protein		2053	9503
MSMEG_0721	RemQ protein; this gene contains a frame shift which is not the result of sequencing error		9595	6643
MSMEG_4030	conserved hypothetical protein		5565	1894
MSMEG_3099	6-phosphogluconolactonase	pgl	53454	46198
At1g01610	At1g01610		2053	1036
MSMEG_6122	ABC transporter, membrane spanning protein		3487	3371
MSMEG_2962	protein-export membrane protein SecF		23030	27719
Obsolete	Obsolete		11171	3787
MSMEG_4338	possible transcriptional regulatory protein		1017	1889
MSMEG_0026	putative membrane protein		48711	55183
MSMEG_5977	dTDP-4-dehydrorhamnose 3,5-epimerase	rfbC	6920	2973
MSMEG_6119	conserved hypothetical protein		4554	4655
MSMEG_2560	conserved hypothetical protein		2627	3032
MSMEG_4561	ABC Fe3+-siderophores transporter, periplasmic binding protein		9524	8295
MSMEG_2293	conserved hypothetical protein		4813	4569
MSMEG_3131	AMP-binding protein		2053	1168
MSMEG_5465	transcriptional regulator, AraC family protein		3973	4058
MSMEG_5678	glyoxalase/bleomycin resistance protein/dioxygenase		9010	11155
Obsolete	Obsolete		2908	3376
MSMEG_4851	caib/baif family protein		5814	4385
MSMEG_5463	6-phosphogluconate dehydrogenase, NAD-binding		3733	1378
Obsolete	Obsolete		4209	3040
MSMEG_5442	glutamate dehydrogenase		7512	7768
MSMEG_0520	porin		7883	7744
MSMEG_1163	hypothetical protein		4087	1602
MSMEG_1441	50S ribosomal protein L22		110401	127758
MSMEG_2386	transcriptional regulator, IclR family protein		10114	8645
At1g05080	At1g05080		196	240
Obsolete	Obsolete		5719	9126
MSMEG_2796	integral membrane protein		2053	3019
MSMEG_5578	hypothetical protein		2053	2836
MSMEG_2903	transposase; this gene contains a frame shift which is not the result of sequencing error		1285	3290
MSMEG_4071	conserved hypothetical protein; this region contains one or more premature stops and/or frameshifts which are not the result of sequencing error		8232	5375
MSMEG_1127	probable conserved transmembrane protein		7423	3926
MSMEG_2229	enoyl-CoA hydratase		2518	2170
MSMEG_5857	hypothetical oxidoreductase		7207	4539
MSMEG_6446	hypothetical protein		3399	9454
MSMEG_3799	conserved hypothetical protein		4776	10869
MSMEG_6386	membrane protein		13205	10877
Empty	Empty		8213	4493
MSMEG_4627	nucleoside diphosphate kinase		40982	46522
MSMEG_0798	hypothetical protein		6232	5542
Empty	Empty		6930	2298
MSMEG_0741	conserved hypothetical protein		2369	12148
MSMEG_4885	conserved hypothetical protein		5139	5666
MSMEG_0426	transcriptional regulator, GntR family protein		0	0
MSMEG_1565	transcriptional regulator, TetR family protein		9335	11470
MSMEG_4508	conserved domain protein		5073	6110
MSMEG_3585	MmpS2 protein		5939	3440
MSMEG_5639	enoyl-CoA hydratase		24276	20089
At1g05620	At1g05620		7776	1883
MSMEG_0350	virulence factor Mce family protein		2053	2114
MSMEG_2314	putative esterase family protein		3170	8003
MSMEG_0889	succinic semialdehyde dehydrogenase		17166	12880
MSMEG_4252	conserved hypothetical protein		7594	10478
Obsolete	Obsolete		58718	53564
Obsolete	Obsolete		3567	3577
MSMEG_2029	3-ketoacyl-ACP/CoA redutase		2053	2117
MSMEG_3114	conserved hypothetical protein		2053	3277
MSMEG_0210	LprO protein		6794	10545
MSMEG_1348	RNA polymerase ECF-subfamily protein sigma factor		0	0
MSMEG_2869	3-ketosteroid-delta-1-dehydrogenase		2053	1942
MSMEG_5352	conserved hypothetical protein		3976	10049
MSMEG_4919	conserved hypothetical protein		37943	35948
MSMEG_5034	hypothetical protein		2053	2001
MSMEG_5775	LytR/CpsA/Psr family protein		14667	18922
MSMEG_2307	conserved hypothetical protein		4538	3218
MSMEG_0797	conserved hypothetical protein; this gene contains a frame shift which is not the result of sequencing error		3077	2314
MSMEG_4082	monoxygenase		2053	1956
MSMEG_0420	conserved hypothetical protein		10348	8305
MSMEG_3294	hypothetical protein		2053	1239
MSMEG_1091	urease accessory protein UreE 1		3983	5143
MSMEG_5416	LpqU protein		4692	6425
At1g02475	At1g02475		0	0
MSMEG_6071	metallo-beta-lactamase superfamily protein		2053	3313
MSMEG_4472	multidrug-efflux transporter protein		1632	2551
MSMEG_1838	cationic amino acid transporter		4876	4826
MSMEG_2820	hypothetical protein		49826	45292
MSMEG_4804	conserved hypothetical protein		36485	35711
MSMEG_2112	secreted protein		14237	15727
MSMEG_2895	short chain oxidoreductase		1239	3373
MSMEG_6029	conserved hypothetical protein		5373	6233
MSMEG_3285	3-isopropylmalate dehydrogenase		4208	8418
MSMEG_4485	glycyl-tRNA synthetase	glyS	18381	22184
MSMEG_3076	gamma-glutamyltransferase	ggt	2053	5339
Empty	Empty		5392	4108
MSMEG_1887	hypothetical protein		6948	11587
MSMEG_4672	Clp protease	clpP	53202	48035
Empty	Empty		5569	2289
MSMEG_2542	integral membrane protein DUF6		1306	1929
MSMEG_2651	alkanesulfonate monooxygenase family protein		8016	12175
MSMEG_4696	alpha-amylase family protein		3210	7705
MSMEG_1784	type I topoisomerase		4594	4498
Obsolete	Obsolete		78105	33955
Obsolete	Obsolete		1415	1283
MSMEG_6483	methyltransferase type 11		7573	10828
At1g04780	At1g04780		2053	1204
MSMEG_3106	quinone oxidoreductase		41733	38054
MSMEG_6616	S-(hydroxymethyl)glutathione dehydrogenase		70031	31611
MSMEG_1190	serine/threonine-protein kinase PknD		1488	2590
MSMEG_4537	major membrane protein I		13302	18627
MSMEG_1597	Transcription factor WhiB		55834	77026
MSMEG_6771	conserved hypothetical protein		4678	4215
MSMEG_6145	hypothetical protein		8744	8125
MSMEG_2327	nudix hydrolase		6879	11836
MSMEG_0432	uroporphyrinogen-III synthetase		9527	17746
MSMEG_2060	NADH-quinone oxidoreducatase, D subunit	nuoD	1178	2598
MSMEG_2737	ppe family protein		2977	4182
MSMEG_5622	putative acyl-CoA dehydrogenase		82	53
MSMEG_1278	death-on-curing protein		4375	4452
MSMEG_5483	porin		505698	596082
MSMEG_6554	hypothetical ABC transporter ATP-binding protein		1996	1438
Obsolete	Obsolete		1160	1593
MSMEG_2993	acyl-CoA dehydrogenase, C- domain protein		4887	1441
MSMEG_2445	conserved hypothetical protein		3115	5897
MSMEG_0674	ErfK/YbiS/YcfS/YnhG family protein		3861	13511
Obsolete	Obsolete		14738	4869
MSMEG_0834	tuberculin related peptide		18627	20083
MSMEG_1526	probable cutinase		7843	12132
At1g03180	At1g03180		2568	1542
MSMEG_4572	DNA polymerase III, delta subunit		2053	2938
MSMEG_1929	conserved hypothetical protein		2053	7415
Obsolete	Obsolete		5728	6413
MSMEG_3059	esterase		9286	12977
Obsolete	Obsolete		3129	1449
MSMEG_1640	ATP/GTP-binding protein		33243	33312
MSMEG_5596	oxidoreductase		3202	2493
MSMEG_2407	morphine 6-dehydrogenase		42908	52901
MSMEG_3876	phosphotransferase enzyme family protein, putative		4986	5583
MSMEG_6113	D-alanyl-D-alanine carboxypeptidase/D-alanyl-D-alanine-endopeptidase	dacB	5391	9633
Obsolete	Obsolete		11130	20483
Empty	Empty		4931	2115
MSMEG_5450	redox-sensitive transcriptional activator SoxR	soxR	6669	6478
MSMEG_0222	conserved hypothetical protein		7971	7628
Empty	Empty		6443	4845
Obsolete	Obsolete		40021	43637
MSMEG_0106	sensory histidine kinase		2053	2393
MSMEG_0279	amino acid permease		2053	1478
MSMEG_1733	conserved hypothetical protein		2053	2007
MSMEG_6749	conserved hypothetical protein		10097	4000
Obsolete	Obsolete		1443	2983
MSMEG_2704	transposase; this gene contains a frame shift which is not the result of sequencing error; identified by match to protein family HMM PF01548		2201	6148
At1g05360	At1g05360		156	107
MSMEG_4279	adenylate and Guanylate cyclase catalytic domain protein		1785	2014
MSMEG_2269	NHL repeat protein		2053	4540
MSMEG_4101	ABC-type transporter, substrate binding protein		2053	912
MSMEG_4432	hypothetical protein		2504	1796
MSMEG_0066	early secretory antigenic target, 6 kDa		777281	730698
MSMEG_6325	conserved hypothetical protein		1488	2307
MSMEG_2227	carnitinyl-CoA dehydratase		2053	1830
MSMEG_4816	6-phosphogluconate dehydrogenase, NAD-binding		2053	2584
MSMEG_3583	monooxygenase		1629	1385
MSMEG_6842	2,2-dialkylglycine decarboxylase		438	1036
MSMEG_1193	TROVE domain protein		8410	10005
MSMEG_5525	succinyl-CoA synthetase, beta subunit	sucC	118718	114042
MSMEG_1831	Transcription factor WhiB		93007	103694
MSMEG_1648	putative transcriptional regulator		4146	3673
MSMEG_5899	virulence factor Mce family protein		3969	1959
MSMEG_2658	beta-lactamase		14150	15662
MSMEG_3102	transaldolase	tal	96735	88926
MSMEG_5426	UDP-N-acetylglucosamine pyrophosphorylase	glmU	4033	4075
MSMEG_0592	putative rhamnose catabolism operon transcriptional regulator		2053	2315
MSMEG_4054	hypothetical protein		5161	4516
MSMEG_6383	transcription regulator FurA		4327	1490
MSMEG_4121	GntR-family protein transcriptional regulator		7927	8365
At1g06440	At1g06440		43	16
MSMEG_6794	DNA-binding protein		2053	2395
MSMEG_2650	acyl-CoA dehydrogenase		4625	8341
MSMEG_5166	Na+/solute symporter		2053	2593
MSMEG_2977	hypothetical protein		2053	1969
Obsolete	Obsolete		172145	131033
MSMEG_0712	transcriptional regulator, TetR family protein		6324	7098
MSMEG_6692	putative glutamine-binding periplasmic protein		4362	6680
MSMEG_1203	methoxy mycolic acid synthase 1		15773	16643
MSMEG_1172	arsenical-resistance protein	arsB	3278	2660
Obsolete	Obsolete		15054	13410
MSMEG_1231	inner membrane protein YidH		1526	2601
Empty	Empty		6605	4371
MSMEG_3717	short-chain dehydrogenase/reductase SDR; this gene contains a frame shift which is not the result of sequencing error		2390	1441
MSMEG_5978	GlcNAc-PI de-N-acetylase family protein		3958	6920
MSMEG_4727	mycocerosic acid synthase		5283	12653
MSMEG_6646	methylisocitrate lyase	prpB	2053	2770
MSMEG_1961	conserved hypothetical protein		9765	11937
MSMEG_3091	ribose transport ATP-binding protein RbsA		2053	3612
MSMEG_3895	proteasome beta subunit		67090	56192
MSMEG_2297	glutaredoxin		93156	75044
Obsolete	Obsolete		4935	4551
MSMEG_2902	hydrolase, putative		12171	8018
At1g01010	At1g01010		3067	3391
MSMEG_1123	cobalamin synthesis protein		1049	1464
MSMEG_0214	L-sorbosone dehydrogenase		2053	10023
MSMEG_3465	acyl-CoA synthase		3938	7430
MSMEG_6739	hypothetical protein		23754	22904
MSMEG_1788	conserved hypothetical protein		164294	89780
Obsolete	Obsolete		10876	9022
MSMEG_6340	short-chain dehydrogenase/reductase SDR		4435	5352
Obsolete	Obsolete		7893	4859
MSMEG_3776	N-acetyl-gamma-glutamyl-phosphate reductase	argC	40907	38136
MSMEG_1298	guanine deaminase		6062	8993
MSMEG_0092	probable transcriptional regulatory protein		51047	53954
MSMEG_5751	putative adhesin/hemolysin		2053	10339
MSMEG_3340	hypothetical protein		4757	3297
Obsolete	Obsolete		13804	17175
MSMEG_5570	DNA ligase		9591	5486
MSMEG_3235	ABC-type amino acid transport system, secreted component		101203	121001
MSMEG_6568	regulatory protein, LuxR, putative		2053	2550
MSMEG_0368	hypothetical protein		5261	7425
MSMEG_2551	hypothetical protein		2053	5185
Obsolete	Obsolete		9782	10252
MSMEG_4129	hypothetical protein		7142	9521
MSMEG_1070	3-oxoacyl-[acyl-carrier-protein] reductase		6374	5718
At1g01290	At1g01290		0	0
MSMEG_5064	malyl-CoA lyase		3093	8585
MSMEG_5589	manganese transport protein MntH		2024	2615
Obsolete	Obsolete		3059	2798
MSMEG_5231	hypothetical protein		24603	25818
MSMEG_1124	putative ferredoxin FdxA		6583	4572
MSMEG_1738	probable conserved transmembrane protein		10043	6414
MSMEG_3423	probable IclR family protein regulator		6801	6744
MSMEG_3250	ABC transporter, ATP-binding protein		9816	15169
MSMEG_0300	amidohydrolase family protein		2053	1953
MSMEG_3730	helix-turn-helix, Fis-type, putative		3931	3002
MSMEG_1128	conserved hypothetical protein		2053	4118
Empty	Empty		7651	4291
MSMEG_5871	HIT family protein		11644	9061
MSMEG_0480	transcriptional regulator, GntR family protein		5372	5906
Obsolete	Obsolete		2053	2935
MSMEG_1570	carboxylesterase		3485	6508
MSMEG_3343	hypothetical protein		2261	6788
MSMEG_2332	amino acid carrier protein		346395	359358
MSMEG_3813	NAD-dependent epimerase/dehydratase		4406	5033
Obsolete	Obsolete		8208	5151
MSMEG_3460	ferric uptake regulation protein		29997	21799
MSMEG_4868	transcriptional regulator, IclR family protein, C- domain protein		2053	2115
At1g05850	At1g05850		973	570
MSMEG_1512	dTDP-glucose 4,6-dehydratase	rfbB	21031	19853
MSMEG_4536	conserved hypothetical protein		2053	5335
MSMEG_4203	peptidase S8 and S53, subtilisin, kexin, sedolisin		2053	2062
MSMEG_6579	conserved hypothetical protein		87328	66358
Obsolete	Obsolete		16815	8954
Obsolete	Obsolete		3750	2861
MSMEG_2013	oxidoreductase, short chain dehydrogenase/reductase family protein		2053	1929
MSMEG_4846	probable enoyl-CoA hydratase		2053	1769
MSMEG_6754	MaoC like domain protein		8198	8176
MSMEG_2058	NADH-quinone oxidoreductase, F subunit	nuoF	5439	4611
MSMEG_0023	conserved hypothetical protein		16619	20965
MSMEG_5696	'Cold-shock' DNA-binding domain protein		44473	47489
MSMEG_5162	cinnamoyl ester hydrolase		2053	2394
MSMEG_3793	translation initiation factor IF-3	infC	37796	39191
MSMEG_0858	cell division control protein Cdc48		5056	5193
MSMEG_4735	conserved hypothetical protein		2053	3778
MSMEG_5018	Adenylate and Guanylate cyclase catalytic domain protein		2053	1982
MSMEG_2383	glutamyl-tRNA synthetase	gltX	26472	23461
MSMEG_2440	ribosomal protein L19	rplS	245158	288763
Obsolete	Obsolete		12926	10357
MSMEG_0238	O-acetylhomoserine/O-acetylserine sulfhydrylase		8545	12321
MSMEG_5307	TetR-family protein transcriptional regulator		2683	3917
At1g01360	At1g01360		2053	1962
MSMEG_2797	LysR-family protein transcriptional regulator		969	1331
MSMEG_4540	acetyltransferase, gnat family protein		0	0
MSMEG_4959	arginyl-tRNA synthetase	argS	7142	6725
MSMEG_5154	conserved hypothetical protein		37335	36990
MSMEG_6415	conserved hypothetical protein		7699	6122
MSMEG_3961	transcriptional regulator		6330	6657
MSMEG_6081	conserved hypothetical protein		26301	28924
MSMEG_3121	DNA-binding protein		33631	35832
MSMEG_0152	Alanine dehydrogenase/pyridine nucleotide transhydrogenase		6359	3281
MSMEG_0875	putative sialic acid transporter		3237	4471
MSMEG_1406	conserved hypothetical protein		4784	7441
MSMEG_2701	hypothetical protein		22044	19544
MSMEG_4251	cyclase/dehydrase		18632	15558
MSMEG_5210	hydrolase		2217	1574
Empty	Empty		5576	2291
MSMEG_5999	short chain dehydrogenase		6016	7093
MSMEG_3981	L-carnitine dehydratase/bile acid-inducible protein F		2053	3247
MSMEG_4281	cytosol aminopeptidase		19989	23359
MSMEG_4131	hypothetical protein		2167	5710
MSMEG_0081	conserved hypothetical protein		18919	15809
MSMEG_0545	transcriptional regulator, LuxR family protein		9388	9676
MSMEG_3823	3-oxoacyl-[acyl-carrier-protein] reductase		1213	1245
At1g01880	At1g01880		2153	2126
MSMEG_4543	ABC transporter system integral membrane protein		3256	4626
MSMEG_6286	aspartate transaminase		6852	10709
MSMEG_4436	transketolase		2053	1934
Empty	Empty		9325	2951
MSMEG_5328	conserved hypothetical protein		158053	127205
MSMEG_4582	conserved hypothetical protein		4064	3585
MSMEG_5992	conserved hypothetical protein		2990	3813
MSMEG_1744	hypothetical protein		8600	4863
MSMEG_3248	ABC transporter branched chain amino acid transport permease		23001	22879
MSMEG_5322	hypothetical protein		2053	2302
MSMEG_0271	conserved hypothetical protein		6721	5466
Obsolete	Obsolete		11111	7752
MSMEG_1779	hypothetical protein		3505	4881
Obsolete	Obsolete		9353	7530
MSMEG_0211	ABC transporter, ATP-binding protein		15094	19759
MSMEG_6713	hydroxyquinol 1,2-dioxygenase		2053	1800
MSMEG_6647	citrate synthase 2		2053	1470
MSMEG_1209	glycosidase		2053	1906
MSMEG_6056	transposase; this gene contains a frame shift which is not the result of sequencing error		3670	6683
MSMEG_3733	conserved hypothetical protein		28007	33780
MSMEG_0187	acetyltransferase		12197	9187
MSMEG_2767	conserved hypothetical protein		3091	4252
At1g06450	At1g06450		1999	2376
MSMEG_3260	LysR-family protein transcriptional regulator		6154	2196
MSMEG_4084	putative acyl-CoA dehydrogenase		2453	5164
MSMEG_2315	conserved hypothetical protein		5387	6607
MSMEG_5409	conserved hypothetical protein		11004	13907
MSMEG_6944	conserved hypothetical protein, putative		21525	22473
Obsolete	Obsolete		1986	1471
MSMEG_3211	imidazoleglycerol phosphate synthase, cyclase subunit	hisF	10383	9782
MSMEG_5245	universal stress protein family protein		3764	8294
MSMEG_2774	diguanylate cyclase (ggdef) domain protein		4096	10995
MSMEG_6240	conserved hypothetical protein		29420	11161
MSMEG_1294	allantoicase		32445	33187
MSMEG_0792	thiamine biosynthesis protein ThiS	thiS	26173	24364
MSMEG_3154	membrane protein implicated in regulation of membrane protease activity		13497	10356
MSMEG_4212	transcriptional regulatory protein CitT		2053	1000
Empty	Empty		8367	2936
MSMEG_5524	succinyl-CoA synthetase, alpha subunit	sucD	52187	48873
MSMEG_3407	epoxide hydrolase		2053	1998
MSMEG_0616	conserved hypothetical protein		8405	6487
MSMEG_4016	conserved hypothetical protein		8961	12765
MSMEG_2608	cobalt transport protein CbiM		46413	34371
MSMEG_3026	conserved hypothetical protein		12426	9540
MSMEG_5987	two-component regulator		2127	2605
At1g04410	At1g04410		665	323
MSMEG_1571	integral membrane protein		0	0
MSMEG_1267	putative ribosylglycohydrolase; this gene contains a frame shift which is not the result of sequencing error; identified by match to protein family HMM PF00782		2053	2325
MSMEG_2344	dehydrogenase		13352	15181
MSMEG_6883	hypothetical protein; this region contains one or more premature stops and/or frameshifts which are not the result of sequencing error; identified by Glimmer2; putative		5061	6640
Obsolete	Obsolete		2053	1503
Obsolete	Obsolete		1480	2116
MSMEG_2674	similar at the nucleotide level to IS1137 in the IS Finder database. This gene is disrupted by an IS element.; IS1137, transposase orfB, interruption-N		2053	2288
MSMEG_2798	hypothetical protein		5256	5653
MSMEG_3601	ribose/xylose/arabinose/galactoside ABC-type transport systems, permease components		2053	4976
MSMEG_5420	Tat-translocated enzyme		2053	4919
MSMEG_0192	transcriptional regulator, RpiR family protein		1729	2163
MSMEG_0009	hypothetical protein		31091	40648
Obsolete	Obsolete		2053	1750
MSMEG_3275	RNA polymerase sigma factor, sigma-70 family protein		2053	1871
MSMEG_3934	phosphoenolpyruvate synthase		2053	1533
MSMEG_3255	DoxX subfamily protein, putative		81136	50547
MSMEG_3414	conserved hypothetical protein		2053	2095
MSMEG_1533	subtilase family protein		2053	1261
MSMEG_2628	translation initiation factor IF-2	infB	50494	54304
MSMEG_1759	hypothetical protein		13005	8168
MSMEG_1136	conserved hypothetical protein		29755	29770
MSMEG_3450	haloacid dehalogenase, type II	dehII	2053	1885
At1g02290	At1g02290		509	1058
MSMEG_0670	FAD dependent oxidoreductase		13676	9505
MSMEG_6490	major facilitator superfamily protein		2053	1593
MSMEG_2189	allophanate hydrolase	atzF	2053	208397
MSMEG_5321	hypothetical protein		0	0
Obsolete	Obsolete		12119	3390
Obsolete	Obsolete		5784	5479
MSMEG_2872	short-chain dehydrogenase/reductase SDR		4501	1859
MSMEG_5917	conserved hypothetical protein		5968	4788
MSMEG_0928	UDP-N-acetylenolpyruvoylglucosamine reductase	murB	5460	6700
MSMEG_4674	trigger factor	tig	78372	69489
MSMEG_1619	hypothetical protein		2053	3606
MSMEG_6501	hypothetical protein		7642	10428
MSMEG_5860	transcriptional regulator, TetR family protein		1805	2416
MSMEG_0651	putative conserved exported protein		6547	6790
Empty	Empty		4479	2936
MSMEG_1318	polysaccharide deacetylase family protein		7457	6595
MSMEG_4235	S-adenosyl-methyltransferase MraW	mraW	22926	26589
MSMEG_0281	choline dehydrogenase		1444	3040
MSMEG_4297	acyltransferase, ws/dgat/mgat subfamily protein		4581	11644
MSMEG_0383	conserved hypothetical protein		154675	94172
MSMEG_5156	base excision DNA repair protein, HhH-GPD family protein		23418	27274
MSMEG_2025	putative IclR family protein transcriptional regulator		4403	8747
At1g05270	At1g05270		4460	1845
Obsolete	Obsolete		4806	7618
MSMEG_6023	transposase		2123	2665
MSMEG_5403	cadmium-translocating P-type ATPase	cadA	8932	10818
Empty	Empty		11105	2531
MSMEG_2341	conserved hypothetical protein		10045	6756
MSMEG_2210	CaiB/BaiF family protein; this gene contains a frame shift which is not the result of sequencing error		5650	6742
MSMEG_0629	trans-aconitate 2-methyltransferase		4680	6461
MSMEG_3276	integral membrane protein		22010	17882
MSMEG_0414	oxidoreductase, 2OG-Fe(II) oxygenase family protein		11779	5464
MSMEG_0985	sugar transporter family protein		17106	11070
MSMEG_0471	transcriptional regulator LysR family protein		2053	3490
MSMEG_4612	conserved hypothetical protein; this gene contains a frame shift which is not the result of sequencing error; identified by match to protein family HMM PF04978		11526	8155
MSMEG_5617	immunogenic protein MPT63		50407	32932
Obsolete	Obsolete		44011	38009
MSMEG_4703	glycerol-3-phosphate acyltransferase		7524	7401
MSMEG_0104	transcriptional regulator, LysR family protein		3727	3103
Obsolete	Obsolete		1080	2899
MSMEG_1176	hypothetical protein		3297	8187
MSMEG_2842	nitrilotriacetate monooxygenase component A	ssuD	2053	694
MSMEG_4368	putative regulatory protein, FmdB family protein		35705	35269
MSMEG_2055	NADH-quinone oxidoreductase, I subunit	nuoI	0	0
Obsolete	Obsolete		4464	2956
At1g01640	At1g01640		9831	2702
MSMEG_5413	exopolyphosphatase		2053	4107
MSMEG_0247	secreted peptidase		2873	9986
MSMEG_6573	conserved hypothetical protein		2630	2485
MSMEG_5601	hypothetical protein		2370	4159
MSMEG_2421	conserved hypothetical protein		6499	7681
MSMEG_3960	transcriptional regulator		6781	3471
MSMEG_3994	short chain dehydrogenase		2053	3684
Obsolete	Obsolete		4799	1643
MSMEG_1835	TobH protein		16205	12515
Obsolete	Obsolete		533	1124
MSMEG_1541	hypothetical protein		2281	6179
MSMEG_3370	hypothetical protein		12047	4429
MSMEG_2311	conserved hypothetical protein		4696	7311
MSMEG_2209	transcriptional regulator, GntR family protein		11987	2183
Empty	Empty		9234	3727
MSMEG_2734	tRNA delta(2)-isopentenylpyrophosphate transferase	miaA	8865	6079
MSMEG_1282	hypothetical cytosolic protein		1873	2963
MSMEG_6124	putative ABC transporter periplasmic oligopeptide-binding protein		2005	3286
MSMEG_4216	conserved hypothetical protein		47850	34808
MSMEG_6934	thioredoxin	trx	23479	17789
MSMEG_5208	conserved hypothetical protein		2053	2609
MSMEG_0650	GntR-family protein transcriptional regulator		3309	2669
At1g03260	At1g03260		6	4
MSMEG_1133	bifunctional short chain isoprenyl diphosphate synthase		5732	9735
MSMEG_5205	conserved hypothetical protein		2053	1787
MSMEG_2884	cyclohexanone monooxygenase		2053	2398
Empty	Empty		8668	5195
MSMEG_0882	conserved hypothetical protein		11175	7399
Obsolete	Obsolete		4256	1707
MSMEG_4382	dehydrogenase/reductase SDR family protein member 10		14814	10787
MSMEG_6353	delta3,5-delta2,4-dienoyl-CoA isomerase		11809	13889
MSMEG_2630	DHH family protein		10728	11780
MSMEG_0581	4-aminobutyrate transaminase	gabT	917	3134
MSMEG_0361	Glycosyl hydrolase family protein 3		13279	13019
MSMEG_0119	conserved hypothetical protein		36178	27530
Obsolete	Obsolete		4179	4395
MSMEG_0285	transcriptional regulator TetR family protein		2053	1991
MSMEG_1285	tetratricopeptide repeat family protein		1318	2311
MSMEG_2441	signal peptidase I	lepB	16317	17941
MSMEG_3269	putative sugar ABC transporter ATP-binding protein		2053	2293
MSMEG_5249	serine hydroxymethyltransferase	glyA	12355	17975
MSMEG_2771	TrkA protein		6821	8534
MSMEG_5150	putative pterin-4-alpha-carbinolamine dehydratase		22564	19694
Obsolete	Obsolete		28179	13851
Obsolete	Obsolete		2053	1844
At1g05540	At1g05540		2053	2455
MSMEG_1862	transposase		5320	7669
MSMEG_0302	peptidase, S9A/B/C families		5008	1111
MSMEG_5650	AMP-dependent synthetase and ligase		2053	999
MSMEG_5499	conserved hypothetical protein		83	105
MSMEG_0918	transcriptional regulator, XRE family protein		33522	28143
MSMEG_1951	conserved domain protein		152284	66268
MSMEG_5584	short chain dehydrogenase		6501	3855
MSMEG_1514	conserved hypothetical protein		2053	7465
MSMEG_5228	3-beta hydroxysteroid dehydrogenase/isomerase family protein		5340	3749
MSMEG_0661	glutamate-1-semialdehyde 2,1-aminomutase		3711	5041
MSMEG_1760	short-chain dehydrogenase/reductase SDR		55172	52223
MSMEG_6274	conserved hypothetical protein		10853	6352
Obsolete	Obsolete		2053	2673
MSMEG_5175	NAD-dependent deacetylase		11826	14877
Empty	Empty		2053	2444
MSMEG_6927	MutT/nudix family protein		6710	9526
MSMEG_0189	conserved hypothetical protein		1951	1366
MSMEG_2184	amino acid permease		8318	547643
MSMEG_4462	sodium:solute symporter		2053	3108
MSMEG_3858	conserved hypothetical protein		37227	37420
MSMEG_2944	holliday junction DNA helicase RuvA	ruvA	7625	8025
MSMEG_4125	oxidoreductase, short chain dehydrogenase/reductase family protein		13797	11265
At1g04170	At1g04170		4107	2310
MSMEG_5715	conserved hypothetical protein		35252	39221
MSMEG_3006	Fe-dependent alcohol dehydrogenase		0	0
MSMEG_0406	acyl-coA-dehydrogenase		3359	14961
Empty	Empty		32034	4035
MSMEG_3380	pyridoxamine 5'-phosphate oxidase-related, FMN-binding		11654	10936
MSMEG_3381	acyl carrier protein phosphodiesterase		34706	37767
MSMEG_2124	glycerol uptake facilitator, MIP channel		24121	17993
MSMEG_2633	ABC transporter ATP-binding protein		3716	2527
Obsolete	Obsolete		11391	10838
MSMEG_5507	hypothetical protein		6251	9738
MSMEG_0637	iron-sulfur binding oxidoreductase		26371	17064
MSMEG_5357	conserved hypothetical protein		8191	6035
Obsolete	Obsolete		7223	5808
MSMEG_6815	secreted protein		13145	14280
Obsolete	Obsolete		1744	2031
MSMEG_2890	putative transcriptional regulator		6521	4206
MSMEG_1247	conserved hypothetical protein		11063	10989
MSMEG_3832	4-hydroxyacetophenone monooxygenase		2053	1347
MSMEG_3010	acetyl-hydrolase		4346	1603
Obsolete	Obsolete		8351	3570
MSMEG_6838	putative esterase		3169	3824
MSMEG_3550	ectoine/hydroxyectoine ABC transporter, ATP-binding protein	ehuA	3971	3104
At1g03430	At1g03430		8897	5405
MSMEG_6669	ABC transporter, permease protein		2053	1809
MSMEG_2171	L-carnitine dehydratase/bile acid-inducible protein F		5667	3185
MSMEG_1316	peptide chain release factor 3	prfC	7592	6688
MSMEG_5738	conserved hypothetical protein		18256	20025
MSMEG_6625	glyoxalase family protein		5469	4534
Obsolete	Obsolete		2838	4881
MSMEG_0284	ribosyldihydronicotinamide dehydrogenase (quinone)		8864	7936
MSMEG_4130	polysaccharide deacetylase family protein		2583	3544
MSMEG_0940	conserved hypothetical protein		8864	13502
MSMEG_2611	pyridine nucleotide-disulphide oxidoreductase family protein		6992	12355
MSMEG_1717	ISMsm8, transposase		4878	8133
MSMEG_1191	hypothetical protein		8669	7041
MSMEG_5702	molybdenum cofactor synthesis domain protein		28798	29297
MSMEG_2483	transcriptional regulator, IclR family protein		3118	6266
Empty	Empty		2641	1686
MSMEG_1073	oxidoreductase, short-chain dehydrogenase/reductase family protein		6510	6955
MSMEG_6049	secreted protein		2053	1672
MSMEG_5800	amidophosphoribosyltransferase	purF	32082	43520
MSMEG_4406	UsfY protein		2053	2095
MSMEG_1778	conserved hypothetical protein		7989	5348
MSMEG_4333	transcriptional regulator, TetR family protein		2053	2426
Obsolete	Obsolete		1161	3980
At1g04710	At1g04710		2053	2217
MSMEG_0443	hydrolase, carbon-nitrogen family protein		2053	1838
MSMEG_0660	Bacterial extracellular solute-binding protein		2053	3108
Obsolete	Obsolete		2053	1840
Empty	Empty		4177	6966
MSMEG_6273	integral membrane protein		2823	1960
MSMEG_6619	conserved hypothetical protein; this gene contains a frame shift which is not the result of sequencing error		6513	2469
MSMEG_5050	methionine aminopeptidase, type I	map	5108	3989
MSMEG_6473	tetracenomycin polyketide synthesis O-methyltransferase TcmP		4417	5164
MSMEG_5618	acyl-CoA dehydrogenase		2053	2139
Obsolete	Obsolete		2053	3831
MSMEG_0552	conserved hypothetical protein		9747	8515
MSMEG_5497	conserved hypothetical protein		14654	6729
MSMEG_4792	virulence factor mce family protein		5254	1933
MSMEG_2744	thymidylate synthase		10530	11047
MSMEG_5395	sensor protein KdpD		2053	1936
MSMEG_4490	undecaprenyl diphosphate synthase	uppS	25153	21168
MSMEG_5638	metallo-beta-lactamase family protein		7407	9684
MSMEG_2907	hypothetical oxidoreductase YeiQ		850	1477
MSMEG_2936	hydrolase, nudix family protein		1171	6067
MSMEG_4821	conserved hypothetical protein		5845	2388
Obsolete	Obsolete		2053	2671
MSMEG_6709	cyclopentanol dehydrogenase		1093	1592
At1g03790	At1g03790		0	0
MSMEG_3267	transporter		1929	2508
MSMEG_6069	CobW/P47K C- domain protein		2053	1860
MSMEG_4263	ubiquinol-cytochrome c reductase cytochrome b subunit		49878	55168
MSMEG_5671	YbaK/prolyl-tRNA synthetase associated region		2810	3407
MSMEG_4157	putative transposase		7308	5669
MSMEG_1935	TetR-family protein transcriptional regulator		6270	9460
MSMEG_6459	ferredoxin-dependent glutamate synthase 1		8454	11554
MSMEG_4532	sulfate ABC transporter, permease protein CysT	cysT	12689	8557
MSMEG_5580	Ku protein		7921	11452
MSMEG_0631	sulfatase family protein, authentic frameshift; this gene contains a frame shift which is not the result of sequencing error; identified by match to protein family HMM PF00884		7769	7188
MSMEG_1263	conserved hypothetical protein		1115	2702
MSMEG_4359	hypothetical protein		9460	3594
MSMEG_0180	putative HTH-type transcriptional regulator		4069	6542
MSMEG_0549	ABC transporter, permease protein		13666	18008
At1g02810	At1g02810		2169	2346
MSMEG_0795	ABC transporter ATP-binding protein		18049	14695
MSMEG_5619	acyl-CoA dehydrogenase domain protein		1399	1076
MSMEG_4458	transmembrane transport protein		3335	3032
MSMEG_3958	glyoxalase/bleomycin resistance protein/dioxygenase		4457	8770
MSMEG_2251	nitrate/nitrite response regulator protein		12725	6622
MSMEG_2153	transcriptional regulator, TetR family protein		3310	7369
MSMEG_5159	DNA-binding response regulator, putative		5722	6632
MSMEG_0342	hypothetical protein		3169	6027
MSMEG_4861	cyclase		1905	1435
MSMEG_5964	glycosyl transferase, group 1, putative		9391	10403
MSMEG_0374	glycolate oxidase subunit		4648	1910
MSMEG_6782	hypothetical protein		2053	6603
MSMEG_0598	hypothetical protein		9274	4575
MSMEG_0540	transcriptional regulator, putative		4778	5525
MSMEG_3673	4-alpha-glucanotransferase	malQ	10870	10437
MSMEG_6407	Cof-like hydrolase		13646	14714
MSMEG_5920	FMN-dependent monooxygenase		1765	4083
MSMEG_5486	peptidase S1 and S6, chymotrypsin/Hap		18061	25086
MSMEG_0158	formyl-coenzyme A transferase		15171	21841
MSMEG_6034	hypothetical protein		4888	3794
MSMEG_2435	30S ribosomal protein S16		92344	102582
MSMEG_6572	methyltransferase		3643	5286
At1g03650	At1g03650		8495	3703
MSMEG_4970	hypothetical protein		8632	4951
MSMEG_5932	conserved hypothetical protein		6305	6471
MSMEG_4705	acyltransferase, ws/dgat/mgat subfamily protein		9042	13828
MSMEG_2584	penicillin-binding protein, putative		13825	16641
MSMEG_2364	glutamyl-tRNA(Gln) amidotransferase, C subunit	gatC	32656	34236
MSMEG_2414	pantetheine-phosphate adenylyltransferase	coaD	9741	10346
MSMEG_4077	enoyl-CoA hydratase		2598	1692
MSMEG_6825	caax amino protease family protein, putative		7493	2371
MSMEG_1632	hypothetical protein		4443	8680
MSMEG_1460	Pyridine nucleotide-disulphide oxidoreductase		2053	1760
MSMEG_6899	conserved hypothetical protein		2053	6674
MSMEG_5288	putative serine/threonine protein kinase		2053	2907
MSMEG_3356	conserved hypothetical protein TIGR00026		8758	5347
Obsolete	Obsolete		35014	34713
MSMEG_6929	integral membrane protein MviN, putative		1168	3311
MSMEG_4707	non-heme bromoperoxidase BPO-A2		5164	6460
MSMEG_5103	succinyl-diaminopimelate desuccinylase	dapE	5592	8149
Obsolete	Obsolete		2851	2768
MSMEG_1192	M23 peptidase domain protein		1381	2023
MSMEG_1444	ribosomal protein L29	rpmC	104414	102491
MSMEG_3923	conserved hypothetical protein		8869	6480
MSMEG_3922	hypothetical protein		4701	7010
At1g03050	At1g03050		2795	2791
MSMEG_4325	malonyl CoA-acyl carrier protein transacylase		40829	52941
MSMEG_5626	luciferase		1756	1930
Obsolete	Obsolete		8416	9154
MSMEG_3849	hypothetical protein		2053	3932
MSMEG_4841	conserved hypothetical protein		7452	2374
MSMEG_5228	3-beta hydroxysteroid dehydrogenase/isomerase family protein		2053	3385
MSMEG_0972	cytochrome C biogenesis protein transmembrane region		11586	10491
MSMEG_3555	hydrolase		0	0
Obsolete	Obsolete		4148	12202
Obsolete	Obsolete		162	140
MSMEG_5553	CheR methyltransferase, SAM binding domain protein	cheR	8817	6500
MSMEG_6650	hypothetical protein		2632	2079
MSMEG_3899	ectoine synthase	ectC	2861	2829
MSMEG_2886	stress responsive A/B Barrel Domain family protein		2053	2054
MSMEG_4156	putative transposase		318	996
MSMEG_0507	probable sugar ABC transporter, permease protein		4791	2051
MSMEG_2612	conserved hypothetical protein		9338	8097
Obsolete	Obsolete		2053	1299
MSMEG_0070	hypothetical protein		46805	42084
MSMEG_6946	ribosomal protein L34	rpmH	118518	138850
MSMEG_4898	conserved hypothetical protein		23099	25557
MSMEG_2932	HIT family protein hydrolase		17607	14395
At1g04490	At1g04490		2053	2025
MSMEG_1134	putative protease HtpX		13012	11582
MSMEG_1586	beta-lactamase		2053	1289
Obsolete	Obsolete		1537	4596
MSMEG_2463	nicotine dehydrogenase chain A		8074	5211
MSMEG_3722	bifunctional coenzyme PQQ synthesis protein C/D		19188	12445
MSMEG_2643	conserved hypothetical protein		1072	2615
Obsolete	Obsolete		1772	2128
MSMEG_5310	SAM-dependent methyltransferase		4334	3429
MSMEG_3925	AttM/AiiB family protein		2053	1657
MSMEG_2207	beta-ketothiolase		2053	2611
MSMEG_2847	bacterial extracellular solute-binding protein, family protein 5		2053	1543
MSMEG_5184	alpha-methylacyl-CoA racemase, putative		5930	5271
MSMEG_6873	enoyl-CoA hydratase/isomerase; this gene contains a frame shift which is not the result of sequencing error		2296	1474
MSMEG_3483	mosc domain protein		13985	12154
Empty	Empty		6382	4045
MSMEG_5000	transcriptional regulator, LysR family protein		4771	4017
MSMEG_3573	integral membrane protein, putative		1641	3452
MSMEG_5305	choline dehydrogenase		2053	3466
MSMEG_1457	conserved hypothetical protein		2053	3245
Obsolete	Obsolete		9626	5364
Obsolete	Obsolete		12378	13755
MSMEG_1487	conserved hypothetical protein		8596	4984
At1g02910	At1g02910		3607	3124
MSMEG_3107	conserved hypothetical protein		4437	9390
MSMEG_1702	amidohydrolase		18870	25305
MSMEG_1610	glutamine-hydrolyzing GMP synthase		1970	12359
MSMEG_4175	transcriptional regulator, ArsR family protein		2585	4797
Obsolete	Obsolete		7162	3500
MSMEG_0890	HD domain protein		9862	7944
MSMEG_0555	ABC transporter permease protein		5758	2919
MSMEG_3971	hypothetical protein		5038	4665
MSMEG_5803	hypothetical protein		4654	5231
MSMEG_0688	aspartate aminotransferase		8686	15244
MSMEG_4482	DNA primase		2803	9614
Empty	Empty		8071	2710
Obsolete	Obsolete		8190	4779
MSMEG_5690	conserved hypothetical protein		7766	13095
MSMEG_3582	ATP-dependent protease La	lon	6778	6291
MSMEG_4663	protein IolB		3362	4231
MSMEG_5433	4Fe-4S binding domain protein		4608	2292
MSMEG_4200	peptidase M20		17582	19116
MSMEG_0322	glyoxylase family protein; this gene contains a frame shift which is not the result of sequencing error		5343	4076
MSMEG_6578	hypothetical protein		5308	3449
MSMEG_5703	molybdenum cofactor biosynthesis protein C	moaC	28179	32177
MSMEG_0919	heparin-binding hemagglutinin		54474	49506
At1g02630	At1g02630		4977	1512
MSMEG_6752	endoglucanase A		9654	14413
MSMEG_3392	acyl-CoA dehydrogenase domain protein		4720	2618
MSMEG_1272	putative ribosylglycohydrolase		2053	4382
MSMEG_2751	hypothetical protein		2053	5009
MSMEG_0026	putative membrane protein		52337	53220
MSMEG_5977	dTDP-4-dehydrorhamnose 3,5-epimerase	rfbC	5619	1771
MSMEG_6119	conserved hypothetical protein		2053	507
MSMEG_2560	conserved hypothetical protein		7934	2104
MSMEG_4561	ABC Fe3+-siderophores transporter, periplasmic binding protein		6082	7606
MSMEG_2293	conserved hypothetical protein		4140	3156
MSMEG_3131	AMP-binding protein		3017	2093
MSMEG_5465	transcriptional regulator, AraC family protein		2053	3186
MSMEG_5405	transcriptional regulator, ArsR family protein		11007	5261
MSMEG_2001	sugar transporter		4675	2960
MSMEG_0408	type I modular polyketide synthase		8062	6669
MSMEG_4335	conserved hypothetical protein		2053	2264
Obsolete	Obsolete		24160	27314
MSMEG_4786	virulence factor mce family protein		2622	1017
MSMEG_1334	metallo-beta-lactamase family protein		6663	6889
MSMEG_6684	agarase		7480	5508
Obsolete	Obsolete		18702	22611
Obsolete	Obsolete		22282	23396
At1g04500	At1g04500		2674	2668
MSMEG_4559	ABC transporter, membrane spanning protein		4510	10313
MSMEG_5923	acetyl-CoA acetyltransferase		5218	5801
MSMEG_4704	acyltransferase family protein		3919	8057
MSMEG_4061	translation initiation inhibitor		2053	2563
MSMEG_4071	conserved hypothetical protein; this region contains one or more premature stops and/or frameshifts which are not the result of sequencing error		6484	4867
MSMEG_1127	probable conserved transmembrane protein		6124	3343
MSMEG_2229	enoyl-CoA hydratase		1637	2243
MSMEG_5857	hypothetical oxidoreductase		5363	6134
MSMEG_6446	hypothetical protein		7082	8933
MSMEG_3799	conserved hypothetical protein		4848	9235
MSMEG_6386	membrane protein		8679	9920
Empty	Empty		7293	4726
MSMEG_6603	NADH:flavin oxidoreductase/nadh oxidase		6319	3439
MSMEG_6682	RNA polymerase sigma-70 factor, putative		2241	2577
MSMEG_2656	guanosine pentaphosphate synthetase I/polyribonucleotide nucleotidyltransferase	gpsI	23146	24355
MSMEG_2098	fumarylacetoacetate hydrolase family protein		2053	2994
MSMEG_0486	putative ABC transporter, periplasmic protein		2053	1938
MSMEG_3188	adenosylmethionine-8-amino-7-oxononanoate transaminase	bioA	2053	2531
MSMEG_0229	dihydroxy-acid dehydratase	ilvD	23049	28261
MSMEG_3327	hypothetical protein		5601	6817
MSMEG_5579	MarR-family protein transcriptional regulator		3629	1201
MSMEG_2474	probable cutinase Cut3		2053	1262
At1g02950	At1g02950		2053	2072
MSMEG_4542	oligopeptide transport integral membrane protein		2053	2362
MSMEG_5519	monooxygenase		2053	2043
MSMEG_1515	two-component sensor histidine kinase		16840	18654
MSMEG_2678	hypothetical protein		498	266
Obsolete	Obsolete		55261	52721
Obsolete	Obsolete		105793	7115
MSMEG_2029	3-ketoacyl-ACP/CoA redutase		27058	3566
MSMEG_3114	conserved hypothetical protein		2053	1490
MSMEG_0210	LprO protein		4605	11431
MSMEG_1348	RNA polymerase ECF-subfamily protein sigma factor		2053	1963
MSMEG_2869	3-ketosteroid-delta-1-dehydrogenase		0	0
MSMEG_5352	conserved hypothetical protein		8327	10070
MSMEG_4390	hypothetical protein		7789	5187
MSMEG_5776	phosphate transport system regulatory protein PhoU	phoU	14714	16950
Empty	Empty		6488	2554
MSMEG_5933	conserved hypothetical protein		5097	5463
MSMEG_6808	hypothetical protein		1109	2124
MSMEG_1573	carbohydrate kinase family protein		8152	7701
MSMEG_1660	oxidoreductase, 2-nitropropane dioxygenase family protein		2164	7251
MSMEG_0721	RemQ protein; this gene contains a frame shift which is not the result of sequencing error		8925	5254
MSMEG_4030	conserved hypothetical protein		3582	4644
MSMEG_3099	6-phosphogluconolactonase	pgl	55934	43507
At1g01610	At1g01610		20460	9122
MSMEG_6122	ABC transporter, membrane spanning protein		3809	5118
MSMEG_2962	protein-export membrane protein SecF		22526	26207
Obsolete	Obsolete		10135	7841
MSMEG_4338	possible transcriptional regulatory protein		2822	6935
MSMEG_4804	conserved hypothetical protein		61959	46497
MSMEG_2112	secreted protein		26032	14971
MSMEG_2895	short chain oxidoreductase		8933	9992
MSMEG_6029	conserved hypothetical protein		2883	4696
MSMEG_3285	3-isopropylmalate dehydrogenase		6477	8864
MSMEG_4485	glycyl-tRNA synthetase	glyS	19371	27021
MSMEG_3076	gamma-glutamyltransferase	ggt	4097	5688
Empty	Empty		10426	2697
MSMEG_5678	glyoxalase/bleomycin resistance protein/dioxygenase		9317	11741
Obsolete	Obsolete		4103	5469
MSMEG_4851	caib/baif family protein		4981	3469
MSMEG_5463	6-phosphogluconate dehydrogenase, NAD-binding		2016	2775
Obsolete	Obsolete		2175	1712
MSMEG_5442	glutamate dehydrogenase		6130	9908
MSMEG_0520	porin		6246	8919
MSMEG_1163	hypothetical protein		6191	5832
MSMEG_1441	50S ribosomal protein L22		111336	133131
MSMEG_2386	transcriptional regulator, IclR family protein		9863	11002
At1g05080	At1g05080		2053	2574
Obsolete	Obsolete		1609	5894
MSMEG_2796	integral membrane protein		22	48
MSMEG_5578	hypothetical protein		1378	1332
MSMEG_2903	transposase; this gene contains a frame shift which is not the result of sequencing error		2221	3478
MSMEG_1597	Transcription factor WhiB		57464	74285
MSMEG_6771	conserved hypothetical protein		2053	2312
MSMEG_6145	hypothetical protein		9127	9764
MSMEG_2327	nudix hydrolase		12073	10840
MSMEG_0432	uroporphyrinogen-III synthetase		11401	15145
MSMEG_2060	NADH-quinone oxidoreducatase, D subunit	nuoD	2053	2465
MSMEG_2737	ppe family protein		2286	2762
MSMEG_5622	putative acyl-CoA dehydrogenase		2053	1141
MSMEG_4627	nucleoside diphosphate kinase		44987	50106
MSMEG_0798	hypothetical protein		866	4110
Empty	Empty		14460	2260
MSMEG_0741	conserved hypothetical protein		7652	9674
MSMEG_4885	conserved hypothetical protein		3969	2275
MSMEG_0426	transcriptional regulator, GntR family protein		2053	2130
MSMEG_1565	transcriptional regulator, TetR family protein		11825	11353
MSMEG_4508	conserved domain protein		7440	4468
MSMEG_3585	MmpS2 protein		3966	2141
MSMEG_5639	enoyl-CoA hydratase		18024	20597
At1g05620	At1g05620		5075	2422
MSMEG_0350	virulence factor Mce family protein		2362	5336
MSMEG_2314	putative esterase family protein		1678	6214
MSMEG_0889	succinic semialdehyde dehydrogenase		11488	15229
MSMEG_4252	conserved hypothetical protein		10125	11119
Obsolete	Obsolete		5164	3951
MSMEG_1640	ATP/GTP-binding protein		30099	32966
MSMEG_5596	oxidoreductase		3159	2614
MSMEG_2407	morphine 6-dehydrogenase		46291	54363
MSMEG_3876	phosphotransferase enzyme family protein, putative		5876	5077
MSMEG_6113	D-alanyl-D-alanine carboxypeptidase/D-alanyl-D-alanine-endopeptidase	dacB	9191	10623
Obsolete	Obsolete		17622	19297
Empty	Empty		7746	4207
MSMEG_4919	conserved hypothetical protein		37896	36586
MSMEG_5034	hypothetical protein		2053	2197
MSMEG_5775	LytR/CpsA/Psr family protein		16152	16955
MSMEG_2307	conserved hypothetical protein		2053	2157
MSMEG_0797	conserved hypothetical protein; this gene contains a frame shift which is not the result of sequencing error		1949	2318
MSMEG_4082	monoxygenase		2722	4008
MSMEG_0420	conserved hypothetical protein		6699	8090
MSMEG_3294	hypothetical protein		8115	3825
MSMEG_1091	urease accessory protein UreE 1		4217	4574
MSMEG_5416	LpqU protein		4231	5759
At1g02475	At1g02475		790	1880
MSMEG_6071	metallo-beta-lactamase superfamily protein		2053	3484
MSMEG_4472	multidrug-efflux transporter protein		2053	1607
MSMEG_1838	cationic amino acid transporter		2053	2345
MSMEG_2820	hypothetical protein		48427	45455
MSMEG_0066	early secretory antigenic target, 6 kDa		806813	749635
MSMEG_6325	conserved hypothetical protein		0	0
MSMEG_2227	carnitinyl-CoA dehydratase		4731	4201
MSMEG_4816	6-phosphogluconate dehydrogenase, NAD-binding		4778	2216
MSMEG_3583	monooxygenase		2053	2243
MSMEG_6842	2,2-dialkylglycine decarboxylase		942	3081
MSMEG_1193	TROVE domain protein		10504	9736
MSMEG_5525	succinyl-CoA synthetase, beta subunit	sucC	117454	106813
MSMEG_1887	hypothetical protein		7027	9464
MSMEG_4672	Clp protease	clpP	43306	38010
Empty	Empty		7514	2730
MSMEG_2542	integral membrane protein DUF6		2631	3407
MSMEG_2651	alkanesulfonate monooxygenase family protein		7636	11657
MSMEG_4696	alpha-amylase family protein		2080	2769
MSMEG_1784	type I topoisomerase		8617	6046
Obsolete	Obsolete		77926	40695
Obsolete	Obsolete		5712	4774
MSMEG_6483	methyltransferase type 11		13704	11078
At1g04780	At1g04780		6555	5533
MSMEG_3106	quinone oxidoreductase		41286	40008
MSMEG_6616	S-(hydroxymethyl)glutathione dehydrogenase		70539	32785
MSMEG_1190	serine/threonine-protein kinase PknD		1699	2738
MSMEG_4537	major membrane protein I		11864	18836
Obsolete	Obsolete		238251	167367
MSMEG_0712	transcriptional regulator, TetR family protein		5029	8875
MSMEG_6692	putative glutamine-binding periplasmic protein		8877	6182
MSMEG_1203	methoxy mycolic acid synthase 1		16270	17929
MSMEG_1172	arsenical-resistance protein	arsB	2053	2051
Obsolete	Obsolete		8930	17717
MSMEG_1231	inner membrane protein YidH		2053	2401
Empty	Empty		5505	2942
MSMEG_1278	death-on-curing protein		7673	6422
MSMEG_5483	porin		544709	633260
MSMEG_6554	hypothetical ABC transporter ATP-binding protein		7338	2038
Obsolete	Obsolete		3388	2255
MSMEG_2993	acyl-CoA dehydrogenase, C- domain protein		2006	4209
MSMEG_2445	conserved hypothetical protein		3208	6687
MSMEG_0674	ErfK/YbiS/YcfS/YnhG family protein		10357	12597
Obsolete	Obsolete		4337	2834
MSMEG_0834	tuberculin related peptide		17884	18771
MSMEG_1526	probable cutinase		11004	11743
At1g03180	At1g03180		3054	2570
MSMEG_4572	DNA polymerase III, delta subunit		4636	5068
MSMEG_1929	conserved hypothetical protein		5635	9968
Obsolete	Obsolete		3035	5221
MSMEG_3059	esterase		9045	10148
MSMEG_1788	conserved hypothetical protein		167270	91487
Obsolete	Obsolete		8098	10590
MSMEG_6340	short-chain dehydrogenase/reductase SDR		4160	2362
Obsolete	Obsolete		1317	1938
MSMEG_3776	N-acetyl-gamma-glutamyl-phosphate reductase	argC	39385	40338
MSMEG_1298	guanine deaminase		3026	6999
MSMEG_0092	probable transcriptional regulatory protein		51369	55507
MSMEG_5751	putative adhesin/hemolysin		7383	9520
MSMEG_5450	redox-sensitive transcriptional activator SoxR	soxR	7866	6118
MSMEG_0222	conserved hypothetical protein		7791	6240
Empty	Empty		7441	5375
Obsolete	Obsolete		39322	44278
MSMEG_0106	sensory histidine kinase		880	867
MSMEG_0279	amino acid permease		3132	1420
MSMEG_1733	conserved hypothetical protein		2053	2309
MSMEG_6749	conserved hypothetical protein		4821	5809
Obsolete	Obsolete		7485	5464
MSMEG_2704	transposase; this gene contains a frame shift which is not the result of sequencing error; identified by match to protein family HMM PF01548		2980	6808
At1g05360	At1g05360		2791	2098
MSMEG_4279	adenylate and Guanylate cyclase catalytic domain protein		4186	1789
MSMEG_2269	NHL repeat protein		234	673
MSMEG_4101	ABC-type transporter, substrate binding protein		2053	1848
MSMEG_4432	hypothetical protein		3775	2578
MSMEG_1124	putative ferredoxin FdxA		6892	5247
MSMEG_1738	probable conserved transmembrane protein		9436	6001
MSMEG_3423	probable IclR family protein regulator		3934	6474
MSMEG_3250	ABC transporter, ATP-binding protein		11728	16531
MSMEG_0300	amidohydrolase family protein		2053	2179
MSMEG_3730	helix-turn-helix, Fis-type, putative		4324	4000
[truncated: 23,393 more rows]
