# Supplementary material for: Microarray dataset on the genome-wide expression profile of an M. smegmatis amtR mutant (JR258) compared to M. smegmatis mc2155
Source: Data Brief. 2016 Nov 23;10:38–40. doi: 10.1016/j.dib.2016.11.049 (PMC5137332; doi:10.1016/j.dib.2016.11.049)
Supplement: Supplementary file 5 — Supplementary material [file mmc5.xlsx]

## Sheet: Sheet1
Locus	GeneN	GeneS	IA	IB
MSMEG_0001	DNA polymerase III, beta subunit	dnaN	11539	30951
MSMEG_0001	DNA polymerase III, beta subunit	dnaN	10189	25256
MSMEG_0001	DNA polymerase III, beta subunit	dnaN	12218	28607
MSMEG_0002	6-phosphogluconate dehydrogenase, decarboxylating		6381	10602
MSMEG_0002	6-phosphogluconate dehydrogenase, decarboxylating		3566	9703
MSMEG_0002	6-phosphogluconate dehydrogenase, decarboxylating		457	7935
MSMEG_0003	DNA replication and repair protein RecF		659	4809
MSMEG_0003	DNA replication and repair protein RecF		10232	27925
MSMEG_0003	DNA replication and repair protein RecF		6213	3585
MSMEG_0004	hypothetical protein		34835	26933
MSMEG_0004	hypothetical protein		9116	13415
MSMEG_0004	hypothetical protein		5520	8150
MSMEG_0005	DNA gyrase, B subunit	gyrB	4121	4714
MSMEG_0005	DNA gyrase, B subunit	gyrB	659	3650
MSMEG_0005	DNA gyrase, B subunit	gyrB	3351	9754
MSMEG_0006	DNA gyrase, A subunit	gyrA	7047	11486
MSMEG_0006	DNA gyrase, A subunit	gyrA	9869	8167
MSMEG_0006	DNA gyrase, A subunit	gyrA	8562	16503
MSMEG_0007	conserved hypothetical protein		5084	15118
MSMEG_0007	conserved hypothetical protein		5764	14966
MSMEG_0007	conserved hypothetical protein		5687	14359
MSMEG_0009	hypothetical protein		19023	23177
MSMEG_0009	hypothetical protein		18758	21033
MSMEG_0009	hypothetical protein		22368	23111
MSMEG_0011	FAD-binding 9, siderophore-interacting		6222	4890
MSMEG_0011	FAD-binding 9, siderophore-interacting		1780	4044
MSMEG_0011	FAD-binding 9, siderophore-interacting		659	772
MSMEG_0012	ferric enterobactin transport system permease protein FepD		659	631
MSMEG_0012	ferric enterobactin transport system permease protein FepD		2315	532
MSMEG_0012	ferric enterobactin transport system permease protein FepD		0	0
MSMEG_0013	ferric enterobactin transport system permease protein FepG; this gene contains a frame shift which is not the result of sequencing error; identified by match to protein family HMM PF01032		0	0
MSMEG_0013	ferric enterobactin transport system permease protein FepG; this gene contains a frame shift which is not the result of sequencing error; identified by match to protein family HMM PF01032		0	0
MSMEG_0013	ferric enterobactin transport system permease protein FepG; this gene contains a frame shift which is not the result of sequencing error; identified by match to protein family HMM PF01032		659	789
MSMEG_0014	Formyl transferase		0	0
MSMEG_0014	Formyl transferase		659	710
MSMEG_0014	Formyl transferase		666	607
MSMEG_0015	ferric enterobactin transport ATP-binding protein FepC		659	1032
MSMEG_0015	ferric enterobactin transport ATP-binding protein FepC		659	629
MSMEG_0015	ferric enterobactin transport ATP-binding protein FepC		659	2084
MSMEG_0016	conserved domain protein		9028	4282
MSMEG_0016	conserved domain protein		4234	1265
MSMEG_0016	conserved domain protein		1473	2783
MSMEG_0017	ABC transporter, permease/ATP-binding protein		0	0
MSMEG_0017	ABC transporter, permease/ATP-binding protein		123	1834
MSMEG_0017	ABC transporter, permease/ATP-binding protein		656	597
MSMEG_0018	ABC transporter, permease/ATP-binding protein		659	679
MSMEG_0018	ABC transporter, permease/ATP-binding protein		659	681
MSMEG_0018	ABC transporter, permease/ATP-binding protein		659	592
MSMEG_0019	amino acid adenylation		659	3466
MSMEG_0019	amino acid adenylation		0	0
MSMEG_0019	amino acid adenylation		659	735
MSMEG_0020	Periplasmic binding protein		659	648
MSMEG_0020	Periplasmic binding protein		659	742
MSMEG_0020	Periplasmic binding protein		659	695
MSMEG_0021	aspartate 1-decarboxylase	panD	2789	1294
MSMEG_0021	aspartate 1-decarboxylase	panD	2801	702
MSMEG_0021	aspartate 1-decarboxylase	panD	2195	2012
MSMEG_0022	L-ornithine 5-monooxygenase		659	1234
MSMEG_0022	L-ornithine 5-monooxygenase		2303	1779
MSMEG_0022	L-ornithine 5-monooxygenase		659	877
MSMEG_0023	conserved hypothetical protein		1061	9753
MSMEG_0023	conserved hypothetical protein		3535	8947
MSMEG_0023	conserved hypothetical protein		6386	7116
MSMEG_0024	peptidyl-prolyl cis-trans isomerase B		23212	40366
MSMEG_0024	peptidyl-prolyl cis-trans isomerase B		23429	40433
MSMEG_0024	peptidyl-prolyl cis-trans isomerase B		26915	39418
MSMEG_0025	conserved hypothetical protein		4784	4174
MSMEG_0025	conserved hypothetical protein		7101	3713
MSMEG_0025	conserved hypothetical protein		3318	4371
MSMEG_0026	putative membrane protein		55951	85887
MSMEG_0026	putative membrane protein		36233	69157
MSMEG_0026	putative membrane protein		28599	52582
MSMEG_0027	conserved hypothetical protein		4324	1246
MSMEG_0027	conserved hypothetical protein		1204	556
MSMEG_0027	conserved hypothetical protein		7998	1791
MSMEG_0028	serine-threonine protein kinase		659	5688
MSMEG_0028	serine-threonine protein kinase		6851	2175
MSMEG_0028	serine-threonine protein kinase		4148	11149
MSMEG_0029	anthranilate synthase component 2		23165	37539
MSMEG_0029	anthranilate synthase component 2		659	5469
MSMEG_0029	anthranilate synthase component 2		2214	12602
MSMEG_0030	serine/threonine protein kinase PknA	pknA	16212	21725
MSMEG_0030	serine/threonine protein kinase PknA	pknA	3043	13693
MSMEG_0030	serine/threonine protein kinase PknA	pknA	21025	19955
MSMEG_0031	Penicillin binding protein transpeptidase domain protein		6179	8547
MSMEG_0031	Penicillin binding protein transpeptidase domain protein		4243	7179
MSMEG_0031	Penicillin binding protein transpeptidase domain protein		690	5317
MSMEG_0032	cell cycle protein, FtsW/RodA/SpoVE family protein		659	1375
MSMEG_0032	cell cycle protein, FtsW/RodA/SpoVE family protein		2431	2863
MSMEG_0032	cell cycle protein, FtsW/RodA/SpoVE family protein		659	1112
MSMEG_0033	protein phosphatase 2C		659	2279
MSMEG_0033	protein phosphatase 2C		659	1692
MSMEG_0033	protein phosphatase 2C		659	1607
MSMEG_0034	FHA domain protein		3109	4823
MSMEG_0034	FHA domain protein		1878	3470
MSMEG_0034	FHA domain protein		2325	4379
MSMEG_0035	FHA domain protein		659	2338
MSMEG_0035	FHA domain protein		659	4567
MSMEG_0035	FHA domain protein		3646	8113
MSMEG_0036	hypothetical protein		2122	7826
MSMEG_0036	hypothetical protein		3186	642
MSMEG_0036	hypothetical protein		7380	5851
MSMEG_0038	putative glucose-methanol-choline oxidoreductase; this region contains one or more premature stops and/or frameshifts which are not the result of sequencing error		14392	3590
MSMEG_0038	putative glucose-methanol-choline oxidoreductase; this region contains one or more premature stops and/or frameshifts which are not the result of sequencing error		7109	4558
MSMEG_0038	putative glucose-methanol-choline oxidoreductase; this region contains one or more premature stops and/or frameshifts which are not the result of sequencing error		8493	3308
MSMEG_0039	small membrane hydrophobic protein		1990	432
MSMEG_0039	small membrane hydrophobic protein		2075	548
MSMEG_0039	small membrane hydrophobic protein		2576	3313
MSMEG_0040	conserved hypothetical protein		4477	286
MSMEG_0040	conserved hypothetical protein		659	621
MSMEG_0040	conserved hypothetical protein		3111	411
MSMEG_0041	conserved hypothetical protein		0	0
MSMEG_0041	conserved hypothetical protein		659	679
MSMEG_0041	conserved hypothetical protein		0	0
MSMEG_0042	TetR-family protein transcriptional regulator		6691	4473
MSMEG_0042	TetR-family protein transcriptional regulator		659	912
MSMEG_0042	TetR-family protein transcriptional regulator		659	1686
MSMEG_0043	extradiol ring-cleavage dioxygenase, class III enzyme, subunit B		5921	2789
MSMEG_0043	extradiol ring-cleavage dioxygenase, class III enzyme, subunit B		2191	2704
MSMEG_0043	extradiol ring-cleavage dioxygenase, class III enzyme, subunit B		2209	1105
MSMEG_0044	hypothetical protein		659	10746
MSMEG_0044	hypothetical protein		3886	4980
MSMEG_0044	hypothetical protein		659	916
MSMEG_0045	hypothetical protein		14952	18252
MSMEG_0045	hypothetical protein		659	946
MSMEG_0045	hypothetical protein		7126	3924
MSMEG_0046	conserved hypothetical protein		659	1753
MSMEG_0046	conserved hypothetical protein		6157	9211
MSMEG_0046	conserved hypothetical protein		22838	7695
MSMEG_0047	hypothetical protein		444	1602
MSMEG_0047	hypothetical protein		659	2535
MSMEG_0047	hypothetical protein		7184	4158
MSMEG_0048	pyridoxamine 5'-phosphate oxidase family protein		5589	2895
MSMEG_0048	pyridoxamine 5'-phosphate oxidase family protein		4292	3647
MSMEG_0048	pyridoxamine 5'-phosphate oxidase family protein		2874	2675
MSMEG_0049	pirin domain protein		659	675
MSMEG_0049	pirin domain protein		659	645
MSMEG_0049	pirin domain protein		659	644
MSMEG_0050	conserved hypothetical protein		5740	3460
MSMEG_0050	conserved hypothetical protein		5888	3996
MSMEG_0050	conserved hypothetical protein		4960	3892
MSMEG_0051	transcription factor WhiB family protein		10215	19399
MSMEG_0051	transcription factor WhiB family protein		8874	23505
MSMEG_0051	transcription factor WhiB family protein		11005	18108
MSMEG_0052	conserved hypothetical protein		3122	7837
MSMEG_0052	conserved hypothetical protein		1372	9544
MSMEG_0052	conserved hypothetical protein		659	6265
MSMEG_0053	conserved hypothetical protein		5115	5973
MSMEG_0053	conserved hypothetical protein		2492	11536
MSMEG_0053	conserved hypothetical protein		5760	6245
MSMEG_0053	conserved hypothetical protein		15898	6502
MSMEG_0053	conserved hypothetical protein		12090	8863
MSMEG_0053	conserved hypothetical protein		15153	5236
MSMEG_0055	hypothetical protein		2321	3946
MSMEG_0055	hypothetical protein		659	772
MSMEG_0055	hypothetical protein		659	794
MSMEG_0056	hypothetical protein		6488	6852
MSMEG_0056	hypothetical protein		9140	9997
MSMEG_0056	hypothetical protein		8584	9230
MSMEG_0057	conserved hypothetical protein		32257	51652
MSMEG_0057	conserved hypothetical protein		28164	48849
MSMEG_0057	conserved hypothetical protein		30595	40054
MSMEG_0058	conserved hypothetical protein		3562	5045
MSMEG_0058	conserved hypothetical protein		1739	7015
MSMEG_0058	conserved hypothetical protein		1620	5816
MSMEG_0059	ATPase, AAA family protein		3382	10306
MSMEG_0059	ATPase, AAA family protein		4241	7311
MSMEG_0059	ATPase, AAA family protein		1930	5088
MSMEG_0060	conserved hypothetical protein		659	2627
MSMEG_0060	conserved hypothetical protein		659	12485
MSMEG_0060	conserved hypothetical protein		659	3710
MSMEG_0061	ftsk/spoiiie family protein		1988	8663
MSMEG_0061	ftsk/spoiiie family protein		1903	6404
MSMEG_0061	ftsk/spoiiie family protein		3509	6986
MSMEG_0062	ftsk/spoiiie family protein		659	3668
MSMEG_0062	ftsk/spoiiie family protein		659	4551
MSMEG_0062	ftsk/spoiiie family protein		4129	5323
MSMEG_0063	PE family protein		55469	26587
MSMEG_0063	PE family protein		30487	27709
MSMEG_0063	PE family protein		21250	25314
MSMEG_0064	ppe family protein		29485	34590
MSMEG_0064	ppe family protein		29305	40985
MSMEG_0064	ppe family protein		27025	37288
MSMEG_0065	conserved hypothetical protein		129375	151138
MSMEG_0065	conserved hypothetical protein		134610	158221
MSMEG_0065	conserved hypothetical protein		137756	161513
MSMEG_0066	early secretory antigenic target, 6 kDa		235817	268705
MSMEG_0066	early secretory antigenic target, 6 kDa		233802	247383
MSMEG_0066	early secretory antigenic target, 6 kDa		213190	229913
MSMEG_0067	conserved hypothetical protein		8586	15131
MSMEG_0067	conserved hypothetical protein		8643	13293
MSMEG_0067	conserved hypothetical protein		1036	24177
MSMEG_0068	probable conserved transmembrane protein		659	680
MSMEG_0068	probable conserved transmembrane protein		659	637
MSMEG_0068	probable conserved transmembrane protein		659	680
MSMEG_0069	translation initiation factor IF-2 protein		9867	5353
MSMEG_0069	translation initiation factor IF-2 protein		6476	8883
MSMEG_0069	translation initiation factor IF-2 protein		8776	9309
MSMEG_0070	hypothetical protein		6865	5519
MSMEG_0070	hypothetical protein		1743	9282
MSMEG_0070	hypothetical protein		7938	7557
MSMEG_0071	conserved hypothetical protein		7164	7673
MSMEG_0071	conserved hypothetical protein		4323	8368
MSMEG_0071	conserved hypothetical protein		9196	9474
MSMEG_0071	conserved hypothetical protein		1369	372
MSMEG_0071	conserved hypothetical protein		4338	2904
MSMEG_0071	conserved hypothetical protein		4043	1171
MSMEG_0076	antigen MTB48		92276	92898
MSMEG_0076	antigen MTB48		84960	79156
MSMEG_0076	antigen MTB48		94978	101106
MSMEG_0077	hypothetical protein		9549	6117
MSMEG_0077	hypothetical protein		36812	12905
MSMEG_0077	hypothetical protein		14170	14795
MSMEG_0078	hypothetical protein		659	6199
MSMEG_0078	hypothetical protein		1929	5835
MSMEG_0078	hypothetical protein		1868	7206
MSMEG_0079	hypothetical protein		1984	2243
MSMEG_0079	hypothetical protein		659	772
MSMEG_0079	hypothetical protein		659	1051
MSMEG_0080	conserved hypothetical protein		659	1107
MSMEG_0080	conserved hypothetical protein		4595	2915
MSMEG_0080	conserved hypothetical protein		659	1204
MSMEG_0081	conserved hypothetical protein		18878	8498
MSMEG_0081	conserved hypothetical protein		17012	11310
MSMEG_0081	conserved hypothetical protein		7010	7016
MSMEG_0082	conserved hypothetical protein		726	1445
MSMEG_0082	conserved hypothetical protein		659	2577
MSMEG_0082	conserved hypothetical protein		659	1366
MSMEG_0083	membrane-anchored mycosin mycp1		1482	8615
MSMEG_0083	membrane-anchored mycosin mycp1		3547	15261
MSMEG_0083	membrane-anchored mycosin mycp1		1719	15570
MSMEG_0084	phosphocarrier protein hpr		3015	6621
MSMEG_0084	phosphocarrier protein hpr		3738	8425
MSMEG_0084	phosphocarrier protein hpr		2524	6292
MSMEG_0085	PTS system, Fru family protein, IIABC components		659	647
MSMEG_0085	PTS system, Fru family protein, IIABC components		659	1230
MSMEG_0085	PTS system, Fru family protein, IIABC components		659	842
MSMEG_0086	1-phosphofructokinase		659	634
MSMEG_0086	1-phosphofructokinase		4940	3106
MSMEG_0086	1-phosphofructokinase		0	0
MSMEG_0087	glucitol operon repressor		4122	4108
MSMEG_0087	glucitol operon repressor		6935	7641
MSMEG_0087	glucitol operon repressor		5161	6066
MSMEG_0088	phosphoenolpyruvate-protein phosphotransferase	ptsI	0	0
MSMEG_0088	phosphoenolpyruvate-protein phosphotransferase	ptsI	659	729
MSMEG_0088	phosphoenolpyruvate-protein phosphotransferase	ptsI	659	564
MSMEG_0089	chromosome condensation protein		849	672
MSMEG_0089	chromosome condensation protein		659	857
MSMEG_0089	chromosome condensation protein		512	1000
MSMEG_0090	conserved hypothetical protein		659	735
MSMEG_0090	conserved hypothetical protein		659	2712
MSMEG_0090	conserved hypothetical protein		659	720
MSMEG_0091	putative transcriptional regulator		17549	17304
MSMEG_0091	putative transcriptional regulator		3905	12130
MSMEG_0091	putative transcriptional regulator		23540	18801
MSMEG_0092	probable transcriptional regulatory protein		13402	39166
MSMEG_0092	probable transcriptional regulatory protein		17833	38205
MSMEG_0092	probable transcriptional regulatory protein		13463	34902
MSMEG_0093	methyltransferase		659	862
MSMEG_0093	methyltransferase		659	810
MSMEG_0093	methyltransferase		2414	454
MSMEG_0094	hypothetical protein		4152	3589
MSMEG_0094	hypothetical protein		1046	541
MSMEG_0094	hypothetical protein		10087	3672
MSMEG_0095	methyltransferase		659	1210
MSMEG_0095	methyltransferase		659	1249
MSMEG_0095	methyltransferase		141	1797
MSMEG_0096	peroxisomal hydratase-dehydrogenase-epimerase		5446	23941
MSMEG_0096	peroxisomal hydratase-dehydrogenase-epimerase		5614	17701
MSMEG_0096	peroxisomal hydratase-dehydrogenase-epimerase		4855	16595
MSMEG_0097	oxidoreductase, zinc-binding dehydrogenase family protein		659	1859
MSMEG_0097	oxidoreductase, zinc-binding dehydrogenase family protein		659	900
MSMEG_0097	oxidoreductase, zinc-binding dehydrogenase family protein		659	1669
MSMEG_0098	methyltransferase		7048	14127
MSMEG_0098	methyltransferase		6426	15400
MSMEG_0098	methyltransferase		22434	45336
MSMEG_0099	conserved hypothetical protein		19501	12979
MSMEG_0099	conserved hypothetical protein		14095	8524
MSMEG_0099	conserved hypothetical protein		6119	5424
MSMEG_0100	phosphotyrosine protein phosphatase ptpb		4582	2901
MSMEG_0100	phosphotyrosine protein phosphatase ptpb		1356	1204
MSMEG_0100	phosphotyrosine protein phosphatase ptpb		659	795
MSMEG_0101	conserved hypothetical protein		7566	6207
MSMEG_0101	conserved hypothetical protein		1667	2399
MSMEG_0101	conserved hypothetical protein		1262	742
MSMEG_0102	putative acyl-CoA dehydrogenase		659	862
MSMEG_0102	putative acyl-CoA dehydrogenase		2	2
MSMEG_0102	putative acyl-CoA dehydrogenase		659	744
MSMEG_0103	major facilitator family protein transporter		270	1774
MSMEG_0103	major facilitator family protein transporter		659	418
MSMEG_0103	major facilitator family protein transporter		1140	964
MSMEG_0104	transcriptional regulator, LysR family protein		659	720
MSMEG_0104	transcriptional regulator, LysR family protein		659	754
MSMEG_0104	transcriptional regulator, LysR family protein		659	727
MSMEG_0105	DNA-binding response regulator, LuxR family protein		6542	3517
MSMEG_0105	DNA-binding response regulator, LuxR family protein		659	881
MSMEG_0105	DNA-binding response regulator, LuxR family protein		854	930
MSMEG_0106	sensory histidine kinase		5782	1618
MSMEG_0106	sensory histidine kinase		659	751
MSMEG_0106	sensory histidine kinase		0	0
MSMEG_0107	cell envelope-related function transcriptional attenuator common domain		659	2859
MSMEG_0107	cell envelope-related function transcriptional attenuator common domain		659	2125
MSMEG_0107	cell envelope-related function transcriptional attenuator common domain		659	2790
MSMEG_0108	acyl-CoA dehydrogenase		659	1306
MSMEG_0108	acyl-CoA dehydrogenase		659	875
MSMEG_0108	acyl-CoA dehydrogenase		1632	345
MSMEG_0109	NAD(P) transhydrogenase, beta subunit	pntB	1451	9866
MSMEG_0109	NAD(P) transhydrogenase, beta subunit	pntB	3276	8740
MSMEG_0109	NAD(P) transhydrogenase, beta subunit	pntB	659	6519
MSMEG_0110	NAD(P) transhydrogenase, alpha subunit	pntA	659	8733
MSMEG_0110	NAD(P) transhydrogenase, alpha subunit	pntA	659	10754
MSMEG_0110	NAD(P) transhydrogenase, alpha subunit	pntA	659	10059
MSMEG_0111	putative magnesium transport protein		659	822
MSMEG_0111	putative magnesium transport protein		659	734
MSMEG_0111	putative magnesium transport protein		659	1153
MSMEG_0112	hypothetical protein		5542	4043
MSMEG_0112	hypothetical protein		3304	623
MSMEG_0112	hypothetical protein		659	208
MSMEG_0113	taurine transport system permease protein TauC		5316	5613
MSMEG_0113	taurine transport system permease protein TauC		10441	8090
MSMEG_0113	taurine transport system permease protein TauC		7600	2266
MSMEG_0114	extracellular solute-binding protein, family protein 3		659	376
MSMEG_0114	extracellular solute-binding protein, family protein 3		659	960
MSMEG_0114	extracellular solute-binding protein, family protein 3		659	713
MSMEG_0115	haloacid dehalogenase, type II	dehII	659	750
MSMEG_0115	haloacid dehalogenase, type II	dehII	659	755
MSMEG_0115	haloacid dehalogenase, type II	dehII	2208	676
MSMEG_0116	taurine import ATP-binding protein TauB		659	679
MSMEG_0116	taurine import ATP-binding protein TauB		659	754
MSMEG_0116	taurine import ATP-binding protein TauB		659	725
MSMEG_0117	hydrolase		6615	2344
MSMEG_0117	hydrolase		2195	386
MSMEG_0117	hydrolase		0	0
MSMEG_0118	conserved hypothetical protein		1877	910
MSMEG_0118	conserved hypothetical protein		659	1422
MSMEG_0118	conserved hypothetical protein		3312	3774
MSMEG_0119	conserved hypothetical protein		12914	13762
MSMEG_0119	conserved hypothetical protein		11512	12356
MSMEG_0119	conserved hypothetical protein		13051	12648
MSMEG_0120	probable transcriptional regulatory protein		1774	1508
MSMEG_0120	probable transcriptional regulatory protein		659	669
MSMEG_0120	probable transcriptional regulatory protein		1551	398
MSMEG_0121	rhamnolipids biosynthesis 3-oxoacyl-[acyl-carrier-protein] reductase		397	882
MSMEG_0121	rhamnolipids biosynthesis 3-oxoacyl-[acyl-carrier-protein] reductase		659	637
MSMEG_0121	rhamnolipids biosynthesis 3-oxoacyl-[acyl-carrier-protein] reductase		1745	1016
MSMEG_0122	putative periplasmic solute-binding protein		420	282
MSMEG_0122	putative periplasmic solute-binding protein		659	1119
MSMEG_0122	putative periplasmic solute-binding protein		1522	559
MSMEG_0123	hypothetical protein		659	695
MSMEG_0123	hypothetical protein		659	674
MSMEG_0123	hypothetical protein		659	717
MSMEG_0124	transcriptional regulator, GntR family protein		659	989
MSMEG_0124	transcriptional regulator, GntR family protein		659	946
MSMEG_0124	transcriptional regulator, GntR family protein		2980	717
MSMEG_0125	integral membrane protein		659	734
MSMEG_0125	integral membrane protein		659	1039
MSMEG_0125	integral membrane protein		5548	968
MSMEG_0126	mandelate racemase/muconate lactonizing enzyme		3386	1403
MSMEG_0126	mandelate racemase/muconate lactonizing enzyme		1572	1093
MSMEG_0126	mandelate racemase/muconate lactonizing enzyme		659	386
MSMEG_0127	oxidoreductase, zinc-binding dehydrogenase family protein		659	1695
MSMEG_0127	oxidoreductase, zinc-binding dehydrogenase family protein		659	3767
MSMEG_0127	oxidoreductase, zinc-binding dehydrogenase family protein		659	951
MSMEG_0128	thioesterase superfamily protein		558	743
MSMEG_0128	thioesterase superfamily protein		740	604
MSMEG_0128	thioesterase superfamily protein		3546	2679
MSMEG_0129	cyclase/dehydrase family protein		6358	2614
MSMEG_0129	cyclase/dehydrase family protein		7594	2628
MSMEG_0129	cyclase/dehydrase family protein		11603	1420
MSMEG_0130	transcriptional regulator, GntR family protein		3402	6920
MSMEG_0130	transcriptional regulator, GntR family protein		12211	2855
MSMEG_0130	transcriptional regulator, GntR family protein		659	664
MSMEG_0131	AMP-binding enzyme, putative		0	0
MSMEG_0131	AMP-binding enzyme, putative		659	667
MSMEG_0131	AMP-binding enzyme, putative		659	975
MSMEG_0132	conserved hypothetical protein		3224	8688
MSMEG_0132	conserved hypothetical protein		5011	4718
MSMEG_0132	conserved hypothetical protein		14252	12359
MSMEG_0133	ABC-transporter integral membrane protein		659	874
MSMEG_0133	ABC-transporter integral membrane protein		9931	3964
MSMEG_0133	ABC-transporter integral membrane protein		659	702
MSMEG_0134	virulence factor Mce family protein		7494	6650
MSMEG_0134	virulence factor Mce family protein		5175	8331
MSMEG_0134	virulence factor Mce family protein		3826	9081
MSMEG_0135	virulence factor Mce family protein		659	4410
MSMEG_0135	virulence factor Mce family protein		659	4306
MSMEG_0135	virulence factor Mce family protein		659	2242
MSMEG_0136	virulence factor Mce family protein, putative		183	167
MSMEG_0136	virulence factor Mce family protein, putative		659	679
MSMEG_0136	virulence factor Mce family protein, putative		659	855
MSMEG_0137	virulence factor mce family protein		659	745
MSMEG_0137	virulence factor mce family protein		659	623
MSMEG_0137	virulence factor mce family protein		659	661
MSMEG_0138	virulence factor Mce family protein		401	1131
MSMEG_0138	virulence factor Mce family protein		659	1590
MSMEG_0138	virulence factor Mce family protein		2643	3440
MSMEG_0139	mce-family protein mce1f		659	1112
MSMEG_0139	mce-family protein mce1f		659	680
MSMEG_0139	mce-family protein mce1f		659	685
MSMEG_0140	probable conserved mce associated membrane protein		2027	1886
MSMEG_0140	probable conserved mce associated membrane protein		2339	1522
MSMEG_0140	probable conserved mce associated membrane protein		659	649
MSMEG_0141	probable conserved mce associated transmembrane protein		10025	4272
MSMEG_0141	probable conserved mce associated transmembrane protein		659	750
MSMEG_0141	probable conserved mce associated transmembrane protein		0	0
MSMEG_0142	conserved hypothetical protein		39077	33057
MSMEG_0142	conserved hypothetical protein		1759	522
MSMEG_0142	conserved hypothetical protein		11963	4593
MSMEG_0143	probable conserved mce associated membrane protein		659	705
MSMEG_0143	probable conserved mce associated membrane protein		659	772
MSMEG_0143	probable conserved mce associated membrane protein		659	805
MSMEG_0144	HNH endonuclease		0	0
MSMEG_0144	HNH endonuclease		0	0
MSMEG_0144	HNH endonuclease		659	691
MSMEG_0145	conserved hypothetical protein		659	928
MSMEG_0145	conserved hypothetical protein		0	0
MSMEG_0145	conserved hypothetical protein		659	779
MSMEG_0146	mosc domain protein		659	1892
MSMEG_0146	mosc domain protein		659	1910
MSMEG_0146	mosc domain protein		659	2389
MSMEG_0147	C-5 sterol desaturase		0	0
MSMEG_0147	C-5 sterol desaturase		986	549
MSMEG_0147	C-5 sterol desaturase		2385	331
MSMEG_0148	transcriptional regulator, TetR family protein		2619	493
MSMEG_0148	transcriptional regulator, TetR family protein		659	725
MSMEG_0148	transcriptional regulator, TetR family protein		889	746
MSMEG_0149	ThiC family protein		0	0
MSMEG_0149	ThiC family protein		659	1130
MSMEG_0149	ThiC family protein		659	184
MSMEG_0150	NAD(P) transhydrogenase beta subunit		2647	4540
MSMEG_0150	NAD(P) transhydrogenase beta subunit		3875	1728
MSMEG_0150	NAD(P) transhydrogenase beta subunit		6995	3320
MSMEG_0151	PntAB protein		652	864
MSMEG_0151	PntAB protein		2847	2994
MSMEG_0151	PntAB protein		4581	3078
MSMEG_0152	Alanine dehydrogenase/pyridine nucleotide transhydrogenase		659	656
MSMEG_0152	Alanine dehydrogenase/pyridine nucleotide transhydrogenase		659	622
MSMEG_0152	Alanine dehydrogenase/pyridine nucleotide transhydrogenase		0	0
MSMEG_0153	2-dehydropantoate 2-reductase	panE	3775	595
MSMEG_0153	2-dehydropantoate 2-reductase	panE	659	495
MSMEG_0153	2-dehydropantoate 2-reductase	panE	659	941
MSMEG_0154	pyruvate kinase	pyk	659	705
MSMEG_0154	pyruvate kinase	pyk	659	748
MSMEG_0154	pyruvate kinase	pyk	659	1496
MSMEG_0155	transcriptional regulator		198	318
MSMEG_0155	transcriptional regulator		659	636
MSMEG_0155	transcriptional regulator		659	636
MSMEG_0156	transcriptional regulator, LysR family protein		659	1153
MSMEG_0156	transcriptional regulator, LysR family protein		4218	6841
MSMEG_0156	transcriptional regulator, LysR family protein		9562	6490
MSMEG_0157	oxalyl-CoA decarboxylase		1742	325
MSMEG_0157	oxalyl-CoA decarboxylase		0	0
MSMEG_0157	oxalyl-CoA decarboxylase		659	884
MSMEG_0158	formyl-coenzyme A transferase		659	979
MSMEG_0158	formyl-coenzyme A transferase		6204	8478
MSMEG_0158	formyl-coenzyme A transferase		659	1001
MSMEG_0159	formate dehydrogenase, gamma subunit		10470	2957
MSMEG_0159	formate dehydrogenase, gamma subunit		7511	3594
MSMEG_0159	formate dehydrogenase, gamma subunit		3829	3864
MSMEG_0160	formate dehydrogenase, beta subunit		0	0
MSMEG_0160	formate dehydrogenase, beta subunit		659	1202
MSMEG_0160	formate dehydrogenase, beta subunit		659	707
MSMEG_0161	formate dehydrogenase, alpha subunit		1513	823
MSMEG_0161	formate dehydrogenase, alpha subunit		0	0
MSMEG_0161	formate dehydrogenase, alpha subunit		3440	210
MSMEG_0162	NAD-dependent formate dehydrogenase delta subunit		94148	30286
MSMEG_0162	NAD-dependent formate dehydrogenase delta subunit		6435	2733
MSMEG_0162	NAD-dependent formate dehydrogenase delta subunit		9441	19213
MSMEG_0163	conserved hypothetical protein		659	739
MSMEG_0163	conserved hypothetical protein		0	0
MSMEG_0163	conserved hypothetical protein		659	656
MSMEG_0164	transmembrane transport protein		659	1203
MSMEG_0164	transmembrane transport protein		1283	473
MSMEG_0164	transmembrane transport protein		10609	2633
MSMEG_0165	formate dehydrogenase family protein accessory protein FdhD	fdhD	15199	4614
MSMEG_0165	formate dehydrogenase family protein accessory protein FdhD	fdhD	14240	4597
MSMEG_0165	formate dehydrogenase family protein accessory protein FdhD	fdhD	14283	12993
MSMEG_0166	GntR-family protein transcriptional regulator		2705	11878
MSMEG_0166	GntR-family protein transcriptional regulator		321	3223
MSMEG_0166	GntR-family protein transcriptional regulator		6610	8180
MSMEG_0167	transmembrane transport protein		0	0
MSMEG_0167	transmembrane transport protein		659	861
MSMEG_0167	transmembrane transport protein		659	733
MSMEG_0168	formyl-coenzyme A transferase		659	574
MSMEG_0168	formyl-coenzyme A transferase		659	585
MSMEG_0168	formyl-coenzyme A transferase		659	303
MSMEG_0169	hypothetical protein		2993	22172
MSMEG_0169	hypothetical protein		2667	23948
MSMEG_0169	hypothetical protein		7218	20263
MSMEG_0170	transmembrane transport protein		9106	4887
MSMEG_0170	transmembrane transport protein		12098	10213
MSMEG_0170	transmembrane transport protein		15670	7710
MSMEG_0171	histone deacetylase superfamily protein		659	963
MSMEG_0171	histone deacetylase superfamily protein		659	517
MSMEG_0171	histone deacetylase superfamily protein		0	0
MSMEG_0172	probable conserved transmembrane protein, putative		9173	17307
MSMEG_0172	probable conserved transmembrane protein, putative		18148	29755
MSMEG_0172	probable conserved transmembrane protein, putative		6706	18458
MSMEG_0173	hypothetical protein		0	0
MSMEG_0173	hypothetical protein		3420	662
MSMEG_0173	hypothetical protein		3327	2428
MSMEG_0174	putative inner membrane protein		659	2001
MSMEG_0174	putative inner membrane protein		659	1375
MSMEG_0174	putative inner membrane protein		659	995
MSMEG_0175	FAD dependent oxidoreductase, putative		659	1152
MSMEG_0175	FAD dependent oxidoreductase, putative		659	987
MSMEG_0175	FAD dependent oxidoreductase, putative		659	899
MSMEG_0176	glutamine ABC transporter periplasmic-binding protein		659	867
MSMEG_0176	glutamine ABC transporter periplasmic-binding protein		7982	3529
MSMEG_0176	glutamine ABC transporter periplasmic-binding protein		659	1075
MSMEG_0177	ABC polar amino acid family protein transporter, inner membrane subunit		0	0
MSMEG_0177	ABC polar amino acid family protein transporter, inner membrane subunit		0	0
MSMEG_0177	ABC polar amino acid family protein transporter, inner membrane subunit		659	682
MSMEG_0178	ATP-binding protein		0	0
MSMEG_0178	ATP-binding protein		659	575
MSMEG_0178	ATP-binding protein		0	0
MSMEG_0179	transcriptional regulator, GntR family protein		659	1332
MSMEG_0179	transcriptional regulator, GntR family protein		1292	4065
MSMEG_0179	transcriptional regulator, GntR family protein		1572	3320
MSMEG_0180	putative HTH-type transcriptional regulator		8206	4223
MSMEG_0180	putative HTH-type transcriptional regulator		4049	4042
MSMEG_0180	putative HTH-type transcriptional regulator		659	847
MSMEG_0181	alpha-ketoglutarate-dependent taurine dioxygenase		659	655
MSMEG_0181	alpha-ketoglutarate-dependent taurine dioxygenase		659	653
MSMEG_0181	alpha-ketoglutarate-dependent taurine dioxygenase		659	626
MSMEG_0182	epoxide hydrolase 1		0	0
MSMEG_0182	epoxide hydrolase 1		0	0
MSMEG_0182	epoxide hydrolase 1		659	804
MSMEG_0183	conserved hypothetical protein		4007	3353
MSMEG_0183	conserved hypothetical protein		1406	1134
MSMEG_0183	conserved hypothetical protein		659	877
MSMEG_0184	transferase		27163	10187
MSMEG_0184	transferase		3941	1646
MSMEG_0184	transferase		8548	7602
MSMEG_0185	MmpL6 protein		659	685
MSMEG_0185	MmpL6 protein		659	804
MSMEG_0185	MmpL6 protein		659	245
MSMEG_0186	MmpS2 protein		3452	4292
MSMEG_0186	MmpS2 protein		30705	14199
MSMEG_0186	MmpS2 protein		4034	1607
MSMEG_0187	acetyltransferase		659	2610
MSMEG_0187	acetyltransferase		6987	9901
MSMEG_0187	acetyltransferase		6417	4137
MSMEG_0188	MarR-family protein transcriptional regulator		474	1073
MSMEG_0188	MarR-family protein transcriptional regulator		659	1016
MSMEG_0188	MarR-family protein transcriptional regulator		659	1603
MSMEG_0189	conserved hypothetical protein		659	721
MSMEG_0189	conserved hypothetical protein		34505	21953
MSMEG_0189	conserved hypothetical protein		458	805
MSMEG_0190	integral membrane transport protein		2145	775
MSMEG_0190	integral membrane transport protein		0	0
MSMEG_0190	integral membrane transport protein		659	551
MSMEG_0191	BadF/BadG/BcrA/BcrD ATPase family protein		659	732
MSMEG_0191	BadF/BadG/BcrA/BcrD ATPase family protein		659	704
MSMEG_0191	BadF/BadG/BcrA/BcrD ATPase family protein		0	0
MSMEG_0192	transcriptional regulator, RpiR family protein		659	588
MSMEG_0192	transcriptional regulator, RpiR family protein		659	684
MSMEG_0192	transcriptional regulator, RpiR family protein		498	928
MSMEG_0193	putative glucokinase regulator		659	628
MSMEG_0193	putative glucokinase regulator		0	0
MSMEG_0193	putative glucokinase regulator		659	673
MSMEG_0194	serine esterase, cutinase family protein		6093	6214
MSMEG_0194	serine esterase, cutinase family protein		4997	7813
MSMEG_0194	serine esterase, cutinase family protein		6301	8277
MSMEG_0195	steroid monooxygenase		659	636
MSMEG_0195	steroid monooxygenase		0	0
MSMEG_0195	steroid monooxygenase		659	635
MSMEG_0196	putative dehydrogenase		5218	3918
MSMEG_0196	putative dehydrogenase		3035	8509
MSMEG_0196	putative dehydrogenase		659	999
MSMEG_0197	nudix hydrolase		5277	683
MSMEG_0197	nudix hydrolase		3644	1373
MSMEG_0197	nudix hydrolase		659	1415
MSMEG_0198	acyl-CoA dehydrogenase, C- domain protein		659	723
MSMEG_0198	acyl-CoA dehydrogenase, C- domain protein		0	0
MSMEG_0198	acyl-CoA dehydrogenase, C- domain protein		0	0
MSMEG_0199	aminoglycoside phosphotransferase; this gene contains a frame shift which is not the result of sequencing error; identified by match to protein family HMM PF03881		2936	4459
MSMEG_0199	aminoglycoside phosphotransferase; this gene contains a frame shift which is not the result of sequencing error; identified by match to protein family HMM PF03881		659	887
MSMEG_0199	aminoglycoside phosphotransferase; this gene contains a frame shift which is not the result of sequencing error; identified by match to protein family HMM PF03881		659	3292
MSMEG_0200	hypothetical protein		588	930
MSMEG_0200	hypothetical protein		0	0
MSMEG_0200	hypothetical protein		659	795
MSMEG_0201	hypothetical protein		0	0
MSMEG_0201	hypothetical protein		291	473
MSMEG_0201	hypothetical protein		0	0
MSMEG_0204	hypothetical protein		659	697
MSMEG_0204	hypothetical protein		659	633
MSMEG_0204	hypothetical protein		0	0
MSMEG_0205	tetracenomycin polyketide synthesis hydroxylase TcmH		0	0
MSMEG_0205	tetracenomycin polyketide synthesis hydroxylase TcmH		3058	410
MSMEG_0205	tetracenomycin polyketide synthesis hydroxylase TcmH		4400	541
MSMEG_0206	acyltransferase 3		659	2056
MSMEG_0206	acyltransferase 3		659	656
MSMEG_0206	acyltransferase 3		659	651
MSMEG_0207	MarR-family protein transcriptional regulator		7447	3187
MSMEG_0207	MarR-family protein transcriptional regulator		7626	1187
MSMEG_0207	MarR-family protein transcriptional regulator		6460	2415
MSMEG_0208	ribonuclease		5155	794
MSMEG_0208	ribonuclease		3135	1357
MSMEG_0208	ribonuclease		5796	2305
MSMEG_0209	ribonuclease inhibitor		659	1028
MSMEG_0209	ribonuclease inhibitor		659	754
MSMEG_0209	ribonuclease inhibitor		659	1249
MSMEG_0210	LprO protein		659	1622
MSMEG_0210	LprO protein		659	1750
MSMEG_0210	LprO protein		659	1501
MSMEG_0211	ABC transporter, ATP-binding protein		18218	31295
MSMEG_0211	ABC transporter, ATP-binding protein		13973	24610
MSMEG_0211	ABC transporter, ATP-binding protein		16446	17107
MSMEG_0212	lyase		9034	4120
MSMEG_0212	lyase		4352	2610
MSMEG_0212	lyase		3968	1020
MSMEG_0213	transcriptional regulator		3890	6519
MSMEG_0213	transcriptional regulator		9641	7646
MSMEG_0213	transcriptional regulator		1858	6212
MSMEG_0214	L-sorbosone dehydrogenase		1645	1183
MSMEG_0214	L-sorbosone dehydrogenase		659	983
MSMEG_0214	L-sorbosone dehydrogenase		659	832
MSMEG_0215	YhhW family protein		10933	14425
MSMEG_0215	YhhW family protein		4724	11311
MSMEG_0215	YhhW family protein		7052	13859
MSMEG_0216	3-hydroxyacyl-CoA dehydrogenase		1365	1902
MSMEG_0216	3-hydroxyacyl-CoA dehydrogenase		2954	3589
MSMEG_0216	3-hydroxyacyl-CoA dehydrogenase		6485	5455
MSMEG_0217	alcohol dehydrogenase B		0	0
MSMEG_0217	alcohol dehydrogenase B		0	0
MSMEG_0217	alcohol dehydrogenase B		659	636
MSMEG_0218	3-demethylubiquinone-9 3-methyltransferase		5147	1189
MSMEG_0218	3-demethylubiquinone-9 3-methyltransferase		0	0
MSMEG_0218	3-demethylubiquinone-9 3-methyltransferase		0	0
MSMEG_0219	RNA polymerase sigma-70 factor, family protein		4280	3676
MSMEG_0219	RNA polymerase sigma-70 factor, family protein		5806	3697
MSMEG_0219	RNA polymerase sigma-70 factor, family protein		5540	5192
MSMEG_0220	monoglyceride lipase		659	1150
MSMEG_0220	monoglyceride lipase		659	868
MSMEG_0220	monoglyceride lipase		659	1690
MSMEG_0221	secreted protein		1867	12891
MSMEG_0221	secreted protein		5504	9036
MSMEG_0221	secreted protein		10835	10923
MSMEG_0222	conserved hypothetical protein		659	875
MSMEG_0222	conserved hypothetical protein		6949	5971
MSMEG_0222	conserved hypothetical protein		10968	7407
MSMEG_0223	conserved hypothetical protein		3256	1691
MSMEG_0223	conserved hypothetical protein		659	903
MSMEG_0223	conserved hypothetical protein		3251	547
MSMEG_0224	O-methyltransferase MdmC		37259	36351
MSMEG_0224	O-methyltransferase MdmC		659	1599
MSMEG_0224	O-methyltransferase MdmC		6449	8337
MSMEG_0225	MmpL4 protein		14678	19177
MSMEG_0225	MmpL4 protein		12796	16528
MSMEG_0225	MmpL4 protein		4052	11737
MSMEG_0226	MmpS5 protein		6125	29875
MSMEG_0226	MmpS5 protein		7656	30075
MSMEG_0226	MmpS5 protein		7384	25106
MSMEG_0227	transcriptional regulator, TetR family protein		2691	1026
MSMEG_0227	transcriptional regulator, TetR family protein		659	2052
MSMEG_0227	transcriptional regulator, TetR family protein		1473	887
MSMEG_0228	adenylate and Guanylate cyclase catalytic domain protein		0	0
MSMEG_0228	adenylate and Guanylate cyclase catalytic domain protein		659	532
MSMEG_0228	adenylate and Guanylate cyclase catalytic domain protein		659	681
MSMEG_0229	dihydroxy-acid dehydratase	ilvD	7332	9678
MSMEG_0229	dihydroxy-acid dehydratase	ilvD	7783	12291
MSMEG_0229	dihydroxy-acid dehydratase	ilvD	7878	12211
MSMEG_0230	conserved hypothetical protein		10537	8198
MSMEG_0230	conserved hypothetical protein		6427	9643
MSMEG_0230	conserved hypothetical protein		10966	8249
MSMEG_0231	conserved hypothetical protein		1960	817
MSMEG_0231	conserved hypothetical protein		5267	6735
MSMEG_0231	conserved hypothetical protein		7736	930
MSMEG_0232	sugar transporter family protein		952	454
MSMEG_0232	sugar transporter family protein		3502	275
MSMEG_0232	sugar transporter family protein		0	0
MSMEG_0233	lipoprotein Lpps		18719	16412
MSMEG_0233	lipoprotein Lpps		12496	25940
MSMEG_0233	lipoprotein Lpps		8875	19949
MSMEG_0234	metallopeptidase		19430	20481
MSMEG_0234	metallopeptidase		659	3220
MSMEG_0234	metallopeptidase		6444	13084
MSMEG_0235	probable conserved membrane protein		21578	10891
MSMEG_0235	probable conserved membrane protein		3208	5752
MSMEG_0235	probable conserved membrane protein		97320	29461
MSMEG_0236	putative conserved transmembrane protein		3139	3716
MSMEG_0236	putative conserved transmembrane protein		5850	1438
MSMEG_0236	putative conserved transmembrane protein		3805	6887
MSMEG_0238	O-acetylhomoserine/O-acetylserine sulfhydrylase		659	1260
MSMEG_0238	O-acetylhomoserine/O-acetylserine sulfhydrylase		2361	2123
MSMEG_0238	O-acetylhomoserine/O-acetylserine sulfhydrylase		1150	1086
MSMEG_0239	O-acetylhomoserine/O-acetylserine sulfhydrylase		255	1917
MSMEG_0239	O-acetylhomoserine/O-acetylserine sulfhydrylase		5456	4612
MSMEG_0239	O-acetylhomoserine/O-acetylserine sulfhydrylase		1072	10805
MSMEG_0240	conserved hypothetical protein		17185	29442
MSMEG_0240	conserved hypothetical protein		13522	32430
MSMEG_0240	conserved hypothetical protein		15733	28911
MSMEG_0241	MmpL11 protein		659	800
MSMEG_0241	MmpL11 protein		659	1359
MSMEG_0241	MmpL11 protein		659	1088
MSMEG_0242	conserved hypothetical protein		10519	11596
MSMEG_0242	conserved hypothetical protein		5835	8752
MSMEG_0242	conserved hypothetical protein		7250	7987
MSMEG_0243	conserved hypothetical protein		21813	43959
MSMEG_0243	conserved hypothetical protein		18931	46840
MSMEG_0243	conserved hypothetical protein		22069	51694
MSMEG_0244	two component response transcriptional regulatory protein prra		25555	35779
MSMEG_0244	two component response transcriptional regulatory protein prra		15276	31858
MSMEG_0244	two component response transcriptional regulatory protein prra		14530	31397
MSMEG_0245	probable conserved transmembrane protein		6371	3950
MSMEG_0245	probable conserved transmembrane protein		4998	4629
MSMEG_0245	probable conserved transmembrane protein		435	1329
MSMEG_0246	sensor-type histidine kinase PrrB		2576	9942
MSMEG_0246	sensor-type histidine kinase PrrB		44750	8587
MSMEG_0246	sensor-type histidine kinase PrrB		659	8305
MSMEG_0247	secreted peptidase		659	691
MSMEG_0247	secreted peptidase		659	8805
MSMEG_0247	secreted peptidase		659	746
MSMEG_0248	conserved hypothetical protein		659	1092
MSMEG_0248	conserved hypothetical protein		659	5248
MSMEG_0248	conserved hypothetical protein		659	9582
MSMEG_0249	integral membrane protein		4152	7011
MSMEG_0249	integral membrane protein		659	1386
MSMEG_0249	integral membrane protein		659	1582
MSMEG_0250	membrane protein, MmpL family protein		5560	9612
MSMEG_0250	membrane protein, MmpL family protein		7149	9022
MSMEG_0250	membrane protein, MmpL family protein		12203	11681
MSMEG_0251	conserved hypothetical protein		581	1958
MSMEG_0251	conserved hypothetical protein		1810	6726
MSMEG_0251	conserved hypothetical protein		4021	6646
MSMEG_0252	tRNA (guanine-N(7)-)-methyltransferase	trmB	18465	31400
MSMEG_0252	tRNA (guanine-N(7)-)-methyltransferase	trmB	18497	31139
MSMEG_0252	tRNA (guanine-N(7)-)-methyltransferase	trmB	18382	31817
MSMEG_0253	conserved hypothetical protein		659	1876
MSMEG_0253	conserved hypothetical protein		659	2885
MSMEG_0253	conserved hypothetical protein		659	1943
MSMEG_0254	conserved hypothetical protein		659	707
MSMEG_0254	conserved hypothetical protein		659	707
MSMEG_0254	conserved hypothetical protein		659	739
MSMEG_0255	phosphoenolpyruvate carboxykinase		2964	19123
MSMEG_0255	phosphoenolpyruvate carboxykinase		4772	18370
MSMEG_0255	phosphoenolpyruvate carboxykinase		7844	13683
MSMEG_0256	conserved hypothetical protein		11571	13304
MSMEG_0256	conserved hypothetical protein		13700	5648
MSMEG_0256	conserved hypothetical protein		9930	6636
MSMEG_0257	acyl-CoA synthase		659	700
MSMEG_0257	acyl-CoA synthase		659	689
MSMEG_0257	acyl-CoA synthase		2361	946
MSMEG_0258	oxidoreductase, short chain dehydrogenase/reductase family protein		1556	335
MSMEG_0258	oxidoreductase, short chain dehydrogenase/reductase family protein		2783	444
MSMEG_0258	oxidoreductase, short chain dehydrogenase/reductase family protein		889	689
MSMEG_0259	enoyl-CoA hydratase/isomerase		0	0
MSMEG_0259	enoyl-CoA hydratase/isomerase		659	790
MSMEG_0259	enoyl-CoA hydratase/isomerase		0	0
MSMEG_0260	DNA-binding protein		659	707
MSMEG_0260	DNA-binding protein		659	771
MSMEG_0260	DNA-binding protein		659	12544
MSMEG_0261	p40 protein		414	1136
MSMEG_0261	p40 protein		659	948
MSMEG_0261	p40 protein		418	1056
MSMEG_0262	conserved hypothetical protein		659	1905
MSMEG_0262	conserved hypothetical protein		659	508
MSMEG_0262	conserved hypothetical protein		659	1234
MSMEG_0263	amidohydrolase 3		7622	4419
MSMEG_0263	amidohydrolase 3		659	2449
MSMEG_0263	amidohydrolase 3		1413	4012
MSMEG_0264	transmembrane transport protein		659	665
MSMEG_0264	transmembrane transport protein		0	0
MSMEG_0264	transmembrane transport protein		659	661
MSMEG_0265	uracil DNA glycosylase superfamily protein		9275	4796
MSMEG_0265	uracil DNA glycosylase superfamily protein		9184	4340
MSMEG_0265	uracil DNA glycosylase superfamily protein		25988	5535
MSMEG_0266	arginine decarboxylase		15952	8183
MSMEG_0266	arginine decarboxylase		10249	1188
MSMEG_0266	arginine decarboxylase		5459	3030
MSMEG_0267	esterase		85366	26515
MSMEG_0267	esterase		17136	2740
MSMEG_0267	esterase		20623	5938
MSMEG_0268	transcriptional regulator, GntR family protein		659	678
MSMEG_0268	transcriptional regulator, GntR family protein		659	930
MSMEG_0268	transcriptional regulator, GntR family protein		659	1015
MSMEG_0269	3-oxoacyl-[acyl-carrier-protein] reductase		659	816
MSMEG_0269	3-oxoacyl-[acyl-carrier-protein] reductase		3763	4428
MSMEG_0269	3-oxoacyl-[acyl-carrier-protein] reductase		659	887
MSMEG_0270	aminoglycoside phosphotransferase		2161	1336
MSMEG_0270	aminoglycoside phosphotransferase		4336	185
MSMEG_0270	aminoglycoside phosphotransferase		1251	542
MSMEG_0271	conserved hypothetical protein		10078	6923
MSMEG_0271	conserved hypothetical protein		0	0
MSMEG_0271	conserved hypothetical protein		5812	319
MSMEG_0272	propanediol utilization protein PduA		0	0
MSMEG_0272	propanediol utilization protein PduA		3925	1420
MSMEG_0272	propanediol utilization protein PduA		3693	1222
MSMEG_0273	ethanolamine utilization protein EutN		4334	2250
MSMEG_0273	ethanolamine utilization protein EutN		2028	731
MSMEG_0273	ethanolamine utilization protein EutN		1584	574
MSMEG_0274	hypothetical protein		11603	3117
MSMEG_0274	hypothetical protein		659	667
MSMEG_0274	hypothetical protein		659	668
MSMEG_0275	bacterial microcompartments protein family protein		5032	619
MSMEG_0275	bacterial microcompartments protein family protein		757	592
MSMEG_0275	bacterial microcompartments protein family protein		659	800
MSMEG_0276	aldehyde-alcohol dehydrogenase		659	785
MSMEG_0276	aldehyde-alcohol dehydrogenase		779	563
MSMEG_0276	aldehyde-alcohol dehydrogenase		659	701
MSMEG_0277	putative aminotransferase		659	338
MSMEG_0277	putative aminotransferase		659	778
MSMEG_0277	putative aminotransferase		4160	1789
MSMEG_0278	hypothetical protein		5689	2459
MSMEG_0278	hypothetical protein		8459	1410
MSMEG_0278	hypothetical protein		2985	2315
MSMEG_0279	amino acid permease		0	0
MSMEG_0279	amino acid permease		0	0
MSMEG_0279	amino acid permease		659	525
MSMEG_0280	alpha/beta hydrolase fold		7375	4872
MSMEG_0280	alpha/beta hydrolase fold		4338	542
MSMEG_0280	alpha/beta hydrolase fold		3131	315
MSMEG_0281	choline dehydrogenase		659	501
MSMEG_0281	choline dehydrogenase		77447	18026
MSMEG_0281	choline dehydrogenase		659	444
MSMEG_0282	conserved hypothetical protein		10250	27849
MSMEG_0282	conserved hypothetical protein		9232	24953
MSMEG_0282	conserved hypothetical protein		12104	12889
MSMEG_0283	3-oxoacyl-[acyl-carrier-protein] reductase		659	851
MSMEG_0283	3-oxoacyl-[acyl-carrier-protein] reductase		5768	2185
MSMEG_0283	3-oxoacyl-[acyl-carrier-protein] reductase		4705	2499
MSMEG_0284	ribosyldihydronicotinamide dehydrogenase (quinone)		659	810
MSMEG_0284	ribosyldihydronicotinamide dehydrogenase (quinone)		659	898
MSMEG_0284	ribosyldihydronicotinamide dehydrogenase (quinone)		729	794
MSMEG_0285	transcriptional regulator TetR family protein		659	700
MSMEG_0285	transcriptional regulator TetR family protein		2641	189
MSMEG_0285	transcriptional regulator TetR family protein		0	0
MSMEG_0286	GntR-family protein transcriptional regulator		589	692
MSMEG_0286	GntR-family protein transcriptional regulator		3885	2645
MSMEG_0286	GntR-family protein transcriptional regulator		659	706
MSMEG_0287	conserved hypothetical protein		410	1044
MSMEG_0287	conserved hypothetical protein		659	823
MSMEG_0287	conserved hypothetical protein		659	802
MSMEG_0288	FAD dependent oxidoreductase, putative		1040	447
MSMEG_0288	FAD dependent oxidoreductase, putative		7952	773
MSMEG_0288	FAD dependent oxidoreductase, putative		4999	8777
MSMEG_0289	alpha/beta hydrolase fold family protein		11175	10326
MSMEG_0289	alpha/beta hydrolase fold family protein		659	918
MSMEG_0289	alpha/beta hydrolase fold family protein		7030	695
MSMEG_0290	acyltransferase, ws/dgat/mgat subfamily protein		659	695
MSMEG_0290	acyltransferase, ws/dgat/mgat subfamily protein		659	672
MSMEG_0290	acyltransferase, ws/dgat/mgat subfamily protein		659	2216
MSMEG_0291	dioxygenase, TauD/TfdA family protein		6476	2756
MSMEG_0291	dioxygenase, TauD/TfdA family protein		777	401
MSMEG_0291	dioxygenase, TauD/TfdA family protein		2863	1276
MSMEG_0292	conserved hypothetical protein		659	628
MSMEG_0292	conserved hypothetical protein		659	608
MSMEG_0292	conserved hypothetical protein		2705	296
MSMEG_0293	Rieske [2Fe-2S] domain protein		659	717
MSMEG_0293	Rieske [2Fe-2S] domain protein		659	696
MSMEG_0293	Rieske [2Fe-2S] domain protein		11307	3950
MSMEG_0294	3-oxoacyl-(acyl-carrier-protein) reductase	fabG	2076	3378
MSMEG_0294	3-oxoacyl-(acyl-carrier-protein) reductase	fabG	4990	3252
MSMEG_0294	3-oxoacyl-(acyl-carrier-protein) reductase	fabG	659	710
MSMEG_0295	oxidoreductase, FAD-binding		0	0
MSMEG_0295	oxidoreductase, FAD-binding		659	234
MSMEG_0295	oxidoreductase, FAD-binding		0	0
MSMEG_0296	transcriptional regulator, MarR family protein		659	700
MSMEG_0296	transcriptional regulator, MarR family protein		659	706
MSMEG_0296	transcriptional regulator, MarR family protein		3813	3717
MSMEG_0297	amidohydrolase		659	590
MSMEG_0297	amidohydrolase		0	0
MSMEG_0297	amidohydrolase		11843	5427
MSMEG_0298	conserved hypothetical protein		6482	4293
MSMEG_0298	conserved hypothetical protein		4569	1603
MSMEG_0298	conserved hypothetical protein		6817	4146
MSMEG_0299	Rieske [2Fe-2S] domain protein		659	662
MSMEG_0299	Rieske [2Fe-2S] domain protein		659	682
MSMEG_0299	Rieske [2Fe-2S] domain protein		659	652
MSMEG_0300	amidohydrolase family protein		0	0
MSMEG_0300	amidohydrolase family protein		0	0
MSMEG_0300	amidohydrolase family protein		1823	736
MSMEG_0301	oxidoreductase, FAD-binding		659	892
MSMEG_0301	oxidoreductase, FAD-binding		4529	6081
MSMEG_0301	oxidoreductase, FAD-binding		659	9781
MSMEG_0302	peptidase, S9A/B/C families		659	776
MSMEG_0302	peptidase, S9A/B/C families		659	689
MSMEG_0302	peptidase, S9A/B/C families		659	611
MSMEG_0303	alcohol dehydrogenase, zinc-containing		6104	849
MSMEG_0303	alcohol dehydrogenase, zinc-containing		0	0
MSMEG_0303	alcohol dehydrogenase, zinc-containing		659	615
MSMEG_0304	acyl-CoA synthase		659	1706
MSMEG_0304	acyl-CoA synthase		659	745
MSMEG_0304	acyl-CoA synthase		4566	2111
MSMEG_0305	acyltransferase domain protein		659	645
MSMEG_0305	acyltransferase domain protein		659	742
MSMEG_0305	acyltransferase domain protein		659	685
MSMEG_0306	arylamine N-acetyltransferase		659	623
MSMEG_0306	arylamine N-acetyltransferase		0	0
MSMEG_0306	arylamine N-acetyltransferase		659	621
MSMEG_0307	transcriptional regulator, AraC family protein		659	659
MSMEG_0307	transcriptional regulator, AraC family protein		659	667
MSMEG_0307	transcriptional regulator, AraC family protein		659	705
MSMEG_0308	dihydrofolate reductase		5927	2357
MSMEG_0308	dihydrofolate reductase		3221	216
MSMEG_0308	dihydrofolate reductase		659	783
MSMEG_0309	aldehyde dehydrogenase family protein		659	836
MSMEG_0309	aldehyde dehydrogenase family protein		4163	1442
MSMEG_0309	aldehyde dehydrogenase family protein		659	670
MSMEG_0310	SAM-dependent methyltransferase; this gene contains a frame shift which is not the result of sequencing error		2862	3577
MSMEG_0310	SAM-dependent methyltransferase; this gene contains a frame shift which is not the result of sequencing error		659	842
MSMEG_0310	SAM-dependent methyltransferase; this gene contains a frame shift which is not the result of sequencing error		0	0
MSMEG_0311	glycosyltransferase		659	706
MSMEG_0311	glycosyltransferase		659	642
MSMEG_0311	glycosyltransferase		659	1366
MSMEG_0312	2-dehydro-3-deoxyphosphogluconate aldolase/4-hydroxy-2-oxoglutarate aldolase	eda	11616	4615
MSMEG_0312	2-dehydro-3-deoxyphosphogluconate aldolase/4-hydroxy-2-oxoglutarate aldolase	eda	1412	14233
MSMEG_0312	2-dehydro-3-deoxyphosphogluconate aldolase/4-hydroxy-2-oxoglutarate aldolase	eda	17519	12662
MSMEG_0313	phosphogluconate dehydratase	edd	3797	14128
MSMEG_0313	phosphogluconate dehydratase	edd	5392	13680
MSMEG_0313	phosphogluconate dehydratase	edd	3083	15311
MSMEG_0314	glucose-6-phosphate 1-dehydrogenase	zwf	2257	13623
MSMEG_0314	glucose-6-phosphate 1-dehydrogenase	zwf	1137	13464
MSMEG_0314	glucose-6-phosphate 1-dehydrogenase	zwf	4074	11878
MSMEG_0315	probable conserved transmembrane protein		659	661
MSMEG_0315	probable conserved transmembrane protein		659	678
MSMEG_0315	probable conserved transmembrane protein		0	0
MSMEG_0316	putative NagC regulator		16574	12201
MSMEG_0316	putative NagC regulator		6075	13376
MSMEG_0316	putative NagC regulator		13375	5966
MSMEG_0317	conserved hypothetical protein		19636	23587
MSMEG_0317	conserved hypothetical protein		19928	29271
MSMEG_0317	conserved hypothetical protein		15077	24087
MSMEG_0318	AMP-dependent synthetase and ligase		6496	4761
MSMEG_0318	AMP-dependent synthetase and ligase		5610	6767
MSMEG_0318	AMP-dependent synthetase and ligase		6026	1575
MSMEG_0319	acyltransferase		5325	4613
MSMEG_0319	acyltransferase		10138	8797
MSMEG_0319	acyltransferase		659	1159
MSMEG_0320	putative phosphotriesterase		659	713
MSMEG_0320	putative phosphotriesterase		1962	1196
MSMEG_0320	putative phosphotriesterase		0	0
MSMEG_0321	transcriptional regulator		6197	9179
MSMEG_0321	transcriptional regulator		1125	3870
MSMEG_0321	transcriptional regulator		59408	18466
MSMEG_0322	glyoxylase family protein; this gene contains a frame shift which is not the result of sequencing error		3161	712
MSMEG_0322	glyoxylase family protein; this gene contains a frame shift which is not the result of sequencing error		3533	609
MSMEG_0322	glyoxylase family protein; this gene contains a frame shift which is not the result of sequencing error		4737	1233
MSMEG_0323	acyl-CoA dehydrogenase, short-chain specific, putative		0	0
MSMEG_0323	acyl-CoA dehydrogenase, short-chain specific, putative		1432	1303
MSMEG_0323	acyl-CoA dehydrogenase, short-chain specific, putative		0	0
MSMEG_0324	conserved hypothetical protein		3884	3147
MSMEG_0324	conserved hypothetical protein		7236	4583
MSMEG_0324	conserved hypothetical protein		3831	1417
MSMEG_0325	conserved hypothetical protein		6106	5812
MSMEG_0325	conserved hypothetical protein		659	750
MSMEG_0325	conserved hypothetical protein		23	72
MSMEG_0326	AMP-dependent synthetase and ligase		0	0
MSMEG_0326	AMP-dependent synthetase and ligase		659	675
MSMEG_0326	AMP-dependent synthetase and ligase		0	0
MSMEG_0327	aldehyde dehydrogenase		0	0
MSMEG_0327	aldehyde dehydrogenase		659	451
MSMEG_0327	aldehyde dehydrogenase		0	0
MSMEG_0328	hypothetical protein		4702	1689
MSMEG_0328	hypothetical protein		4975	297
MSMEG_0328	hypothetical protein		7049	1384
MSMEG_0329	FMN oxidoreductase		1289	1361
MSMEG_0329	FMN oxidoreductase		2587	334
MSMEG_0329	FMN oxidoreductase		1645	1762
MSMEG_0330	transcriptional regulator, LuxR family protein		0	0
MSMEG_0330	transcriptional regulator, LuxR family protein		659	660
MSMEG_0330	transcriptional regulator, LuxR family protein		659	881
MSMEG_0331	transcriptional regulator, LuxR family protein		659	732
MSMEG_0331	transcriptional regulator, LuxR family protein		659	571
MSMEG_0331	transcriptional regulator, LuxR family protein		659	166
MSMEG_0332	2-nitropropane dioxygenase, NPD		659	650
MSMEG_0332	2-nitropropane dioxygenase, NPD		0	0
MSMEG_0332	2-nitropropane dioxygenase, NPD		659	314
MSMEG_0333	Carboxyl transferase domain protein		0	0
MSMEG_0333	Carboxyl transferase domain protein		659	683
MSMEG_0333	Carboxyl transferase domain protein		1172	440
MSMEG_0334	acetyl-/propionyl-coenzyme A carboxylase alpha chain		659	915
MSMEG_0334	acetyl-/propionyl-coenzyme A carboxylase alpha chain		0	0
MSMEG_0334	acetyl-/propionyl-coenzyme A carboxylase alpha chain		6907	2677
MSMEG_0335	enoyl-CoA hydratase/isomerase		5762	9860
MSMEG_0335	enoyl-CoA hydratase/isomerase		659	886
MSMEG_0335	enoyl-CoA hydratase/isomerase		15308	3334
MSMEG_0336	conserved hypothetical protein		659	4879
MSMEG_0336	conserved hypothetical protein		659	3432
MSMEG_0336	conserved hypothetical protein		419	999
MSMEG_0337	conserved hypothetical protein		659	634
MSMEG_0337	conserved hypothetical protein		0	0
MSMEG_0337	conserved hypothetical protein		659	655
MSMEG_0338	acyl-CoA dehydrogenase fadE12		0	0
MSMEG_0338	acyl-CoA dehydrogenase fadE12		659	741
MSMEG_0338	acyl-CoA dehydrogenase fadE12		0	0
MSMEG_0339	FMN-dependent monooxygenase		0	0
MSMEG_0339	FMN-dependent monooxygenase		190	506
MSMEG_0339	FMN-dependent monooxygenase		659	97
MSMEG_0340	enoyl-CoA hydratase/isomerase family protein		659	642
MSMEG_0340	enoyl-CoA hydratase/isomerase family protein		659	682
MSMEG_0340	enoyl-CoA hydratase/isomerase family protein		659	680
MSMEG_0341	conserved hypothetical protein		659	1985
MSMEG_0341	conserved hypothetical protein		659	731
MSMEG_0341	conserved hypothetical protein		659	660
MSMEG_0342	hypothetical protein		659	841
MSMEG_0342	hypothetical protein		659	748
MSMEG_0342	hypothetical protein		126	895
MSMEG_0343	TetR-family protein transcriptional regulator		9208	4976
MSMEG_0343	TetR-family protein transcriptional regulator		659	563
MSMEG_0343	TetR-family protein transcriptional regulator		0	0
MSMEG_0344	conserved hypothetical protein		659	292
MSMEG_0344	conserved hypothetical protein		0	0
MSMEG_0344	conserved hypothetical protein		0	0
MSMEG_0345	conserved hypothetical protein		659	722
MSMEG_0345	conserved hypothetical protein		795	593
MSMEG_0345	conserved hypothetical protein		659	684
MSMEG_0346	virulence factor		659	667
MSMEG_0346	virulence factor		659	672
MSMEG_0346	virulence factor		659	665
MSMEG_0347	virulence factor Mce family protein		659	623
MSMEG_0347	virulence factor Mce family protein		659	734
MSMEG_0347	virulence factor Mce family protein		659	544
MSMEG_0348	mce-family protein mce3c		659	433
MSMEG_0348	mce-family protein mce3c		2489	2070
MSMEG_0348	mce-family protein mce3c		659	1791
MSMEG_0349	virulence factor mce family protein		659	661
MSMEG_0349	virulence factor mce family protein		659	626
MSMEG_0349	virulence factor mce family protein		659	716
MSMEG_0350	virulence factor Mce family protein		0	0
MSMEG_0350	virulence factor Mce family protein		0	0
MSMEG_0350	virulence factor Mce family protein		659	671
MSMEG_0351	virulence factor mce family protein		659	716
MSMEG_0351	virulence factor mce family protein		659	724
MSMEG_0351	virulence factor mce family protein		659	585
MSMEG_0352	conserved hypothetical protein		4928	4632
MSMEG_0352	conserved hypothetical protein		12351	6381
MSMEG_0352	conserved hypothetical protein		1221	411
MSMEG_0353	conserved hypothetical protein		659	694
MSMEG_0353	conserved hypothetical protein		6695	3654
MSMEG_0353	conserved hypothetical protein		0	0
MSMEG_0354	conserved hypothetical protein		3428	2976
MSMEG_0354	conserved hypothetical protein		2617	2392
MSMEG_0354	conserved hypothetical protein		3254	836
MSMEG_0355	conserved hypothetical protein		20228	4749
MSMEG_0355	conserved hypothetical protein		18484	14361
MSMEG_0355	conserved hypothetical protein		16222	7577
MSMEG_0356	acetyltransferase		1979	1598
MSMEG_0356	acetyltransferase		1881	4781
MSMEG_0356	acetyltransferase		6665	5463
MSMEG_0357	transmembrane transport protein		0	0
MSMEG_0357	transmembrane transport protein		0	0
MSMEG_0357	transmembrane transport protein		659	603
MSMEG_0358	ribonucleoside-diphosphate reductase, beta subunit		49	86
MSMEG_0358	ribonucleoside-diphosphate reductase, beta subunit		659	736
MSMEG_0358	ribonucleoside-diphosphate reductase, beta subunit		9173	2727
MSMEG_0359	conserved hypothetical protein		2960	10074
MSMEG_0359	conserved hypothetical protein		10294	8530
MSMEG_0359	conserved hypothetical protein		4114	9215
MSMEG_0360	conserved hypothetical protein		12964	30156
MSMEG_0360	conserved hypothetical protein		26186	24718
MSMEG_0360	conserved hypothetical protein		11564	21289
MSMEG_0361	Glycosyl hydrolase family protein 3		4760	5395
MSMEG_0361	Glycosyl hydrolase family protein 3		8591	5983
MSMEG_0361	Glycosyl hydrolase family protein 3		4733	7084
MSMEG_0362	amidohydrolase 2		13263	1981
MSMEG_0362	amidohydrolase 2		659	502
MSMEG_0362	amidohydrolase 2		13525	5908
MSMEG_0363	TetR-family protein regulatory protein		2394	1498
MSMEG_0363	TetR-family protein regulatory protein		659	910
MSMEG_0363	TetR-family protein regulatory protein		659	789
MSMEG_0364	hypothetical protein		4455	4490
MSMEG_0364	hypothetical protein		3320	3238
MSMEG_0364	hypothetical protein		4648	4864
MSMEG_0365	conserved hypothetical protein		659	2111
MSMEG_0365	conserved hypothetical protein		659	1040
MSMEG_0365	conserved hypothetical protein		659	1243
MSMEG_0366	hypothetical protein		9937	34725
MSMEG_0366	hypothetical protein		11776	31575
MSMEG_0366	hypothetical protein		10550	23720
MSMEG_0367	O-demethylpuromycin-O-methyltransferase		3575	2828
MSMEG_0367	O-demethylpuromycin-O-methyltransferase		659	1254
MSMEG_0367	O-demethylpuromycin-O-methyltransferase		659	1383
MSMEG_0368	hypothetical protein		659	729
MSMEG_0368	hypothetical protein		659	2064
MSMEG_0368	hypothetical protein		3890	3460
MSMEG_0369	hypothetical protein		659	683
MSMEG_0369	hypothetical protein		659	659
MSMEG_0369	hypothetical protein		659	791
MSMEG_0370	conserved hypothetical protein		3695	2326
MSMEG_0370	conserved hypothetical protein		3062	563
MSMEG_0370	conserved hypothetical protein		659	12148
MSMEG_0371	MaoC like domain protein		14764	17519
MSMEG_0371	MaoC like domain protein		659	9863
MSMEG_0371	MaoC like domain protein		10132	7111
MSMEG_0372	oxidoreductase, short chain dehydrogenase/reductase family protein		659	779
MSMEG_0372	oxidoreductase, short chain dehydrogenase/reductase family protein		659	635
MSMEG_0372	oxidoreductase, short chain dehydrogenase/reductase family protein		18304	2136
MSMEG_0373	3-ketoacyl-CoA thiolase		7468	7063
MSMEG_0373	3-ketoacyl-CoA thiolase		8942	5301
MSMEG_0373	3-ketoacyl-CoA thiolase		1852	9622
MSMEG_0374	glycolate oxidase subunit		659	912
MSMEG_0374	glycolate oxidase subunit		659	672
MSMEG_0374	glycolate oxidase subunit		659	773
MSMEG_0375	phospholipase D family protein		659	710
MSMEG_0375	phospholipase D family protein		659	655
MSMEG_0375	phospholipase D family protein		659	703
MSMEG_0376	transcriptional regulator, AraC family protein		6948	2046
MSMEG_0376	transcriptional regulator, AraC family protein		12993	10710
MSMEG_0376	transcriptional regulator, AraC family protein		5855	12301
MSMEG_0377	nitrile hydratase		6753	3488
MSMEG_0377	nitrile hydratase		659	3310
MSMEG_0377	nitrile hydratase		1760	3586
MSMEG_0378	nitrile hydratase, alpha subunit	nthA	18724	4408
MSMEG_0378	nitrile hydratase, alpha subunit	nthA	2395	3593
MSMEG_0378	nitrile hydratase, alpha subunit	nthA	6382	1926
MSMEG_0379	nitrile hydratase activator P14k		0	0
MSMEG_0379	nitrile hydratase activator P14k		2881	501
MSMEG_0379	nitrile hydratase activator P14k		3691	1350
MSMEG_0380	MmpS4 protein		7244	7788
MSMEG_0380	MmpS4 protein		9389	7822
MSMEG_0380	MmpS4 protein		5112	7515
MSMEG_0381	Mmp14a protein		659	3578
MSMEG_0381	Mmp14a protein		659	3419
MSMEG_0381	Mmp14a protein		2151	11056
MSMEG_0382	putative transport protein		659	1410
MSMEG_0382	putative transport protein		659	573
MSMEG_0382	putative transport protein		3379	3998
MSMEG_0383	conserved hypothetical protein		64362	58479
MSMEG_0383	conserved hypothetical protein		51609	54410
MSMEG_0383	conserved hypothetical protein		46341	38092
MSMEG_0384	glucose-1-phosphate thymidylyltransferase	rfbA	4328	2653
MSMEG_0384	glucose-1-phosphate thymidylyltransferase	rfbA	0	0
MSMEG_0384	glucose-1-phosphate thymidylyltransferase	rfbA	659	987
MSMEG_0385	hypothetical glycosyl transferase		659	1999
MSMEG_0385	hypothetical glycosyl transferase		1858	3332
MSMEG_0385	hypothetical glycosyl transferase		380	1301
MSMEG_0386	NAD dependent epimerase/dehydratase family protein		59051	26143
MSMEG_0386	NAD dependent epimerase/dehydratase family protein		659	4223
MSMEG_0386	NAD dependent epimerase/dehydratase family protein		659	1497
MSMEG_0387	Rmt2 protein		659	4487
MSMEG_0387	Rmt2 protein		659	3493
MSMEG_0387	Rmt2 protein		2612	7318
MSMEG_0388	Macrocin-O-methyltransferase	tylF	3556	19603
MSMEG_0388	Macrocin-O-methyltransferase	tylF	4106	19223
MSMEG_0388	Macrocin-O-methyltransferase	tylF	18054	25225
MSMEG_0389	hypothetical glycosyl transferase		8197	14041
MSMEG_0389	hypothetical glycosyl transferase		7222	12444
MSMEG_0389	hypothetical glycosyl transferase		7440	12635
MSMEG_0390	putative acyltransferase		0	0
MSMEG_0390	putative acyltransferase		0	0
MSMEG_0390	putative acyltransferase		1369	610
MSMEG_0391	Rmt3 protein		4583	10007
MSMEG_0391	Rmt3 protein		10236	8889
MSMEG_0391	Rmt3 protein		9280	8103
MSMEG_0392	hypothetical glycosyl transferase		6395	6306
MSMEG_0392	hypothetical glycosyl transferase		6717	9508
MSMEG_0392	hypothetical glycosyl transferase		1515	5727
MSMEG_0393	Fmt protein		659	730
MSMEG_0393	Fmt protein		659	1188
MSMEG_0393	Fmt protein		3830	2622
MSMEG_0394	hypothetical protein		11460	14006
MSMEG_0394	hypothetical protein		6640	12255
MSMEG_0394	hypothetical protein		15260	8595
MSMEG_0395	hypothetical protein		2622	586
MSMEG_0395	hypothetical protein		659	1018
MSMEG_0395	hypothetical protein		0	0
MSMEG_0396	hypothetical protein		15725	32223
MSMEG_0396	hypothetical protein		16543	34391
MSMEG_0396	hypothetical protein		20518	41862
MSMEG_0399	conserved domain protein		27303	22115
MSMEG_0399	conserved domain protein		27987	24933
MSMEG_0399	conserved domain protein		32921	26487
MSMEG_0400	peptide synthetase		19829	49778
MSMEG_0400	peptide synthetase		18636	52556
MSMEG_0400	peptide synthetase		17793	45481
MSMEG_0401	putative non-ribosomal peptide synthase		165	1652
MSMEG_0401	putative non-ribosomal peptide synthase		659	876
MSMEG_0401	putative non-ribosomal peptide synthase		1643	376
MSMEG_0402	linear gramicidin synthetase subunit D		12998	21190
MSMEG_0402	linear gramicidin synthetase subunit D		9316	14906
MSMEG_0402	linear gramicidin synthetase subunit D		9778	19226
MSMEG_0403	integral membrane protein		3554	8005
MSMEG_0403	integral membrane protein		5747	9522
MSMEG_0403	integral membrane protein		5052	7501
MSMEG_0404	sigma associated protein		21488	12079
MSMEG_0404	sigma associated protein		18672	13304
MSMEG_0404	sigma associated protein		16894	10560
MSMEG_0405	extra cytoplasmic sigma factor		659	718
MSMEG_0405	extra cytoplasmic sigma factor		659	645
MSMEG_0405	extra cytoplasmic sigma factor		659	635
MSMEG_0406	acyl-coA-dehydrogenase		659	814
MSMEG_0406	acyl-coA-dehydrogenase		0	0
MSMEG_0406	acyl-coA-dehydrogenase		659	660
MSMEG_0407	conserved hypothetical protein		659	822
MSMEG_0407	conserved hypothetical protein		15774	10126
MSMEG_0407	conserved hypothetical protein		0	0
MSMEG_0408	type I modular polyketide synthase		659	1218
MSMEG_0408	type I modular polyketide synthase		3206	1525
MSMEG_0408	type I modular polyketide synthase		659	915
MSMEG_0409	Condensation domain protein		3605	11206
MSMEG_0409	Condensation domain protein		5793	11407
MSMEG_0409	Condensation domain protein		4013	13401
MSMEG_0410	MmpL protein		659	2890
MSMEG_0410	MmpL protein		659	1239
MSMEG_0410	MmpL protein		659	3296
MSMEG_0411	acyl-CoA synthase		1968	4007
MSMEG_0411	acyl-CoA synthase		2179	4856
MSMEG_0411	acyl-CoA synthase		2819	4266
MSMEG_0412	conserved hypothetical protein		1552	7389
MSMEG_0412	conserved hypothetical protein		659	4062
MSMEG_0412	conserved hypothetical protein		2683	5903
MSMEG_0413	conserved hypothetical protein		9233	6373
MSMEG_0413	conserved hypothetical protein		6979	3435
MSMEG_0413	conserved hypothetical protein		659	847
MSMEG_0414	oxidoreductase, 2OG-Fe(II) oxygenase family protein		659	779
MSMEG_0414	oxidoreductase, 2OG-Fe(II) oxygenase family protein		659	717
MSMEG_0414	oxidoreductase, 2OG-Fe(II) oxygenase family protein		659	1026
MSMEG_0415	NADH-fmn oxidoreductase		26629	11148
MSMEG_0415	NADH-fmn oxidoreductase		15741	9327
MSMEG_0415	NADH-fmn oxidoreductase		11822	9370
MSMEG_0416	hypothetical protein		30824	33367
MSMEG_0416	hypothetical protein		30084	35449
MSMEG_0416	hypothetical protein		30821	35572
MSMEG_0417	succinate dehydrogenase		3407	2869
MSMEG_0417	succinate dehydrogenase		659	641
MSMEG_0417	succinate dehydrogenase		659	725
MSMEG_0418	succinate dehydrogenase flavoprotein subunit		7079	4100
MSMEG_0418	succinate dehydrogenase flavoprotein subunit		659	1291
MSMEG_0418	succinate dehydrogenase flavoprotein subunit		17481	18843
MSMEG_0419	integral membrane protein		6126	3288
MSMEG_0419	integral membrane protein		2224	538
MSMEG_0419	integral membrane protein		659	764
MSMEG_0420	conserved hypothetical protein		2444	1530
MSMEG_0420	conserved hypothetical protein		659	1586
MSMEG_0420	conserved hypothetical protein		3781	2380
MSMEG_0421	hypothetical protein		5948	736
MSMEG_0421	hypothetical protein		4986	713
MSMEG_0421	hypothetical protein		2792	688
MSMEG_0422	transferase		659	4613
MSMEG_0422	transferase		6471	14613
MSMEG_0422	transferase		10812	5616
MSMEG_0423	conserved hypothetical protein		2406	2061
MSMEG_0423	conserved hypothetical protein		2032	1263
MSMEG_0423	conserved hypothetical protein		659	697
MSMEG_0424	Hsp20/alpha crystallin family protein		5023	2027
MSMEG_0424	Hsp20/alpha crystallin family protein		24690	13481
MSMEG_0424	Hsp20/alpha crystallin family protein		1788	326
MSMEG_0425	putative membrane protein DcsA		5715	7991
MSMEG_0425	putative membrane protein DcsA		659	701
MSMEG_0425	putative membrane protein DcsA		27563	6607
MSMEG_0426	transcriptional regulator, GntR family protein		659	688
MSMEG_0426	transcriptional regulator, GntR family protein		4887	2820
MSMEG_0426	transcriptional regulator, GntR family protein		3949	1247
MSMEG_0427	nitrite reductase [NAD(P)H], large subunit	nirB	9078	15762
MSMEG_0427	nitrite reductase [NAD(P)H], large subunit	nirB	15214	14412
MSMEG_0427	nitrite reductase [NAD(P)H], large subunit	nirB	18870	6407
MSMEG_0428	nitrite reductase [NAD(P)H] small subunit		12828	8996
MSMEG_0428	nitrite reductase [NAD(P)H] small subunit		7490	8819
MSMEG_0428	nitrite reductase [NAD(P)H] small subunit		8859	8610
MSMEG_0429	putative ferric uptake regulator		2520	2214
MSMEG_0429	putative ferric uptake regulator		659	677
MSMEG_0429	putative ferric uptake regulator		659	622
MSMEG_0431	secreted protein		12606	21937
MSMEG_0431	secreted protein		18712	16234
MSMEG_0431	secreted protein		12445	21002
MSMEG_0432	uroporphyrinogen-III synthetase		9985	17568
MSMEG_0432	uroporphyrinogen-III synthetase		9956	14309
MSMEG_0432	uroporphyrinogen-III synthetase		10041	10523
MSMEG_0433	nitrite extrusion protein		18474	22961
MSMEG_0433	nitrite extrusion protein		15646	16127
MSMEG_0433	nitrite extrusion protein		13274	26026
MSMEG_0434	aminoglycoside 2'-N-acetyltransferase (AAC(2')-Id)		2021	7092
MSMEG_0434	aminoglycoside 2'-N-acetyltransferase (AAC(2')-Id)		285	2474
MSMEG_0434	aminoglycoside 2'-N-acetyltransferase (AAC(2')-Id)		6280	6109
MSMEG_0435	allophanate hydrolase subunit 2		19545	17896
MSMEG_0435	allophanate hydrolase subunit 2		13111	10496
MSMEG_0435	allophanate hydrolase subunit 2		3057	3496
MSMEG_0436	allophanate hydrolase subunit 1		2341	3224
MSMEG_0436	allophanate hydrolase subunit 1		2290	1008
MSMEG_0436	allophanate hydrolase subunit 1		3416	3873
MSMEG_0437	conserved hypothetical integral membrane protein		659	885
MSMEG_0437	conserved hypothetical integral membrane protein		1666	5789
MSMEG_0437	conserved hypothetical integral membrane protein		6082	3639
MSMEG_0438	Periplasmic binding protein		659	1600
MSMEG_0438	Periplasmic binding protein		0	0
MSMEG_0438	Periplasmic binding protein		659	1106
MSMEG_0439	conserved hypothetical protein		0	0
MSMEG_0439	conserved hypothetical protein		659	640
MSMEG_0439	conserved hypothetical protein		0	0
MSMEG_0440	hypothetical protein		5544	5812
MSMEG_0440	hypothetical protein		3766	4077
MSMEG_0440	hypothetical protein		6344	5544
MSMEG_0441	conserved hypothetical protein, putative		9646	8584
MSMEG_0441	conserved hypothetical protein, putative		7323	9518
MSMEG_0441	conserved hypothetical protein, putative		3876	12460
MSMEG_0442	tetracyclin repressor, C- all-alpha domain protein		659	938
MSMEG_0442	tetracyclin repressor, C- all-alpha domain protein		7176	4040
MSMEG_0442	tetracyclin repressor, C- all-alpha domain protein		3900	3709
MSMEG_0443	hydrolase, carbon-nitrogen family protein		659	713
MSMEG_0443	hydrolase, carbon-nitrogen family protein		659	759
MSMEG_0443	hydrolase, carbon-nitrogen family protein		659	691
MSMEG_0444	agmatine deiminase		659	638
MSMEG_0444	agmatine deiminase		659	336
MSMEG_0444	agmatine deiminase		3256	771
MSMEG_0445	amidohydrolase family protein		2159	413
MSMEG_0445	amidohydrolase family protein		1891	1085
MSMEG_0445	amidohydrolase family protein		6262	11680
MSMEG_0446	putrescine importer		5815	3801
MSMEG_0446	putrescine importer		12073	8704
MSMEG_0446	putrescine importer		659	1044
MSMEG_0447	conserved hypothetical protein		3074	1111
MSMEG_0447	conserved hypothetical protein		4174	754
MSMEG_0447	conserved hypothetical protein		1843	1530
MSMEG_0448	transcriptional regulator, MarR family protein		6463	3141
MSMEG_0448	transcriptional regulator, MarR family protein		8994	2514
MSMEG_0448	transcriptional regulator, MarR family protein		6058	2707
MSMEG_0449	transporter, major facilitator family protein, putative		659	572
MSMEG_0449	transporter, major facilitator family protein, putative		603	713
MSMEG_0449	transporter, major facilitator family protein, putative		659	486
MSMEG_0450	hypothetical protein		659	664
MSMEG_0450	hypothetical protein		659	665
MSMEG_0450	hypothetical protein		0	0
MSMEG_0451	oxidoreductase, FAD-linked		21273	2697
MSMEG_0451	oxidoreductase, FAD-linked		18222	2268
MSMEG_0451	oxidoreductase, FAD-linked		21454	2003
MSMEG_0452	inner membrane permease YgbN		659	805
MSMEG_0452	inner membrane permease YgbN		659	696
MSMEG_0452	inner membrane permease YgbN		659	641
MSMEG_0453	shikimate kinase	aroK	52426	21210
MSMEG_0453	shikimate kinase	aroK	659	775
MSMEG_0453	shikimate kinase	aroK	659	748
MSMEG_0454	GntR-family protein transcriptional regulator		3249	3422
MSMEG_0454	GntR-family protein transcriptional regulator		659	895
MSMEG_0454	GntR-family protein transcriptional regulator		351	1249
MSMEG_0455	aldehyde dehydrogenase		659	719
MSMEG_0455	aldehyde dehydrogenase		659	1449
MSMEG_0455	aldehyde dehydrogenase		659	874
MSMEG_0456	DNA gyrase subunit A		659	687
MSMEG_0456	DNA gyrase subunit A		659	690
MSMEG_0456	DNA gyrase subunit A		659	976
MSMEG_0457	DNA topoisomerase IV subunit B		5069	7410
MSMEG_0457	DNA topoisomerase IV subunit B		7589	6212
MSMEG_0457	DNA topoisomerase IV subunit B		659	4580
MSMEG_0458	two-component system sensor kinase		659	787
MSMEG_0458	two-component system sensor kinase		659	687
MSMEG_0458	two-component system sensor kinase		659	794
MSMEG_0459	two-component system response regulator		659	891
MSMEG_0459	two-component system response regulator		2752	382
MSMEG_0459	two-component system response regulator		1464	393
MSMEG_0460	alpha/beta hydrolase fold		659	1002
MSMEG_0460	alpha/beta hydrolase fold		659	1469
MSMEG_0460	alpha/beta hydrolase fold		836	1469
MSMEG_0461	CinZ protein		4133	2734
MSMEG_0461	CinZ protein		5571	4008
MSMEG_0461	CinZ protein		2601	4246
MSMEG_0462	MmpS4 protein		659	723
MSMEG_0462	MmpS4 protein		659	636
MSMEG_0462	MmpS4 protein		659	732
MSMEG_0463	MmpL4 protein		5251	1353
MSMEG_0463	MmpL4 protein		659	608
MSMEG_0463	MmpL4 protein		659	450
MSMEG_0464	phosphomethylpyrimidine kinase		5181	7139
MSMEG_0464	phosphomethylpyrimidine kinase		659	3179
MSMEG_0464	phosphomethylpyrimidine kinase		578	2216
MSMEG_0465	transcriptional regulator, TetR family protein		659	659
MSMEG_0465	transcriptional regulator, TetR family protein		659	684
MSMEG_0465	transcriptional regulator, TetR family protein		659	716
MSMEG_0466	hypothetical protein		659	1002
MSMEG_0466	hypothetical protein		659	611
MSMEG_0466	hypothetical protein		1142	391
MSMEG_0467	membrane transport protein		9115	14435
MSMEG_0467	membrane transport protein		4828	14685
MSMEG_0467	membrane transport protein		12588	14145
MSMEG_0468	integral membrane protein		0	0
MSMEG_0468	integral membrane protein		659	826
MSMEG_0468	integral membrane protein		659	440
MSMEG_0469	transcriptional regulatory protein PadR-		1517	2049
MSMEG_0469	transcriptional regulatory protein PadR-		659	659
MSMEG_0469	transcriptional regulatory protein PadR-		659	664
MSMEG_0470	para-nitrobenzyl esterase		1292	459
MSMEG_0470	para-nitrobenzyl esterase		659	757
MSMEG_0470	para-nitrobenzyl esterase		659	712
MSMEG_0471	transcriptional regulator LysR family protein		659	728
MSMEG_0471	transcriptional regulator LysR family protein		659	692
MSMEG_0471	transcriptional regulator LysR family protein		7531	9397
MSMEG_0472	putative lipoprotein		659	997
MSMEG_0472	putative lipoprotein		659	979
MSMEG_0472	putative lipoprotein		1437	3462
MSMEG_0473	transcriptional regulator, LuxR family protein		1390	2820
MSMEG_0473	transcriptional regulator, LuxR family protein		659	2416
MSMEG_0473	transcriptional regulator, LuxR family protein		2871	4516
MSMEG_0474	glucosamine--fructose-6-phosphate aminotransferase (isomerizing)		1076	500
MSMEG_0474	glucosamine--fructose-6-phosphate aminotransferase (isomerizing)		659	766
MSMEG_0474	glucosamine--fructose-6-phosphate aminotransferase (isomerizing)		659	416
MSMEG_0475	nucleotide-sugar dehydrogenase		7396	14790
MSMEG_0475	nucleotide-sugar dehydrogenase		8241	4691
MSMEG_0475	nucleotide-sugar dehydrogenase		4772	2894
MSMEG_0476	chitin synthase		659	623
MSMEG_0476	chitin synthase		4701	2831
MSMEG_0476	chitin synthase		659	671
MSMEG_0477	hypothetical protein		0	0
MSMEG_0477	hypothetical protein		659	635
MSMEG_0477	hypothetical protein		408	490
MSMEG_0478	secreted protein, putative		659	726
MSMEG_0478	secreted protein, putative		41612	9504
MSMEG_0478	secreted protein, putative		10200	5023
MSMEG_0479	hypothetical protein		5359	544
MSMEG_0479	hypothetical protein		659	658
MSMEG_0479	hypothetical protein		659	740
MSMEG_0480	transcriptional regulator, GntR family protein		659	770
MSMEG_0480	transcriptional regulator, GntR family protein		1166	1049
MSMEG_0480	transcriptional regulator, GntR family protein		5658	5373
MSMEG_0481	FAD dependent oxidoreductase		0	0
MSMEG_0481	FAD dependent oxidoreductase		659	506
MSMEG_0481	FAD dependent oxidoreductase		0	0
MSMEG_0482	dihydroxy-acid dehydratase		659	636
MSMEG_0482	dihydroxy-acid dehydratase		659	636
MSMEG_0482	dihydroxy-acid dehydratase		659	643
MSMEG_0483	shikimate transporter		468	731
MSMEG_0483	shikimate transporter		0	0
MSMEG_0483	shikimate transporter		659	758
MSMEG_0484	formamidase		659	705
MSMEG_0484	formamidase		659	2674
MSMEG_0484	formamidase		592	1009
MSMEG_0485	amidase		659	1095
MSMEG_0485	amidase		1414	1065
MSMEG_0485	amidase		1462	1633
MSMEG_0486	putative ABC transporter, periplasmic protein		659	700
MSMEG_0486	putative ABC transporter, periplasmic protein		0	0
MSMEG_0486	putative ABC transporter, periplasmic protein		0	0
MSMEG_0487	ABC transporter permease		659	443
MSMEG_0487	ABC transporter permease		0	0
MSMEG_0487	ABC transporter permease		0	0
MSMEG_0488	ABC transporter ATP-binding protein		0	0
MSMEG_0488	ABC transporter ATP-binding protein		0	0
MSMEG_0488	ABC transporter ATP-binding protein		5502	1217
MSMEG_0489	racemase		3795	1976
MSMEG_0489	racemase		659	1264
MSMEG_0489	racemase		659	731
MSMEG_0490	enoyl-CoA hydratase		659	672
MSMEG_0490	enoyl-CoA hydratase		1250	416
MSMEG_0490	enoyl-CoA hydratase		3782	792
MSMEG_0491	transcriptional regulator, LacI family protein		659	1161
MSMEG_0491	transcriptional regulator, LacI family protein		659	684
MSMEG_0491	transcriptional regulator, LacI family protein		3574	3948
MSMEG_0492	conserved hypothetical protein		659	730
MSMEG_0492	conserved hypothetical protein		659	776
MSMEG_0492	conserved hypothetical protein		659	841
MSMEG_0493	hypothetical protein		16902	14442
MSMEG_0493	hypothetical protein		17479	7747
MSMEG_0493	hypothetical protein		1597	1610
MSMEG_0494	hypothetical protein		1725	384
MSMEG_0494	hypothetical protein		659	685
MSMEG_0494	hypothetical protein		0	0
MSMEG_0495	glycerol dehydratase reactivase chain A, putative; this gene contains a frame shift which is not the result of sequencing error		1577	379
MSMEG_0495	glycerol dehydratase reactivase chain A, putative; this gene contains a frame shift which is not the result of sequencing error		659	740
MSMEG_0495	glycerol dehydratase reactivase chain A, putative; this gene contains a frame shift which is not the result of sequencing error		659	683
MSMEG_0496	coenzyme B12-dependent glycerol dehydrogenase small subunit		11256	3515
MSMEG_0496	coenzyme B12-dependent glycerol dehydrogenase small subunit		3450	277
MSMEG_0496	coenzyme B12-dependent glycerol dehydrogenase small subunit		24054	9862
MSMEG_0497	glycerol dehydratase large subunit		2925	449
MSMEG_0497	glycerol dehydratase large subunit		659	570
MSMEG_0497	glycerol dehydratase large subunit		3453	1267
MSMEG_0498	hypothetical protein		17908	2404
MSMEG_0498	hypothetical protein		780	558
MSMEG_0498	hypothetical protein		659	552
MSMEG_0499	amino acid permease-associated region		659	629
MSMEG_0499	amino acid permease-associated region		659	637
MSMEG_0499	amino acid permease-associated region		0	0
MSMEG_0500	regulator of polyketide synthase expression, putative		0	0
MSMEG_0500	regulator of polyketide synthase expression, putative		0	0
MSMEG_0500	regulator of polyketide synthase expression, putative		659	733
MSMEG_0501	glucosamine-6-phosphate deaminase 1		2128	1068
MSMEG_0501	glucosamine-6-phosphate deaminase 1		659	675
MSMEG_0501	glucosamine-6-phosphate deaminase 1		922	493
MSMEG_0502	glucosidase		3990	174
MSMEG_0502	glucosidase		0	0
MSMEG_0502	glucosidase		659	716
MSMEG_0503	DeoR-family protein transcriptional regulator		659	736
MSMEG_0503	DeoR-family protein transcriptional regulator		4811	2377
MSMEG_0503	DeoR-family protein transcriptional regulator		659	823
MSMEG_0504	carbohydrate kinase		10347	14657
MSMEG_0504	carbohydrate kinase		659	1086
MSMEG_0504	carbohydrate kinase		659	759
MSMEG_0505	probable sugar ABC transporter, substrate-binding protein, putative		4607	3385
MSMEG_0505	probable sugar ABC transporter, substrate-binding protein, putative		659	2775
MSMEG_0505	probable sugar ABC transporter, substrate-binding protein, putative		3937	4710
MSMEG_0506	ABC transporter, permease protein		659	6122
MSMEG_0506	ABC transporter, permease protein		659	4054
MSMEG_0506	ABC transporter, permease protein		4193	1732
MSMEG_0507	probable sugar ABC transporter, permease protein		659	713
MSMEG_0507	probable sugar ABC transporter, permease protein		659	872
MSMEG_0507	probable sugar ABC transporter, permease protein		659	932
MSMEG_0508	glycerol-phosphate porter		659	849
MSMEG_0508	glycerol-phosphate porter		659	1084
MSMEG_0508	glycerol-phosphate porter		659	2328
MSMEG_0509	transcriptional regulatory protein		2129	334
MSMEG_0509	transcriptional regulatory protein		10647	2457
MSMEG_0509	transcriptional regulatory protein		659	820
MSMEG_0510	D-tagatose-bisphosphate aldolase, class II, non-catalytic subunit		0	0
MSMEG_0510	D-tagatose-bisphosphate aldolase, class II, non-catalytic subunit		659	687
MSMEG_0510	D-tagatose-bisphosphate aldolase, class II, non-catalytic subunit		659	707
MSMEG_0511	putative sugar isomerase, AgaS family protein		0	0
MSMEG_0511	putative sugar isomerase, AgaS family protein		291	1150
MSMEG_0511	putative sugar isomerase, AgaS family protein		0	0
MSMEG_0512	BadF/BadG/BcrA/BcrD ATPase family protein		659	729
MSMEG_0512	BadF/BadG/BcrA/BcrD ATPase family protein		0	0
MSMEG_0512	BadF/BadG/BcrA/BcrD ATPase family protein		0	0
MSMEG_0513	integral membrane protein		659	633
MSMEG_0513	integral membrane protein		0	0
MSMEG_0513	integral membrane protein		659	635
MSMEG_0514	alpha-galactosidase		2864	1390
MSMEG_0514	alpha-galactosidase		659	668
MSMEG_0514	alpha-galactosidase		659	702
MSMEG_0515	probable sugar transporter sugar binding lipoprotein		0	0
MSMEG_0515	probable sugar transporter sugar binding lipoprotein		5638	2386
MSMEG_0515	probable sugar transporter sugar binding lipoprotein		659	721
MSMEG_0516	sugar transport system		0	0
MSMEG_0516	sugar transport system		0	0
MSMEG_0516	sugar transport system		659	695
MSMEG_0517	sugar binding-protein dependent transporter system permease		659	737
MSMEG_0517	sugar binding-protein dependent transporter system permease		659	647
MSMEG_0517	sugar binding-protein dependent transporter system permease		659	672
MSMEG_0518	ABC transporter, nucleotide binding/ATPase protein, sn-Glycerol-3-phosphate		659	687
MSMEG_0518	ABC transporter, nucleotide binding/ATPase protein, sn-Glycerol-3-phosphate		659	998
MSMEG_0518	ABC transporter, nucleotide binding/ATPase protein, sn-Glycerol-3-phosphate		1348	496
MSMEG_0519	conserved hypothetical protein		58530	57901
MSMEG_0519	conserved hypothetical protein		77507	98200
MSMEG_0519	conserved hypothetical protein		63424	60245
MSMEG_0520	porin		659	1170
MSMEG_0520	porin		6127	9514
MSMEG_0520	porin		1782	2104
MSMEG_0521	conserved hypothetical protein; this gene contains a frame shift which is not the result of sequencing error		32394	6455
MSMEG_0521	conserved hypothetical protein; this gene contains a frame shift which is not the result of sequencing error		659	749
MSMEG_0521	conserved hypothetical protein; this gene contains a frame shift which is not the result of sequencing error		33505	13185
MSMEG_0521	conserved hypothetical protein; this gene contains a frame shift which is not the result of sequencing error		6106	1416
MSMEG_0521	conserved hypothetical protein; this gene contains a frame shift which is not the result of sequencing error		14434	2634
MSMEG_0521	conserved hypothetical protein; this gene contains a frame shift which is not the result of sequencing error		659	4176
MSMEG_0522	pp24 protein		131530	38175
MSMEG_0522	pp24 protein		4299	1843
MSMEG_0522	pp24 protein		1594	686
MSMEG_0523	DNA-binding protein		659	473
MSMEG_0523	DNA-binding protein		659	736
MSMEG_0523	DNA-binding protein		9384	2826
MSMEG_0524	short chain dehydrogenase		17569	6871
MSMEG_0524	short chain dehydrogenase		659	1202
MSMEG_0524	short chain dehydrogenase		3983	796
MSMEG_0525	hypothetical protein		0	0
MSMEG_0525	hypothetical protein		0	0
MSMEG_0525	hypothetical protein		34110	7633
MSMEG_0526	oxidoreductase, GMC family protein		659	1687
MSMEG_0526	oxidoreductase, GMC family protein		659	553
MSMEG_0526	oxidoreductase, GMC family protein		659	626
MSMEG_0527	2-hydroxycyclohexnecarboxyl-CoA dehydrogenase		659	698
MSMEG_0527	2-hydroxycyclohexnecarboxyl-CoA dehydrogenase		659	697
MSMEG_0527	2-hydroxycyclohexnecarboxyl-CoA dehydrogenase		659	660
MSMEG_0528	conserved hypothetical protein		0	0
MSMEG_0528	conserved hypothetical protein		0	0
MSMEG_0528	conserved hypothetical protein		1997	292
MSMEG_0529	probable serine/threonine-protein kinase PknK		659	817
MSMEG_0529	probable serine/threonine-protein kinase PknK		659	633
MSMEG_0529	probable serine/threonine-protein kinase PknK		659	1129
MSMEG_0530	short chain dehydrogenase		1405	4700
MSMEG_0530	short chain dehydrogenase		659	11785
MSMEG_0530	short chain dehydrogenase		659	4527
MSMEG_0531	putative acyl-CoA dehydrogenase		1566	1329
MSMEG_0531	putative acyl-CoA dehydrogenase		3521	1471
MSMEG_0531	putative acyl-CoA dehydrogenase		659	1365
MSMEG_0532	transcriptional regulator, TetR family protein		1718	684
MSMEG_0532	transcriptional regulator, TetR family protein		0	0
MSMEG_0532	transcriptional regulator, TetR family protein		0	0
MSMEG_0533	gp236 protein		6632	7493
MSMEG_0533	gp236 protein		450	840
MSMEG_0533	gp236 protein		16277	9367
MSMEG_0534	permease, major facilitator family protein		3231	2739
MSMEG_0534	permease, major facilitator family protein		22332	11453
MSMEG_0534	permease, major facilitator family protein		659	1637
MSMEG_0535	GntR-family protein transcriptional regulator		7602	8874
MSMEG_0535	GntR-family protein transcriptional regulator		9294	5311
MSMEG_0535	GntR-family protein transcriptional regulator		2376	2269
MSMEG_0536	intracellular protease, PfpI family protein		26542	3714
MSMEG_0536	intracellular protease, PfpI family protein		26244	3779
MSMEG_0536	intracellular protease, PfpI family protein		21727	2980
MSMEG_0537	conserved hypothetical protein		659	836
MSMEG_0537	conserved hypothetical protein		659	1070
MSMEG_0537	conserved hypothetical protein		4539	3684
MSMEG_0537	conserved hypothetical protein		2886	5134
MSMEG_0537	conserved hypothetical protein		3963	4260
MSMEG_0537	conserved hypothetical protein		2702	4904
MSMEG_0538	regulatory protein, MarR		6368	2697
MSMEG_0538	regulatory protein, MarR		659	1102
MSMEG_0538	regulatory protein, MarR		1396	858
MSMEG_0539	transcriptional regulator, Crp/Fnr family protein		1505	3590
MSMEG_0539	transcriptional regulator, Crp/Fnr family protein		3407	8200
MSMEG_0539	transcriptional regulator, Crp/Fnr family protein		7848	6585
MSMEG_0540	transcriptional regulator, putative		5374	3973
MSMEG_0540	transcriptional regulator, putative		65502	11334
MSMEG_0540	transcriptional regulator, putative		3303	2959
MSMEG_0541	hypothetical protein		13383	34955
MSMEG_0541	hypothetical protein		15732	32618
MSMEG_0541	hypothetical protein		11359	28960
MSMEG_0542	antar domain protein		2513	3731
MSMEG_0542	antar domain protein		8382	6635
MSMEG_0542	antar domain protein		659	1864
MSMEG_0543	conserved hypothetical protein		0	0
MSMEG_0543	conserved hypothetical protein		659	660
MSMEG_0543	conserved hypothetical protein		659	715
MSMEG_0544	transcriptional regulator		659	6601
MSMEG_0544	transcriptional regulator		799	661
MSMEG_0544	transcriptional regulator		659	932
MSMEG_0545	transcriptional regulator, LuxR family protein		2958	7367
MSMEG_0545	transcriptional regulator, LuxR family protein		16994	11496
MSMEG_0545	transcriptional regulator, LuxR family protein		3703	4408
MSMEG_0546	conserved hypothetical protein		17452	11999
MSMEG_0546	conserved hypothetical protein		4254	11718
MSMEG_0546	conserved hypothetical protein		659	1046
MSMEG_0547	ISMsm5, transposase		8730	24572
MSMEG_0547	ISMsm5, transposase		659	9535
MSMEG_0547	ISMsm5, transposase		11454	11789
MSMEG_0548	chromosome replication initiation inhibitor protein		659	751
MSMEG_0548	chromosome replication initiation inhibitor protein		0	0
MSMEG_0548	chromosome replication initiation inhibitor protein		659	756
MSMEG_0549	ABC transporter, permease protein		9610	17284
MSMEG_0549	ABC transporter, permease protein		9548	12154
MSMEG_0549	ABC transporter, permease protein		1145	6040
MSMEG_0550	sulfonate binding protein		659	3117
MSMEG_0550	sulfonate binding protein		1441	5281
MSMEG_0550	sulfonate binding protein		659	2854
MSMEG_0551	ABC nitrate/sulfonate/bicarbonate transporter, ATPase subunit		659	4294
MSMEG_0551	ABC nitrate/sulfonate/bicarbonate transporter, ATPase subunit		2769	6177
MSMEG_0551	ABC nitrate/sulfonate/bicarbonate transporter, ATPase subunit		659	5756
MSMEG_0552	conserved hypothetical protein		659	1137
MSMEG_0552	conserved hypothetical protein		659	1024
MSMEG_0552	conserved hypothetical protein		659	1161
MSMEG_0553	probable sugar ABC transporter, substrate-binding protein, putative		659	1134
MSMEG_0553	probable sugar ABC transporter, substrate-binding protein, putative		659	1047
MSMEG_0553	probable sugar ABC transporter, substrate-binding protein, putative		659	305
MSMEG_0554	ABC transporter permease protein, putative		1003	609
MSMEG_0554	ABC transporter permease protein, putative		659	889
MSMEG_0554	ABC transporter permease protein, putative		659	719
MSMEG_0555	ABC transporter permease protein		0	0
MSMEG_0555	ABC transporter permease protein		659	733
MSMEG_0555	ABC transporter permease protein		372	638
MSMEG_0556	ABC transporter, nucleotide binding/ATPase protein		659	694
MSMEG_0556	ABC transporter, nucleotide binding/ATPase protein		2843	2886
MSMEG_0556	ABC transporter, nucleotide binding/ATPase protein		2751	640
MSMEG_0557	hypothetical protein		8683	9604
MSMEG_0557	hypothetical protein		10574	10459
MSMEG_0557	hypothetical protein		20988	12163
MSMEG_0558	conserved hypothetical protein		8221	7575
MSMEG_0558	conserved hypothetical protein		1245	2125
MSMEG_0558	conserved hypothetical protein		22382	18540
MSMEG_0559	conserved domain protein		42253	67937
MSMEG_0559	conserved domain protein		34045	51139
MSMEG_0559	conserved domain protein		46395	71022
MSMEG_0560	dihydrodipicolinate reductase, N-terminus domain protein	dapB	659	310
MSMEG_0560	dihydrodipicolinate reductase, N-terminus domain protein	dapB	3333	703
MSMEG_0560	dihydrodipicolinate reductase, N-terminus domain protein	dapB	4559	1325
MSMEG_0561	putative TetR family protein receptor protein		659	1208
MSMEG_0561	putative TetR family protein receptor protein		659	1051
MSMEG_0561	putative TetR family protein receptor protein		0	0
MSMEG_0562	conserved hypothetical protein		2588	3751
MSMEG_0562	conserved hypothetical protein		7105	5493
MSMEG_0562	conserved hypothetical protein		5227	1610
MSMEG_0563	hypothetical protein		3997	7885
MSMEG_0563	hypothetical protein		8893	5056
MSMEG_0563	hypothetical protein		952	781
MSMEG_0564	xanthine/uracil permease		0	0
MSMEG_0564	xanthine/uracil permease		659	587
MSMEG_0564	xanthine/uracil permease		659	1240
MSMEG_0565	putative glycosyl transferases group 1		1026	3365
MSMEG_0565	putative glycosyl transferases group 1		659	3190
MSMEG_0565	putative glycosyl transferases group 1		659	2437
MSMEG_0566	aliphatic amidase		659	2034
MSMEG_0566	aliphatic amidase		2163	3945
MSMEG_0566	aliphatic amidase		659	800
MSMEG_0567	selenophosphate synthetase		6500	22733
MSMEG_0567	selenophosphate synthetase		7524	21691
MSMEG_0567	selenophosphate synthetase		5951	24779
MSMEG_0568	radical SAM domain protein		4157	16853
MSMEG_0568	radical SAM domain protein		4110	18347
MSMEG_0568	radical SAM domain protein		9450	21292
MSMEG_0569	flavoprotein involved in K+ transport		4624	27654
MSMEG_0569	flavoprotein involved in K+ transport		7224	25938
MSMEG_0569	flavoprotein involved in K+ transport		8738	26638
MSMEG_0570	conserved hypothetical protein		11350	24285
MSMEG_0570	conserved hypothetical protein		5921	20312
MSMEG_0570	conserved hypothetical protein		39165	33626
MSMEG_0571	hydrolase, carbon-nitrogen family protein		2064	20139
MSMEG_0571	hydrolase, carbon-nitrogen family protein		659	13275
MSMEG_0571	hydrolase, carbon-nitrogen family protein		4346	18641
MSMEG_0572	conserved hypothetical protein		6368	18361
MSMEG_0572	conserved hypothetical protein		5029	21166
MSMEG_0572	conserved hypothetical protein		7097	23967
MSMEG_0573	putative ECF sigma factor RpoE1		659	696
MSMEG_0573	putative ECF sigma factor RpoE1		0	0
MSMEG_0573	putative ECF sigma factor RpoE1		659	677
MSMEG_0574	putative ECF sigma factor RpoE1		6082	2654
MSMEG_0574	putative ECF sigma factor RpoE1		8805	1851
MSMEG_0574	putative ECF sigma factor RpoE1		30782	18235
MSMEG_0575	MmpS1 protein		4084	4712
MSMEG_0575	MmpS1 protein		9738	7348
MSMEG_0575	MmpS1 protein		11376	7239
MSMEG_0576	MmpL4 protein		0	0
MSMEG_0576	MmpL4 protein		175	340
MSMEG_0576	MmpL4 protein		1425	1887
MSMEG_0577	major facilitator superfamily protein, putative		0	0
MSMEG_0577	major facilitator superfamily protein, putative		659	661
MSMEG_0577	major facilitator superfamily protein, putative		659	819
MSMEG_0578	acyl-CoA dehydrogenase, middle domain protein		0	0
MSMEG_0578	acyl-CoA dehydrogenase, middle domain protein		1800	1255
MSMEG_0578	acyl-CoA dehydrogenase, middle domain protein		659	590
MSMEG_0579	helix-turn-helix, Fis-type		0	0
MSMEG_0579	helix-turn-helix, Fis-type		996	1149
MSMEG_0579	helix-turn-helix, Fis-type		4585	2701
MSMEG_0580	conserved hypothetical protein		1476	1351
MSMEG_0580	conserved hypothetical protein		4564	6823
MSMEG_0580	conserved hypothetical protein		659	1226
MSMEG_0581	4-aminobutyrate transaminase	gabT	659	775
MSMEG_0581	4-aminobutyrate transaminase	gabT	659	695
MSMEG_0581	4-aminobutyrate transaminase	gabT	659	823
MSMEG_0582	succinic semialdehyde dehydrogenase		659	1655
MSMEG_0582	succinic semialdehyde dehydrogenase		7221	6074
MSMEG_0582	succinic semialdehyde dehydrogenase		7328	4544
MSMEG_0583	probable membrane protein		6036	1691
MSMEG_0583	probable membrane protein		6058	2753
MSMEG_0583	probable membrane protein		0	0
MSMEG_0584	hypothetical protein		17704	15867
MSMEG_0584	hypothetical protein		18737	15916
MSMEG_0584	hypothetical protein		19067	15905
MSMEG_0585	L-carnitine dehydratase/bile acid-inducible protein F		5019	2287
MSMEG_0585	L-carnitine dehydratase/bile acid-inducible protein F		1021	1454
MSMEG_0585	L-carnitine dehydratase/bile acid-inducible protein F		6770	1952
MSMEG_0586	stas domain, putative		147163	124547
MSMEG_0586	stas domain, putative		176714	158644
MSMEG_0586	stas domain, putative		175345	150981
MSMEG_0587	L-rhamnose 1-epimerase	rhaU	22830	13527
MSMEG_0587	L-rhamnose 1-epimerase	rhaU	37765	15510
MSMEG_0587	L-rhamnose 1-epimerase	rhaU	6695	13323
MSMEG_0588	putative rhamnose tranport protein, MFS family protein		1207	392
MSMEG_0588	putative rhamnose tranport protein, MFS family protein		659	474
MSMEG_0588	putative rhamnose tranport protein, MFS family protein		0	0
MSMEG_0589	L-rhamnose isomerase	rhaI	986	506
MSMEG_0589	L-rhamnose isomerase	rhaI	659	687
MSMEG_0589	L-rhamnose isomerase	rhaI	659	689
MSMEG_0590	rhamnulose-1-phosphate aldolase/alcohol dehydrogenase	rhaD	659	1226
MSMEG_0590	rhamnulose-1-phosphate aldolase/alcohol dehydrogenase	rhaD	3849	3656
MSMEG_0590	rhamnulose-1-phosphate aldolase/alcohol dehydrogenase	rhaD	579	500
MSMEG_0591	rhamnulokinase	rhaB	659	1798
MSMEG_0591	rhamnulokinase	rhaB	301	1109
MSMEG_0591	rhamnulokinase	rhaB	5279	425
MSMEG_0592	putative rhamnose catabolism operon transcriptional regulator		659	557
MSMEG_0592	putative rhamnose catabolism operon transcriptional regulator		659	454
MSMEG_0592	putative rhamnose catabolism operon transcriptional regulator		659	700
MSMEG_0593	conserved hypothetical protein		659	480
MSMEG_0593	conserved hypothetical protein		659	1675
MSMEG_0593	conserved hypothetical protein		5021	3672
MSMEG_0594	iron-sulfur cluster binding protein		659	709
MSMEG_0594	iron-sulfur cluster binding protein		659	305
MSMEG_0594	iron-sulfur cluster binding protein		659	730
MSMEG_0595	glycolate oxidase		4335	2697
MSMEG_0595	glycolate oxidase		2765	2117
MSMEG_0595	glycolate oxidase		1427	2682
MSMEG_0596	bacterial regulatory protein, GntR family protein		2711	4640
MSMEG_0596	bacterial regulatory protein, GntR family protein		659	502
MSMEG_0596	bacterial regulatory protein, GntR family protein		1765	1396
MSMEG_0597	conserved hypothetical protein		4653	4138
MSMEG_0597	conserved hypothetical protein		659	1782
MSMEG_0597	conserved hypothetical protein		659	954
MSMEG_0598	hypothetical protein		2043	1408
MSMEG_0598	hypothetical protein		9099	3547
MSMEG_0598	hypothetical protein		6960	3634
MSMEG_0599	acyl-CoA synthase		4073	1168
MSMEG_0599	acyl-CoA synthase		659	1366
MSMEG_0599	acyl-CoA synthase		659	727
MSMEG_0600	dehydrogenase		12011	7809
MSMEG_0600	dehydrogenase		9157	5176
MSMEG_0600	dehydrogenase		13743	4461
MSMEG_0601	conserved hypothetical protein		18545	6202
MSMEG_0601	conserved hypothetical protein		25602	29316
MSMEG_0601	conserved hypothetical protein		12791	9392
MSMEG_0602	hypothetical protein		7284	2842
MSMEG_0602	hypothetical protein		6864	5163
MSMEG_0602	hypothetical protein		9704	3642
MSMEG_0603	putative acyl-CoA dehydrogenase		659	724
MSMEG_0603	putative acyl-CoA dehydrogenase		659	685
MSMEG_0603	putative acyl-CoA dehydrogenase		659	857
MSMEG_0604	glyoxylate reductase		1938	1173
MSMEG_0604	glyoxylate reductase		659	875
MSMEG_0604	glyoxylate reductase		659	887
MSMEG_0605	conserved hypothetical protein		3038	1316
MSMEG_0605	conserved hypothetical protein		659	978
MSMEG_0605	conserved hypothetical protein		659	972
MSMEG_0606	transcriptional regulator, TetR family protein		0	0
MSMEG_0606	transcriptional regulator, TetR family protein		659	738
MSMEG_0606	transcriptional regulator, TetR family protein		4212	676
MSMEG_0607	methyltransferase, putative, family protein		659	828
MSMEG_0607	methyltransferase, putative, family protein		659	828
MSMEG_0607	methyltransferase, putative, family protein		4385	3789
MSMEG_0608	glyoxalase family protein		3739	10336
MSMEG_0608	glyoxalase family protein		46645	10526
MSMEG_0608	glyoxalase family protein		953	12609
MSMEG_0609	helix-turn-helix domain protein		659	643
MSMEG_0609	helix-turn-helix domain protein		659	678
MSMEG_0609	helix-turn-helix domain protein		659	657
MSMEG_0610	beta-lactamase		659	635
MSMEG_0610	beta-lactamase		659	868
MSMEG_0610	beta-lactamase		0	0
MSMEG_0611	para-nitrobenzyl esterase		659	582
MSMEG_0611	para-nitrobenzyl esterase		659	244
MSMEG_0611	para-nitrobenzyl esterase		659	727
MSMEG_0612	transcriptional regulator, TetR family protein		0	0
MSMEG_0612	transcriptional regulator, TetR family protein		0	0
MSMEG_0612	transcriptional regulator, TetR family protein		0	0
MSMEG_0613	conserved hypothetical protein		0	0
MSMEG_0613	conserved hypothetical protein		0	0
MSMEG_0613	conserved hypothetical protein		214	1024
MSMEG_0614	methyltransferase		0	0
MSMEG_0614	methyltransferase		659	671
MSMEG_0614	methyltransferase		737	610
MSMEG_0615	ATPase, AAA family protein		659	661
MSMEG_0615	ATPase, AAA family protein		659	522
MSMEG_0615	ATPase, AAA family protein		659	670
MSMEG_0616	conserved hypothetical protein		0	0
MSMEG_0616	conserved hypothetical protein		0	0
MSMEG_0616	conserved hypothetical protein		0	0
MSMEG_0617	ftsk/spoiiie family protein		659	680
MSMEG_0617	ftsk/spoiiie family protein		659	733
MSMEG_0617	ftsk/spoiiie family protein		659	1108
MSMEG_0618	pe family protein		659	1279
MSMEG_0618	pe family protein		2237	1445
MSMEG_0618	pe family protein		13450	5690
MSMEG_0619	ppe family protein		659	520
MSMEG_0619	ppe family protein		659	633
MSMEG_0619	ppe family protein		659	697
MSMEG_0620	pe family protein		4937	2317
MSMEG_0620	pe family protein		1895	907
MSMEG_0620	pe family protein		659	731
MSMEG_0621	low molecular weight protein antigen 7		1751	2084
MSMEG_0621	low molecular weight protein antigen 7		9532	5427
MSMEG_0621	low molecular weight protein antigen 7		659	767
MSMEG_0622	putative DNA-binding protein		3539	1250
MSMEG_0622	putative DNA-binding protein		2051	2637
MSMEG_0622	putative DNA-binding protein		14890	6211
MSMEG_0623	secretion protein Snm4	snm	659	720
MSMEG_0623	secretion protein Snm4	snm	3577	2925
MSMEG_0623	secretion protein Snm4	snm	659	815
MSMEG_0624	subtilase family protein		659	745
MSMEG_0624	subtilase family protein		659	614
MSMEG_0624	subtilase family protein		659	830
MSMEG_0625	conserved hypothetical protein		3081	2634
MSMEG_0625	conserved hypothetical protein		659	1635
MSMEG_0625	conserved hypothetical protein		3620	1485
MSMEG_0626	conserved hypothetical protein		659	628
MSMEG_0626	conserved hypothetical protein		659	755
MSMEG_0626	conserved hypothetical protein		1731	379
MSMEG_0627	glycosyl transferase, family protein 39		0	0
MSMEG_0627	glycosyl transferase, family protein 39		659	738
MSMEG_0627	glycosyl transferase, family protein 39		659	724
MSMEG_0628	amidohydrolase family protein		0	0
MSMEG_0628	amidohydrolase family protein		659	822
MSMEG_0628	amidohydrolase family protein		659	853
MSMEG_0629	trans-aconitate 2-methyltransferase		941	504
MSMEG_0629	trans-aconitate 2-methyltransferase		2533	1096
MSMEG_0629	trans-aconitate 2-methyltransferase		659	698
MSMEG_0630	conserved hypothetical protein		2130	334
MSMEG_0630	conserved hypothetical protein		2988	507
MSMEG_0630	conserved hypothetical protein		4282	831
MSMEG_0631	sulfatase family protein, authentic frameshift; this gene contains a frame shift which is not the result of sequencing error; identified by match to protein family HMM PF00884		659	1316
MSMEG_0631	sulfatase family protein, authentic frameshift; this gene contains a frame shift which is not the result of sequencing error; identified by match to protein family HMM PF00884		659	634
MSMEG_0631	sulfatase family protein, authentic frameshift; this gene contains a frame shift which is not the result of sequencing error; identified by match to protein family HMM PF00884		659	800
MSMEG_0632	conserved hypothetical protein		659	733
MSMEG_0632	conserved hypothetical protein		659	729
MSMEG_0632	conserved hypothetical protein		659	635
MSMEG_0633	PAP2 superfamily protein		659	791
MSMEG_0633	PAP2 superfamily protein		0	0
MSMEG_0633	PAP2 superfamily protein		1632	408
MSMEG_0634	PAP2 superfamily protein		0	0
MSMEG_0634	PAP2 superfamily protein		1295	367
MSMEG_0634	PAP2 superfamily protein		659	720
MSMEG_0635	putative conserved exported protein		2586	4647
MSMEG_0635	putative conserved exported protein		2683	462
MSMEG_0635	putative conserved exported protein		1158	673
MSMEG_0636	conserved hypothetical protein		7882	6301
MSMEG_0636	conserved hypothetical protein		7652	7882
MSMEG_0636	conserved hypothetical protein		12046	8570
MSMEG_0637	iron-sulfur binding oxidoreductase		23330	8683
MSMEG_0637	iron-sulfur binding oxidoreductase		18781	7034
MSMEG_0637	iron-sulfur binding oxidoreductase		20360	7702
MSMEG_0638	conserved hypothetical proline and threonine rich protein		659	3032
MSMEG_0638	conserved hypothetical proline and threonine rich protein		446	2779
MSMEG_0638	conserved hypothetical proline and threonine rich protein		105	2677
MSMEG_0639	oligopeptide transport ATP-binding protein AppF		83308	175653
MSMEG_0639	oligopeptide transport ATP-binding protein AppF		72388	149087
MSMEG_0639	oligopeptide transport ATP-binding protein AppF		79090	166866
MSMEG_0640	oligopeptide transport ATP-binding protein OppD		47598	49146
MSMEG_0640	oligopeptide transport ATP-binding protein OppD		35223	38665
MSMEG_0640	oligopeptide transport ATP-binding protein OppD		33553	41031
MSMEG_0641	binding-protein-dependent transport systems inner membrane component		31274	42138
MSMEG_0641	binding-protein-dependent transport systems inner membrane component		33109	43214
MSMEG_0641	binding-protein-dependent transport systems inner membrane component		29555	37697
MSMEG_0642	hypothetical ABC transporter permease protein YliD		76174	91862
MSMEG_0642	hypothetical ABC transporter permease protein YliD		89604	99718
MSMEG_0642	hypothetical ABC transporter permease protein YliD		55642	72017
MSMEG_0643	extracellular solute-binding protein, family protein 5, putative		23784	29209
MSMEG_0643	extracellular solute-binding protein, family protein 5, putative		23732	26729
MSMEG_0643	extracellular solute-binding protein, family protein 5, putative		23629	26814
MSMEG_0644	cupin domain protein		5077	4788
MSMEG_0644	cupin domain protein		7840	6823
MSMEG_0644	cupin domain protein		45597	16638
MSMEG_0645	putative beta-1,3-glucanase		17412	64841
MSMEG_0645	putative beta-1,3-glucanase		13548	50950
MSMEG_0645	putative beta-1,3-glucanase		17866	52507
MSMEG_0646	putative transporter		659	663
MSMEG_0646	putative transporter		0	0
MSMEG_0646	putative transporter		659	654
MSMEG_0647	phosphonate ABC transporter, ATP-binding protein	phnC	659	491
MSMEG_0647	phosphonate ABC transporter, ATP-binding protein	phnC	0	0
MSMEG_0647	phosphonate ABC transporter, ATP-binding protein	phnC	659	546
MSMEG_0648	hypothetical protein		0	0
MSMEG_0648	hypothetical protein		0	0
MSMEG_0648	hypothetical protein		5889	27313
MSMEG_0649	phosphonate-binding periplasmic protein		0	0
MSMEG_0649	phosphonate-binding periplasmic protein		191	199
MSMEG_0649	phosphonate-binding periplasmic protein		0	0
MSMEG_0650	GntR-family protein transcriptional regulator		659	754
MSMEG_0650	GntR-family protein transcriptional regulator		0	0
MSMEG_0650	GntR-family protein transcriptional regulator		1078	433
MSMEG_0651	putative conserved exported protein		659	1306
MSMEG_0651	putative conserved exported protein		75138	38880
MSMEG_0651	putative conserved exported protein		659	725
MSMEG_0652	hypothetical protein		1153	1967
MSMEG_0652	hypothetical protein		3207	3145
MSMEG_0652	hypothetical protein		659	842
MSMEG_0653	hypothetical protein; this gene contains a frame shift which is not the result of sequencing error; identified by Glimmer2; putative		659	636
MSMEG_0653	hypothetical protein; this gene contains a frame shift which is not the result of sequencing error; identified by Glimmer2; putative		659	636
MSMEG_0653	hypothetical protein; this gene contains a frame shift which is not the result of sequencing error; identified by Glimmer2; putative		659	552
MSMEG_0654	conserved hypothetical protein		659	73
MSMEG_0654	conserved hypothetical protein		659	597
MSMEG_0654	conserved hypothetical protein		659	588
MSMEG_0655	glucose 1-dehydrogenase, putative		8627	4784
MSMEG_0655	glucose 1-dehydrogenase, putative		8443	4734
MSMEG_0655	glucose 1-dehydrogenase, putative		6081	11174
MSMEG_0656	transcriptional regulator, TetR family protein		4764	2041
MSMEG_0656	transcriptional regulator, TetR family protein		11702	2063
MSMEG_0656	transcriptional regulator, TetR family protein		659	669
MSMEG_0657	Rieske 2Fe-2S domain protein		659	826
MSMEG_0657	Rieske 2Fe-2S domain protein		659	681
MSMEG_0657	Rieske 2Fe-2S domain protein		659	705
MSMEG_0658	polyamine ABC-transporter, inner membrane subunit		659	826
MSMEG_0658	polyamine ABC-transporter, inner membrane subunit		2925	1384
MSMEG_0658	polyamine ABC-transporter, inner membrane subunit		1966	2425
MSMEG_0659	polyamine ABC transporter permease protein		2772	941
MSMEG_0659	polyamine ABC transporter permease protein		0	0
MSMEG_0659	polyamine ABC transporter permease protein		0	0
MSMEG_0660	Bacterial extracellular solute-binding protein		659	701
MSMEG_0660	Bacterial extracellular solute-binding protein		659	795
MSMEG_0660	Bacterial extracellular solute-binding protein		659	746
MSMEG_0661	glutamate-1-semialdehyde 2,1-aminomutase		8555	12064
MSMEG_0661	glutamate-1-semialdehyde 2,1-aminomutase		659	471
MSMEG_0661	glutamate-1-semialdehyde 2,1-aminomutase		659	945
MSMEG_0662	putrescine transport ATP-binding protein PotG		7434	9699
MSMEG_0662	putrescine transport ATP-binding protein PotG		2946	1351
MSMEG_0662	putrescine transport ATP-binding protein PotG		7114	6711
MSMEG_0663	TetR-family protein transcriptional regulator		8681	4746
MSMEG_0663	TetR-family protein transcriptional regulator		687	1675
MSMEG_0663	TetR-family protein transcriptional regulator		659	842
MSMEG_0664	FAD dependent oxidoreductase		23415	1295
MSMEG_0664	FAD dependent oxidoreductase		659	1870
MSMEG_0664	FAD dependent oxidoreductase		659	1004
MSMEG_0665	sarcosine oxidase subunit beta, putative		659	672
MSMEG_0665	sarcosine oxidase subunit beta, putative		659	728
MSMEG_0665	sarcosine oxidase subunit beta, putative		659	660
MSMEG_0666	acetyl-CoA synthetase, putative		659	671
MSMEG_0666	acetyl-CoA synthetase, putative		659	671
MSMEG_0666	acetyl-CoA synthetase, putative		0	0
MSMEG_0667	butyryl-CoA dehydrogenase		659	619
MSMEG_0667	butyryl-CoA dehydrogenase		3711	3589
MSMEG_0667	butyryl-CoA dehydrogenase		995	785
MSMEG_0668	integral membrane protein		12666	12100
MSMEG_0668	integral membrane protein		13328	19420
MSMEG_0668	integral membrane protein		11748	11435
MSMEG_0669	hypothetical protein		90304	22801
MSMEG_0669	hypothetical protein		89088	22906
MSMEG_0669	hypothetical protein		87568	22186
MSMEG_0670	FAD dependent oxidoreductase		9516	2036
MSMEG_0670	FAD dependent oxidoreductase		7139	2434
MSMEG_0670	FAD dependent oxidoreductase		3501	771
MSMEG_0671	S-(hydroxymethyl)glutathione dehydrogenase		22339	9535
MSMEG_0671	S-(hydroxymethyl)glutathione dehydrogenase		41090	12578
MSMEG_0671	S-(hydroxymethyl)glutathione dehydrogenase		19218	4511
MSMEG_0672	conserved hypothetical protein		378090	42911
MSMEG_0672	conserved hypothetical protein		381822	41024
MSMEG_0672	conserved hypothetical protein		444782	52366
MSMEG_0673	hypothetical protein		14904	10993
MSMEG_0673	hypothetical protein		10849	15218
MSMEG_0673	hypothetical protein		8199	9185
MSMEG_0674	ErfK/YbiS/YcfS/YnhG family protein		659	3475
MSMEG_0674	ErfK/YbiS/YcfS/YnhG family protein		659	1460
MSMEG_0674	ErfK/YbiS/YcfS/YnhG family protein		659	1017
MSMEG_0675	putative cytochrome P450 144		659	177
MSMEG_0675	putative cytochrome P450 144		0	0
MSMEG_0675	putative cytochrome P450 144		0	0
MSMEG_0676	putative transcriptional regulatory protein		0	0
MSMEG_0676	putative transcriptional regulatory protein		659	729
MSMEG_0676	putative transcriptional regulatory protein		0	0
MSMEG_0678	deoxycytidine triphosphate deaminase	dcd	29983	7809
[truncated: 18,692 more rows]
