# Supplementary material for: Microarray dataset on the genome-wide expression profile of an M. smegmatis amtR mutant (JR258) compared to M. smegmatis mc2155
Source: Data Brief. 2016 Nov 23;10:38–40. doi: 10.1016/j.dib.2016.11.049 (PMC5137332; doi:10.1016/j.dib.2016.11.049)
Supplement: Supplementary file 6 — Supplementary material [file mmc6.txt]

Locus	GeneN	GeneS	IA	IB
MSMEG_2701	hypothetical protein		16799	17851
MSMEG_4251	cyclase/dehydrase		8878	10121
MSMEG_5210	hydrolase		711	753
Empty	Empty		9068	1047
MSMEG_5999	short chain dehydrogenase		711	957
MSMEG_3981	L-carnitine dehydratase/bile acid-inducible protein F		711	718
MSMEG_4281	cytosol aminopeptidase		12571	15635
MSMEG_4131	hypothetical protein		711	722
MSMEG_0081	conserved hypothetical protein		8777	9067
MSMEG_0545	"transcriptional regulator, LuxR family protein"		6621	4168
MSMEG_3823	3-oxoacyl-[acyl-carrier-protein] reductase		0	0
At1g01880	At1g01880		711	749
MSMEG_4543	ABC transporter system integral membrane protein		711	654
MSMEG_6286	aspartate transaminase		2227	5540
MSMEG_4436	transketolase		711	659
Empty	Empty		7856	1188
Obsolete	Obsolete		9087	2181
Obsolete	Obsolete		711	886
MSMEG_2872	short-chain dehydrogenase/reductase SDR		451	985
MSMEG_5917	conserved hypothetical protein		583	442
MSMEG_0928	UDP-N-acetylenolpyruvoylglucosamine reductase	murB	711	2694
MSMEG_4674	trigger factor	tig	81188	125640
MSMEG_1619	hypothetical protein		711	742
Obsolete	Obsolete		8178	4146
MSMEG_1779	hypothetical protein		4143	1541
Obsolete	Obsolete		5525	5313
MSMEG_0211	"ABC transporter, ATP-binding protein"		18305	22574
MSMEG_6713	"hydroxyquinol 1,2-dioxygenase"		711	642
MSMEG_6647	citrate synthase 2		711	737
MSMEG_1209	glycosidase		711	740
MSMEG_6056	transposase; this gene contains a frame shift which is not the result of sequencing error		711	2068
MSMEG_3733	conserved hypothetical protein		35594	33135
MSMEG_0187	acetyltransferase		4307	3762
MSMEG_2767	conserved hypothetical protein		711	844
At1g06450	At1g06450		711	1452
MSMEG_3260	LysR-family protein transcriptional regulator		711	787
MSMEG_4084	putative acyl-CoA dehydrogenase		711	3085
MSMEG_2315	conserved hypothetical protein		2351	3867
MSMEG_5409	conserved hypothetical protein		8569	9968
MSMEG_2341	conserved hypothetical protein		5528	4861
MSMEG_2210	CaiB/BaiF family protein; this gene contains a frame shift which is not the result of sequencing error		2952	1767
MSMEG_0629	trans-aconitate 2-methyltransferase		61	74
MSMEG_3276	integral membrane protein		25684	48683
MSMEG_0414	"oxidoreductase, 2OG-Fe(II) oxygenase family protein"		711	1640
MSMEG_0985	sugar transporter family protein		8148	9024
MSMEG_0471	transcriptional regulator LysR family protein		711	945
MSMEG_0792	thiamine biosynthesis protein ThiS	thiS	21056	22349
MSMEG_3154	membrane protein implicated in regulation of membrane protease activity		13034	16246
MSMEG_4212	transcriptional regulatory protein CitT		711	886
Empty	Empty		4159	1249
MSMEG_5524	"succinyl-CoA synthetase, alpha subunit"	sucD	42176	49336
MSMEG_3407	epoxide hydrolase		711	599
MSMEG_0616	conserved hypothetical protein		1515	394
MSMEG_4016	conserved hypothetical protein		9297	9717
MSMEG_2608	cobalt transport protein CbiM		51834	81350
MSMEG_3026	conserved hypothetical protein		8728	7788
MSMEG_5987	two-component regulator		711	898
At1g04410	At1g04410		3566	757
MSMEG_1571	integral membrane protein		711	794
MSMEG_1267	putative ribosylglycohydrolase; this gene contains a frame shift which is not the result of sequencing error; identified by match to protein family HMM PF00782		711	523
MSMEG_2344	dehydrogenase		25416	8266
MSMEG_6883	hypothetical protein; this region contains one or more premature stops and/or frameshifts which are not the result of sequencing error; identified by Glimmer2; putative		961	569
MSMEG_2421	conserved hypothetical protein		4955	5208
MSMEG_3960	transcriptional regulator		711	770
MSMEG_3994	short chain dehydrogenase		711	741
Obsolete	Obsolete		711	671
MSMEG_1835	TobH protein		15244	14938
Obsolete	Obsolete		711	736
MSMEG_1541	hypothetical protein		848	554
MSMEG_0009	hypothetical protein		62783	64795
Obsolete	Obsolete		711	698
MSMEG_3275	"RNA polymerase sigma factor, sigma-70 family protein"		711	755
MSMEG_3934	phosphoenolpyruvate synthase		711	760
MSMEG_3255	"DoxX subfamily protein, putative"		120117	41938
MSMEG_3414	conserved hypothetical protein		711	889
MSMEG_1533	subtilase family protein		711	702
MSMEG_2628	translation initiation factor IF-2	infB	61467	87071
MSMEG_1759	hypothetical protein		9417	7788
MSMEG_1136	conserved hypothetical protein		15878	25892
MSMEG_3450	"haloacid dehalogenase, type II"	dehII	711	843
At1g02290	At1g02290		711	727
MSMEG_0670	FAD dependent oxidoreductase		17659	9411
MSMEG_6490	major facilitator superfamily protein		711	759
MSMEG_2189	allophanate hydrolase	atzF	195249	5448
MSMEG_5321	hypothetical protein		711	704
MSMEG_0882	conserved hypothetical protein		6155	3587
Obsolete	Obsolete		711	702
MSMEG_4382	dehydrogenase/reductase SDR family protein member 10		11527	18456
MSMEG_6353	"delta3,5-delta2,4-dienoyl-CoA isomerase"		8717	15013
MSMEG_2630	DHH family protein		11385	18102
MSMEG_0581	4-aminobutyrate transaminase	gabT	711	1039
MSMEG_0361	Glycosyl hydrolase family protein 3		11439	19844
MSMEG_6501	hypothetical protein		17718	3557
MSMEG_5860	"transcriptional regulator, TetR family protein"		711	792
MSMEG_0651	putative conserved exported protein		319	1214
Empty	Empty		6505	985
MSMEG_1318	polysaccharide deacetylase family protein		711	865
MSMEG_4235	S-adenosyl-methyltransferase MraW	mraW	19732	15918
MSMEG_0281	choline dehydrogenase		2262	2940
MSMEG_4297	"acyltransferase, ws/dgat/mgat subfamily protein"		5330	5047
MSMEG_0383	conserved hypothetical protein		139231	258156
MSMEG_5156	"base excision DNA repair protein, HhH-GPD family protein"		18811	18540
MSMEG_2025	putative IclR family protein transcriptional regulator		711	1870
At1g05270	At1g05270		711	678
Obsolete	Obsolete		711	758
MSMEG_6023	transposase		0	0
MSMEG_5403	cadmium-translocating P-type ATPase	cadA	711	1284
Empty	Empty		1523	334
MSMEG_0918	"transcriptional regulator, XRE family protein"		36763	53476
MSMEG_1951	conserved domain protein		367427	187495
MSMEG_5584	short chain dehydrogenase		711	621
MSMEG_1514	conserved hypothetical protein		711	6151
MSMEG_5228	3-beta hydroxysteroid dehydrogenase/isomerase family protein		711	856
MSMEG_0661	"glutamate-1-semialdehyde 2,1-aminomutase"		711	993
MSMEG_1760	short-chain dehydrogenase/reductase SDR		54841	104745
MSMEG_4612	conserved hypothetical protein; this gene contains a frame shift which is not the result of sequencing error; identified by match to protein family HMM PF04978		4783	2711
MSMEG_5617	immunogenic protein MPT63		72137	20746
Obsolete	Obsolete		711	806
MSMEG_4703	glycerol-3-phosphate acyltransferase		711	2960
MSMEG_0104	"transcriptional regulator, LysR family protein"		711	781
Obsolete	Obsolete		711	2281
MSMEG_1176	hypothetical protein		711	2860
MSMEG_2842	nitrilotriacetate monooxygenase component A	ssuD	711	683
MSMEG_4368	"putative regulatory protein, FmdB family protein"		33989	43345
MSMEG_2055	"NADH-quinone oxidoreductase, I subunit"	nuoI	711	729
Obsolete	Obsolete		711	644
At1g01640	At1g01640		0	0
MSMEG_5413	exopolyphosphatase		1923	2964
MSMEG_0247	secreted peptidase		3638	5827
MSMEG_6573	conserved hypothetical protein		1781	334
MSMEG_5601	hypothetical protein		711	809
MSMEG_3380	"pyridoxamine 5'-phosphate oxidase-related, FMN-binding"		7804	7631
MSMEG_3381	acyl carrier protein phosphodiesterase		46637	54772
MSMEG_2124	"glycerol uptake facilitator, MIP channel"		28158	53841
MSMEG_2633	ABC transporter ATP-binding protein		711	817
Obsolete	Obsolete		12048	8975
MSMEG_5507	hypothetical protein		3257	4009
MSMEG_0637	iron-sulfur binding oxidoreductase		36262	11586
MSMEG_3370	hypothetical protein		1248	1460
MSMEG_2311	conserved hypothetical protein		1833	5577
MSMEG_2209	"transcriptional regulator, GntR family protein"		1576	5185
Empty	Empty		4305	947
MSMEG_2734	tRNA delta(2)-isopentenylpyrophosphate transferase	miaA	2187	4463
MSMEG_1282	hypothetical cytosolic protein		9901	7975
MSMEG_6124	putative ABC transporter periplasmic oligopeptide-binding protein		3060	1181
MSMEG_4216	conserved hypothetical protein		39370	35655
MSMEG_6934	thioredoxin	trx	25960	23280
MSMEG_5208	conserved hypothetical protein		1910	991
MSMEG_0650	GntR-family protein transcriptional regulator		711	622
At1g03260	At1g03260		0	0
MSMEG_1133	bifunctional short chain isoprenyl diphosphate synthase		15579	17447
MSMEG_5205	conserved hypothetical protein		0	0
MSMEG_2884	cyclohexanone monooxygenase		711	579
Empty	Empty		6247	1202
MSMEG_6625	glyoxalase family protein		1471	415
Obsolete	Obsolete		3548	3476
MSMEG_0284	ribosyldihydronicotinamide dehydrogenase (quinone)		7160	6006
MSMEG_4130	polysaccharide deacetylase family protein		711	653
MSMEG_0940	conserved hypothetical protein		10060	12211
MSMEG_2611	pyridine nucleotide-disulphide oxidoreductase family protein		10112	9079
MSMEG_1717	"ISMsm8, transposase"		5108	5292
MSMEG_0119	conserved hypothetical protein		33048	36506
Obsolete	Obsolete		711	700
MSMEG_0285	transcriptional regulator TetR family protein		0	0
MSMEG_1285	tetratricopeptide repeat family protein		711	756
MSMEG_2441	signal peptidase I	lepB	13376	19936
MSMEG_3269	putative sugar ABC transporter ATP-binding protein		711	893
MSMEG_5249	serine hydroxymethyltransferase	glyA	11069	16740
MSMEG_2771	TrkA protein		7428	10118
MSMEG_5150	putative pterin-4-alpha-carbinolamine dehydratase		14084	15804
Obsolete	Obsolete		14828	7266
Obsolete	Obsolete		711	761
At1g05540	At1g05540		711	716
MSMEG_1862	transposase		4245	5439
MSMEG_0302	"peptidase, S9A/B/C families"		454	1105
MSMEG_5650	AMP-dependent synthetase and ligase		711	693
MSMEG_5499	conserved hypothetical protein		0	0
MSMEG_6273	integral membrane protein		2595	1370
MSMEG_6619	conserved hypothetical protein; this gene contains a frame shift which is not the result of sequencing error		711	755
MSMEG_5050	"methionine aminopeptidase, type I"	map	711	1034
MSMEG_6473	tetracenomycin polyketide synthesis O-methyltransferase TcmP		3723	5763
MSMEG_5618	acyl-CoA dehydrogenase		0	0
Obsolete	Obsolete		711	906
MSMEG_0552	conserved hypothetical protein		7445	5862
MSMEG_6274	conserved hypothetical protein		4669	3252
Obsolete	Obsolete		3157	1852
MSMEG_5175	NAD-dependent deacetylase		10483	8087
Empty	Empty		4459	629
MSMEG_6927	MutT/nudix family protein		711	3160
MSMEG_0189	conserved hypothetical protein		711	805
MSMEG_2184	amino acid permease		673674	26765
MSMEG_4462	sodium:solute symporter		711	2937
MSMEG_3858	conserved hypothetical protein		34790	40865
MSMEG_2944	holliday junction DNA helicase RuvA	ruvA	2404	7250
MSMEG_4125	"oxidoreductase, short chain dehydrogenase/reductase family protein"		3456	4979
At1g04170	At1g04170		711	709
MSMEG_5715	conserved hypothetical protein		26911	36103
MSMEG_3006	Fe-dependent alcohol dehydrogenase		711	653
MSMEG_0406	acyl-coA-dehydrogenase		711	967
Empty	Empty		2162	307
MSMEG_4157	putative transposase		711	713
MSMEG_1935	TetR-family protein transcriptional regulator		4671	8286
MSMEG_6459	ferredoxin-dependent glutamate synthase 1		3651	8564
MSMEG_4532	"sulfate ABC transporter, permease protein CysT"	cysT	3938	6913
MSMEG_5580	Ku protein		4229	5878
MSMEG_0631	"sulfatase family protein, authentic frameshift; this gene contains a frame shift which is not the result of sequencing error; identified by match to protein family HMM PF00884"		288	1821
MSMEG_1263	conserved hypothetical protein		711	717
MSMEG_5357	conserved hypothetical protein		711	729
Obsolete	Obsolete		711	648
MSMEG_6815	secreted protein		6226	7491
Obsolete	Obsolete		539	144
MSMEG_2890	putative transcriptional regulator		0	0
MSMEG_1247	conserved hypothetical protein		13046	13158
MSMEG_3832	4-hydroxyacetophenone monooxygenase		711	524
MSMEG_3010	acetyl-hydrolase		711	717
Obsolete	Obsolete		1263	661
MSMEG_6838	putative esterase		0	0
MSMEG_3550	"ectoine/hydroxyectoine ABC transporter, ATP-binding protein"	ehuA	711	713
At1g03430	At1g03430		711	621
MSMEG_6669	"ABC transporter, permease protein"		0	0
MSMEG_2171	L-carnitine dehydratase/bile acid-inducible protein F		711	716
MSMEG_1316	peptide chain release factor 3	prfC	711	1813
MSMEG_5738	conserved hypothetical protein		10014	12262
MSMEG_0598	hypothetical protein		2054	1220
MSMEG_0540	"transcriptional regulator, putative"		5751	5500
MSMEG_3673	4-alpha-glucanotransferase	malQ	13544	9204
MSMEG_6407	Cof-like hydrolase		10782	13935
MSMEG_5920	FMN-dependent monooxygenase		110	2492
MSMEG_5486	"peptidase S1 and S6, chymotrypsin/Hap"		33141	24791
MSMEG_0158	formyl-coenzyme A transferase		2910	8007
MSMEG_1191	hypothetical protein		2715	5719
MSMEG_5702	molybdenum cofactor synthesis domain protein		35520	42861
MSMEG_2483	"transcriptional regulator, IclR family protein"		711	841
Empty	Empty		6289	1203
MSMEG_1073	"oxidoreductase, short-chain dehydrogenase/reductase family protein"		1600	7357
MSMEG_6049	secreted protein		711	996
MSMEG_5800	amidophosphoribosyltransferase	purF	26054	23856
MSMEG_4406	UsfY protein		4438	1087
MSMEG_1778	conserved hypothetical protein		1865	1464
MSMEG_4333	"transcriptional regulator, TetR family protein"		711	848
Obsolete	Obsolete		2378	5986
At1g04710	At1g04710		711	643
MSMEG_0443	"hydrolase, carbon-nitrogen family protein"		711	863
MSMEG_0660	Bacterial extracellular solute-binding protein		711	1162
Obsolete	Obsolete		711	823
Empty	Empty		1370	376
MSMEG_3356	conserved hypothetical protein TIGR00026		711	1894
Obsolete	Obsolete		34981	45138
MSMEG_6929	"integral membrane protein MviN, putative"		711	958
MSMEG_4707	non-heme bromoperoxidase BPO-A2		4854	3298
MSMEG_5103	succinyl-diaminopimelate desuccinylase	dapE	711	3720
Obsolete	Obsolete		2141	1047
MSMEG_1192	M23 peptidase domain protein		2175	1826
MSMEG_5497	conserved hypothetical protein		18418	3051
MSMEG_4792	virulence factor mce family protein		711	888
MSMEG_2744	thymidylate synthase		8504	9834
MSMEG_5395	sensor protein KdpD		711	897
MSMEG_4490	undecaprenyl diphosphate synthase	uppS	20166	27471
MSMEG_5638	metallo-beta-lactamase family protein		3593	11009
MSMEG_2907	hypothetical oxidoreductase YeiQ		711	882
MSMEG_2936	"hydrolase, nudix family protein"		711	4242
MSMEG_4821	conserved hypothetical protein		0	0
Obsolete	Obsolete		711	735
MSMEG_6709	cyclopentanol dehydrogenase		711	880
At1g03790	At1g03790		711	692
MSMEG_3267	transporter		711	1100
MSMEG_6069	CobW/P47K C- domain protein		711	689
MSMEG_4263	ubiquinol-cytochrome c reductase cytochrome b subunit		45480	66127
MSMEG_5671	YbaK/prolyl-tRNA synthetase associated region		711	1140
MSMEG_3899	ectoine synthase	ectC	711	936
MSMEG_2886	stress responsive A/B Barrel Domain family protein		0	0
MSMEG_4156	putative transposase		0	0
MSMEG_0507	"probable sugar ABC transporter, permease protein"		711	1220
MSMEG_2612	conserved hypothetical protein		73073	82999
Obsolete	Obsolete		711	707
MSMEG_0070	hypothetical protein		26563	36364
MSMEG_4359	hypothetical protein		2529	5106
MSMEG_0180	putative HTH-type transcriptional regulator		6517	3303
MSMEG_0549	"ABC transporter, permease protein"		10464	11583
At1g02810	At1g02810		711	584
MSMEG_0795	ABC transporter ATP-binding protein		19711	9534
MSMEG_5619	acyl-CoA dehydrogenase domain protein		711	584
MSMEG_4458	transmembrane transport protein		711	668
MSMEG_3958	glyoxalase/bleomycin resistance protein/dioxygenase		711	1640
MSMEG_2251	nitrate/nitrite response regulator protein		6840	3246
MSMEG_2153	"transcriptional regulator, TetR family protein"		665	939
MSMEG_5159	"DNA-binding response regulator, putative"		711	839
MSMEG_0342	hypothetical protein		711	889
MSMEG_4861	cyclase		0	0
MSMEG_5964	"glycosyl transferase, group 1, putative"		711	3949
MSMEG_0374	glycolate oxidase subunit		711	788
MSMEG_6782	hypothetical protein		711	756
MSMEG_6873	enoyl-CoA hydratase/isomerase; this gene contains a frame shift which is not the result of sequencing error		3481	3087
MSMEG_3483	mosc domain protein		9696	11706
Empty	Empty		7627	1637
MSMEG_5000	"transcriptional regulator, LysR family protein"		711	782
MSMEG_3573	"integral membrane protein, putative"		711	930
MSMEG_5305	choline dehydrogenase		711	778
MSMEG_1457	conserved hypothetical protein		711	926
MSMEG_6034	hypothetical protein		2268	322
MSMEG_2435	30S ribosomal protein S16		98695	104815
MSMEG_6572	methyltransferase		711	792
At1g03650	At1g03650		711	726
MSMEG_4970	hypothetical protein		711	1582
MSMEG_5932	conserved hypothetical protein		11565	5623
MSMEG_4705	"acyltransferase, ws/dgat/mgat subfamily protein"		11732	15805
MSMEG_2584	"penicillin-binding protein, putative"		10757	10282
MSMEG_2364	"glutamyl-tRNA(Gln) amidotransferase, C subunit"	gatC	29845	29658
MSMEG_2414	pantetheine-phosphate adenylyltransferase	coaD	3828	3208
MSMEG_4077	enoyl-CoA hydratase		0	0
MSMEG_6825	"caax amino protease family protein, putative"		711	783
MSMEG_1632	hypothetical protein		711	2937
MSMEG_1460	Pyridine nucleotide-disulphide oxidoreductase		711	729
MSMEG_6899	conserved hypothetical protein		711	1179
MSMEG_5288	putative serine/threonine protein kinase		0	0
Obsolete	Obsolete		711	736
MSMEG_5690	conserved hypothetical protein		10619	12560
MSMEG_3582	ATP-dependent protease La	lon	711	754
MSMEG_4663	protein IolB		711	919
MSMEG_5433	4Fe-4S binding domain protein		711	739
MSMEG_4200	peptidase M20		16298	18147
MSMEG_0322	glyoxylase family protein; this gene contains a frame shift which is not the result of sequencing error		1202	754
MSMEG_1444	ribosomal protein L29	rpmC	98916	90974
MSMEG_3923	conserved hypothetical protein		2957	4079
MSMEG_3922	hypothetical protein		2597	4780
At1g03050	At1g03050		711	719
MSMEG_4325	malonyl CoA-acyl carrier protein transacylase		82396	82311
MSMEG_5626	luciferase		165	309
Obsolete	Obsolete		2219	3289
MSMEG_3849	hypothetical protein		711	797
MSMEG_4841	conserved hypothetical protein		711	870
MSMEG_5228	3-beta hydroxysteroid dehydrogenase/isomerase family protein		3387	1971
MSMEG_0972	cytochrome C biogenesis protein transmembrane region		13741	13280
MSMEG_3555	hydrolase		2177	467
Obsolete	Obsolete		10758	11270
Obsolete	Obsolete		711	612
MSMEG_5553	"CheR methyltransferase, SAM binding domain protein"	cheR	2578	4663
MSMEG_6650	hypothetical protein		711	828
MSMEG_5405	"transcriptional regulator, ArsR family protein"		2626	4571
MSMEG_2001	sugar transporter		711	759
MSMEG_0408	type I modular polyketide synthase		2054	3960
MSMEG_4335	conserved hypothetical protein		1335	3620
Obsolete	Obsolete		22582	28920
MSMEG_4786	virulence factor mce family protein		711	762
MSMEG_1334	metallo-beta-lactamase family protein		4981	3658
MSMEG_6946	ribosomal protein L34	rpmH	123337	146642
MSMEG_4898	conserved hypothetical protein		29580	27274
MSMEG_2932	HIT family protein hydrolase		13771	15497
At1g04490	At1g04490		711	698
MSMEG_1134	putative protease HtpX		9481	17304
MSMEG_1586	beta-lactamase		711	694
Obsolete	Obsolete		23024	7018
MSMEG_2463	nicotine dehydrogenase chain A		711	2982
MSMEG_3722	bifunctional coenzyme PQQ synthesis protein C/D		0	0
MSMEG_2643	conserved hypothetical protein		872	866
Obsolete	Obsolete		711	863
MSMEG_5310	SAM-dependent methyltransferase		5789	3375
MSMEG_3925	AttM/AiiB family protein		0	0
MSMEG_2207	beta-ketothiolase		1708	1955
MSMEG_2847	"bacterial extracellular solute-binding protein, family protein 5"		711	691
MSMEG_5184	"alpha-methylacyl-CoA racemase, putative"		2979	6082
MSMEG_6603	NADH:flavin oxidoreductase/nadh oxidase		711	928
MSMEG_6682	"RNA polymerase sigma-70 factor, putative"		3025	861
MSMEG_2656	guanosine pentaphosphate synthetase I/polyribonucleotide nucleotidyltransferase	gpsI	18031	25494
MSMEG_2098	fumarylacetoacetate hydrolase family protein		711	904
MSMEG_0486	"putative ABC transporter, periplasmic protein"		711	705
MSMEG_3188	adenosylmethionine-8-amino-7-oxononanoate transaminase	bioA	711	936
MSMEG_0229	dihydroxy-acid dehydratase	ilvD	29643	42033
Obsolete	Obsolete		711	10885
Obsolete	Obsolete		8669	9550
MSMEG_1487	conserved hypothetical protein		4595	3198
At1g02910	At1g02910		0	0
MSMEG_3107	conserved hypothetical protein		3600	4073
MSMEG_1702	amidohydrolase		12586	14285
MSMEG_1610	glutamine-hydrolyzing GMP synthase		6287	6411
MSMEG_4175	"transcriptional regulator, ArsR family protein"		711	899
Obsolete	Obsolete		2569	803
MSMEG_0890	HD domain protein		6551	5536
MSMEG_0555	ABC transporter permease protein		711	678
MSMEG_3971	hypothetical protein		0	0
MSMEG_5803	hypothetical protein		2487	3573
MSMEG_0688	aspartate aminotransferase		6535	9077
MSMEG_4482	DNA primase		43	89
Empty	Empty		4244	1835
MSMEG_4390	hypothetical protein		711	458
MSMEG_5776	phosphate transport system regulatory protein PhoU	phoU	17092	15714
Empty	Empty		3307	390
MSMEG_5933	conserved hypothetical protein		325	598
MSMEG_6808	hypothetical protein		711	718
MSMEG_1573	carbohydrate kinase family protein		711	7235
MSMEG_1660	"oxidoreductase, 2-nitropropane dioxygenase family protein"		711	1358
MSMEG_6578	hypothetical protein		711	710
MSMEG_5703	molybdenum cofactor biosynthesis protein C	moaC	21916	22158
MSMEG_0919	heparin-binding hemagglutinin		46093	68759
At1g02630	At1g02630		0	0
MSMEG_6752	endoglucanase A		9935	13032
MSMEG_3392	acyl-CoA dehydrogenase domain protein		711	838
MSMEG_1272	putative ribosylglycohydrolase		543	983
MSMEG_2751	hypothetical protein		711	1109
MSMEG_0026	putative membrane protein		80204	96760
MSMEG_5977	"dTDP-4-dehydrorhamnose 3,5-epimerase"	rfbC	738	705
MSMEG_6119	conserved hypothetical protein		711	693
MSMEG_2560	conserved hypothetical protein		711	727
MSMEG_4561	"ABC Fe3+-siderophores transporter, periplasmic binding protein"		1112	5547
MSMEG_2293	conserved hypothetical protein		711	1387
MSMEG_3131	AMP-binding protein		1319	517
MSMEG_5465	"transcriptional regulator, AraC family protein"		168	1986
MSMEG_5678	glyoxalase/bleomycin resistance protein/dioxygenase		7374	11434
Obsolete	Obsolete		711	906
MSMEG_4851	caib/baif family protein		711	732
MSMEG_5463	"6-phosphogluconate dehydrogenase, NAD-binding"		711	705
Obsolete	Obsolete		711	760
MSMEG_5442	glutamate dehydrogenase		3691	4017
MSMEG_0520	porin		3763	7274
MSMEG_6684	agarase		3320	2531
Obsolete	Obsolete		24614	30358
Obsolete	Obsolete		32884	39211
At1g04500	At1g04500		711	679
MSMEG_4559	"ABC transporter, membrane spanning protein"		3185	8389
MSMEG_5923	acetyl-CoA acetyltransferase		711	1456
MSMEG_4704	acyltransferase family protein		3659	4376
MSMEG_4061	translation initiation inhibitor		711	790
MSMEG_4071	conserved hypothetical protein; this region contains one or more premature stops and/or frameshifts which are not the result of sequencing error		1432	4809
MSMEG_1127	probable conserved transmembrane protein		711	1757
MSMEG_2229	enoyl-CoA hydratase		1527	401
MSMEG_5857	hypothetical oxidoreductase		711	819
MSMEG_6446	hypothetical protein		2695	6609
MSMEG_3799	conserved hypothetical protein		7537	9083
MSMEG_6386	membrane protein		3419	6273
Empty	Empty		4129	577
MSMEG_4627	nucleoside diphosphate kinase		39432	43110
MSMEG_0798	hypothetical protein		3872	3458
Empty	Empty		4883	1768
MSMEG_0741	conserved hypothetical protein		2633	7195
MSMEG_4885	conserved hypothetical protein		711	759
MSMEG_0426	"transcriptional regulator, GntR family protein"		0	0
MSMEG_1565	"transcriptional regulator, TetR family protein"		12506	13687
MSMEG_3327	hypothetical protein		5561	4896
MSMEG_5579	MarR-family protein transcriptional regulator		2438	1436
MSMEG_2474	probable cutinase Cut3		711	828
At1g02950	At1g02950		0	0
MSMEG_4542	oligopeptide transport integral membrane protein		711	722
MSMEG_5519	monooxygenase		0	0
MSMEG_1515	two-component sensor histidine kinase		10064	17747
MSMEG_2678	hypothetical protein		711	885
Obsolete	Obsolete		33103	40618
Obsolete	Obsolete		4227	156
MSMEG_2029	3-ketoacyl-ACP/CoA redutase		711	696
MSMEG_3114	conserved hypothetical protein		711	858
MSMEG_0210	LprO protein		8663	13098
MSMEG_1348	RNA polymerase ECF-subfamily protein sigma factor		711	690
MSMEG_2869	3-ketosteroid-delta-1-dehydrogenase		0	0
MSMEG_5352	conserved hypothetical protein		7118	9194
MSMEG_4919	conserved hypothetical protein		30756	45205
MSMEG_5034	hypothetical protein		711	708
MSMEG_5775	LytR/CpsA/Psr family protein		6325	14280
MSMEG_2307	conserved hypothetical protein		711	988
MSMEG_0797	conserved hypothetical protein; this gene contains a frame shift which is not the result of sequencing error		711	1097
MSMEG_4082	monoxygenase		711	800
MSMEG_0420	conserved hypothetical protein		3454	8411
MSMEG_0721	RemQ protein; this gene contains a frame shift which is not the result of sequencing error		12809	8736
MSMEG_4030	conserved hypothetical protein		711	831
MSMEG_3099	6-phosphogluconolactonase	pgl	38005	64361
At1g01610	At1g01610		0	0
MSMEG_6122	"ABC transporter, membrane spanning protein"		2782	237
MSMEG_2962	protein-export membrane protein SecF		16506	21028
Obsolete	Obsolete		4224	572
MSMEG_4338	possible transcriptional regulatory protein		2511	1251
MSMEG_4804	conserved hypothetical protein		49127	63308
MSMEG_2112	secreted protein		19311	6668
MSMEG_2895	short chain oxidoreductase		711	934
MSMEG_6029	conserved hypothetical protein		697	844
MSMEG_3285	3-isopropylmalate dehydrogenase		668	1071
MSMEG_4485	glycyl-tRNA synthetase	glyS	13834	19266
MSMEG_3076	gamma-glutamyltransferase	ggt	816	823
Empty	Empty		2100	581
MSMEG_1887	hypothetical protein		6553	7203
MSMEG_4672	Clp protease	clpP	48110	72954
Empty	Empty		5384	848
MSMEG_2542	integral membrane protein DUF6		711	597
MSMEG_2651	alkanesulfonate monooxygenase family protein		4349	8321
MSMEG_4696	alpha-amylase family protein		711	1186
MSMEG_1784	type I topoisomerase		1410	864
MSMEG_1163	hypothetical protein		4070	504
MSMEG_1441	50S ribosomal protein L22		140607	169798
MSMEG_2386	"transcriptional regulator, IclR family protein"		3374	8722
At1g05080	At1g05080		0	0
Obsolete	Obsolete		711	1670
MSMEG_2796	integral membrane protein		711	1021
MSMEG_5578	hypothetical protein		711	763
MSMEG_2903	transposase; this gene contains a frame shift which is not the result of sequencing error		711	1040
MSMEG_1597	Transcription factor WhiB		89691	120670
MSMEG_6771	conserved hypothetical protein		711	762
MSMEG_6145	hypothetical protein		4541	8028
MSMEG_2327	nudix hydrolase		10169	12905
MSMEG_0432	uroporphyrinogen-III synthetase		19334	17905
MSMEG_2060	"NADH-quinone oxidoreducatase, D subunit"	nuoD	711	750
MSMEG_2737	ppe family protein		2411	829
MSMEG_5622	putative acyl-CoA dehydrogenase		711	541
MSMEG_1278	death-on-curing protein		3224	3049
MSMEG_5483	porin		740131	1170929
MSMEG_6554	hypothetical ABC transporter ATP-binding protein		711	800
Obsolete	Obsolete		711	701
MSMEG_2993	"acyl-CoA dehydrogenase, C- domain protein"		711	718
MSMEG_2445	conserved hypothetical protein		711	2241
MSMEG_0674	ErfK/YbiS/YcfS/YnhG family protein		6896	7755
MSMEG_4508	conserved domain protein		1365	1433
MSMEG_3585	MmpS2 protein		711	707
MSMEG_5639	enoyl-CoA hydratase		31949	37277
At1g05620	At1g05620		711	734
MSMEG_0350	virulence factor Mce family protein		498	489
MSMEG_2314	putative esterase family protein		3438	6036
MSMEG_0889	succinic semialdehyde dehydrogenase		11644	15353
MSMEG_4252	conserved hypothetical protein		9172	9588
Obsolete	Obsolete		4646	2929
MSMEG_1640	ATP/GTP-binding protein		44051	49012
MSMEG_5596	oxidoreductase		0	0
MSMEG_2407	morphine 6-dehydrogenase		68041	67463
MSMEG_3876	"phosphotransferase enzyme family protein, putative"		711	819
MSMEG_6113	D-alanyl-D-alanine carboxypeptidase/D-alanyl-D-alanine-endopeptidase	dacB	8198	10708
Obsolete	Obsolete		15578	14159
Empty	Empty		6107	1191
MSMEG_5450	redox-sensitive transcriptional activator SoxR	soxR	4182	3521
MSMEG_0222	conserved hypothetical protein		1113	6929
Empty	Empty		7919	1210
Obsolete	Obsolete		20437	20830
MSMEG_0106	sensory histidine kinase		711	674
MSMEG_0279	amino acid permease		0	0
MSMEG_1733	conserved hypothetical protein		711	628
MSMEG_3294	hypothetical protein		711	787
MSMEG_1091	urease accessory protein UreE 1		970	675
MSMEG_5416	LpqU protein		4174	5837
At1g02475	At1g02475		0	0
MSMEG_6071	metallo-beta-lactamase superfamily protein		711	1788
MSMEG_4472	multidrug-efflux transporter protein		711	774
MSMEG_1838	cationic amino acid transporter		950	1766
MSMEG_2820	hypothetical protein		26450	40111
MSMEG_0066	"early secretory antigenic target, 6 kDa"		665240	1015936
MSMEG_6325	conserved hypothetical protein		711	787
MSMEG_2227	carnitinyl-CoA dehydratase		711	930
MSMEG_4816	"6-phosphogluconate dehydrogenase, NAD-binding"		711	797
MSMEG_3583	monooxygenase		623	843
MSMEG_6842	"2,2-dialkylglycine decarboxylase"		711	880
MSMEG_1193	TROVE domain protein		9678	8363
MSMEG_5525	"succinyl-CoA synthetase, beta subunit"	sucC	74428	108444
MSMEG_1831	Transcription factor WhiB		93831	122586
MSMEG_1648	putative transcriptional regulator		711	795
MSMEG_5899	virulence factor Mce family protein		711	843
MSMEG_2658	beta-lactamase		16537	18116
MSMEG_3102	transaldolase	tal	103083	128922
MSMEG_5426	UDP-N-acetylglucosamine pyrophosphorylase	glmU	711	761
MSMEG_0592	putative rhamnose catabolism operon transcriptional regulator		711	1011
Obsolete	Obsolete		96026	43536
Obsolete	Obsolete		711	756
MSMEG_6483	methyltransferase type 11		6140	8807
At1g04780	At1g04780		0	0
MSMEG_3106	quinone oxidoreductase		28365	43894
MSMEG_6616	S-(hydroxymethyl)glutathione dehydrogenase		44169	21860
MSMEG_1190	serine/threonine-protein kinase PknD		711	680
MSMEG_4537	major membrane protein I		4443	5780
Obsolete	Obsolete		165238	460132
MSMEG_0712	"transcriptional regulator, TetR family protein"		414	965
MSMEG_6692	putative glutamine-binding periplasmic protein		711	1235
MSMEG_1203	methoxy mycolic acid synthase 1		4760	10877
MSMEG_1172	arsenical-resistance protein	arsB	711	770
Obsolete	Obsolete		7116	11482
MSMEG_1231	inner membrane protein YidH		711	680
Empty	Empty		6891	1213
MSMEG_3717	short-chain dehydrogenase/reductase SDR; this gene contains a frame shift which is not the result of sequencing error		711	660
MSMEG_5978	GlcNAc-PI de-N-acetylase family protein		711	647
MSMEG_4727	mycocerosic acid synthase		4900	5213
MSMEG_6646	methylisocitrate lyase	prpB	711	860
MSMEG_1961	conserved hypothetical protein		2737	7778
MSMEG_3091	ribose transport ATP-binding protein RbsA		711	732
MSMEG_3895	proteasome beta subunit		65112	107133
Obsolete	Obsolete		711	503
MSMEG_0834	tuberculin related peptide		12745	10732
MSMEG_1526	probable cutinase		3020	5694
At1g03180	At1g03180		0	0
MSMEG_4572	"DNA polymerase III, delta subunit"		994	792
MSMEG_1929	conserved hypothetical protein		6668	9961
Obsolete	Obsolete		711	864
MSMEG_3059	esterase		5404	6476
MSMEG_1788	conserved hypothetical protein		183002	87680
Obsolete	Obsolete		8835	5331
MSMEG_6340	short-chain dehydrogenase/reductase SDR		711	766
Obsolete	Obsolete		711	768
MSMEG_3776	N-acetyl-gamma-glutamyl-phosphate reductase	argC	42798	33422
MSMEG_1298	guanine deaminase		4187	4342
MSMEG_0092	probable transcriptional regulatory protein		41534	50618
MSMEG_5751	putative adhesin/hemolysin		2991	3861
MSMEG_3340	hypothetical protein		2141	684
Obsolete	Obsolete		13503	22601
MSMEG_5570	DNA ligase		711	933
MSMEG_3235	"ABC-type amino acid transport system, secreted component"		110472	165507
MSMEG_6568	"regulatory protein, LuxR, putative"		0	0
MSMEG_0368	hypothetical protein		3769	3805
MSMEG_2551	hypothetical protein		711	794
MSMEG_6749	conserved hypothetical protein		4575	3536
Obsolete	Obsolete		446	840
MSMEG_2704	transposase; this gene contains a frame shift which is not the result of sequencing error; identified by match to protein family HMM PF01548		6682	6297
At1g05360	At1g05360		711	830
MSMEG_4279	adenylate and Guanylate cyclase catalytic domain protein		711	849
MSMEG_2269	NHL repeat protein		711	3935
MSMEG_4101	"ABC-type transporter, substrate binding protein"		1395	406
MSMEG_4432	hypothetical protein		1407	426
MSMEG_1124	putative ferredoxin FdxA		2235	4182
MSMEG_1738	probable conserved transmembrane protein		7432	4774
MSMEG_3423	probable IclR family protein regulator		4725	5229
MSMEG_3250	"ABC transporter, ATP-binding protein"		21765	26198
MSMEG_0300	amidohydrolase family protein		711	707
MSMEG_3730	"helix-turn-helix, Fis-type, putative"		1536	1788
MSMEG_1128	conserved hypothetical protein		711	960
Empty	Empty		2973	207
MSMEG_5871	HIT family protein		6940	6469
MSMEG_0480	"transcriptional regulator, GntR family protein"		2957	3006
Obsolete	Obsolete		711	1136
MSMEG_1570	carboxylesterase		1458	3062
MSMEG_3343	hypothetical protein		711	1048
MSMEG_2332	amino acid carrier protein		234760	280028
MSMEG_3813	NAD-dependent epimerase/dehydratase		711	810
MSMEG_4054	hypothetical protein		4673	5258
MSMEG_6383	transcription regulator FurA		711	1209
MSMEG_4121	GntR-family protein transcriptional regulator		3169	7525
At1g06440	At1g06440		711	706
MSMEG_6794	DNA-binding protein		711	801
MSMEG_2650	acyl-CoA dehydrogenase		556	4396
MSMEG_5166	Na+/solute symporter		711	1039
MSMEG_2977	hypothetical protein		711	761
Obsolete	Obsolete		711	1099
Obsolete	Obsolete		1349	765
MSMEG_2013	"oxidoreductase, short chain dehydrogenase/reductase family protein"		711	725
MSMEG_4846	probable enoyl-CoA hydratase		711	707
MSMEG_6754	MaoC like domain protein		2914	6108
MSMEG_2058	"NADH-quinone oxidoreductase, F subunit"	nuoF	711	993
MSMEG_0023	conserved hypothetical protein		14885	28111
MSMEG_5696	'Cold-shock' DNA-binding domain protein		35715	37920
MSMEG_5162	cinnamoyl ester hydrolase		711	702
MSMEG_3793	translation initiation factor IF-3	infC	28593	34547
MSMEG_0858	cell division control protein Cdc48		2305	4885
MSMEG_4735	conserved hypothetical protein		711	1256
MSMEG_5018	Adenylate and Guanylate cyclase catalytic domain protein		711	778
MSMEG_2383	glutamyl-tRNA synthetase	gltX	20310	25138
MSMEG_2440	ribosomal protein L19	rplS	326362	313684
MSMEG_2297	glutaredoxin		74644	122334
Obsolete	Obsolete		865	560
MSMEG_2902	"hydrolase, putative"		3805	4114
At1g01010	At1g01010		711	516
MSMEG_1123	cobalamin synthesis protein		370	326
MSMEG_0214	L-sorbosone dehydrogenase		3385	3728
MSMEG_3465	acyl-CoA synthase		3138	3709
MSMEG_6739	hypothetical protein		20762	14529
MSMEG_6415	conserved hypothetical protein		2658	3455
MSMEG_3961	transcriptional regulator		711	1678
MSMEG_6081	conserved hypothetical protein		29710	32339
MSMEG_3121	DNA-binding protein		30353	30616
MSMEG_0152	Alanine dehydrogenase/pyridine nucleotide transhydrogenase		711	856
MSMEG_0875	putative sialic acid transporter		711	939
MSMEG_1406	conserved hypothetical protein		2713	4767
MSMEG_2701	hypothetical protein		16579	17486
MSMEG_4251	cyclase/dehydrase		11050	10062
MSMEG_5210	hydrolase		877	849
Empty	Empty		2594	237
MSMEG_5999	short chain dehydrogenase		711	1212
MSMEG_3981	L-carnitine dehydratase/bile acid-inducible protein F		0	0
MSMEG_4281	cytosol aminopeptidase		15748	19464
MSMEG_4131	hypothetical protein		711	942
Obsolete	Obsolete		9309	5361
MSMEG_4129	hypothetical protein		4679	3274
MSMEG_1070	3-oxoacyl-[acyl-carrier-protein] reductase		711	776
At1g01290	At1g01290		0	0
MSMEG_5064	malyl-CoA lyase		3478	4389
MSMEG_5589	manganese transport protein MntH		711	1013
Obsolete	Obsolete		766	640
MSMEG_5231	hypothetical protein		16490	19464
MSMEG_5328	conserved hypothetical protein		298379	169657
MSMEG_4582	conserved hypothetical protein		1523	2433
MSMEG_5992	conserved hypothetical protein		452	1104
MSMEG_1744	hypothetical protein		711	682
MSMEG_3248	ABC transporter branched chain amino acid transport permease		17314	37059
MSMEG_5322	hypothetical protein		711	939
MSMEG_0271	conserved hypothetical protein		1511	370
Obsolete	Obsolete		6990	4632
MSMEG_1779	hypothetical protein		5691	1683
Obsolete	Obsolete		11100	8081
MSMEG_0211	"ABC transporter, ATP-binding protein"		17031	24455
MSMEG_6713	"hydroxyquinol 1,2-dioxygenase"		0	0
MSMEG_6647	citrate synthase 2		711	781
MSMEG_1209	glycosidase		688	585
MSMEG_6056	transposase; this gene contains a frame shift which is not the result of sequencing error		711	1076
Obsolete	Obsolete		711	793
MSMEG_3460	ferric uptake regulation protein		108493	30550
MSMEG_4868	"transcriptional regulator, IclR family protein, C- domain protein"		711	869
At1g05850	At1g05850		711	775
MSMEG_1512	"dTDP-glucose 4,6-dehydratase"	rfbB	30304	35085
MSMEG_4536	conserved hypothetical protein		455	2238
MSMEG_4203	"peptidase S8 and S53, subtilisin, kexin, sedolisin"		711	780
MSMEG_6579	conserved hypothetical protein		81349	56059
MSMEG_6944	"conserved hypothetical protein, putative"		18923	17078
Obsolete	Obsolete		711	750
MSMEG_3211	"imidazoleglycerol phosphate synthase, cyclase subunit"	hisF	10011	9864
MSMEG_5245	universal stress protein family protein		711	974
MSMEG_2774	diguanylate cyclase (ggdef) domain protein		5264	6495
MSMEG_6240	conserved hypothetical protein		13309	34936
MSMEG_1294	allantoicase		45012	42883
MSMEG_0792	thiamine biosynthesis protein ThiS	thiS	16402	16085
MSMEG_3154	membrane protein implicated in regulation of membrane protease activity		4430	6417
MSMEG_4212	transcriptional regulatory protein CitT		38	74
Empty	Empty		4570	535
MSMEG_5524	"succinyl-CoA synthetase, alpha subunit"	sucD	39742	49754
MSMEG_3407	epoxide hydrolase		864	709
MSMEG_0616	conserved hypothetical protein		711	942
MSMEG_4016	conserved hypothetical protein		5916	11054
Obsolete	Obsolete		10298	6923
MSMEG_0238	O-acetylhomoserine/O-acetylserine sulfhydrylase		3603	5925
MSMEG_5307	TetR-family protein transcriptional regulator		711	1251
At1g01360	At1g01360		11939	522
MSMEG_2797	LysR-family protein transcriptional regulator		11902	11285
MSMEG_4540	"acetyltransferase, gnat family protein"		711	3018
MSMEG_4959	arginyl-tRNA synthetase	argS	727	1924
MSMEG_5154	conserved hypothetical protein		29873	36657
Obsolete	Obsolete		711	716
Obsolete	Obsolete		711	548
MSMEG_2674	"similar at the nucleotide level to IS1137 in the IS Finder database. This gene is disrupted by an IS element.; IS1137, transposase orfB, interruption-N"		711	707
MSMEG_2798	hypothetical protein		4757	7548
MSMEG_3601	"ribose/xylose/arabinose/galactoside ABC-type transport systems, permease components"		3417	8399
MSMEG_5420	Tat-translocated enzyme		1685	2091
MSMEG_0192	"transcriptional regulator, RpiR family protein"		711	890
MSMEG_0009	hypothetical protein		76955	77010
Obsolete	Obsolete		711	694
MSMEG_3275	"RNA polymerase sigma factor, sigma-70 family protein"		711	702
MSMEG_3934	phosphoenolpyruvate synthase		711	731
MSMEG_3255	"DoxX subfamily protein, putative"		113563	37820
MSMEG_3414	conserved hypothetical protein		711	797
MSMEG_1533	subtilase family protein		711	700
MSMEG_2628	translation initiation factor IF-2	infB	60980	76592
MSMEG_0081	conserved hypothetical protein		8655	11346
MSMEG_0545	"transcriptional regulator, LuxR family protein"		3945	4565
MSMEG_3823	3-oxoacyl-[acyl-carrier-protein] reductase		399	512
At1g01880	At1g01880		711	560
MSMEG_4543	ABC transporter system integral membrane protein		711	756
MSMEG_6286	aspartate transaminase		3109	4120
MSMEG_4436	transketolase		711	657
Empty	Empty		4275	794
Obsolete	Obsolete		11415	1228
Obsolete	Obsolete		711	867
MSMEG_2872	short-chain dehydrogenase/reductase SDR		711	774
MSMEG_5917	conserved hypothetical protein		711	578
MSMEG_0928	UDP-N-acetylenolpyruvoylglucosamine reductase	murB	711	971
MSMEG_4674	trigger factor	tig	67121	105248
MSMEG_1619	hypothetical protein		711	290
MSMEG_6501	hypothetical protein		12018	6370
MSMEG_5860	"transcriptional regulator, TetR family protein"		711	748
MSMEG_0651	putative conserved exported protein		711	1808
Empty	Empty		7411	1713
MSMEG_1318	polysaccharide deacetylase family protein		711	863
MSMEG_4235	S-adenosyl-methyltransferase MraW	mraW	23478	23612
MSMEG_0281	choline dehydrogenase		74	55
MSMEG_4297	"acyltransferase, ws/dgat/mgat subfamily protein"		711	2472
MSMEG_3733	conserved hypothetical protein		28767	26149
MSMEG_0187	acetyltransferase		4023	3317
MSMEG_2767	conserved hypothetical protein		711	1049
At1g06450	At1g06450		711	595
MSMEG_3260	LysR-family protein transcriptional regulator		711	777
MSMEG_4084	putative acyl-CoA dehydrogenase		396	1642
MSMEG_2315	conserved hypothetical protein		2864	1501
MSMEG_5409	conserved hypothetical protein		4970	6812
MSMEG_2341	conserved hypothetical protein		4712	4083
MSMEG_2210	CaiB/BaiF family protein; this gene contains a frame shift which is not the result of sequencing error		711	792
MSMEG_0629	trans-aconitate 2-methyltransferase		71	114
MSMEG_3276	integral membrane protein		14583	31208
MSMEG_0414	"oxidoreductase, 2OG-Fe(II) oxygenase family protein"		711	892
MSMEG_0985	sugar transporter family protein		6365	6841
MSMEG_0471	transcriptional regulator LysR family protein		711	764
MSMEG_4612	conserved hypothetical protein; this gene contains a frame shift which is not the result of sequencing error; identified by match to protein family HMM PF04978		6927	4270
MSMEG_5617	immunogenic protein MPT63		91747	24003
Obsolete	Obsolete		711	771
MSMEG_4703	glycerol-3-phosphate acyltransferase		2415	4089
MSMEG_0104	"transcriptional regulator, LysR family protein"		711	983
Obsolete	Obsolete		711	3100
MSMEG_1176	hypothetical protein		2116	7053
MSMEG_2842	nitrilotriacetate monooxygenase component A	ssuD	711	589
MSMEG_2608	cobalt transport protein CbiM		47817	74483
MSMEG_3026	conserved hypothetical protein		7831	8033
MSMEG_5987	two-component regulator		0	0
At1g04410	At1g04410		711	708
MSMEG_1571	integral membrane protein		118	180
MSMEG_1267	putative ribosylglycohydrolase; this gene contains a frame shift which is not the result of sequencing error; identified by match to protein family HMM PF00782		711	635
MSMEG_2344	dehydrogenase		34166	11591
MSMEG_6883	hypothetical protein; this region contains one or more premature stops and/or frameshifts which are not the result of sequencing error; identified by Glimmer2; putative		711	739
MSMEG_2421	conserved hypothetical protein		3765	5531
MSMEG_3960	transcriptional regulator		711	1200
MSMEG_3994	short chain dehydrogenase		711	1419
Obsolete	Obsolete		711	839
MSMEG_1835	TobH protein		9211	12727
Obsolete	Obsolete		711	953
MSMEG_1541	hypothetical protein		0	0
MSMEG_3370	hypothetical protein		711	735
MSMEG_2311	conserved hypothetical protein		711	2098
MSMEG_2209	"transcriptional regulator, GntR family protein"		711	1969
Empty	Empty		10783	1072
MSMEG_2734	tRNA delta(2)-isopentenylpyrophosphate transferase	miaA	1600	2436
MSMEG_1282	hypothetical cytosolic protein		711	760
MSMEG_6124	putative ABC transporter periplasmic oligopeptide-binding protein		711	881
MSMEG_4216	conserved hypothetical protein		34951	38396
MSMEG_1759	hypothetical protein		9655	5276
MSMEG_1136	conserved hypothetical protein		14666	22857
MSMEG_3450	"haloacid dehalogenase, type II"	dehII	711	1165
At1g02290	At1g02290		0	0
MSMEG_0670	FAD dependent oxidoreductase		11470	5553
MSMEG_6490	major facilitator superfamily protein		711	795
MSMEG_2189	allophanate hydrolase	atzF	658469	107914
MSMEG_5321	hypothetical protein		21005	3909
MSMEG_0882	conserved hypothetical protein		4593	3518
Obsolete	Obsolete		711	696
MSMEG_4382	dehydrogenase/reductase SDR family protein member 10		15016	20699
MSMEG_6353	"delta3,5-delta2,4-dienoyl-CoA isomerase"		16106	16596
MSMEG_2630	DHH family protein		11209	17983
MSMEG_0581	4-aminobutyrate transaminase	gabT	711	870
MSMEG_0361	Glycosyl hydrolase family protein 3		12288	19124
MSMEG_0119	conserved hypothetical protein		35732	44433
Obsolete	Obsolete		0	0
MSMEG_0285	transcriptional regulator TetR family protein		711	707
MSMEG_1285	tetratricopeptide repeat family protein		711	706
MSMEG_2441	signal peptidase I	lepB	15622	20395
MSMEG_3269	putative sugar ABC transporter ATP-binding protein		711	778
MSMEG_5249	serine hydroxymethyltransferase	glyA	8519	12905
MSMEG_2771	TrkA protein		5400	8885
MSMEG_0383	conserved hypothetical protein		149468	289037
MSMEG_5156	"base excision DNA repair protein, HhH-GPD family protein"		20788	21540
MSMEG_2025	putative IclR family protein transcriptional regulator		2026	4350
At1g05270	At1g05270		65	42
Obsolete	Obsolete		2288	2074
MSMEG_6023	transposase		0	0
MSMEG_5403	cadmium-translocating P-type ATPase	cadA	2176	5221
Empty	Empty		4453	1053
MSMEG_0918	"transcriptional regulator, XRE family protein"		35010	49172
MSMEG_1951	conserved domain protein		323723	162564
MSMEG_5584	short chain dehydrogenase		711	706
MSMEG_1514	conserved hypothetical protein		1563	4488
MSMEG_5228	3-beta hydroxysteroid dehydrogenase/isomerase family protein		711	698
MSMEG_0661	"glutamate-1-semialdehyde 2,1-aminomutase"		711	675
MSMEG_1760	short-chain dehydrogenase/reductase SDR		49502	87217
MSMEG_6274	conserved hypothetical protein		3556	2864
Obsolete	Obsolete		991	628
MSMEG_5175	NAD-dependent deacetylase		11590	11756
Empty	Empty		7326	999
MSMEG_6927	MutT/nudix family protein		3307	7900
MSMEG_0189	conserved hypothetical protein		711	325
MSMEG_2184	amino acid permease		992943	36613
MSMEG_4462	sodium:solute symporter		711	1456
MSMEG_4368	"putative regulatory protein, FmdB family protein"		28286	36421
MSMEG_2055	"NADH-quinone oxidoreductase, I subunit"	nuoI	711	708
Obsolete	Obsolete		711	1097
At1g01640	At1g01640		0	0
MSMEG_5413	exopolyphosphatase		1849	3088
MSMEG_0247	secreted peptidase		1277	3697
MSMEG_6573	conserved hypothetical protein		711	745
MSMEG_5601	hypothetical protein		1573	972
MSMEG_3380	"pyridoxamine 5'-phosphate oxidase-related, FMN-binding"		3303	4841
MSMEG_3381	acyl carrier protein phosphodiesterase		34791	35908
MSMEG_2124	"glycerol uptake facilitator, MIP channel"		16971	34973
MSMEG_2633	ABC transporter ATP-binding protein		0	0
Obsolete	Obsolete		12390	10353
MSMEG_5507	hypothetical protein		1041	4429
MSMEG_0637	iron-sulfur binding oxidoreductase		27411	9962
MSMEG_5357	conserved hypothetical protein		2514	989
Obsolete	Obsolete		711	785
MSMEG_6815	secreted protein		7279	8016
Obsolete	Obsolete		711	637
MSMEG_2890	putative transcriptional regulator		711	737
MSMEG_1247	conserved hypothetical protein		13045	12261
MSMEG_3832	4-hydroxyacetophenone monooxygenase		711	798
MSMEG_3010	acetyl-hydrolase		711	548
MSMEG_6934	thioredoxin	trx	22294	19056
MSMEG_5208	conserved hypothetical protein		711	895
MSMEG_0650	GntR-family protein transcriptional regulator		697	609
At1g03260	At1g03260		711	362
MSMEG_1133	bifunctional short chain isoprenyl diphosphate synthase		9003	11016
MSMEG_5205	conserved hypothetical protein		0	0
MSMEG_2884	cyclohexanone monooxygenase		711	729
Empty	Empty		9281	1219
MSMEG_6625	glyoxalase family protein		711	773
Obsolete	Obsolete		1324	4673
MSMEG_0284	ribosyldihydronicotinamide dehydrogenase (quinone)		6274	5490
MSMEG_4130	polysaccharide deacetylase family protein		800	549
MSMEG_0940	conserved hypothetical protein		13325	11698
MSMEG_2611	pyridine nucleotide-disulphide oxidoreductase family protein		6909	8301
MSMEG_1717	"ISMsm8, transposase"		2845	5597
MSMEG_1191	hypothetical protein		4893	2847
MSMEG_5702	molybdenum cofactor synthesis domain protein		30684	32782
MSMEG_2483	"transcriptional regulator, IclR family protein"		6253	1202
Empty	Empty		3525	677
MSMEG_1073	"oxidoreductase, short-chain dehydrogenase/reductase family protein"		3356	4722
MSMEG_6049	secreted protein		711	539
MSMEG_5800	amidophosphoribosyltransferase	purF	49521	43794
MSMEG_4406	UsfY protein		1955	1014
MSMEG_5150	putative pterin-4-alpha-carbinolamine dehydratase		6846	12577
Obsolete	Obsolete		16326	6516
Obsolete	Obsolete		711	684
At1g05540	At1g05540		32870	4682
MSMEG_1862	transposase		4238	4066
MSMEG_0302	"peptidase, S9A/B/C families"		711	884
MSMEG_5650	AMP-dependent synthetase and ligase		4862	1408
MSMEG_5499	conserved hypothetical protein		711	857
MSMEG_6273	integral membrane protein		711	912
MSMEG_6619	conserved hypothetical protein; this gene contains a frame shift which is not the result of sequencing error		1793	394
MSMEG_5050	"methionine aminopeptidase, type I"	map	1857	2674
MSMEG_6473	tetracenomycin polyketide synthesis O-methyltransferase TcmP		2648	4019
MSMEG_5618	acyl-CoA dehydrogenase		0	0
Obsolete	Obsolete		711	781
MSMEG_0552	conserved hypothetical protein		897	2731
MSMEG_5497	conserved hypothetical protein		21991	3843
MSMEG_4792	virulence factor mce family protein		711	717
MSMEG_2744	thymidylate synthase		8465	10723
MSMEG_5395	sensor protein KdpD		711	753
MSMEG_4490	undecaprenyl diphosphate synthase	uppS	19291	25087
MSMEG_5638	metallo-beta-lactamase family protein		7664	12393
MSMEG_2907	hypothetical oxidoreductase YeiQ		744	675
MSMEG_2936	"hydrolase, nudix family protein"		6669	6506
MSMEG_3858	conserved hypothetical protein		39162	53300
MSMEG_2944	holliday junction DNA helicase RuvA	ruvA	5350	5882
MSMEG_4125	"oxidoreductase, short chain dehydrogenase/reductase family protein"		6195	5419
At1g04170	At1g04170		0	0
MSMEG_5715	conserved hypothetical protein		21694	27929
MSMEG_3006	Fe-dependent alcohol dehydrogenase		711	646
MSMEG_0406	acyl-coA-dehydrogenase		4627	2162
Empty	Empty		1861	333
MSMEG_4157	putative transposase		711	455
MSMEG_1935	TetR-family protein transcriptional regulator		5614	8213
MSMEG_6459	ferredoxin-dependent glutamate synthase 1		1753	9341
MSMEG_4532	"sulfate ABC transporter, permease protein CysT"	cysT	4490	6393
MSMEG_5580	Ku protein		711	2730
MSMEG_0631	"sulfatase family protein, authentic frameshift; this gene contains a frame shift which is not the result of sequencing error; identified by match to protein family HMM PF00884"		711	2068
MSMEG_1263	conserved hypothetical protein		711	710
MSMEG_4359	hypothetical protein		711	758
MSMEG_0180	putative HTH-type transcriptional regulator		711	1070
MSMEG_0549	"ABC transporter, permease protein"		11406	15049
At1g02810	At1g02810		0	0
MSMEG_0795	ABC transporter ATP-binding protein		11938	8773
MSMEG_5619	acyl-CoA dehydrogenase domain protein		711	334
MSMEG_4458	transmembrane transport protein		711	706
MSMEG_3958	glyoxalase/bleomycin resistance protein/dioxygenase		711	3755
Obsolete	Obsolete		1759	670
MSMEG_6838	putative esterase		711	619
MSMEG_3550	"ectoine/hydroxyectoine ABC transporter, ATP-binding protein"	ehuA	711	848
At1g03430	At1g03430		711	610
MSMEG_6669	"ABC transporter, permease protein"		0	0
MSMEG_2171	L-carnitine dehydratase/bile acid-inducible protein F		1977	320
MSMEG_1316	peptide chain release factor 3	prfC	1283	1902
MSMEG_5738	conserved hypothetical protein		13000	11126
MSMEG_0598	hypothetical protein		3889	2052
MSMEG_0540	"transcriptional regulator, putative"		2855	4069
MSMEG_3673	4-alpha-glucanotransferase	malQ	12397	8045
MSMEG_6407	Cof-like hydrolase		5534	9497
MSMEG_5920	FMN-dependent monooxygenase		1754	1639
MSMEG_5486	"peptidase S1 and S6, chymotrypsin/Hap"		25609	18730
MSMEG_0158	formyl-coenzyme A transferase		4339	7951
MSMEG_6034	hypothetical protein		2931	1296
MSMEG_2435	30S ribosomal protein S16		119584	122693
MSMEG_6572	methyltransferase		998	641
At1g03650	At1g03650		0	0
MSMEG_4970	hypothetical protein		711	1948
MSMEG_5932	conserved hypothetical protein		711	791
MSMEG_4705	"acyltransferase, ws/dgat/mgat subfamily protein"		12545	17422
MSMEG_2584	"penicillin-binding protein, putative"		10171	10464
MSMEG_1778	conserved hypothetical protein		4786	2876
MSMEG_4333	"transcriptional regulator, TetR family protein"		4038	2821
Obsolete	Obsolete		2112	5163
At1g04710	At1g04710		711	659
MSMEG_0443	"hydrolase, carbon-nitrogen family protein"		990	2630
MSMEG_0660	Bacterial extracellular solute-binding protein		2534	4183
Obsolete	Obsolete		4030	2652
Empty	Empty		5959	1325
MSMEG_3356	conserved hypothetical protein TIGR00026		4537	3619
Obsolete	Obsolete		41801	50765
MSMEG_6929	"integral membrane protein MviN, putative"		711	1275
MSMEG_4707	non-heme bromoperoxidase BPO-A2		7755	4420
MSMEG_5103	succinyl-diaminopimelate desuccinylase	dapE	202	2575
Obsolete	Obsolete		711	1523
MSMEG_1192	M23 peptidase domain protein		711	913
MSMEG_1444	ribosomal protein L29	rpmC	60151	55242
MSMEG_3923	conserved hypothetical protein		1427	4354
MSMEG_3922	hypothetical protein		711	3616
At1g03050	At1g03050		1372	529
MSMEG_4325	malonyl CoA-acyl carrier protein transacylase		55433	63421
MSMEG_5626	luciferase		711	849
Obsolete	Obsolete		2227	5784
MSMEG_3849	hypothetical protein		711	638
MSMEG_4821	conserved hypothetical protein		11748	3042
Obsolete	Obsolete		711	748
MSMEG_6709	cyclopentanol dehydrogenase		46590	26424
At1g03790	At1g03790		0	0
MSMEG_3267	transporter		711	913
MSMEG_6069	CobW/P47K C- domain protein		711	778
MSMEG_4263	ubiquinol-cytochrome c reductase cytochrome b subunit		71100	55955
MSMEG_5671	YbaK/prolyl-tRNA synthetase associated region		711	1125
MSMEG_3899	ectoine synthase	ectC	18	35
MSMEG_2886	stress responsive A/B Barrel Domain family protein		711	709
MSMEG_4156	putative transposase		711	719
MSMEG_0507	"probable sugar ABC transporter, permease protein"		711	1229
MSMEG_2612	conserved hypothetical protein		70283	75564
Obsolete	Obsolete		0	0
MSMEG_0070	hypothetical protein		25669	39159
MSMEG_6946	ribosomal protein L34	rpmH	134517	161563
MSMEG_4898	conserved hypothetical protein		29775	29709
MSMEG_2932	HIT family protein hydrolase		16761	15859
At1g04490	At1g04490		0	0
MSMEG_1134	putative protease HtpX		11201	15719
MSMEG_1586	beta-lactamase		711	869
Obsolete	Obsolete		5795	4712
MSMEG_2463	nicotine dehydrogenase chain A		3150	5448
MSMEG_2251	nitrate/nitrite response regulator protein		7234	3284
MSMEG_2153	"transcriptional regulator, TetR family protein"		2753	1918
MSMEG_5159	"DNA-binding response regulator, putative"		711	1052
MSMEG_0342	hypothetical protein		711	785
MSMEG_4861	cyclase		0	0
MSMEG_5964	"glycosyl transferase, group 1, putative"		1112	4584
MSMEG_0374	glycolate oxidase subunit		711	568
MSMEG_6782	hypothetical protein		711	760
MSMEG_6873	enoyl-CoA hydratase/isomerase; this gene contains a frame shift which is not the result of sequencing error		711	855
MSMEG_3483	mosc domain protein		8570	12823
Empty	Empty		7486	1013
MSMEG_5000	"transcriptional regulator, LysR family protein"		711	850
MSMEG_3573	"integral membrane protein, putative"		711	824
MSMEG_5305	choline dehydrogenase		711	606
MSMEG_1457	conserved hypothetical protein		711	762
Obsolete	Obsolete		1117	675
Obsolete	Obsolete		7587	9198
MSMEG_1487	conserved hypothetical protein		711	966
At1g02910	At1g02910		711	559
MSMEG_3107	conserved hypothetical protein		78	1614
MSMEG_1702	amidohydrolase		16063	20561
MSMEG_1610	glutamine-hydrolyzing GMP synthase		5394	11614
MSMEG_4175	"transcriptional regulator, ArsR family protein"		711	1667
MSMEG_2364	"glutamyl-tRNA(Gln) amidotransferase, C subunit"	gatC	23865	24102
MSMEG_2414	pantetheine-phosphate adenylyltransferase	coaD	3409	4426
MSMEG_4077	enoyl-CoA hydratase		711	740
MSMEG_6825	"caax amino protease family protein, putative"		711	609
MSMEG_1632	hypothetical protein		711	889
MSMEG_1460	Pyridine nucleotide-disulphide oxidoreductase		711	854
MSMEG_6899	conserved hypothetical protein		711	1305
MSMEG_5288	putative serine/threonine protein kinase		711	686
Obsolete	Obsolete		711	336
MSMEG_5690	conserved hypothetical protein		7783	7848
MSMEG_3582	ATP-dependent protease La	lon	711	802
MSMEG_4663	protein IolB		711	754
MSMEG_5433	4Fe-4S binding domain protein		0	0
MSMEG_4200	peptidase M20		8889	12945
MSMEG_0322	glyoxylase family protein; this gene contains a frame shift which is not the result of sequencing error		711	728
MSMEG_6578	hypothetical protein		711	753
MSMEG_5703	molybdenum cofactor biosynthesis protein C	moaC	24060	26222
MSMEG_0919	heparin-binding hemagglutinin		63053	77270
At1g02630	At1g02630		0	0
MSMEG_6752	endoglucanase A		8923	12049
MSMEG_3392	acyl-CoA dehydrogenase domain protein		8258	7089
MSMEG_1272	putative ribosylglycohydrolase		711	823
MSMEG_2751	hypothetical protein		711	1036
MSMEG_4841	conserved hypothetical protein		36	50
MSMEG_5228	3-beta hydroxysteroid dehydrogenase/isomerase family protein		503	1183
MSMEG_0972	cytochrome C biogenesis protein transmembrane region		10004	9214
MSMEG_3555	hydrolase		711	741
Obsolete	Obsolete		7169	8197
Obsolete	Obsolete		595	647
MSMEG_5553	"CheR methyltransferase, SAM binding domain protein"	cheR	4582	3930
MSMEG_6650	hypothetical protein		1726	2488
MSMEG_5405	"transcriptional regulator, ArsR family protein"		2814	4574
MSMEG_2001	sugar transporter		977	597
MSMEG_0408	type I modular polyketide synthase		1786	6808
MSMEG_4335	conserved hypothetical protein		711	771
Obsolete	Obsolete		26016	28338
MSMEG_4786	virulence factor mce family protein		711	301
MSMEG_1334	metallo-beta-lactamase family protein		5772	4006
MSMEG_6684	agarase		5189	2187
Obsolete	Obsolete		18387	18471
Obsolete	Obsolete		21983	25130
At1g04500	At1g04500		711	611
MSMEG_4559	"ABC transporter, membrane spanning protein"		5312	7160
MSMEG_5923	acetyl-CoA acetyltransferase		83	490
MSMEG_4704	acyltransferase family protein		4684	4968
MSMEG_4061	translation initiation inhibitor		711	666
MSMEG_3722	bifunctional coenzyme PQQ synthesis protein C/D		1811	371
MSMEG_2643	conserved hypothetical protein		4908	2904
Obsolete	Obsolete		711	1134
MSMEG_5310	SAM-dependent methyltransferase		954	1484
MSMEG_3925	AttM/AiiB family protein		711	794
MSMEG_2207	beta-ketothiolase		53839	7570
MSMEG_2847	"bacterial extracellular solute-binding protein, family protein 5"		9228	1005
MSMEG_5184	"alpha-methylacyl-CoA racemase, putative"		908	4128
MSMEG_6603	NADH:flavin oxidoreductase/nadh oxidase		13322	11414
MSMEG_6682	"RNA polymerase sigma-70 factor, putative"		922	550
MSMEG_2656	guanosine pentaphosphate synthetase I/polyribonucleotide nucleotidyltransferase	gpsI	24984	25620
MSMEG_2098	fumarylacetoacetate hydrolase family protein		458	1170
MSMEG_0486	"putative ABC transporter, periplasmic protein"		711	735
MSMEG_3188	adenosylmethionine-8-amino-7-oxononanoate transaminase	bioA	1438	697
MSMEG_0229	dihydroxy-acid dehydratase	ilvD	31995	44524
MSMEG_3327	hypothetical protein		5826	5918
MSMEG_5579	MarR-family protein transcriptional regulator		0	0
MSMEG_2474	probable cutinase Cut3		0	0
At1g02950	At1g02950		3052	1150
MSMEG_4542	oligopeptide transport integral membrane protein		711	681
MSMEG_5519	monooxygenase		711	710
MSMEG_1515	two-component sensor histidine kinase		10560	12185
MSMEG_2678	hypothetical protein		2050	346
Obsolete	Obsolete		1026	612
MSMEG_0890	HD domain protein		3415	4363
MSMEG_0555	ABC transporter permease protein		711	614
MSMEG_3971	hypothetical protein		711	496
MSMEG_5803	hypothetical protein		711	763
MSMEG_0688	aspartate aminotransferase		6692	6472
MSMEG_4482	DNA primase		2252	1100
Empty	Empty		1921	535
MSMEG_4390	hypothetical protein		0	0
MSMEG_5776	phosphate transport system regulatory protein PhoU	phoU	16492	13190
Empty	Empty		2544	684
MSMEG_5933	conserved hypothetical protein		711	778
MSMEG_6808	hypothetical protein		0	0
MSMEG_1573	carbohydrate kinase family protein		798	5533
MSMEG_1660	"oxidoreductase, 2-nitropropane dioxygenase family protein"		711	1711
MSMEG_0721	RemQ protein; this gene contains a frame shift which is not the result of sequencing error		5400	2906
MSMEG_4030	conserved hypothetical protein		2636	720
MSMEG_3099	6-phosphogluconolactonase	pgl	64320	118570
At1g01610	At1g01610		711	580
MSMEG_6122	"ABC transporter, membrane spanning protein"		711	713
MSMEG_2962	protein-export membrane protein SecF		25125	33334
Obsolete	Obsolete		2824	2380
MSMEG_4338	possible transcriptional regulatory protein		711	1078
MSMEG_0026	putative membrane protein		54690	65764
MSMEG_5977	"dTDP-4-dehydrorhamnose 3,5-epimerase"	rfbC	711	773
MSMEG_6119	conserved hypothetical protein		0	0
MSMEG_2560	conserved hypothetical protein		711	718
MSMEG_4561	"ABC Fe3+-siderophores transporter, periplasmic binding protein"		711	4290
MSMEG_2293	conserved hypothetical protein		63	302
MSMEG_3131	AMP-binding protein		711	742
MSMEG_5465	"transcriptional regulator, AraC family protein"		711	838
MSMEG_5678	glyoxalase/bleomycin resistance protein/dioxygenase		4459	6999
Obsolete	Obsolete		711	1085
MSMEG_4851	caib/baif family protein		711	704
MSMEG_5463	"6-phosphogluconate dehydrogenase, NAD-binding"		1701	1215
Obsolete	Obsolete		711	755
MSMEG_5442	glutamate dehydrogenase		3628	5214
MSMEG_0520	porin		6387	4273
MSMEG_1163	hypothetical protein		1600	443
MSMEG_1441	50S ribosomal protein L22		159462	184454
MSMEG_2386	"transcriptional regulator, IclR family protein"		9361	12632
At1g05080	At1g05080		711	574
Obsolete	Obsolete		954	1493
MSMEG_2796	integral membrane protein		711	841
MSMEG_5578	hypothetical protein		711	524
MSMEG_2903	transposase; this gene contains a frame shift which is not the result of sequencing error		2507	1117
MSMEG_4071	conserved hypothetical protein; this region contains one or more premature stops and/or frameshifts which are not the result of sequencing error		711	1299
MSMEG_1127	probable conserved transmembrane protein		1356	1645
MSMEG_2229	enoyl-CoA hydratase		1781	911
MSMEG_5857	hypothetical oxidoreductase		711	705
MSMEG_6446	hypothetical protein		2437	6208
MSMEG_3799	conserved hypothetical protein		4052	4621
MSMEG_6386	membrane protein		2969	5628
Empty	Empty		7874	1210
MSMEG_4627	nucleoside diphosphate kinase		37014	43952
MSMEG_0798	hypothetical protein		396	1607
Empty	Empty		8107	229
MSMEG_0741	conserved hypothetical protein		2427	8168
MSMEG_4885	conserved hypothetical protein		0	0
MSMEG_0426	"transcriptional regulator, GntR family protein"		711	780
MSMEG_1565	"transcriptional regulator, TetR family protein"		4922	10637
MSMEG_4508	conserved domain protein		711	670
MSMEG_3585	MmpS2 protein		711	728
MSMEG_5639	enoyl-CoA hydratase		34932	25513
At1g05620	At1g05620		711	788
MSMEG_0350	virulence factor Mce family protein		711	864
MSMEG_2314	putative esterase family protein		711	3421
MSMEG_0889	succinic semialdehyde dehydrogenase		4960	10350
MSMEG_4252	conserved hypothetical protein		3416	8588
Obsolete	Obsolete		40108	40383
Obsolete	Obsolete		711	702
MSMEG_2029	3-ketoacyl-ACP/CoA redutase		711	682
MSMEG_3114	conserved hypothetical protein		711	877
MSMEG_0210	LprO protein		5842	10456
MSMEG_1348	RNA polymerase ECF-subfamily protein sigma factor		711	724
MSMEG_2869	3-ketosteroid-delta-1-dehydrogenase		711	699
MSMEG_5352	conserved hypothetical protein		15572	9816
MSMEG_4919	conserved hypothetical protein		33915	41912
MSMEG_5034	hypothetical protein		711	689
MSMEG_5775	LytR/CpsA/Psr family protein		10621	15138
MSMEG_2307	conserved hypothetical protein		711	1063
MSMEG_0797	conserved hypothetical protein; this gene contains a frame shift which is not the result of sequencing error		711	725
MSMEG_4082	monoxygenase		3509	2348
MSMEG_0420	conserved hypothetical protein		5890	9726
MSMEG_3294	hypothetical protein		8185	482
MSMEG_1091	urease accessory protein UreE 1		711	862
MSMEG_5416	LpqU protein		6688	5185
At1g02475	At1g02475		0	0
MSMEG_6071	metallo-beta-lactamase superfamily protein		711	2257
MSMEG_4472	multidrug-efflux transporter protein		711	811
MSMEG_1838	cationic amino acid transporter		2007	2673
MSMEG_2820	hypothetical protein		23974	35140
MSMEG_4804	conserved hypothetical protein		50709	68723
MSMEG_2112	secreted protein		16877	6305
MSMEG_2895	short chain oxidoreductase		737	1746
MSMEG_6029	conserved hypothetical protein		711	831
MSMEG_3285	3-isopropylmalate dehydrogenase		711	947
MSMEG_4485	glycyl-tRNA synthetase	glyS	12302	14379
MSMEG_3076	gamma-glutamyltransferase	ggt	3856	4396
Empty	Empty		7319	999
MSMEG_1887	hypothetical protein		4099	4620
MSMEG_4672	Clp protease	clpP	35634	50404
Empty	Empty		7125	1564
MSMEG_2542	integral membrane protein DUF6		711	799
MSMEG_2651	alkanesulfonate monooxygenase family protein		3176	6315
MSMEG_4696	alpha-amylase family protein		711	1493
MSMEG_1784	type I topoisomerase		711	748
Obsolete	Obsolete		86928	40636
Obsolete	Obsolete		3327	714
MSMEG_6483	methyltransferase type 11		7618	14791
At1g04780	At1g04780		711	657
MSMEG_3106	quinone oxidoreductase		50158	86720
MSMEG_6616	S-(hydroxymethyl)glutathione dehydrogenase		94430	61605
MSMEG_1190	serine/threonine-protein kinase PknD		2412	303
MSMEG_4537	major membrane protein I		2708	8793
MSMEG_1597	Transcription factor WhiB		82293	107840
MSMEG_6771	conserved hypothetical protein		1332	465
MSMEG_6145	hypothetical protein		1307	5215
MSMEG_2327	nudix hydrolase		7425	9263
MSMEG_0432	uroporphyrinogen-III synthetase		22803	15874
MSMEG_2060	"NADH-quinone oxidoreducatase, D subunit"	nuoD	930	529
MSMEG_2737	ppe family protein		711	823
MSMEG_5622	putative acyl-CoA dehydrogenase		711	663
MSMEG_1278	death-on-curing protein		711	1239
MSMEG_5483	porin		618115	982995
MSMEG_6554	hypothetical ABC transporter ATP-binding protein		711	749
Obsolete	Obsolete		0	0
MSMEG_2993	"acyl-CoA dehydrogenase, C- domain protein"		711	724
MSMEG_2445	conserved hypothetical protein		470	1141
MSMEG_0674	ErfK/YbiS/YcfS/YnhG family protein		12127	6784
Obsolete	Obsolete		3535	732
MSMEG_0834	tuberculin related peptide		14958	15327
MSMEG_1526	probable cutinase		6616	7629
At1g03180	At1g03180		0	0
MSMEG_4572	"DNA polymerase III, delta subunit"		711	999
MSMEG_1929	conserved hypothetical protein		3852	8723
Obsolete	Obsolete		3354	1590
MSMEG_3059	esterase		2765	5913
Obsolete	Obsolete		711	2029
MSMEG_1640	ATP/GTP-binding protein		36496	36752
MSMEG_5596	oxidoreductase		7958	1212
MSMEG_2407	morphine 6-dehydrogenase		51118	51741
MSMEG_3876	"phosphotransferase enzyme family protein, putative"		711	731
MSMEG_6113	D-alanyl-D-alanine carboxypeptidase/D-alanyl-D-alanine-endopeptidase	dacB	20699	8483
Obsolete	Obsolete		10337	12014
Empty	Empty		6300	458
MSMEG_5450	redox-sensitive transcriptional activator SoxR	soxR	2609	3510
MSMEG_0222	conserved hypothetical protein		7120	5555
Empty	Empty		6487	1105
Obsolete	Obsolete		18685	22508
MSMEG_0106	sensory histidine kinase		80	90
MSMEG_0279	amino acid permease		0	0
MSMEG_1733	conserved hypothetical protein		32368	1883
MSMEG_6749	conserved hypothetical protein		38521	22003
Obsolete	Obsolete		711	8642
MSMEG_2704	transposase; this gene contains a frame shift which is not the result of sequencing error; identified by match to protein family HMM PF01548		3699	4107
At1g05360	At1g05360		0	0
MSMEG_4279	adenylate and Guanylate cyclase catalytic domain protein		0	0
MSMEG_2269	NHL repeat protein		1921	4632
MSMEG_4101	"ABC-type transporter, substrate binding protein"		711	779
MSMEG_4432	hypothetical protein		711	732
MSMEG_0066	"early secretory antigenic target, 6 kDa"		613212	933954
MSMEG_6325	conserved hypothetical protein		3588	639
MSMEG_2227	carnitinyl-CoA dehydratase		1044	625
MSMEG_4816	"6-phosphogluconate dehydrogenase, NAD-binding"		1058	626
MSMEG_3583	monooxygenase		0	0
MSMEG_6842	"2,2-dialkylglycine decarboxylase"		711	749
MSMEG_1193	TROVE domain protein		11209	8105
MSMEG_5525	"succinyl-CoA synthetase, beta subunit"	sucC	57925	90845
MSMEG_1831	Transcription factor WhiB		94784	112705
MSMEG_1648	putative transcriptional regulator		711	832
MSMEG_5899	virulence factor Mce family protein		711	739
MSMEG_2658	beta-lactamase		12304	16063
MSMEG_3102	transaldolase	tal	95592	121452
MSMEG_5426	UDP-N-acetylglucosamine pyrophosphorylase	glmU	711	782
MSMEG_0592	putative rhamnose catabolism operon transcriptional regulator		417	1336
MSMEG_4054	hypothetical protein		8644	4099
MSMEG_6383	transcription regulator FurA		2779	2834
MSMEG_4121	GntR-family protein transcriptional regulator		6448	8596
At1g06440	At1g06440		711	701
MSMEG_6794	DNA-binding protein		711	724
MSMEG_2650	acyl-CoA dehydrogenase		5742	9088
MSMEG_5166	Na+/solute symporter		2739	2024
MSMEG_2977	hypothetical protein		2297	1488
Obsolete	Obsolete		183191	566802
MSMEG_0712	"transcriptional regulator, TetR family protein"		2736	317
MSMEG_6692	putative glutamine-binding periplasmic protein		711	1159
MSMEG_1203	methoxy mycolic acid synthase 1		8554	9943
MSMEG_1172	arsenical-resistance protein	arsB	711	775
Obsolete	Obsolete		4114	9334
MSMEG_1231	inner membrane protein YidH		711	1097
Empty	Empty		4589	1233
MSMEG_3717	short-chain dehydrogenase/reductase SDR; this gene contains a frame shift which is not the result of sequencing error		3156	1333
MSMEG_5978	GlcNAc-PI de-N-acetylase family protein		711	785
MSMEG_4727	mycocerosic acid synthase		3174	5728
MSMEG_6646	methylisocitrate lyase	prpB	711	739
MSMEG_1961	conserved hypothetical protein		1984	7943
MSMEG_3091	ribose transport ATP-binding protein RbsA		711	683
MSMEG_3895	proteasome beta subunit		57245	95642
MSMEG_2297	glutaredoxin		66188	106088
Obsolete	Obsolete		3189	955
MSMEG_2902	"hydrolase, putative"		4103	4018
At1g01010	At1g01010		0	0
MSMEG_1123	cobalamin synthesis protein		711	772
MSMEG_0214	L-sorbosone dehydrogenase		711	1615
MSMEG_3465	acyl-CoA synthase		711	873
MSMEG_6739	hypothetical protein		22886	16123
MSMEG_1788	conserved hypothetical protein		167001	80304
Obsolete	Obsolete		4972	5924
MSMEG_6340	short-chain dehydrogenase/reductase SDR		711	824
Obsolete	Obsolete		711	844
MSMEG_3776	N-acetyl-gamma-glutamyl-phosphate reductase	argC	36140	27792
MSMEG_1298	guanine deaminase		6837	6865
MSMEG_0092	probable transcriptional regulatory protein		40676	51229
MSMEG_5751	putative adhesin/hemolysin		711	1138
MSMEG_3340	hypothetical protein		711	742
Obsolete	Obsolete		10435	18149
MSMEG_5570	DNA ligase		711	672
MSMEG_3235	"ABC-type amino acid transport system, secreted component"		97835	150653
MSMEG_6568	"regulatory protein, LuxR, putative"		711	350
MSMEG_0368	hypothetical protein		3689	2847
MSMEG_2551	hypothetical protein		711	725
Obsolete	Obsolete		6148	6287
MSMEG_4129	hypothetical protein		5786	4533
MSMEG_1070	3-oxoacyl-[acyl-carrier-protein] reductase		2467	1865
At1g01290	At1g01290		711	792
MSMEG_5064	malyl-CoA lyase		7033	5409
MSMEG_5589	manganese transport protein MntH		711	730
Obsolete	Obsolete		759	571
MSMEG_5231	hypothetical protein		19429	20804
MSMEG_1124	putative ferredoxin FdxA		4199	3175
MSMEG_1738	probable conserved transmembrane protein		8345	4153
MSMEG_3423	probable IclR family protein regulator		450	1844
MSMEG_3250	"ABC transporter, ATP-binding protein"		15891	18136
MSMEG_0300	amidohydrolase family protein		711	862
MSMEG_3730	"helix-turn-helix, Fis-type, putative"		412	1002
MSMEG_1128	conserved hypothetical protein		3844	2001
Empty	Empty		6367	2036
MSMEG_5871	HIT family protein		7775	8026
MSMEG_0480	"transcriptional regulator, GntR family protein"		114893	9487
Obsolete	Obsolete		711	1055
MSMEG_1570	carboxylesterase		711	1684
MSMEG_3343	hypothetical protein		3966	3467
MSMEG_2332	amino acid carrier protein		241610	294087
MSMEG_3813	NAD-dependent epimerase/dehydratase		711	845
Obsolete	Obsolete		711	777
MSMEG_3460	ferric uptake regulation protein		27622	12959
MSMEG_4868	"transcriptional regulator, IclR family protein, C- domain protein"		711	853
At1g05850	At1g05850		711	661
MSMEG_1512	"dTDP-glucose 4,6-dehydratase"	rfbB	20738	22751
MSMEG_4536	conserved hypothetical protein		711	3469
MSMEG_4203	"peptidase S8 and S53, subtilisin, kexin, sedolisin"		0	0
MSMEG_6579	conserved hypothetical protein		64784	48625
Obsolete	Obsolete		711	909
Obsolete	Obsolete		104804	21481
MSMEG_2013	"oxidoreductase, short chain dehydrogenase/reductase family protein"		711	701
MSMEG_4846	probable enoyl-CoA hydratase		711	862
MSMEG_6754	MaoC like domain protein		5111	5749
MSMEG_2058	"NADH-quinone oxidoreductase, F subunit"	nuoF	711	885
MSMEG_0023	conserved hypothetical protein		19552	21479
MSMEG_5696	'Cold-shock' DNA-binding domain protein		31428	37570
MSMEG_5162	cinnamoyl ester hydrolase		711	727
MSMEG_3793	translation initiation factor IF-3	infC	25907	33363
MSMEG_0858	cell division control protein Cdc48		711	3261
MSMEG_4735	conserved hypothetical protein		1167	1827
MSMEG_5018	Adenylate and Guanylate cyclase catalytic domain protein		711	763
MSMEG_2383	glutamyl-tRNA synthetase	gltX	16423	20469
MSMEG_2440	ribosomal protein L19	rplS	324196	311858
Obsolete	Obsolete		2125	1887
MSMEG_0238	O-acetylhomoserine/O-acetylserine sulfhydrylase		11021	10311
MSMEG_5307	TetR-family protein transcriptional regulator		4222	3032
At1g01360	At1g01360		711	690
MSMEG_2797	LysR-family protein transcriptional regulator		711	704
MSMEG_4540	"acetyltransferase, gnat family protein"		711	758
MSMEG_4959	arginyl-tRNA synthetase	argS	21476	8026
MSMEG_5154	conserved hypothetical protein		26165	35267
MSMEG_6415	conserved hypothetical protein		5527	3234
MSMEG_3961	transcriptional regulator		2989	4935
MSMEG_6081	conserved hypothetical protein		27692	29181
MSMEG_3121	DNA-binding protein		25201	26490
MSMEG_0152	Alanine dehydrogenase/pyridine nucleotide transhydrogenase		711	1155
MSMEG_0875	putative sialic acid transporter		711	942
MSMEG_1406	conserved hypothetical protein		221	837
MSMEG_2701	hypothetical protein		20489	20947
MSMEG_4251	cyclase/dehydrase		9951	9230
MSMEG_5210	hydrolase		711	926
Empty	Empty		4827	804
MSMEG_5999	short chain dehydrogenase		711	1097
MSMEG_3981	L-carnitine dehydratase/bile acid-inducible protein F		711	884
MSMEG_4281	cytosol aminopeptidase		7409	17374
MSMEG_4131	hypothetical protein		711	813
MSMEG_0081	conserved hypothetical protein		10207	10613
MSMEG_0545	"transcriptional regulator, LuxR family protein"		2862	5623
MSMEG_3823	3-oxoacyl-[acyl-carrier-protein] reductase		711	661
At1g01880	At1g01880		0	0
MSMEG_4543	ABC transporter system integral membrane protein		711	629
MSMEG_6286	aspartate transaminase		7206	8331
MSMEG_4436	transketolase		711	566
Empty	Empty		6523	987
MSMEG_5328	conserved hypothetical protein		215506	127952
MSMEG_4582	conserved hypothetical protein		2099	2199
MSMEG_5992	conserved hypothetical protein		711	736
MSMEG_1744	hypothetical protein		711	709
MSMEG_3248	ABC transporter branched chain amino acid transport permease		16333	32094
MSMEG_5322	hypothetical protein		711	1020
MSMEG_0271	conserved hypothetical protein		2210	814
Obsolete	Obsolete		8009	5169
MSMEG_1779	hypothetical protein		6070	2318
Obsolete	Obsolete		11329	7099
MSMEG_0211	"ABC transporter, ATP-binding protein"		8643	17367
MSMEG_6713	"hydroxyquinol 1,2-dioxygenase"		711	696
MSMEG_6647	citrate synthase 2		711	873
MSMEG_1209	glycosidase		3205	385
MSMEG_6056	transposase; this gene contains a frame shift which is not the result of sequencing error		711	831
MSMEG_3733	conserved hypothetical protein		32138	33569
MSMEG_0187	acetyltransferase		4774	3537
MSMEG_2767	conserved hypothetical protein		711	927
At1g06450	At1g06450		711	719
MSMEG_3260	LysR-family protein transcriptional regulator		711	868
MSMEG_4084	putative acyl-CoA dehydrogenase		1112	2222
MSMEG_2315	conserved hypothetical protein		2830	3364
MSMEG_5409	conserved hypothetical protein		6741	8503
MSMEG_6944	"conserved hypothetical protein, putative"		14349	15594
Obsolete	Obsolete		711	451
MSMEG_3211	"imidazoleglycerol phosphate synthase, cyclase subunit"	hisF	7841	8718
MSMEG_5245	universal stress protein family protein		0	0
MSMEG_2774	diguanylate cyclase (ggdef) domain protein		5361	6403
MSMEG_6240	conserved hypothetical protein		11863	32834
MSMEG_1294	allantoicase		24382	27358
MSMEG_0792	thiamine biosynthesis protein ThiS	thiS	13536	14653
MSMEG_3154	membrane protein implicated in regulation of membrane protease activity		8924	9163
MSMEG_4212	transcriptional regulatory protein CitT		1739	1171
Empty	Empty		5580	1162
MSMEG_5524	"succinyl-CoA synthetase, alpha subunit"	sucD	47203	57600
MSMEG_3407	epoxide hydrolase		711	2180
MSMEG_0616	conserved hypothetical protein		1634	3025
MSMEG_4016	conserved hypothetical protein		5854	8421
MSMEG_2608	cobalt transport protein CbiM		32723	49197
MSMEG_3026	conserved hypothetical protein		5615	4868
MSMEG_5987	two-component regulator		3068	631
At1g04410	At1g04410		711	681
MSMEG_1571	integral membrane protein		740	594
MSMEG_1267	putative ribosylglycohydrolase; this gene contains a frame shift which is not the result of sequencing error; identified by match to protein family HMM PF00782		711	821
MSMEG_2344	dehydrogenase		32439	11429
MSMEG_6883	hypothetical protein; this region contains one or more premature stops and/or frameshifts which are not the result of sequencing error; identified by Glimmer2; putative		711	816
Obsolete	Obsolete		4431	6931
Obsolete	Obsolete		711	999
MSMEG_2674	"similar at the nucleotide level to IS1137 in the IS Finder database. This gene is disrupted by an IS element.; IS1137, transposase orfB, interruption-N"		50271	14559
MSMEG_2798	hypothetical protein		12472	11652
MSMEG_3601	"ribose/xylose/arabinose/galactoside ABC-type transport systems, permease components"		6408	7983
MSMEG_5420	Tat-translocated enzyme		711	1344
MSMEG_0192	"transcriptional regulator, RpiR family protein"		711	940
MSMEG_0009	hypothetical protein		56370	54789
Obsolete	Obsolete		2002	345
MSMEG_3275	"RNA polymerase sigma factor, sigma-70 family protein"		711	695
MSMEG_3934	phosphoenolpyruvate synthase		711	698
MSMEG_3255	"DoxX subfamily protein, putative"		97950	32999
MSMEG_3414	conserved hypothetical protein		711	711
MSMEG_1533	subtilase family protein		711	726
MSMEG_2628	translation initiation factor IF-2	infB	58021	70930
MSMEG_1759	hypothetical protein		10196	4611
MSMEG_1136	conserved hypothetical protein		18115	22640
MSMEG_3450	"haloacid dehalogenase, type II"	dehII	1449	646
At1g02290	At1g02290		2217	300
MSMEG_0670	FAD dependent oxidoreductase		7662	4905
MSMEG_6490	major facilitator superfamily protein		711	716
MSMEG_2189	allophanate hydrolase	atzF	133108	2935
MSMEG_5321	hypothetical protein		2628	500
Obsolete	Obsolete		10856	1024
Obsolete	Obsolete		711	874
MSMEG_2872	short-chain dehydrogenase/reductase SDR		711	412
MSMEG_5917	conserved hypothetical protein		0	0
MSMEG_0928	UDP-N-acetylenolpyruvoylglucosamine reductase	murB	1011	4952
MSMEG_4674	trigger factor	tig	74338	107179
MSMEG_1619	hypothetical protein		711	858
MSMEG_6501	hypothetical protein		8871	3931
MSMEG_5860	"transcriptional regulator, TetR family protein"		711	756
MSMEG_0651	putative conserved exported protein		711	1025
Empty	Empty		4048	530
MSMEG_1318	polysaccharide deacetylase family protein		711	958
MSMEG_4235	S-adenosyl-methyltransferase MraW	mraW	18204	21314
MSMEG_0281	choline dehydrogenase		711	789
MSMEG_4297	"acyltransferase, ws/dgat/mgat subfamily protein"		711	2967
MSMEG_0383	conserved hypothetical protein		161885	324691
MSMEG_5156	"base excision DNA repair protein, HhH-GPD family protein"		22986	23242
MSMEG_2025	putative IclR family protein transcriptional regulator		12419	6717
At1g05270	At1g05270		711	710
Obsolete	Obsolete		711	1285
MSMEG_6023	transposase		711	763
MSMEG_5403	cadmium-translocating P-type ATPase	cadA	139	2579
Empty	Empty		8906	1041
MSMEG_2341	conserved hypothetical protein		6443	4118
MSMEG_2210	CaiB/BaiF family protein; this gene contains a frame shift which is not the result of sequencing error		3028	2569
MSMEG_0629	trans-aconitate 2-methyltransferase		711	898
MSMEG_3276	integral membrane protein		16888	29820
MSMEG_0414	"oxidoreductase, 2OG-Fe(II) oxygenase family protein"		711	972
MSMEG_0985	sugar transporter family protein		8386	7470
MSMEG_0471	transcriptional regulator LysR family protein		711	784
MSMEG_4612	conserved hypothetical protein; this gene contains a frame shift which is not the result of sequencing error; identified by match to protein family HMM PF04978		4496	2855
MSMEG_5617	immunogenic protein MPT63		81558	22157
Obsolete	Obsolete		711	790
MSMEG_4703	glycerol-3-phosphate acyltransferase		711	3850
MSMEG_0104	"transcriptional regulator, LysR family protein"		711	730
Obsolete	Obsolete		711	1063
MSMEG_1176	hypothetical protein		643	1323
MSMEG_2842	nitrilotriacetate monooxygenase component A	ssuD	711	836
MSMEG_4368	"putative regulatory protein, FmdB family protein"		34181	45717
MSMEG_2055	"NADH-quinone oxidoreductase, I subunit"	nuoI	711	468
Obsolete	Obsolete		711	819
At1g01640	At1g01640		711	602
MSMEG_5413	exopolyphosphatase		5688	3270
MSMEG_0247	secreted peptidase		711	4132
MSMEG_6573	conserved hypothetical protein		711	761
MSMEG_5601	hypothetical protein		517	1014
MSMEG_2421	conserved hypothetical protein		2517	6271
MSMEG_3960	transcriptional regulator		25202	906
MSMEG_3994	short chain dehydrogenase		711	1000
Obsolete	Obsolete		0	0
MSMEG_1835	TobH protein		6188	9305
Obsolete	Obsolete		0	0
MSMEG_1541	hypothetical protein		0	0
MSMEG_3370	hypothetical protein		1338	1367
MSMEG_2311	conserved hypothetical protein		2192	2823
MSMEG_2209	"transcriptional regulator, GntR family protein"		711	1269
Empty	Empty		3372	705
MSMEG_2734	tRNA delta(2)-isopentenylpyrophosphate transferase	miaA	711	1023
MSMEG_1282	hypothetical cytosolic protein		711	925
MSMEG_6124	putative ABC transporter periplasmic oligopeptide-binding protein		711	732
MSMEG_4216	conserved hypothetical protein		26847	31185
MSMEG_6934	thioredoxin	trx	7638	10970
MSMEG_5208	conserved hypothetical protein		900	533
MSMEG_0650	GntR-family protein transcriptional regulator		711	600
At1g03260	At1g03260		711	562
MSMEG_1133	bifunctional short chain isoprenyl diphosphate synthase		3352	9139
MSMEG_5205	conserved hypothetical protein		711	798
MSMEG_2884	cyclohexanone monooxygenase		711	692
Empty	Empty		3313	1833
MSMEG_0882	conserved hypothetical protein		4049	3537
Obsolete	Obsolete		711	742
MSMEG_4382	dehydrogenase/reductase SDR family protein member 10		8600	16554
MSMEG_6353	"delta3,5-delta2,4-dienoyl-CoA isomerase"		8397	13661
MSMEG_2630	DHH family protein		9871	14073
MSMEG_0581	4-aminobutyrate transaminase	gabT	4174	2568
MSMEG_0361	Glycosyl hydrolase family protein 3		11993	17745
MSMEG_0119	conserved hypothetical protein		32609	35349
Obsolete	Obsolete		1518	377
MSMEG_0285	transcriptional regulator TetR family protein		2617	1214
MSMEG_1285	tetratricopeptide repeat family protein		711	1001
MSMEG_2441	signal peptidase I	lepB	18912	17934
MSMEG_3269	putative sugar ABC transporter ATP-binding protein		711	740
MSMEG_5249	serine hydroxymethyltransferase	glyA	10051	16034
MSMEG_2771	TrkA protein		4072	9242
MSMEG_5150	putative pterin-4-alpha-carbinolamine dehydratase		13577	15193
Obsolete	Obsolete		15794	6920
Obsolete	Obsolete		1942	274
At1g05540	At1g05540		711	701
MSMEG_1862	transposase		711	1468
MSMEG_0302	"peptidase, S9A/B/C families"		4140	2553
MSMEG_5650	AMP-dependent synthetase and ligase		0	0
MSMEG_5499	conserved hypothetical protein		711	822
MSMEG_0918	"transcriptional regulator, XRE family protein"		35405	48496
MSMEG_1951	conserved domain protein		329122	162935
MSMEG_5584	short chain dehydrogenase		711	771
MSMEG_1514	conserved hypothetical protein		3901	4742
MSMEG_5228	3-beta hydroxysteroid dehydrogenase/isomerase family protein		711	747
MSMEG_0661	"glutamate-1-semialdehyde 2,1-aminomutase"		711	964
MSMEG_1760	short-chain dehydrogenase/reductase SDR		48391	90490
MSMEG_6274	conserved hypothetical protein		7806	3320
Obsolete	Obsolete		711	653
MSMEG_5175	NAD-dependent deacetylase		7893	8340
Empty	Empty		5439	860
MSMEG_6927	MutT/nudix family protein		1890	6966
MSMEG_0189	conserved hypothetical protein		711	836
MSMEG_2184	amino acid permease		937813	39480
MSMEG_4462	sodium:solute symporter		711	831
MSMEG_3858	conserved hypothetical protein		47485	58212
MSMEG_2944	holliday junction DNA helicase RuvA	ruvA	9087	10859
MSMEG_4125	"oxidoreductase, short chain dehydrogenase/reductase family protein"		2045	7898
At1g04170	At1g04170		0	0
MSMEG_5715	conserved hypothetical protein		30197	47027
MSMEG_3006	Fe-dependent alcohol dehydrogenase		711	388
MSMEG_0406	acyl-coA-dehydrogenase		9183	3281
Empty	Empty		4117	2004
MSMEG_3380	"pyridoxamine 5'-phosphate oxidase-related, FMN-binding"		7901	5983
MSMEG_3381	acyl carrier protein phosphodiesterase		32209	36203
MSMEG_2124	"glycerol uptake facilitator, MIP channel"		24512	39250
MSMEG_2633	ABC transporter ATP-binding protein		0	0
Obsolete	Obsolete		9040	10297
MSMEG_5507	hypothetical protein		1315	4303
MSMEG_0637	iron-sulfur binding oxidoreductase		26586	7693
MSMEG_5357	conserved hypothetical protein		2263	950
Obsolete	Obsolete		711	2028
MSMEG_6815	secreted protein		6371	6406
Obsolete	Obsolete		711	597
MSMEG_2890	putative transcriptional regulator		711	709
MSMEG_1247	conserved hypothetical protein		7582	6726
MSMEG_3832	4-hydroxyacetophenone monooxygenase		711	681
MSMEG_3010	acetyl-hydrolase		711	433
Obsolete	Obsolete		4127	549
MSMEG_6838	putative esterase		852	345
MSMEG_3550	"ectoine/hydroxyectoine ABC transporter, ATP-binding protein"	ehuA	93578	23972
At1g03430	At1g03430		1537	365
MSMEG_6669	"ABC transporter, permease protein"		0	0
MSMEG_2171	L-carnitine dehydratase/bile acid-inducible protein F		975	657
MSMEG_1316	peptide chain release factor 3	prfC	6725	2893
MSMEG_5738	conserved hypothetical protein		9168	12083
MSMEG_6625	glyoxalase family protein		711	676
Obsolete	Obsolete		1125	1600
MSMEG_0284	ribosyldihydronicotinamide dehydrogenase (quinone)		3234	6420
MSMEG_4130	polysaccharide deacetylase family protein		1378	474
MSMEG_0940	conserved hypothetical protein		11977	9042
MSMEG_2611	pyridine nucleotide-disulphide oxidoreductase family protein		7448	7555
MSMEG_1717	"ISMsm8, transposase"		2050	5684
MSMEG_1191	hypothetical protein		7260	4296
MSMEG_5702	molybdenum cofactor synthesis domain protein		26818	30651
MSMEG_2483	"transcriptional regulator, IclR family protein"		1266	924
Empty	Empty		9799	6536
MSMEG_1073	"oxidoreductase, short-chain dehydrogenase/reductase family protein"		33243	4357
MSMEG_6049	secreted protein		2740	1289
MSMEG_5800	amidophosphoribosyltransferase	purF	30234	36127
MSMEG_4406	UsfY protein		711	482
MSMEG_1778	conserved hypothetical protein		6641	1933
MSMEG_4333	"transcriptional regulator, TetR family protein"		711	681
Obsolete	Obsolete		5033	5829
At1g04710	At1g04710		711	590
MSMEG_0443	"hydrolase, carbon-nitrogen family protein"		711	899
MSMEG_0660	Bacterial extracellular solute-binding protein		2149	462
Obsolete	Obsolete		711	783
Empty	Empty		8606	1560
MSMEG_6273	integral membrane protein		3573	1610
MSMEG_6619	conserved hypothetical protein; this gene contains a frame shift which is not the result of sequencing error		437	1148
MSMEG_5050	"methionine aminopeptidase, type I"	map	711	1724
MSMEG_6473	tetracenomycin polyketide synthesis O-methyltransferase TcmP		7082	5156
MSMEG_5618	acyl-CoA dehydrogenase		939	545
Obsolete	Obsolete		711	900
MSMEG_0552	conserved hypothetical protein		2330	4054
MSMEG_5497	conserved hypothetical protein		21000	3458
MSMEG_4792	virulence factor mce family protein		1470	384
MSMEG_2744	thymidylate synthase		3478	7882
MSMEG_5395	sensor protein KdpD		1270	462
MSMEG_4490	undecaprenyl diphosphate synthase	uppS	20197	24420
MSMEG_5638	metallo-beta-lactamase family protein		5200	8614
MSMEG_2907	hypothetical oxidoreductase YeiQ		711	708
MSMEG_2936	"hydrolase, nudix family protein"		8534	8464
MSMEG_4821	conserved hypothetical protein		3883	1222
Obsolete	Obsolete		711	709
MSMEG_6709	cyclopentanol dehydrogenase		3614	5920
At1g03790	At1g03790		711	713
MSMEG_3267	transporter		711	787
MSMEG_6069	CobW/P47K C- domain protein		711	738
MSMEG_4263	ubiquinol-cytochrome c reductase cytochrome b subunit		35383	46618
MSMEG_5671	YbaK/prolyl-tRNA synthetase associated region		971	1152
MSMEG_4157	putative transposase		2747	721
MSMEG_1935	TetR-family protein transcriptional regulator		11180	8861
MSMEG_6459	ferredoxin-dependent glutamate synthase 1		5009	7337
MSMEG_4532	"sulfate ABC transporter, permease protein CysT"	cysT	711	7711
MSMEG_5580	Ku protein		5954	5269
MSMEG_0631	"sulfatase family protein, authentic frameshift; this gene contains a frame shift which is not the result of sequencing error; identified by match to protein family HMM PF00884"		711	2322
MSMEG_1263	conserved hypothetical protein		711	755
MSMEG_4359	hypothetical protein		2209	1486
MSMEG_0180	putative HTH-type transcriptional regulator		711	959
MSMEG_0549	"ABC transporter, permease protein"		44797	18908
At1g02810	At1g02810		0	0
MSMEG_0795	ABC transporter ATP-binding protein		12949	7361
MSMEG_5619	acyl-CoA dehydrogenase domain protein		711	662
MSMEG_4458	transmembrane transport protein		711	609
MSMEG_3958	glyoxalase/bleomycin resistance protein/dioxygenase		711	1592
MSMEG_2251	nitrate/nitrite response regulator protein		4517	3442
MSMEG_2153	"transcriptional regulator, TetR family protein"		3100	4152
MSMEG_5159	"DNA-binding response regulator, putative"		1377	1328
MSMEG_0342	hypothetical protein		711	903
MSMEG_4861	cyclase		711	660
MSMEG_5964	"glycosyl transferase, group 1, putative"		1137	6027
MSMEG_0374	glycolate oxidase subunit		711	733
MSMEG_6782	hypothetical protein		42681	5662
MSMEG_0598	hypothetical protein		711	1015
MSMEG_0540	"transcriptional regulator, putative"		3551	4246
MSMEG_3673	4-alpha-glucanotransferase	malQ	14653	8342
MSMEG_6407	Cof-like hydrolase		7746	9379
MSMEG_5920	FMN-dependent monooxygenase		1901	2922
MSMEG_5486	"peptidase S1 and S6, chymotrypsin/Hap"		17903	13932
MSMEG_0158	formyl-coenzyme A transferase		6276	5338
MSMEG_6034	hypothetical protein		6645	598
MSMEG_2435	30S ribosomal protein S16		102838	105767
MSMEG_6572	methyltransferase		711	804
At1g03650	At1g03650		711	729
MSMEG_4970	hypothetical protein		5756	1813
MSMEG_5932	conserved hypothetical protein		4182	1828
MSMEG_4705	"acyltransferase, ws/dgat/mgat subfamily protein"		11413	11853
MSMEG_2584	"penicillin-binding protein, putative"		8328	7043
MSMEG_2364	"glutamyl-tRNA(Gln) amidotransferase, C subunit"	gatC	32186	26724
MSMEG_2414	pantetheine-phosphate adenylyltransferase	coaD	2793	3551
MSMEG_4077	enoyl-CoA hydratase		711	625
MSMEG_6825	"caax amino protease family protein, putative"		1321	395
MSMEG_1632	hypothetical protein		711	1050
MSMEG_1460	Pyridine nucleotide-disulphide oxidoreductase		711	619
MSMEG_6899	conserved hypothetical protein		4072	2109
MSMEG_5288	putative serine/threonine protein kinase		711	647
MSMEG_3356	conserved hypothetical protein TIGR00026		2853	3041
Obsolete	Obsolete		44471	47884
MSMEG_6929	"integral membrane protein MviN, putative"		711	813
MSMEG_4707	non-heme bromoperoxidase BPO-A2		4708	2077
MSMEG_5103	succinyl-diaminopimelate desuccinylase	dapE	6581	3802
Obsolete	Obsolete		711	496
MSMEG_1192	M23 peptidase domain protein		711	707
MSMEG_1444	ribosomal protein L29	rpmC	56087	51070
MSMEG_3923	conserved hypothetical protein		533	1146
MSMEG_3922	hypothetical protein		3567	4224
At1g03050	At1g03050		2054	1914
MSMEG_4325	malonyl CoA-acyl carrier protein transacylase		59301	66690
MSMEG_5626	luciferase		711	739
Obsolete	Obsolete		4633	4110
MSMEG_3849	hypothetical protein		496	486
MSMEG_4841	conserved hypothetical protein		3434	722
MSMEG_5228	3-beta hydroxysteroid dehydrogenase/isomerase family protein		1972	829
MSMEG_0972	cytochrome C biogenesis protein transmembrane region		5752	7823
MSMEG_3555	hydrolase		711	559
Obsolete	Obsolete		2716	7001
Obsolete	Obsolete		1455	417
MSMEG_5553	"CheR methyltransferase, SAM binding domain protein"	cheR	711	5281
MSMEG_6650	hypothetical protein		711	1394
MSMEG_3899	ectoine synthase	ectC	1962	2887
MSMEG_2886	stress responsive A/B Barrel Domain family protein		24983	22835
MSMEG_4156	putative transposase		711	711
MSMEG_0507	"probable sugar ABC transporter, permease protein"		711	1138
MSMEG_2612	conserved hypothetical protein		5472	5246
Obsolete	Obsolete		0	0
MSMEG_0070	hypothetical protein		29315	36995
MSMEG_6946	ribosomal protein L34	rpmH	117143	142363
MSMEG_4898	conserved hypothetical protein		24897	25478
MSMEG_2932	HIT family protein hydrolase		8464	14203
At1g04490	At1g04490		711	729
MSMEG_1134	putative protease HtpX		7594	13875
MSMEG_1586	beta-lactamase		711	691
Obsolete	Obsolete		2282	4891
MSMEG_2463	nicotine dehydrogenase chain A		711	2703
MSMEG_3722	bifunctional coenzyme PQQ synthesis protein C/D		1256	501
MSMEG_2643	conserved hypothetical protein		2828	969
Obsolete	Obsolete		711	748
MSMEG_5310	SAM-dependent methyltransferase		1372	1896
MSMEG_3925	AttM/AiiB family protein		711	714
MSMEG_2207	beta-ketothiolase		711	889
MSMEG_2847	"bacterial extracellular solute-binding protein, family protein 5"		711	713
MSMEG_5184	"alpha-methylacyl-CoA racemase, putative"		4581	5815
MSMEG_6873	enoyl-CoA hydratase/isomerase; this gene contains a frame shift which is not the result of sequencing error		1665	3478
MSMEG_3483	mosc domain protein		7149	9260
Empty	Empty		3298	393
MSMEG_5000	"transcriptional regulator, LysR family protein"		2794	662
MSMEG_3573	"integral membrane protein, putative"		711	750
MSMEG_5305	choline dehydrogenase		711	967
MSMEG_1457	conserved hypothetical protein		711	693
Obsolete	Obsolete		711	773
Obsolete	Obsolete		3540	7846
MSMEG_1487	conserved hypothetical protein		1463	514
At1g02910	At1g02910		1371	556
MSMEG_3107	conserved hypothetical protein		711	1810
MSMEG_1702	amidohydrolase		13324	18606
MSMEG_1610	glutamine-hydrolyzing GMP synthase		3366	8891
MSMEG_4175	"transcriptional regulator, ArsR family protein"		711	1827
Obsolete	Obsolete		711	421
MSMEG_0890	HD domain protein		2107	6453
MSMEG_0555	ABC transporter permease protein		0	0
MSMEG_3971	hypothetical protein		0	0
MSMEG_5803	hypothetical protein		711	908
MSMEG_0688	aspartate aminotransferase		10184	8612
MSMEG_4482	DNA primase		4841	3007
Empty	Empty		1701	276
Obsolete	Obsolete		711	655
MSMEG_5690	conserved hypothetical protein		7434	9000
MSMEG_3582	ATP-dependent protease La	lon	2490	975
MSMEG_4663	protein IolB		711	806
MSMEG_5433	4Fe-4S binding domain protein		0	0
MSMEG_4200	peptidase M20		18304	20342
MSMEG_0322	glyoxylase family protein; this gene contains a frame shift which is not the result of sequencing error		1914	976
MSMEG_6578	hypothetical protein		0	0
MSMEG_5703	molybdenum cofactor biosynthesis protein C	moaC	21961	29994
MSMEG_0919	heparin-binding hemagglutinin		54146	72944
At1g02630	At1g02630		0	0
MSMEG_6752	endoglucanase A		11579	9380
MSMEG_3392	acyl-CoA dehydrogenase domain protein		711	642
MSMEG_1272	putative ribosylglycohydrolase		711	825
MSMEG_2751	hypothetical protein		434	1070
MSMEG_0026	putative membrane protein		74042	86394
MSMEG_5977	"dTDP-4-dehydrorhamnose 3,5-epimerase"	rfbC	820	644
MSMEG_6119	conserved hypothetical protein		711	657
MSMEG_2560	conserved hypothetical protein		711	653
MSMEG_4561	"ABC Fe3+-siderophores transporter, periplasmic binding protein"		2466	4729
MSMEG_2293	conserved hypothetical protein		711	779
MSMEG_3131	AMP-binding protein		430	472
MSMEG_5465	"transcriptional regulator, AraC family protein"		711	827
MSMEG_5405	"transcriptional regulator, ArsR family protein"		711	2848
MSMEG_2001	sugar transporter		0	0
MSMEG_0408	type I modular polyketide synthase		2154	6214
MSMEG_4335	conserved hypothetical protein		711	881
Obsolete	Obsolete		23323	24711
MSMEG_4786	virulence factor mce family protein		711	426
MSMEG_1334	metallo-beta-lactamase family protein		4722	3318
MSMEG_6684	agarase		4740	1861
Obsolete	Obsolete		20312	18613
Obsolete	Obsolete		22358	25427
At1g04500	At1g04500		199	53
MSMEG_4559	"ABC transporter, membrane spanning protein"		7361	10983
MSMEG_5923	acetyl-CoA acetyltransferase		711	1597
MSMEG_4704	acyltransferase family protein		2136	4404
MSMEG_4061	translation initiation inhibitor		711	595
MSMEG_4071	conserved hypothetical protein; this region contains one or more premature stops and/or frameshifts which are not the result of sequencing error		3908	2170
MSMEG_1127	probable conserved transmembrane protein		2905	2892
MSMEG_2229	enoyl-CoA hydratase		766	686
MSMEG_5857	hypothetical oxidoreductase		0	0
MSMEG_6446	hypothetical protein		5141	5188
MSMEG_3799	conserved hypothetical protein		3057	6795
MSMEG_6386	membrane protein		5373	4602
Empty	Empty		8426	1202
MSMEG_6603	NADH:flavin oxidoreductase/nadh oxidase		22849	2416
MSMEG_6682	"RNA polymerase sigma-70 factor, putative"		711	688
MSMEG_2656	guanosine pentaphosphate synthetase I/polyribonucleotide nucleotidyltransferase	gpsI	17309	22878
MSMEG_2098	fumarylacetoacetate hydrolase family protein		1489	402
MSMEG_0486	"putative ABC transporter, periplasmic protein"		711	711
MSMEG_3188	adenosylmethionine-8-amino-7-oxononanoate transaminase	bioA	711	973
MSMEG_0229	dihydroxy-acid dehydratase	ilvD	26425	39896
MSMEG_3327	hypothetical protein		3085	4108
MSMEG_5579	MarR-family protein transcriptional regulator		711	738
MSMEG_2474	probable cutinase Cut3		711	683
At1g02950	At1g02950		0	0
MSMEG_4542	oligopeptide transport integral membrane protein		711	701
MSMEG_5519	monooxygenase		1318	411
MSMEG_1515	two-component sensor histidine kinase		10989	13238
MSMEG_2678	hypothetical protein		711	723
Obsolete	Obsolete		34858	38857
Obsolete	Obsolete		711	708
MSMEG_2029	3-ketoacyl-ACP/CoA redutase		711	615
MSMEG_3114	conserved hypothetical protein		711	768
MSMEG_0210	LprO protein		5603	8701
MSMEG_1348	RNA polymerase ECF-subfamily protein sigma factor		711	713
MSMEG_2869	3-ketosteroid-delta-1-dehydrogenase		0	0
MSMEG_5352	conserved hypothetical protein		8055	6901
MSMEG_4390	hypothetical protein		0	0
MSMEG_5776	phosphate transport system regulatory protein PhoU	phoU	14652	12081
Empty	Empty		6845	922
MSMEG_5933	conserved hypothetical protein		868	737
MSMEG_6808	hypothetical protein		711	668
MSMEG_1573	carbohydrate kinase family protein		550	3697
MSMEG_1660	"oxidoreductase, 2-nitropropane dioxygenase family protein"		711	1572
MSMEG_0721	RemQ protein; this gene contains a frame shift which is not the result of sequencing error		1954	3823
MSMEG_4030	conserved hypothetical protein		711	633
MSMEG_3099	6-phosphogluconolactonase	pgl	57030	93250
At1g01610	At1g01610		711	759
MSMEG_6122	"ABC transporter, membrane spanning protein"		711	715
MSMEG_2962	protein-export membrane protein SecF		20198	31138
Obsolete	Obsolete		3612	1299
MSMEG_4338	possible transcriptional regulatory protein		437	1054
MSMEG_4804	conserved hypothetical protein		71809	95370
MSMEG_2112	secreted protein		31239	10653
MSMEG_2895	short chain oxidoreductase		2037	6237
MSMEG_6029	conserved hypothetical protein		5540	3813
MSMEG_3285	3-isopropylmalate dehydrogenase		12950	5102
MSMEG_4485	glycyl-tRNA synthetase	glyS	27126	29061
MSMEG_3076	gamma-glutamyltransferase	ggt	1417	2220
Empty	Empty		7935	985
MSMEG_5678	glyoxalase/bleomycin resistance protein/dioxygenase		3494	9850
Obsolete	Obsolete		25617	3975
MSMEG_4851	caib/baif family protein		711	765
MSMEG_5463	"6-phosphogluconate dehydrogenase, NAD-binding"		711	779
Obsolete	Obsolete		711	777
MSMEG_5442	glutamate dehydrogenase		4519	3113
MSMEG_0520	porin		4201	5596
MSMEG_1163	hypothetical protein		711	1307
MSMEG_1441	50S ribosomal protein L22		160247	173421
MSMEG_2386	"transcriptional regulator, IclR family protein"		9871	8576
At1g05080	At1g05080		711	549
Obsolete	Obsolete		15134	6915
MSMEG_2796	integral membrane protein		3351	882
MSMEG_5578	hypothetical protein		1660	311
MSMEG_2903	transposase; this gene contains a frame shift which is not the result of sequencing error		711	968
MSMEG_1597	Transcription factor WhiB		90534	124877
MSMEG_6771	conserved hypothetical protein		711	608
MSMEG_6145	hypothetical protein		5200	2944
MSMEG_2327	nudix hydrolase		3488	4686
MSMEG_0432	uroporphyrinogen-III synthetase		17251	16711
MSMEG_2060	"NADH-quinone oxidoreducatase, D subunit"	nuoD	0	0
MSMEG_2737	ppe family protein		711	659
MSMEG_5622	putative acyl-CoA dehydrogenase		0	0
MSMEG_4627	nucleoside diphosphate kinase		37641	39595
MSMEG_0798	hypothetical protein		711	1880
Empty	Empty		3474	732
MSMEG_0741	conserved hypothetical protein		711	3863
MSMEG_4885	conserved hypothetical protein		711	740
MSMEG_0426	"transcriptional regulator, GntR family protein"		1192	1869
MSMEG_1565	"transcriptional regulator, TetR family protein"		4180	7436
MSMEG_4508	conserved domain protein		3174	4671
MSMEG_3585	MmpS2 protein		711	633
MSMEG_5639	enoyl-CoA hydratase		21073	34115
At1g05620	At1g05620		711	904
MSMEG_0350	virulence factor Mce family protein		711	628
MSMEG_2314	putative esterase family protein		134	2623
MSMEG_0889	succinic semialdehyde dehydrogenase		8105	10874
MSMEG_4252	conserved hypothetical protein		3914	6722
Obsolete	Obsolete		711	853
MSMEG_1640	ATP/GTP-binding protein		26602	36971
MSMEG_5596	oxidoreductase		711	3161
MSMEG_2407	morphine 6-dehydrogenase		51091	54527
MSMEG_3876	"phosphotransferase enzyme family protein, putative"		711	1888
MSMEG_6113	D-alanyl-D-alanine carboxypeptidase/D-alanyl-D-alanine-endopeptidase	dacB	5738	7512
Obsolete	Obsolete		13043	12283
Empty	Empty		5220	1114
MSMEG_4919	conserved hypothetical protein		29694	40489
MSMEG_5034	hypothetical protein		711	699
MSMEG_5775	LytR/CpsA/Psr family protein		16274	19378
MSMEG_2307	conserved hypothetical protein		711	901
MSMEG_0797	conserved hypothetical protein; this gene contains a frame shift which is not the result of sequencing error		711	1000
MSMEG_4082	monoxygenase		711	1067
MSMEG_0420	conserved hypothetical protein		5896	6858
MSMEG_3294	hypothetical protein		4521	452
MSMEG_1091	urease accessory protein UreE 1		1334	1621
MSMEG_5416	LpqU protein		711	2465
At1g02475	At1g02475		711	696
MSMEG_6071	metallo-beta-lactamase superfamily protein		1116	1431
MSMEG_4472	multidrug-efflux transporter protein		1249	739
MSMEG_1838	cationic amino acid transporter		1329	2244
MSMEG_2820	hypothetical protein		26515	38353
MSMEG_0066	"early secretory antigenic target, 6 kDa"		607435	925640
MSMEG_6325	conserved hypothetical protein		4740	501
MSMEG_2227	carnitinyl-CoA dehydratase		2384	1123
MSMEG_4816	"6-phosphogluconate dehydrogenase, NAD-binding"		684	724
MSMEG_3583	monooxygenase		91	251
MSMEG_6842	"2,2-dialkylglycine decarboxylase"		711	710
MSMEG_1193	TROVE domain protein		5247	6310
MSMEG_5525	"succinyl-CoA synthetase, beta subunit"	sucC	54932	74972
MSMEG_1887	hypothetical protein		6916	4389
MSMEG_4672	Clp protease	clpP	35434	51104
Empty	Empty		1056	441
MSMEG_2542	integral membrane protein DUF6		711	811
MSMEG_2651	alkanesulfonate monooxygenase family protein		2299	6659
MSMEG_4696	alpha-amylase family protein		711	2030
MSMEG_1784	type I topoisomerase		711	757
Obsolete	Obsolete		90409	38493
Obsolete	Obsolete		711	823
MSMEG_6483	methyltransferase type 11		5733	8529
At1g04780	At1g04780		0	0
MSMEG_3106	quinone oxidoreductase		34833	58406
MSMEG_6616	S-(hydroxymethyl)glutathione dehydrogenase		59728	35057
MSMEG_1190	serine/threonine-protein kinase PknD		711	615
MSMEG_4537	major membrane protein I		4881	7616
Obsolete	Obsolete		257105	843076
MSMEG_0712	"transcriptional regulator, TetR family protein"		711	1595
MSMEG_6692	putative glutamine-binding periplasmic protein		711	2172
MSMEG_1203	methoxy mycolic acid synthase 1		10547	17850
MSMEG_1172	arsenical-resistance protein	arsB	711	1095
Obsolete	Obsolete		14406	20306
MSMEG_1231	inner membrane protein YidH		711	758
Empty	Empty		6300	2026
MSMEG_1278	death-on-curing protein		3246	1662
MSMEG_5483	porin		647622	1006337
MSMEG_6554	hypothetical ABC transporter ATP-binding protein		711	863
Obsolete	Obsolete		711	750
MSMEG_2993	"acyl-CoA dehydrogenase, C- domain protein"		3749	1637
MSMEG_2445	conserved hypothetical protein		58	245
MSMEG_0674	ErfK/YbiS/YcfS/YnhG family protein		3170	3706
Obsolete	Obsolete		1788	413
MSMEG_0834	tuberculin related peptide		14407	16929
MSMEG_1526	probable cutinase		8207	5712
At1g03180	At1g03180		711	401
MSMEG_4572	"DNA polymerase III, delta subunit"		711	722
MSMEG_1929	conserved hypothetical protein		7545	5943
Obsolete	Obsolete		2385	1026
MSMEG_3059	esterase		1194	5838
MSMEG_1788	conserved hypothetical protein		170923	79390
Obsolete	Obsolete		7908	6594
MSMEG_6340	short-chain dehydrogenase/reductase SDR		1647	1319
Obsolete	Obsolete		711	1756
MSMEG_3776	N-acetyl-gamma-glutamyl-phosphate reductase	argC	38648	31603
MSMEG_1298	guanine deaminase		6972	4926
MSMEG_0092	probable transcriptional regulatory protein		34345	41227
MSMEG_5751	putative adhesin/hemolysin		6205	4515
MSMEG_5450	redox-sensitive transcriptional activator SoxR	soxR	1504	2560
MSMEG_0222	conserved hypothetical protein		4194	5258
Empty	Empty		2739	356
Obsolete	Obsolete		24050	21155
MSMEG_0106	sensory histidine kinase		0	0
MSMEG_0279	amino acid permease		711	861
MSMEG_1733	conserved hypothetical protein		0	0
MSMEG_6749	conserved hypothetical protein		6013	2984
Obsolete	Obsolete		711	490
MSMEG_2704	transposase; this gene contains a frame shift which is not the result of sequencing error; identified by match to protein family HMM PF01548		905	7025
At1g05360	At1g05360		711	689
MSMEG_4279	adenylate and Guanylate cyclase catalytic domain protein		620	842
MSMEG_2269	NHL repeat protein		1399	4339
MSMEG_4101	"ABC-type transporter, substrate binding protein"		711	857
MSMEG_4432	hypothetical protein		171	122
MSMEG_1124	putative ferredoxin FdxA		2562	690
MSMEG_1738	probable conserved transmembrane protein		3244	4092
MSMEG_3423	probable IclR family protein regulator		3597	4308
MSMEG_3250	"ABC transporter, ATP-binding protein"		14031	17023
MSMEG_0300	amidohydrolase family protein		817	759
MSMEG_3730	"helix-turn-helix, Fis-type, putative"		711	722
MSMEG_1128	conserved hypothetical protein		711	1641
Empty	Empty		4645	2061
MSMEG_1831	Transcription factor WhiB		84490	103829
MSMEG_1648	putative transcriptional regulator		9084	3155
MSMEG_5899	virulence factor Mce family protein		3219	1964
MSMEG_2658	beta-lactamase		13361	16124
MSMEG_3102	transaldolase	tal	85740	110503
MSMEG_5426	UDP-N-acetylglucosamine pyrophosphorylase	glmU	711	906
MSMEG_0592	putative rhamnose catabolism operon transcriptional regulator		711	899
MSMEG_4054	hypothetical protein		4738	3435
MSMEG_6383	transcription regulator FurA		2441	3602
MSMEG_4121	GntR-family protein transcriptional regulator		15340	8396
At1g06440	At1g06440		711	747
MSMEG_6794	DNA-binding protein		711	709
MSMEG_2650	acyl-CoA dehydrogenase		3489	7048
MSMEG_5166	Na+/solute symporter		711	824
MSMEG_2977	hypothetical protein		711	774
Obsolete	Obsolete		4476	2296
Obsolete	Obsolete		2502	795
MSMEG_2013	"oxidoreductase, short chain dehydrogenase/reductase family protein"		2119	631
MSMEG_4846	probable enoyl-CoA hydratase		0	0
MSMEG_6754	MaoC like domain protein		12568	4462
MSMEG_2058	"NADH-quinone oxidoreductase, F subunit"	nuoF	711	1120
MSMEG_0023	conserved hypothetical protein		12211	22218
MSMEG_5696	'Cold-shock' DNA-binding domain protein		22138	30286
MSMEG_3717	short-chain dehydrogenase/reductase SDR; this gene contains a frame shift which is not the result of sequencing error		2103	317
MSMEG_5978	GlcNAc-PI de-N-acetylase family protein		711	659
MSMEG_4727	mycocerosic acid synthase		711	2117
MSMEG_6646	methylisocitrate lyase	prpB	711	296
MSMEG_1961	conserved hypothetical protein		1840	7235
MSMEG_3091	ribose transport ATP-binding protein RbsA		711	812
MSMEG_3895	proteasome beta subunit		49532	79939
MSMEG_2297	glutaredoxin		60400	94397
Obsolete	Obsolete		711	698
MSMEG_2902	"hydrolase, putative"		6148	5376
At1g01010	At1g01010		711	751
MSMEG_1123	cobalamin synthesis protein		711	567
MSMEG_0214	L-sorbosone dehydrogenase		711	1344
MSMEG_3465	acyl-CoA synthase		2889	2821
MSMEG_6739	hypothetical protein		30700	17948
MSMEG_6415	conserved hypothetical protein		783	2095
MSMEG_3961	transcriptional regulator		1346	7070
MSMEG_6081	conserved hypothetical protein		37764	45009
MSMEG_3121	DNA-binding protein		39986	51083
MSMEG_0152	Alanine dehydrogenase/pyridine nucleotide transhydrogenase		711	950
MSMEG_0875	putative sialic acid transporter		711	836
MSMEG_1406	conserved hypothetical protein		6135	5232
Empty	Empty		7378	1002
MSMEG_3340	hypothetical protein		2835	725
Obsolete	Obsolete		11139	15642
MSMEG_5570	DNA ligase		711	889
MSMEG_3235	"ABC-type amino acid transport system, secreted component"		70546	97769
MSMEG_6568	"regulatory protein, LuxR, putative"		711	963
MSMEG_0368	hypothetical protein		6102	3862
MSMEG_2551	hypothetical protein		711	979
Obsolete	Obsolete		8630	5353
MSMEG_4129	hypothetical protein		6473	6449
MSMEG_1070	3-oxoacyl-[acyl-carrier-protein] reductase		711	1680
At1g01290	At1g01290		0	0
MSMEG_5064	malyl-CoA lyase		4371	3300
MSMEG_5589	manganese transport protein MntH		3464	773
Obsolete	Obsolete		2976	404
MSMEG_5231	hypothetical protein		15949	16201
MSMEG_5328	conserved hypothetical protein		232494	135244
MSMEG_4582	conserved hypothetical protein		4500	3192
MSMEG_5992	conserved hypothetical protein		711	821
MSMEG_1744	hypothetical protein		1242	460
MSMEG_3248	ABC transporter branched chain amino acid transport permease		18999	21381
MSMEG_5322	hypothetical protein		711	814
MSMEG_0271	conserved hypothetical protein		2585	619
Empty	Empty		4024	501
MSMEG_5871	HIT family protein		5924	6349
MSMEG_0480	"transcriptional regulator, GntR family protein"		711	808
Obsolete	Obsolete		2223	1480
MSMEG_1570	carboxylesterase		711	2150
MSMEG_3343	hypothetical protein		2546	2932
MSMEG_2332	amino acid carrier protein		269495	299572
MSMEG_3813	NAD-dependent epimerase/dehydratase		1612	1817
Obsolete	Obsolete		4120	1947
MSMEG_3460	ferric uptake regulation protein		30431	15391
MSMEG_4868	"transcriptional regulator, IclR family protein, C- domain protein"		0	0
At1g05850	At1g05850		1814	392
MSMEG_1512	"dTDP-glucose 4,6-dehydratase"	rfbB	19063	25121
MSMEG_4536	conserved hypothetical protein		846	3191
MSMEG_4203	"peptidase S8 and S53, subtilisin, kexin, sedolisin"		3058	629
MSMEG_6579	conserved hypothetical protein		69542	50857
MSMEG_6944	"conserved hypothetical protein, putative"		15800	14817
Obsolete	Obsolete		711	798
MSMEG_3211	"imidazoleglycerol phosphate synthase, cyclase subunit"	hisF	7196	6840
MSMEG_5245	universal stress protein family protein		711	798
MSMEG_2774	diguanylate cyclase (ggdef) domain protein		8155	5184
MSMEG_6240	conserved hypothetical protein		13006	29384
MSMEG_1294	allantoicase		28661	33959
Empty	Empty		5831	1184
MSMEG_5162	cinnamoyl ester hydrolase		711	2755
MSMEG_3793	translation initiation factor IF-3	infC	188882	160282
MSMEG_0858	cell division control protein Cdc48		451	1516
MSMEG_4735	conserved hypothetical protein		2117	2992
MSMEG_5018	Adenylate and Guanylate cyclase catalytic domain protein		711	789
MSMEG_2383	glutamyl-tRNA synthetase	gltX	16151	19983
MSMEG_2440	ribosomal protein L19	rplS	278083	267679
Obsolete	Obsolete		866	1246
MSMEG_0238	O-acetylhomoserine/O-acetylserine sulfhydrylase		4584	6702
MSMEG_5307	TetR-family protein transcriptional regulator		711	1381
At1g01360	At1g01360		711	734
MSMEG_2797	LysR-family protein transcriptional regulator		711	866
MSMEG_4540	"acetyltransferase, gnat family protein"		711	735
MSMEG_4959	arginyl-tRNA synthetase	argS	2406	3399
MSMEG_5154	conserved hypothetical protein		23522	33353
Obsolete	Obsolete		464	1126
Obsolete	Obsolete		0	0
MSMEG_2674	"similar at the nucleotide level to IS1137 in the IS Finder database. This gene is disrupted by an IS element.; IS1137, transposase orfB, interruption-N"		711	845
MSMEG_2798	hypothetical protein		711	1706
MSMEG_3601	"ribose/xylose/arabinose/galactoside ABC-type transport systems, permease components"		1196	7740
MSMEG_5420	Tat-translocated enzyme		711	865
MSMEG_0192	"transcriptional regulator, RpiR family protein"		711	753
Empty	Empty		6565	756
MSMEG_4693	conserved hypothetical protein		60689	70826
MSMEG_2149	hypothetical protein		1715	3890
Obsolete	Obsolete		711	820
At1g03800	At1g03800		711	718
MSMEG_4937	"ATP synthase F1, gamma subunit"	atpG	10948	13928
MSMEG_6443	DNA polymerase IV	dinP	890	1557
MSMEG_6430	hypothetical protein		0	0
MSMEG_4767	major facilitator superfamily protein permease		3018	14277
MSMEG_6762	transcriptional regulator		5898	10151
MSMEG_6101	2-amino-4-hydroxy-6- hydroxymethyldihydropteridine pyrophosphokinase	folK	1918	14931
MSMEG_0794	conserved hypothetical protein		9181	16029
At1g04850	At1g04850		711	764
MSMEG_0791	glycine oxidase ThiO	thiO	10161	15459
MSMEG_5816	conserved hypothetical protein		5838	9737
MSMEG_5640	"amylo-alpha-1,6-glucosidase"		2071	4217
Empty	Empty		10313	1923
Obsolete	Obsolete		493	1843
MSMEG_4304	regulatory protein		711	1745
MSMEG_0464	phosphomethylpyrimidine kinase		10943	16646
MSMEG_6720	epoxide hydrolase		520	1076
MSMEG_6712	maleylacetate reductase		1619	593
MSMEG_4913	LpqM protein		443	2126
MSMEG_2154	conserved hypothetical protein		711	548
MSMEG_4613	hypothetical protein		711	1048
MSMEG_1256	hypothetical protein		711	2528
MSMEG_1168	putative transcriptional regulator		2472	747
MSMEG_3808	"excinuclease ABC, A subunit"	uvrA	60067	66230
Obsolete	Obsolete		0	0
MSMEG_0046	conserved hypothetical protein		711	2495
MSMEG_5251	hypothetical protein		2211	693
MSMEG_3362	enoyl-CoA hydratase		0	0
MSMEG_1915	"anti-sigma factor, family protein"		17836	22801
MSMEG_0186	MmpS2 protein		711	775
MSMEG_5746	gas vesicle protein		711	2535
At1g01560	At1g01560		711	1086
MSMEG_5436	4-diphosphocytidyl-2C-methyl-D-erythritol kinase	ispE	3227	9791
MSMEG_0030	serine/threonine protein kinase PknA	pknA	22935	23875
Obsolete	Obsolete		838	739
MSMEG_6100	conserved hypothetical protein		1222	10096
MSMEG_3892	hypothetical protein		1431	6535
MSMEG_3436	conserved hypothetical protein		9837	13050
MSMEG_5953	hypothetical protein		2382	2070
MSMEG_3649	conserved hypothetical protein		3719	13861
MSMEG_6671	sulfate/thiosulfate import ATP-binding protein CysA		1921	532
MSMEG_6146	"ISMsm3, transposase"		711	483
MSMEG_2302	conserved hypothetical protein		711	949
Obsolete	Obsolete		711	1091
MSMEG_5786	thiredoxin		711	1723
MSMEG_2726	glutamate permease		44763	66952
At1g01380	At1g01380		711	544
MSMEG_1205	cyclopropane-fatty-acyl-phospholipid synthase 1		10437	21020
MSMEG_5470	molybdopterin biosynthesis protein MoeA 1		5505	9750
Obsolete	Obsolete		754	547
MSMEG_4701	single-strand binding protein		711	1882
MSMEG_1462	ferredoxin		3046	5789
MSMEG_6428	conserved hypothetical protein		12853	21524
MSMEG_3251	branched-chain amino acid ABC transporter ATP-binding protein		17959	27394
At1g05700	At1g05700		711	285
MSMEG_2547	transcriptional regulator		711	679
MSMEG_0348	mce-family protein mce3c		334	1005
MSMEG_3103	transketolase	tkt	32812	49573
Empty	Empty		9289	1888
Obsolete	Obsolete		1847	570
MSMEG_0593	conserved hypothetical protein		711	1921
MSMEG_1289	conserved hypothetical protein		711	432
MSMEG_1074	polysaccharide deacetylase		5355	7267
MSMEG_3259	acyl-CoA dehydrogenase		9933	20306
MSMEG_3587	D-serine/D-alanine/glycine transporter		711	672
MSMEG_2082	hypothetical protein		12187	14021
Obsolete	Obsolete		143907	11405
MSMEG_1863	putative transposase		7914	5127
MSMEG_1914	"RNA polymerase sigma-70 factor, family protein"		14623	11282
MSMEG_6917	leucyl-tRNA synthetase	leuS	10415	7174
MSMEG_1826	"dTDP-RhA:a-D-GlcNAc-diphosphoryl polyprenol, a-3-L-rhamnosyl transferase"		5834	9218
MSMEG_6230	probable acyltransferase		711	1032
MSMEG_5892	"alpha,alpha-trehalose-phosphate synthase (UDP-forming)"		56789	65704
MSMEG_3299	putative oxidoreductase; this gene contains a frame shift which is not the result of sequencing error		0	0
MSMEG_2763	conserved hypothetical protein		56674	59232
MSMEG_1165	conserved hypothetical protein		20563	18172
MSMEG_1119	"glutamine amidotransferase, class I"		2786	6728
At1g04540	At1g04540		0	0
MSMEG_6882	LysR-family protein transcriptional regulator		711	1090
MSMEG_1148	mce related protein		711	807
MSMEG_4437	"cytochrome c oxidase, subunit I"	ctaD	711	765
MSMEG_5921	conserved hypothetical protein		711	811
MSMEG_4237	probable conserved transmembrane protein		72284	86024
MSMEG_5469	"acetyltransferase, GNAT family protein"		1964	3324
MSMEG_1554	"ethanolamine ammonia-lyase, light chain"	eutC	3867	6501
MSMEG_6703	"N5,N10- methylenetetrahydromethanopterin reductase-related protein"		0	0
MSMEG_6256	aspartate-semialdehyde dehydrogenase	asd	30722	29994
MSMEG_3621	NADH dehydrogenase	ndh	61463	62847
MSMEG_2289	cytochrome p450		6681	1596
MSMEG_1790	conserved hypothetical protein		18779	5887
MSMEG_1446	NTP pyrophosphohydrolase		711	716
Obsolete	Obsolete		3208	8661
At1g03420	At1g03420		711	458
MSMEG_2818	"ISMsm1, transposase orfB"		2669	4673
MSMEG_2234	"acyl-CoA dehydrogenase, middle domain protein"		711	943
Obsolete	Obsolete		711	1137
MSMEG_4943	conserved hypothetical protein		5437	14399
MSMEG_2806	two-component system response regulator		3512	8215
MSMEG_4708	putative methyltransferase		3100	7946
MSMEG_2696	putative conserved membrane alanine rich protein		20101	24839
At1g02010	At1g02010		0	0
MSMEG_0639	oligopeptide transport ATP-binding protein AppF		280043	250065
MSMEG_4837	amidohydrolase 2		711	765
MSMEG_4206	Molybdopterin oxidoreductase; this gene contains a frame shift which is not the result of sequencing error; identified by match to protein family HMM PF00384		8990	7688
Empty	Empty		7730	3462
Obsolete	Obsolete		3386	2290
MSMEG_1680	conserved hypothetical protein		378866	341699
MSMEG_3751	hemolysin A		9408	16770
MSMEG_1210	conserved hypothetical protein		5740	5436
MSMEG_4258	anthranilate phosphoribosyltransferase	trpD	24928	30839
MSMEG_1964	mitomycin radical oxidase		1112	464
MSMEG_2324	hypothetical protein		711	11435
MSMEG_0360	conserved hypothetical protein		43896	49684
MSMEG_4781	conserved hypothetical protein		4308	3716
MSMEG_1436	ribosomal protein L3	rplC	128195	151517
MSMEG_1327	"exodeoxyribonuclease V, beta subunit"	recB	711	818
MSMEG_4763	ABC transporter permease protein		711	6909
MSMEG_5068	Mrp protein		20882	23719
Obsolete	Obsolete		13136	12710
MSMEG_3553	dihydropyrimidinase	hydA	711	1091
MSMEG_3911	oxidoreductase		11814	15718
Obsolete	Obsolete		4005	5864
MSMEG_0388	Macrocin-O-methyltransferase	tylF	36346	46774
At1g01700	At1g01700		711	487
MSMEG_3119	"ABC transporter, ATP-binding subunit"		15791	21188
MSMEG_3404	HNH endonuclease domain protein		7084	10231
MSMEG_0692	conserved hypothetical protein		6498	5185
MSMEG_6279	recombination protein RecR	recR	43864	58501
MSMEG_4429	hypothetical protein		711	938
MSMEG_0535	GntR-family protein transcriptional regulator		3072	3291
MSMEG_0600	dehydrogenase		22811	15823
MSMEG_5643	conserved hypothetical protein		1983	930
MSMEG_5286	"dihydrodipicolinate reductase, N-terminus domain protein"	dapB	1435	774
MSMEG_4876	acyl-CoA synthase		1123	553
MSMEG_2332	amino acid carrier protein		173874	347115
MSMEG_5081	conserved hypothetical protein		32869	41021
MSMEG_1201	hypothetical protein		711	1435
MSMEG_0596	"bacterial regulatory protein, GntR family protein"		1095	768
At1g04260	At1g04260		1919	550
MSMEG_2036	"hydrolase, alpha/beta fold family protein"		711	1608
MSMEG_2028	chloramphenicol resistance protein		711	1223
MSMEG_5435	acyl-CoA synthase		67303	103303
MSMEG_4839	carboxymuconolactone decarboxylase		711	332
MSMEG_4616	acyl-CoA dehydrogenase family protein; this gene contains a frame shift which is not the result of sequencing error		2570	2010
MSMEG_0172	"probable conserved transmembrane protein, putative"		92830	118876
MSMEG_4709	enoyl-CoA hydratase		11636	17179
At1g06390	At1g06390		1982	555
MSMEG_1207	"glycosyltransferase, group I"		2476	2049
Obsolete	Obsolete		711	684
MSMEG_2467	"transketolase, central region"		711	760
Empty	Empty		3090	3125
MSMEG_3456	hydroxylaminobenzene mutase		4296	2440
MSMEG_3517	HAD-superfamily protein subfamily protein IB hydrolase		3187	11086
MSMEG_4859	"oxidoreductase, short chain dehydrogenase/reductase family protein"		711	643
MSMEG_2970	polysaccharide deacetylase		0	0
MSMEG_0248	conserved hypothetical protein		4560	9345
MSMEG_5559	metabolite/sugar transport protein		711	1169
MSMEG_2256	conserved hypothetical protein		19510	5827
MSMEG_1339	ribosomal protein L33	rpmG	84413	87941
MSMEG_1340	conserved hypothetical protein		292681	481829
MSMEG_5645	conserved hypothetical protein		711	1113
MSMEG_6892	replicative DNA helicase		4138	8878
MSMEG_2635	ABC transporter permease protein		18059	1160
MSMEG_2042	phosphotransferase enzyme family protein		711	1847
MSMEG_6094	lysyl-tRNA synthetase	lysS	2513	5430
MSMEG_3466	hypothetical protein		711	958
MSMEG_5868	hypothetical protein		55761	61505
MSMEG_4558	conserved hypothetical protein		10944	10619
MSMEG_2546	"transcriptional Regulator, GntR family protein"		1715	5424
At1g01680	At1g01680		711	631
MSMEG_2105	ATP dependent DNA ligase		711	945
MSMEG_2380	sugar transporter family protein		22179	28893
MSMEG_6492	"GAF domain protein, putative"		642	954
MSMEG_6186	conserved hypothetical protein		711	4119
MSMEG_0770	hypothetical protein		9985	10639
MSMEG_1430	"transcriptional regulator, TetR family protein"		711	702
MSMEG_4901	ribonuclease PH	rph	28966	31319
MSMEG_2270	hypothetical protein		4304	3381
MSMEG_2317	"alcohol dehydrogenase, zinc-containing"		77576	100591
MSMEG_3551	linalool 8-monooxygenase		711	877
MSMEG_2318	GTP cyclohydrolase II		45467	41311
MSMEG_3938	hypothetical protein		711	934
MSMEG_5777	transcription regulator		711	1159
MSMEG_1938	conserved hypothetical protein		1231	6087
At1g05205	At1g05205		0	0
MSMEG_0095	methyltransferase		711	4050
MSMEG_5443	dehydrogenase		711	702
MSMEG_2051	"NADH-quinone oxidoreductase, M subunit"	nuoM	711	622
MSMEG_5098	hypothetical protein		711	695
MSMEG_2768	OB-fold nucleic acid binding domain protein		33101	29528
MSMEG_6010	hypothetical protein		711	968
MSMEG_3215	"ABC-type molybdenum transport system, ATPase component/photorepair protein PhrA"		7518	7598
At1g04140	At1g04140		0	0
MSMEG_5767	conserved hypothetical protein		711	4954
MSMEG_0933	conserved hypothetical protein		5632	12304
MSMEG_5537	conserved integral membrane protein		2360	11234
Empty	Empty		5122	3424
MSMEG_5840	conserved hypothetical protein		1759	1300
MSMEG_4215	phosphoribosyltransferase		8232	15210
At1g04635	At1g04635		0	0
MSMEG_5430	retinol dehydrogenase 13		711	5892
MSMEG_1925	isochorismate synthase DhbC		711	5012
MSMEG_1477	major facilitator superfamily protein		46515	32628
MSMEG_1909	putative HTH-type transcriptional regulator YnfL		1542	555
Obsolete	Obsolete		1755	775
MSMEG_5611	spore protein		9186	9720
MSMEG_2328	probable enoyl-CoA hydratase		22646	20665
MSMEG_2146	gp15 protein		0	0
MSMEG_2103	"5,10-methylenetetrahydromethanopterin reductase"		3452	1027
MSMEG_0671	S-(hydroxymethyl)glutathione dehydrogenase		31240	9919
Obsolete	Obsolete		3047	1573
MSMEG_3752	conserved hypothetical protein		34441	47260
MSMEG_0587	L-rhamnose 1-epimerase	rhaU	38442	39305
Obsolete	Obsolete		8004	9690
MSMEG_1115	menaquinone biosynthesis methyltransferase UbiE		711	2520
At1g03905	At1g03905		711	1142
MSMEG_4032	zinc-binding alcohol dehydrogenase		711	1062
MSMEG_3054	phosphopantothenoylcysteine decarboxylase/phosphopantothenate--cysteine ligase	coaBC	23665	19794
MSMEG_2894	steroid monooxygenase		66801	1245
MSMEG_6498	hypothetical protein		7085	2854
Obsolete	Obsolete		2411	6584
MSMEG_3447	two-component system response regulator		711	619
MSMEG_6828	transcriptional regulator		711	657
MSMEG_2185	conserved hypothetical protein		926081	26899
MSMEG_1144	virulence factor Mce family protein		711	1287
MSMEG_1908	"benzoate 1,2-dioxygenase alpha subunit"		1480	684
MSMEG_0852	CBS domain protein		1609	6814
MSMEG_5052	DNA-binding protein		7633	10805
MSMEG_1668	pyridoxamine 5'-phosphate oxidase family protein		910	799
MSMEG_3157	conserved hypothetical protein		16743	23045
At1g04000	At1g04000		711	703
MSMEG_6801	"kinase, pfkB family protein"		7114	12460
MSMEG_0001	"DNA polymerase III, beta subunit"	dnaN	32751	57858
MSMEG_4357	"ABC transporter, ATP-binding protein"		9484	6185
MSMEG_5007	LprB protein		41982	59035
MSMEG_1755	"anti-sigm factor, ChrR"		2679	3272
MSMEG_1523	ribosomal protein S4	rpsD	77334	97242
MSMEG_0924	"hydrolase, carbon-nitrogen family protein"		19980	17373
At1g03830	At1g03830		3675	1934
MSMEG_1990	conserved hypothetical protein		5646	14909
MSMEG_1320	major facilitator superfamily protein MFS_1		711	2422
MSMEG_4633	"peptidase S9, prolyl oligopeptidase"		711	1124
Empty	Empty		4820	1347
Obsolete	Obsolete		82817	94812
MSMEG_6300	"transcriptional regulator, GntR family protein"		711	6742
At1g02490	At1g02490		0	0
Obsolete	Obsolete		294	225
MSMEG_6542	B12 binding domain protein		13460	12681
MSMEG_2252	flavin-type hydroxylase		0	0
MSMEG_2151	"transposase IstA protein, putative"		18003	3659
Obsolete	Obsolete		2079	1413
MSMEG_5998	conserved hypothetical protein		4576	2595
MSMEG_2562	conserved hypothetical protein		711	706
MSMEG_0529	probable serine/threonine-protein kinase PknK		711	1221
MSMEG_3998	MmsAB operon regulatory protein		462	1104
MSMEG_5754	gp41 protein		711	756
MSMEG_0068	probable conserved transmembrane protein		711	1481
MSMEG_3660	conserved hypothetical protein TIGR00026		711	3655
MSMEG_0245	probable conserved transmembrane protein		5346	6270
MSMEG_3035	translation elongation factor P	efp	19433	13443
MSMEG_3567	enoyl-CoA hydratase		2221	4206
At1g04570	At1g04570		0	0
MSMEG_5454	"choloylglycine hydrolase, putative"		711	1577
MSMEG_6172	hypothetical protein		711	804
Obsolete	Obsolete		711	283
MSMEG_6426	conserved hypothetical protein		39875	59165
MSMEG_1601	conserved hypothetical protein		54192	54197
MSMEG_5336	amidate substrates transporter protein		711	728
Obsolete	Obsolete		711	468
MSMEG_3058	"lipoprotein, nlpa family protein"		766	1688
MSMEG_2799	phospho-2-dehydro-3-deoxyheptonate aldolase		711	1139
MSMEG_2151	"transposase IstA protein, putative"		761	724
MSMEG_0727	hypothetical protein		3955	4310
MSMEG_2642	conserved hypothetical protein		3706	7516
MSMEG_5718	"transcriptional regulator, TetR family protein"		3646	7283
MSMEG_2770	probable conserved integral membrane alanine and leucine rich protein		7298	12750
At1g01670	At1g01670		0	0
MSMEG_1388	enoyl-CoA hydratase		871	3279
MSMEG_3040	beta-lactamase		2956	8680
MSMEG_6134	NADP-dependent fatty aldehyde dehydrogenase		711	1708
MSMEG_4662	deoxyribose-phosphate aldolase superfamily protein		711	1654
Obsolete	Obsolete		1347	6504
MSMEG_2417	conserved hypothetical protein		45174	25789
MSMEG_2845	ABC transporter permease protein		711	765
MSMEG_3238	3-mercaptopyruvate sulfurtransferase		15374	21032
MSMEG_4908	endo-type 6-aminohexanoate oligomer hydrolase		16761	24136
MSMEG_5247	PhoH family protein		69940	85467
MSMEG_3061	primosomal protein N'	priA	711	938
Empty	Empty		5148	2664
MSMEG_0324	conserved hypothetical protein		711	759
MSMEG_5361	hypothetical protein		74	274
At1g05770	At1g05770		711	560
MSMEG_3651	membrane associated protein		23377	12627
MSMEG_5308	conserved hypothetical protein		25649	25002
MSMEG_5576	D-mannonate oxidoreductase		633	3814
MSMEG_2040	hypothetical protein		5669	1381
MSMEG_2730	conserved hypothetical protein; this gene contains a frame shift which is not the result of sequencing error		8592	5652
MSMEG_6760	conserved hypothetical protein		8252	13982
MSMEG_4169	3-oxoacyl-[acyl-carrier-protein] reductase		711	1576
At1g04890	At1g04890		711	1031
Obsolete	Obsolete		2948	880
MSMEG_4307	conserved hypothetical protein		711	2410
MSMEG_6656	conserved hypothetical protein		6542	10060
MSMEG_3282	hypothetical protein		0	0
MSMEG_6447	hypothetical protein		31765	47545
MSMEG_1078	hydrolase		18449	19258
MSMEG_3629	conserved hypothetical protein		8086	7791
MSMEG_5248	acyl-[ACP] desaturase		14605	13764
Obsolete	Obsolete		5317	1660
MSMEG_5446	"para-aminobenzoate synthase, component I"	pabB	565	1072
MSMEG_0695	isoniazid inductible protein IniA		7037	9917
MSMEG_0547	"ISMsm5, transposase"		14441	19614
MSMEG_4313	glyoxalase/bleomycin resistance protein/dioxygenase		19712	21539
MSMEG_5040	"transcriptional regulator, TetR family protein"		0	0
MSMEG_0225	MmpL4 protein		16592	14387
MSMEG_4588	"ABC nitrate/sulfonate/bicarbonate family protein transporter, inner membrane subunit"		711	1978
MSMEG_3194	biotin synthase	bioB	30615	26034
MSMEG_4495	CBS domain protein		4486	6925
MSMEG_0995	"glycosyl transferase, family protein 2"		6579	10997
MSMEG_4479	conserved hypothetical protein		7138	5547
MSMEG_2504	3-isopropylmalate dehydratase small subunit		1738	623
MSMEG_5329	conserved hypothetical protein		9920	11541
At1g01930	At1g01930		711	1139
MSMEG_4060	aspartate aminotransferase; this gene contains a frame shift which is not the result of sequencing error; identified by match to protein family HMM PF00155		2596	3185
MSMEG_2493	"aminotransferase, class I and II family protein"		5648	4289
MSMEG_5400	dehydrogenase		10881	5135
MSMEG_4594	hypothetical protein		1799	11756
MSMEG_1521	ribosomal protein S13p/S18e	rpsM	83858	94275
MSMEG_3613	conserved hypothetical protein		4683	4441
MSMEG_6208	palmitoyl-CoA hydrolase		711	2363
MSMEG_0113	taurine transport system permease protein TauC		711	1366
MSMEG_3464	alcohol dehydrogenase		2599	6782
MSMEG_1535	conserved hypothetical protein		1500	9660
MSMEG_0590	rhamnulose-1-phosphate aldolase/alcohol dehydrogenase	rhaD	15752	1931
Empty	Empty		4907	1368
MSMEG_2743	"transcriptional regulator, NrdR family protein"	nrdR	12891	14237
Obsolete	Obsolete		711	643
At1g06280	At1g06280		1265	691
MSMEG_5146	binding protein dependent transport protein		42494	8883
MSMEG_6942	membrane protein OxaA		3668	4994
MSMEG_1796	membrane protein		6488	1670
MSMEG_1956	hypothetical protein		711	1331
Obsolete	Obsolete		3146	1064
MSMEG_3254	"RDD family protein, putative"		180176	90916
MSMEG_5312	ABC-type multidrug transport system ATPase component		13240	3745
At1g06270	At1g06270		711	969
MSMEG_5841	phosphoribosylaminoimidazole-succinocarboxamide synthase	purC	6166	8616
MSMEG_4641	salicylate hydroxylase		711	868
MSMEG_4038	vanillin dehydrogenase		0	0
MSMEG_0803	hypothetical protein		12904	21495
MSMEG_0151	PntAB protein		2531	3214
Obsolete	Obsolete		711	869
MSMEG_5616	glyoxalase/bleomycin resistance protein/dioxygenase		3747	2053
MSMEG_0949	"HAD-superfamily protein subfamily protein IB hydrolase, TIGR01490"		5914	7826
MSMEG_4138	aliphatic nitrilase		859	613
MSMEG_4046	L-carnitine dehydratase/bile acid-inducible protein F		711	812
MSMEG_4019	AMP-dependent synthetase and ligase		711	792
MSMEG_5812	carveol dehydrogenase		0	0
MSMEG_0754	conserved hypothetical protein		8979	5742
MSMEG_6741	antar domain protein		731	795
MSMEG_0161	"formate dehydrogenase, alpha subunit"		1172	514
MSMEG_0391	Rmt3 protein		25254	30391
MSMEG_4657	ABC transporter membrane protein		1391	7159
MSMEG_4446	dihydrolipoamide dehydrogenase; this gene contains a premature stop which is not the result of sequencing error; identified by match to protein family HMM PF00070; match to protein family HMM PF02852; match to protein family HMM PF07992; match to protein family HMM TIGR01350	lpdA	1491	386
MSMEG_0938	conserved hypothetical protein		24432	20709
Obsolete	Obsolete		34401	15907
MSMEG_3063	LemA protein		3221	7366
MSMEG_6006	conserved hypothetical protein		2804	3892
At1g03740	At1g03740		0	0
MSMEG_4888	"periplasmic binding proteins and sugar binding domain of the LacI family protein, putative"		714	1848
MSMEG_2909	starvation-sensing protein RspA		0	0
Obsolete	Obsolete		711	531
MSMEG_4807	amidohydrolase family protein		711	636
MSMEG_3333	"putative fatty acid desaturase, authentic frameshift; this gene contains a frame shift which is not the result of sequencing error"		4059	7411
MSMEG_2957	conserved hypothetical protein		2326	9215
MSMEG_6314	haloalkane dehalogenase 1		711	807
MSMEG_3287	"hydrolase, alpha/beta fold family protein"		12688	12396
MSMEG_4530	"sulfate ABC transporter, ATP-binding protein"	cysA	9433	14211
MSMEG_0782	aminotransferase class-III		2312	13531
MSMEG_0206	acyltransferase 3		3116	996
Empty	Empty		7716	2433
MSMEG_1079	hypothetical protein		711	951
MSMEG_3739	cytidylate kinase	cmk	17890	18985
At1g03120	At1g03120		711	512
MSMEG_4139	major facilitator superfamily MFS_1; this gene contains a frame shift which is not the result of sequencing error		1631	487
Obsolete	Obsolete		711	472
MSMEG_2915	sensor histidine kinase		3490	5458
MSMEG_2220	enoyl-CoA hydratase/isomerase		4737	7510
MSMEG_5890	conserved hypothetical protein		311377	479755
MSMEG_4593	acyl-CoA dehydrogenase		300	769
MSMEG_4260	cytochrome c oxidase subunit 3		133035	191987
At1g01190	At1g01190		0	0
Obsolete	Obsolete		18862	19597
MSMEG_1679	AmiB		141395	207888
MSMEG_1306	aldehyde dehydrogenase (NAD) family protein		711	470
MSMEG_3411	MOSC domain protein		10396	12790
MSMEG_6066	30S ribosomal protein S14		0	0
Obsolete	Obsolete		711	2465
MSMEG_3396	"transcriptional regulator, IclR family protein"		4708	5503
MSMEG_1303	putative transcriptional regulator		711	594
Obsolete	Obsolete		1444	808
Obsolete	Obsolete		711	612
MSMEG_0184	transferase		2612	4831
MSMEG_6164	conserved hypothetical protein		711	1152
MSMEG_5876	H-N-H endonuclease F-TflIV		1897	5305
MSMEG_0760	thioesterase family protein		13320	11413
MSMEG_0228	adenylate and Guanylate cyclase catalytic domain protein		3118	962
MSMEG_4034	NAD dependent epimerase/dehydratase family protein		711	4216
MSMEG_0108	acyl-CoA dehydrogenase		711	959
Obsolete	Obsolete		711	734
MSMEG_2311	conserved hypothetical protein		898	7008
MSMEG_5904	conserved domain protein		10139	11625
Obsolete	Obsolete		1122	1533
MSMEG_0775	metallo-beta-lactamase superfamily protein		12013	16748
At1g04790	At1g04790		6387	8789
MSMEG_6798	ribose operon repressor	rbsR	142	1319
MSMEG_1839	alkane 1-monooxygenase		1309	3175
MSMEG_3942	conserved hypothetical protein		2307	914
MSMEG_4747	hypothetical protein		5776	1554
MSMEG_0071	conserved hypothetical protein		8932	15020
MSMEG_6104	GTP cyclohydrolase I	folE	9609	14831
MSMEG_6519	pyridoxamine 5'-phosphate oxidase family protein		880	1415
MSMEG_3301	conserved hypothetical protein		711	781
MSMEG_5734	alpha-methylacyl-CoA racemase		10649	9048
MSMEG_2012	histidinol dehydrogenase	hisD	711	777
MSMEG_5963	"glycosyl transferase, family protein 2"		9508	14960
Empty	Empty		6797	1716
Obsolete	Obsolete		705	1965
MSMEG_5808	binding-protein-dependent transport systems inner membrane component		375	608
At1g03600	At1g03600		4967	4387
MSMEG_0517	sugar binding-protein dependent transporter system permease		0	0
MSMEG_6051	"ABC transporter protein, integral membrane subunit; this gene contains a frame shift which is not the result of sequencing error; identified by match to protein family HMM PF00950"		711	1022
MSMEG_0109	"NAD(P) transhydrogenase, beta subunit"	pntB	25354	21020
MSMEG_2129	hypothetical protein		5658	19386
Obsolete	Obsolete		3507	1148
MSMEG_6438	hypothetical protein		17135	13598
MSMEG_4317	conserved hypothetical protein		2345	1274
At1g03350	At1g03350		0	0
MSMEG_4459	agmatinase	speB	711	3855
MSMEG_4166	acyl-CoA dehydrogenase		2839	3451
MSMEG_4573	competence protein		0	0
MSMEG_3334	hypothetical protein		711	773
Obsolete	Obsolete		3603	1922
Obsolete	Obsolete		33990	35248
MSMEG_6923	conserved hypothetical protein		7547	7131
MSMEG_4875	putative acyl-CoA dehydrogenase		711	707
MSMEG_1062	O-succinylbenzoic acid--CoA ligase		5985	7574
Obsolete	Obsolete		711	748
MSMEG_1876	LpqB protein		711	1001
MSMEG_5989	hypothetical protein		28775	34188
MSMEG_5533	"4Fe-4S ferredoxin, iron-sulfur binding"		711	703
MSMEG_3474	probable conserved integral membrane protein		1283	438
MSMEG_1959	putative membrane protein		711	4725
MSMEG_0755	cobalt-zinc-cadmium resistance protein		5133	5014
MSMEG_5676	citrate synthase		2264	6748
MSMEG_2617	"cobyrinic Acid a,c-diamide synthase"	cobB	2493	4333
MSMEG_2295	"transcriptional regulator, TetR family protein"		3507	7518
Obsolete	Obsolete		4815	6029
MSMEG_4678	hypothetical protein		5379	5196
Obsolete	Obsolete		1395	997
At1g04650	At1g04650		711	725
Obsolete	Obsolete		7431	21008
MSMEG_0929	ErfK/YbiS/YcfS/YnhG family protein		9817	11352
MSMEG_5119	1-pyrroline-5-carboxylate dehydrogenase	pruA	711	1348
MSMEG_4985	carbonic anhydrase		12376	21087
MSMEG_5765	globin		18325	6323
MSMEG_6329	conserved hypothetical protein		16834	17405
MSMEG_1609	beta-phosphoglucomutase hydrolase; this gene contains a frame shift which is not the result of sequencing error; identified by match to protein family HMM PF00702; match to protein family HMM TIGR01509; match to protein family HMM TIGR02009		2151	5182
MSMEG_0133	ABC-transporter integral membrane protein		7677	5277
MSMEG_6904	myo-inositol-1-phosphate synthase		178378	216117
MSMEG_4087	major facilitator superfamily protein		4466	3744
MSMEG_2174	superfamily protein I DNA or RNA helicase		6348	8248
Empty	Empty		6973	1735
MSMEG_5934	conserved hypothetical protein		711	1668
MSMEG_4975	flavin-nucleotide-binding protein		12307	16572
At1g03870	At1g03870		0	0
MSMEG_4996	"ABC transporter, permease protein OppC"	oppC	7310	12519
Obsolete	Obsolete		16030	8974
MSMEG_3957	conserved 13e12 repeat family protein		0	0
MSMEG_2399	uracil-DNA glycosylase	ung	16392	10828
MSMEG_5489	ribosomal protein L32	rpmF	114067	116246
MSMEG_2851	conserved hypothetical protein		711	6380
MSMEG_6277	cobyric acid synthase		12114	9696
At1g03610	At1g03610		3270	972
Obsolete	Obsolete		0	0
Obsolete	Obsolete		27731	32147
MSMEG_0266	arginine decarboxylase		10432	3955
MSMEG_3627	"urease, gamma subunit"	ureA	69160	94273
MSMEG_2688	antibiotic biosynthesis monooxygenase domain protein		18151	24605
MSMEG_0042	TetR-family protein transcriptional regulator		6416	8496
MSMEG_6777	probable enoyl-CoA hydratase		711	1586
MSMEG_4860	"hydrolase, alpha/beta fold family protein, putative"		10073	7047
MSMEG_3598	periplasmic sugar-binding proteins		9032	7237
MSMEG_2597	aldehyde dehydrogenase		711	1692
MSMEG_3003	aspartyl-tRNA synthetase	aspS	6712	3996
MSMEG_6362	quinone oxidoreductase		11263	14387
Obsolete	Obsolete		1453	307
MSMEG_1635	nitroreductase family protein		22009	20819
MSMEG_4515	putative non-ribosomal peptide synthetase		711	549
MSMEG_6298	malyl-CoA lyase		711	759
Obsolete	Obsolete		711	3669
MSMEG_5070	Trypsin		11763	8739
MSMEG_1075	naphthoate synthase	menB	19457	14871
MSMEG_6065	ribosomal protein S18	rpsR	816	801
MSMEG_5945	conserved hypothetical protein		5427	6720
MSMEG_2610	cobalt transport protein ATP-binding subunit		14144	25131
At1g01220	At1g01220		2034	366
MSMEG_5773	fatty acid desaturase		37880	45588
MSMEG_2785	putative conserved integral membrane protein		21272	16470
Obsolete	Obsolete		73488	23311
MSMEG_4895	hypothetical protein		16310	5289
MSMEG_1251	conserved hypothetical protein		3658	2164
MSMEG_3058	"lipoprotein, nlpa family protein"		711	1209
MSMEG_2219	enoyl-CoA hydratase/isomerase family protein		4089	5861
MSMEG_1249	"ISMsm7, transposase orfB"		7126	7863
MSMEG_2987	conserved hypothetical protein; this gene contains a frame shift which is not the result of sequencing error		2054	751
MSMEG_1553	"ethanolamine ammonia-lyase, large subunit"	eutB	8298	13821
MSMEG_2299	"ribonucleoside-diphosphate reductase, alpha subunit"		16069	17203
Empty	Empty		4866	1361
MSMEG_6166	hypothetical protein		9225	1885
MSMEG_6235	thiopurine S-methyltransferase (tpmt) superfamily protein		28362	41680
At1g01020	At1g01020		711	296
MSMEG_3620	conserved hypothetical protein		57600	74051
MSMEG_6038	pigment production hydroxylase		6847	1724
MSMEG_4334	flavoprotein		711	341
MSMEG_2296	secreted protein		4117	2242
MSMEG_3438	hypothetical protein		4461	1626
MSMEG_3073	"6,7-dimethyl-8-ribityllumazine synthase"	ribE	20758	16575
MSMEG_6940	methyltransferase GidB	gidB	9476	9154
At1g06190	At1g06190		711	749
MSMEG_0097	"oxidoreductase, zinc-binding dehydrogenase family protein"		711	3600
MSMEG_6303	para-nitrobenzyl esterase		711	2178
MSMEG_4140	GntR-family protein transcriptional regulator		711	667
MSMEG_3518	conserved hypothetical protein		0	0
MSMEG_1076	conserved hypothetical protein		537501	296672
Obsolete	Obsolete		711	1296
MSMEG_2609	"cobalt ABC transporter, permease protein CbiQ"	cbiQ	7959	12706
MSMEG_5478	"hydroxypyruvate isomerase, putative"		711	870
MSMEG_2746	conserved hypothetical alanine and leucine rich protein		3726	6592
MSMEG_0818	"transporter, major facilitator family protein"		711	1052
MSMEG_0062	ftsk/spoiiie family protein		6959	12802
MSMEG_6231	conserved hypothetical protein		711	961
Obsolete	Obsolete		1952	348
MSMEG_3714	conserved hypothetical protein		0	0
MSMEG_0370	conserved hypothetical protein		711	1032
MSMEG_0748	"ATPase associated with various cellular activities, AAA_5"		711	767
MSMEG_1417	glyoxalase family protein		2376	7383
MSMEG_1824	"transcriptional regulator, LytR family protein"		2496	1836
MSMEG_2326	"ABC-type molybdenum transport system, ATPase component"		71083	87206
MSMEG_0820	conserved hypothetical protein		4932	2531
MSMEG_0366	hypothetical protein		44029	45064
MSMEG_3497	"transcriptional regulator, ArsR family protein"		2179	5085
At1g05520	At1g05520		1317	391
MSMEG_4008	"oxidoreductase, 2OG-Fe(II) oxygenase family protein"		16032	8989
MSMEG_4886	major facilitator family protein transporter		711	444
MSMEG_6285	DNA polymerase III gamma/tau subunit		9311	14716
MSMEG_5133	hypothetical protein		711	938
Obsolete	Obsolete		8370	13782
MSMEG_0353	conserved hypothetical protein		2962	5829
MSMEG_3908	conserved hypothetical protein		3910	8553
MSMEG_3959	transcriptional regulator		711	1043
MSMEG_3348	"bacterial extracellular solute-binding protein, family protein 7"		711	620
MSMEG_5848	amino acid permease-associated region		711	2996
MSMEG_1878	S30AE family protein		65430	60999
Empty	Empty		5318	1269
MSMEG_1110	probable conserved transmembrane protein		2405	3672
MSMEG_5452	conserved hypothetical protein		15647	19380
At1g04670	At1g04670		711	542
MSMEG_5575	repressor		564	1433
MSMEG_5331	UDP-glucoronosyl and UDP-glucosyl transferase family; this gene contains a frame shift which is not the result of sequencing error; identified by match to protein family HMM PF00201; match to protein family HMM PF04101		4359	8300
MSMEG_5492	acetyl-CoA carboxylase carboxyltransferase		3396	1449
MSMEG_4632	saccharopine dehydrogenase		11459	16728
MSMEG_4822	conserved domain protein		3944	1168
Obsolete	Obsolete		63873	75283
Obsolete	Obsolete		29532	49420
At1g01370	At1g01370		0	0
MSMEG_1354	conserved hypothetical protein; this gene contains a frame shift which is not the result of sequencing error		6244	10946
MSMEG_2573	conserved hypothetical protein		711	1600
MSMEG_6788	dihydroxyacetone kinase		7763	3431
MSMEG_3794	hypothetical protein		459453	557485
Obsolete	Obsolete		77545	111285
MSMEG_0227	"transcriptional regulator, TetR family protein"		3924	6409
MSMEG_4440	glucose-1-dehydrogenase		0	0
Obsolete	Obsolete		25059	29400
MSMEG_5981	"glycosyl transferase, putative"		0	0
MSMEG_4590	nitrilotriacetate monooxygenase component A	ssuD	2614	583
MSMEG_0799	hypothetical protein		5492	7272
MSMEG_6528	conserved hypothetical protein		711	979
MSMEG_3224	conserved hypothetical protein		5122	4287
MSMEG_4379	isochorismatase hydrolase		2550	9278
MSMEG_0321	transcriptional regulator		5437	8182
MSMEG_6722	conserved hypothetical protein		8468	6126
MSMEG_6177	galactonate dehydratase		711	1158
MSMEG_6856	MmgE/PrpD family protein		0	0
MSMEG_3252	membrane protein		711	2973
MSMEG_4993	hypothetical protein		24725	17653
MSMEG_5203	"DoxX subfamily protein, putative"		7374	13984
MSMEG_5266	RDD family protein		10900	18053
At1g04680	At1g04680		0	0
MSMEG_5972	hypothetical protein		136	478
Obsolete	Obsolete		0	0
MSMEG_3973	N-methylhydantoinase		1815	5923
MSMEG_5073	"O-methyltransferase, family protein 3"		8612	12299
MSMEG_6920	hypothetical protein		19177	32490
MSMEG_4779	probable regulatory protein		4710	8455
Obsolete	Obsolete		711	1111
MSMEG_3684	nuclear transport factor 2 (NTF2) domain family protein		4976	10086
MSMEG_1704	ABC transporter		612	12305
MSMEG_5350	"PPE family protein, putative"		0	0
MSMEG_1815	hypothetical protein		2776	2479
Empty	Empty		2160	846
MSMEG_3130	hypothetical protein		8463	9127
MSMEG_2438	tRNA (guanine-N1)-methyltransferase	trmD	6876	10378
At1g03660	At1g03660		0	0
MSMEG_2156	conserved hypothetical protein		711	880
MSMEG_0103	major facilitator family protein transporter		1673	1768
MSMEG_3244	hypothetical protein		5113	7447
MSMEG_4576	SpfH domain protein		2003	2919
MSMEG_1933	hypothetical protein		19791	15959
MSMEG_2800	NADPH-dependent fmn reductase		12796	16845
MSMEG_4858	"transcriptional regulator, TetR family protein"		3946	1384
At1g06210	At1g06210		0	0
MSMEG_0512	BadF/BadG/BcrA/BcrD ATPase family protein		711	917
Obsolete	Obsolete		9419	16545
MSMEG_4228	cell division protein FtsW	ftsW	2341	3461
MSMEG_3719	sodium/calcium exchanger protein		0	0
MSMEG_2457	hypothetical protein		711	859
Obsolete	Obsolete		10952	4738
MSMEG_5495	enoyl-CoA hydratase		711	847
Obsolete	Obsolete		711	756
MSMEG_0331	"transcriptional regulator, LuxR family protein"		711	1002
MSMEG_2303	integral membrane transporter		10608	13442
MSMEG_0706	4-carboxy-4-hydroxy-2-oxoadipate aldolase		711	650
MSMEG_6460	hypothetical protein		711	681
MSMEG_3695	conserved hypothetical protein		5264	1263
Obsolete	Obsolete		1172	622
MSMEG_1642	"ABC transporter, ATP-binding protein"		7955	7639
MSMEG_4493	GTP-binding protein Era	era	4472	3920
MSMEG_2935	phosphatidylinositol alpha-mannosyltransferase		3959	2111
MSMEG_6491	aldehyde dehydrogenase		187	220
MSMEG_3135	hypothetical protein		1157	473
Obsolete	Obsolete		6726	6704
MSMEG_1395	"lipoprotein, putative"		25571	27680
MSMEG_6215	conserved hypothetical protein		5630	4675
At1g03457	At1g03457		0	0
MSMEG_2247	dihydrokaempferol 4-reductase		711	777
MSMEG_0788	putative conserved membrane protein		5594	4743
Obsolete	Obsolete		11216	5582
Empty	Empty		5866	3090
MSMEG_3394	cupin domain protein		4179	8368
MSMEG_4029	conserved hypothetical protein		2762	2014
MSMEG_4850	short-chain dehydrogenase/reductase SDR		711	853
MSMEG_6187	endonuclease III	nth	11049	14188
MSMEG_2086	peptide chain release factor 2	prfB	6258	12276
MSMEG_0906	DNA-binding protein		3620	8632
MSMEG_1988	conserved hypothetical protein		24380	25462
MSMEG_4693	conserved hypothetical protein		74446	79941
MSMEG_2149	hypothetical protein		4945	5480
Obsolete	Obsolete		711	1127
At1g03800	At1g03800		711	386
MSMEG_4937	"ATP synthase F1, gamma subunit"	atpG	16794	20360
MSMEG_6443	DNA polymerase IV	dinP	4720	5755
MSMEG_6430	hypothetical protein		5688	4775
MSMEG_4767	major facilitator superfamily protein permease		12159	10701
Obsolete	Obsolete		4115	1605
MSMEG_3171	conserved hypothetical protein		15603	17553
MSMEG_1217	ABC-type transport system ATP-binding protein I		4549	4707
At1g01500	At1g01500		287	692
Obsolete	Obsolete		2796	1549
MSMEG_0392	hypothetical glycosyl transferase		7060	10808
MSMEG_5008	"ABC transporter, ATP-binding protein"		982	1101
MSMEG_5867	nuclear transport factor 2 (NTF2) domain superfamily protein		5171	4790
Obsolete	Obsolete		3618	4487
MSMEG_6293	transcriptional regulatory protein		16539	1238
MSMEG_5316	"glutamine ABC transporter, ATP-binding protein"		4178	4081
MSMEG_2444	dienelactone hydrolase family protein		5710	6528
MSMEG_1214	oxidoreductase		3252	3700
MSMEG_1746	6-hydroxy-D-nicotine oxidase		1582	510
MSMEG_0967	conserved hypothetical protein		6293	3447
MSMEG_4613	hypothetical protein		3781	2369
MSMEG_1256	hypothetical protein		1265	917
MSMEG_1168	putative transcriptional regulator		711	768
MSMEG_3808	"excinuclease ABC, A subunit"	uvrA	53753	52152
Obsolete	Obsolete		711	1148
MSMEG_0046	conserved hypothetical protein		3250	6183
MSMEG_5251	hypothetical protein		711	940
MSMEG_3362	enoyl-CoA hydratase		711	623
Obsolete	Obsolete		6667	5717
MSMEG_0773	acetyltransferase		2125	489
MSMEG_0895	"bacterial regulatory protein, GntR family protein"		12940	18583
At1g02970	At1g02970		3824	1726
MSMEG_0267	esterase		14288	11286
MSMEG_1152	citrate-proton symporter		53943	11685
Obsolete	Obsolete		711	981
Empty	Empty		6223	1126
MSMEG_5363	hypothetical protein		5723	7061
MSMEG_0574	putative ECF sigma factor RpoE1		1962	553
MSMEG_0132	conserved hypothetical protein		7912	10066
MSMEG_1350	cyclopropane-fatty-acyl-phospholipid synthase 1		26907	43627
MSMEG_3374	conserved hypothetical protein		196	230
MSMEG_5870	sensor histidine kinase PhoR		711	1697
MSMEG_1936	conserved hypothetical protein		72003	45149
Obsolete	Obsolete		8129	5039
MSMEG_5786	thiredoxin		7627	3508
MSMEG_2726	glutamate permease		44307	68186
At1g01380	At1g01380		926	505
MSMEG_1205	cyclopropane-fatty-acyl-phospholipid synthase 1		13527	15393
MSMEG_5470	molybdopterin biosynthesis protein MoeA 1		1311	4689
Obsolete	Obsolete		36370	7026
MSMEG_4701	single-strand binding protein		16819	9140
MSMEG_4606	hypothetical protein		2381	1330
MSMEG_4612	conserved hypothetical protein; this gene contains a frame shift which is not the result of sequencing error; identified by match to protein family HMM PF04978		5943	2931
MSMEG_0735	putative transcriptional regulator		711	739
At1g01800	At1g01800		0	0
MSMEG_6878	inner-membrane translocator		711	1950
MSMEG_6848	putative oxidoreductase		711	726
MSMEG_6553	ABC transporter ATP-binding protein		711	949
MSMEG_5793	hypothetical protein		68150	87753
MSMEG_1864	transposase		2821	1358
MSMEG_6167	bacterial type II secretion system protein F domain		1155	444
MSMEG_2350	conserved hypothetical protein		4896	4065
MSMEG_3763	"ABC transporter efflux protein, DrrB family protein"		711	913
MSMEG_6938	ParB-like partition proteins		6730	8170
MSMEG_6307	glutamine-binding periplasmic protein/glutamine transport system permease protein		1178	3603
MSMEG_0913	methoxy mycolic acid synthase 1		113533	161404
Obsolete	Obsolete		3281	1739
MSMEG_1863	putative transposase		8180	5535
MSMEG_1914	"RNA polymerase sigma-70 factor, family protein"		15055	10909
MSMEG_6917	leucyl-tRNA synthetase	leuS	10155	5305
MSMEG_1826	"dTDP-RhA:a-D-GlcNAc-diphosphoryl polyprenol, a-3-L-rhamnosyl transferase"		7661	7218
MSMEG_6230	probable acyltransferase		1287	1096
MSMEG_5892	"alpha,alpha-trehalose-phosphate synthase (UDP-forming)"		14452	17386
MSMEG_3299	putative oxidoreductase; this gene contains a frame shift which is not the result of sequencing error		2053	1989
MSMEG_6762	transcriptional regulator		4823	8867
MSMEG_6101	2-amino-4-hydroxy-6- hydroxymethyldihydropteridine pyrophosphokinase	folK	8225	14823
MSMEG_0794	conserved hypothetical protein		10903	17645
At1g04850	At1g04850		711	904
MSMEG_0791	glycine oxidase ThiO	thiO	14496	10433
MSMEG_5816	conserved hypothetical protein		7249	5058
MSMEG_5640	"amylo-alpha-1,6-glucosidase"		7294	3839
Empty	Empty		9544	1928
Obsolete	Obsolete		8860	3391
MSMEG_4304	regulatory protein		711	980
MSMEG_0464	phosphomethylpyrimidine kinase		8896	15337
MSMEG_6720	epoxide hydrolase		711	904
MSMEG_6712	maleylacetate reductase		711	696
MSMEG_4913	LpqM protein		9030	7930
MSMEG_2154	conserved hypothetical protein		958	992
MSMEG_1790	conserved hypothetical protein		18874	5668
MSMEG_1446	NTP pyrophosphohydrolase		439	1621
Obsolete	Obsolete		11834	10869
At1g03420	At1g03420		501	583
MSMEG_2818	"ISMsm1, transposase orfB"		7108	3137
MSMEG_2234	"acyl-CoA dehydrogenase, middle domain protein"		4463	3058
Obsolete	Obsolete		3409	1689
MSMEG_4943	conserved hypothetical protein		13199	15919
MSMEG_1915	"anti-sigma factor, family protein"		24762	24907
MSMEG_0186	MmpS2 protein		1852	946
MSMEG_5746	gas vesicle protein		711	611
At1g01560	At1g01560		888	615
MSMEG_5436	4-diphosphocytidyl-2C-methyl-D-erythritol kinase	ispE	7491	4912
MSMEG_0030	serine/threonine protein kinase PknA	pknA	22297	26006
Obsolete	Obsolete		1328	615
MSMEG_6100	conserved hypothetical protein		1238	8432
MSMEG_3892	hypothetical protein		3179	3599
MSMEG_3436	conserved hypothetical protein		8401	5480
MSMEG_5953	hypothetical protein		969	689
MSMEG_3649	conserved hypothetical protein		1597	12183
MSMEG_6671	sulfate/thiosulfate import ATP-binding protein CysA		3276	974
MSMEG_6146	"ISMsm3, transposase"		3523	2378
MSMEG_2302	conserved hypothetical protein		711	1029
MSMEG_0360	conserved hypothetical protein		35903	43107
MSMEG_4781	conserved hypothetical protein		711	963
MSMEG_1436	ribosomal protein L3	rplC	157604	177179
MSMEG_1327	"exodeoxyribonuclease V, beta subunit"	recB	711	3479
MSMEG_4763	ABC transporter permease protein		681	10545
MSMEG_5068	Mrp protein		19864	18721
Obsolete	Obsolete		17864	20693
MSMEG_3553	dihydropyrimidinase	hydA	2588	2683
MSMEG_1462	ferredoxin		213	581
MSMEG_6428	conserved hypothetical protein		11839	18176
MSMEG_3251	branched-chain amino acid ABC transporter ATP-binding protein		11522	17354
At1g05700	At1g05700		0	0
MSMEG_2547	transcriptional regulator		0	0
MSMEG_0348	mce-family protein mce3c		3081	2216
MSMEG_3103	transketolase	tkt	25061	49259
Empty	Empty		4651	1305
Obsolete	Obsolete		3293	4861
MSMEG_0593	conserved hypothetical protein		711	4951
MSMEG_1289	conserved hypothetical protein		711	847
MSMEG_1074	polysaccharide deacetylase		3080	8937
MSMEG_3259	acyl-CoA dehydrogenase		6247	18337
MSMEG_3587	D-serine/D-alanine/glycine transporter		1658	461
MSMEG_2082	hypothetical protein		9293	14869
MSMEG_5081	conserved hypothetical protein		35770	48425
MSMEG_1201	hypothetical protein		16459	4334
MSMEG_0596	"bacterial regulatory protein, GntR family protein"		711	708
At1g04260	At1g04260		149	151
MSMEG_2036	"hydrolase, alpha/beta fold family protein"		1482	942
MSMEG_2028	chloramphenicol resistance protein		0	0
MSMEG_5435	acyl-CoA synthase		55192	94647
MSMEG_4839	carboxymuconolactone decarboxylase		315	470
MSMEG_2763	conserved hypothetical protein		57937	56447
MSMEG_1165	conserved hypothetical protein		18221	15667
MSMEG_1119	"glutamine amidotransferase, class I"		6998	5733
At1g04540	At1g04540		0	0
MSMEG_6882	LysR-family protein transcriptional regulator		0	0
MSMEG_1148	mce related protein		711	908
MSMEG_4437	"cytochrome c oxidase, subunit I"	ctaD	0	0
MSMEG_5921	conserved hypothetical protein		711	822
MSMEG_4237	probable conserved transmembrane protein		64371	73264
MSMEG_5469	"acetyltransferase, GNAT family protein"		3747	3798
MSMEG_1554	"ethanolamine ammonia-lyase, light chain"	eutC	6418	7781
MSMEG_6703	"N5,N10- methylenetetrahydromethanopterin reductase-related protein"		711	759
MSMEG_6256	aspartate-semialdehyde dehydrogenase	asd	32183	31524
MSMEG_3621	NADH dehydrogenase	ndh	66146	70841
MSMEG_2289	cytochrome p450		6557	2597
MSMEG_1339	ribosomal protein L33	rpmG	110984	127955
MSMEG_1340	conserved hypothetical protein		79889	85280
MSMEG_5645	conserved hypothetical protein		2787	1663
MSMEG_6892	replicative DNA helicase		9311	8379
MSMEG_2635	ABC transporter permease protein		0	0
MSMEG_2042	phosphotransferase enzyme family protein		2552	3190
MSMEG_6094	lysyl-tRNA synthetase	lysS	5518	2218
MSMEG_3466	hypothetical protein		711	733
MSMEG_2806	two-component system response regulator		4487	6681
MSMEG_4708	putative methyltransferase		2599	6879
MSMEG_2696	putative conserved membrane alanine rich protein		12591	15834
At1g02010	At1g02010		711	849
MSMEG_0639	oligopeptide transport ATP-binding protein AppF		123746	113344
MSMEG_4837	amidohydrolase 2		8720	1936
MSMEG_4206	Molybdopterin oxidoreductase; this gene contains a frame shift which is not the result of sequencing error; identified by match to protein family HMM PF00384		4848	5908
Empty	Empty		6217	3372
Obsolete	Obsolete		3334	2080
MSMEG_1680	conserved hypothetical protein		225193	205536
MSMEG_3751	hemolysin A		7623	13653
MSMEG_1210	conserved hypothetical protein		1041	2813
MSMEG_4258	anthranilate phosphoribosyltransferase	trpD	14449	15072
MSMEG_1964	mitomycin radical oxidase		711	483
MSMEG_2324	hypothetical protein		5364	8451
MSMEG_3938	hypothetical protein		655	838
MSMEG_5777	transcription regulator		2027	4147
MSMEG_1938	conserved hypothetical protein		4375	8445
At1g05205	At1g05205		0	0
MSMEG_0095	methyltransferase		4605	9460
MSMEG_5443	dehydrogenase		37816	3560
MSMEG_2051	"NADH-quinone oxidoreductase, M subunit"	nuoM	2003	445
MSMEG_5098	hypothetical protein		1786	441
MSMEG_3911	oxidoreductase		13547	15854
Obsolete	Obsolete		23559	6139
MSMEG_0388	Macrocin-O-methyltransferase	tylF	21169	24599
At1g01700	At1g01700		3251	2316
MSMEG_3119	"ABC transporter, ATP-binding subunit"		13145	11818
MSMEG_3404	HNH endonuclease domain protein		8281	8449
MSMEG_0692	conserved hypothetical protein		5555	6360
MSMEG_6279	recombination protein RecR	recR	33858	44909
MSMEG_4429	hypothetical protein		5832	1426
MSMEG_0535	GntR-family protein transcriptional regulator		2427	734
MSMEG_0600	dehydrogenase		13044	6490
MSMEG_5643	conserved hypothetical protein		6499	1474
MSMEG_5286	"dihydrodipicolinate reductase, N-terminus domain protein"	dapB	4869	2234
MSMEG_4876	acyl-CoA synthase		0	0
MSMEG_2332	amino acid carrier protein		182794	347809
Obsolete	Obsolete		3507	5267
MSMEG_5611	spore protein		7621	11339
MSMEG_2328	probable enoyl-CoA hydratase		23248	20383
MSMEG_2146	gp15 protein		711	1083
MSMEG_2103	"5,10-methylenetetrahydromethanopterin reductase"		711	724
MSMEG_0671	S-(hydroxymethyl)glutathione dehydrogenase		81122	21146
Obsolete	Obsolete		4213	1230
MSMEG_3752	conserved hypothetical protein		35707	37734
MSMEG_4616	acyl-CoA dehydrogenase family protein; this gene contains a frame shift which is not the result of sequencing error		883	1338
MSMEG_0172	"probable conserved transmembrane protein, putative"		17338	27661
MSMEG_4709	enoyl-CoA hydratase		11820	10902
At1g06390	At1g06390		582	912
MSMEG_1207	"glycosyltransferase, group I"		711	740
Obsolete	Obsolete		711	812
MSMEG_2467	"transketolase, central region"		10418	4385
Empty	Empty		4125	1907
MSMEG_3456	hydroxylaminobenzene mutase		1545	1595
MSMEG_3517	HAD-superfamily protein subfamily protein IB hydrolase		37726	27645
MSMEG_4859	"oxidoreductase, short chain dehydrogenase/reductase family protein"		107	154
MSMEG_2970	polysaccharide deacetylase		828	501
MSMEG_0248	conserved hypothetical protein		1924	6892
MSMEG_5559	metabolite/sugar transport protein		711	1018
MSMEG_2256	conserved hypothetical protein		185	178
MSMEG_5052	DNA-binding protein		11922	9150
MSMEG_1668	pyridoxamine 5'-phosphate oxidase family protein		3887	2154
MSMEG_3157	conserved hypothetical protein		19874	24161
At1g04000	At1g04000		169790	16434
MSMEG_6801	"kinase, pfkB family protein"		13042	8144
MSMEG_0001	"DNA polymerase III, beta subunit"	dnaN	30997	54248
MSMEG_4357	"ABC transporter, ATP-binding protein"		2176	2559
MSMEG_5007	LprB protein		41273	61934
MSMEG_5868	hypothetical protein		48894	54331
MSMEG_4558	conserved hypothetical protein		9328	10395
MSMEG_2546	"transcriptional Regulator, GntR family protein"		1007	3751
At1g01680	At1g01680		0	0
MSMEG_2105	ATP dependent DNA ligase		711	966
MSMEG_2380	sugar transporter family protein		18091	25571
MSMEG_6492	"GAF domain protein, putative"		711	851
MSMEG_6186	conserved hypothetical protein		389	1761
MSMEG_0770	hypothetical protein		12587	9631
MSMEG_1430	"transcriptional regulator, TetR family protein"		0	0
MSMEG_4901	ribonuclease PH	rph	21189	27930
MSMEG_2270	hypothetical protein		315	1748
MSMEG_2317	"alcohol dehydrogenase, zinc-containing"		81936	114274
MSMEG_3551	linalool 8-monooxygenase		711	987
MSMEG_2318	GTP cyclohydrolase II		48797	47973
Obsolete	Obsolete		3913	941
MSMEG_5998	conserved hypothetical protein		1555	1390
MSMEG_2562	conserved hypothetical protein		0	0
MSMEG_0529	probable serine/threonine-protein kinase PknK		711	1004
MSMEG_3998	MmsAB operon regulatory protein		711	783
MSMEG_5754	gp41 protein		711	743
MSMEG_0068	probable conserved transmembrane protein		3513	2040
MSMEG_3660	conserved hypothetical protein TIGR00026		4630	4145
MSMEG_2768	OB-fold nucleic acid binding domain protein		29635	27932
MSMEG_6010	hypothetical protein		0	0
MSMEG_3215	"ABC-type molybdenum transport system, ATPase component/photorepair protein PhrA"		3535	8195
At1g04140	At1g04140		16503	1667
MSMEG_5767	conserved hypothetical protein		3752	6975
MSMEG_0933	conserved hypothetical protein		7776	7562
MSMEG_5537	conserved integral membrane protein		3193	6272
Empty	Empty		4680	4474
MSMEG_5840	conserved hypothetical protein		2850	1906
MSMEG_4215	phosphoribosyltransferase		7183	8169
At1g04635	At1g04635		352	403
MSMEG_5430	retinol dehydrogenase 13		878	5119
MSMEG_1925	isochorismate synthase DhbC		211	747
MSMEG_1477	major facilitator superfamily protein		18651	10359
MSMEG_1909	putative HTH-type transcriptional regulator YnfL		711	3001
MSMEG_2642	conserved hypothetical protein		7031	6888
MSMEG_5718	"transcriptional regulator, TetR family protein"		1796	6564
MSMEG_2770	probable conserved integral membrane alanine and leucine rich protein		7457	17246
At1g01670	At1g01670		0	0
MSMEG_1388	enoyl-CoA hydratase		2872	6464
MSMEG_3040	beta-lactamase		711	2301
MSMEG_6134	NADP-dependent fatty aldehyde dehydrogenase		2927	2282
MSMEG_4662	deoxyribose-phosphate aldolase superfamily protein		711	2494
MSMEG_0587	L-rhamnose 1-epimerase	rhaU	37225	36198
Obsolete	Obsolete		10093	14861
MSMEG_1115	menaquinone biosynthesis methyltransferase UbiE		5642	2328
At1g03905	At1g03905		2293	695
MSMEG_4032	zinc-binding alcohol dehydrogenase		809	678
MSMEG_3054	phosphopantothenoylcysteine decarboxylase/phosphopantothenate--cysteine ligase	coaBC	22826	23309
MSMEG_2894	steroid monooxygenase		543	654
MSMEG_6498	hypothetical protein		4590	3731
Obsolete	Obsolete		2777	1217
MSMEG_3447	two-component system response regulator		6044	2099
MSMEG_6828	transcriptional regulator		0	0
MSMEG_2185	conserved hypothetical protein		855438	23595
MSMEG_1144	virulence factor Mce family protein		3750	1116
MSMEG_1908	"benzoate 1,2-dioxygenase alpha subunit"		757	614
MSMEG_0852	CBS domain protein		711	3785
MSMEG_2730	conserved hypothetical protein; this gene contains a frame shift which is not the result of sequencing error		6218	7143
MSMEG_6760	conserved hypothetical protein		4271	11371
MSMEG_4169	3-oxoacyl-[acyl-carrier-protein] reductase		2303	2905
At1g04890	At1g04890		711	927
Obsolete	Obsolete		711	419
MSMEG_4307	conserved hypothetical protein		711	2086
MSMEG_6656	conserved hypothetical protein		8217	9974
MSMEG_3282	hypothetical protein		0	0
MSMEG_1755	"anti-sigm factor, ChrR"		711	968
MSMEG_1523	ribosomal protein S4	rpsD	81554	63279
MSMEG_0924	"hydrolase, carbon-nitrogen family protein"		9827	12678
At1g03830	At1g03830		0	0
MSMEG_1990	conserved hypothetical protein		5507	10374
MSMEG_1320	major facilitator superfamily protein MFS_1		1040	1512
MSMEG_4633	"peptidase S9, prolyl oligopeptidase"		2656	2592
Empty	Empty		5984	2445
Obsolete	Obsolete		82308	93261
MSMEG_6300	"transcriptional regulator, GntR family protein"		4698	8840
At1g02490	At1g02490		711	969
Obsolete	Obsolete		1916	2752
MSMEG_6542	B12 binding domain protein		14925	11214
MSMEG_2252	flavin-type hydroxylase		335	275
MSMEG_2151	"transposase IstA protein, putative"		711	847
MSMEG_4479	conserved hypothetical protein		10237	7908
MSMEG_2504	3-isopropylmalate dehydratase small subunit		711	564
MSMEG_5329	conserved hypothetical protein		9514	14172
At1g01930	At1g01930		1033	525
MSMEG_4060	aspartate aminotransferase; this gene contains a frame shift which is not the result of sequencing error; identified by match to protein family HMM PF00155		2264	3149
MSMEG_2493	"aminotransferase, class I and II family protein"		2317	3198
MSMEG_5400	dehydrogenase		8291	4094
MSMEG_4594	hypothetical protein		5046	2805
MSMEG_0245	probable conserved transmembrane protein		8084	6238
MSMEG_3035	translation elongation factor P	efp	16838	11536
MSMEG_3567	enoyl-CoA hydratase		3379	4407
At1g04570	At1g04570		711	726
MSMEG_5454	"choloylglycine hydrolase, putative"		711	1231
MSMEG_6172	hypothetical protein		711	929
Obsolete	Obsolete		711	710
MSMEG_6426	conserved hypothetical protein		38986	54209
MSMEG_1601	conserved hypothetical protein		52710	48439
MSMEG_5336	amidate substrates transporter protein		711	767
Obsolete	Obsolete		711	776
MSMEG_3058	"lipoprotein, nlpa family protein"		904	1506
MSMEG_2799	phospho-2-dehydro-3-deoxyheptonate aldolase		1483	1546
MSMEG_2151	"transposase IstA protein, putative"		711	646
MSMEG_0727	hypothetical protein		3241	5527
Obsolete	Obsolete		4588	618
MSMEG_3254	"RDD family protein, putative"		168032	81052
MSMEG_5312	ABC-type multidrug transport system ATPase component		711	817
At1g06270	At1g06270		159	493
MSMEG_5841	phosphoribosylaminoimidazole-succinocarboxamide synthase	purC	3872	5504
MSMEG_4641	salicylate hydroxylase		711	613
MSMEG_4038	vanillin dehydrogenase		3240	434
MSMEG_0803	hypothetical protein		13213	11401
Obsolete	Obsolete		1086	1738
MSMEG_2417	conserved hypothetical protein		33899	21404
MSMEG_2845	ABC transporter permease protein		711	880
MSMEG_3238	3-mercaptopyruvate sulfurtransferase		8636	17931
MSMEG_4908	endo-type 6-aminohexanoate oligomer hydrolase		11286	13040
MSMEG_5247	PhoH family protein		54743	73521
MSMEG_3061	primosomal protein N'	priA	989	481
Empty	Empty		3694	760
MSMEG_0324	conserved hypothetical protein		0	0
MSMEG_5361	hypothetical protein		3533	723
At1g05770	At1g05770		711	834
MSMEG_3651	membrane associated protein		6394	11247
MSMEG_5308	conserved hypothetical protein		19372	13451
MSMEG_5576	D-mannonate oxidoreductase		5691	4510
MSMEG_2040	hypothetical protein		0	0
Obsolete	Obsolete		6943	7108
MSMEG_3063	LemA protein		4563	6421
MSMEG_6006	conserved hypothetical protein		711	1276
At1g03740	At1g03740		711	951
MSMEG_4888	"periplasmic binding proteins and sugar binding domain of the LacI family protein, putative"		711	1258
MSMEG_2909	starvation-sensing protein RspA		6559	2756
Obsolete	Obsolete		711	611
MSMEG_4807	amidohydrolase family protein		1041	1076
MSMEG_6447	hypothetical protein		41384	42908
MSMEG_1078	hydrolase		60531	25450
MSMEG_3629	conserved hypothetical protein		9563	6246
MSMEG_5248	acyl-[ACP] desaturase		12494	12422
Obsolete	Obsolete		711	1024
MSMEG_5446	"para-aminobenzoate synthase, component I"	pabB	2018	1140
MSMEG_0695	isoniazid inductible protein IniA		6301	10115
MSMEG_0547	"ISMsm5, transposase"		12949	15890
MSMEG_4313	glyoxalase/bleomycin resistance protein/dioxygenase		16476	17255
MSMEG_5040	"transcriptional regulator, TetR family protein"		5017	1441
MSMEG_0225	MmpL4 protein		11222	14924
MSMEG_4588	"ABC nitrate/sulfonate/bicarbonate family protein transporter, inner membrane subunit"		4780	1344
MSMEG_3194	biotin synthase	bioB	18687	14630
MSMEG_4495	CBS domain protein		5161	5590
MSMEG_0995	"glycosyl transferase, family protein 2"		5710	8285
MSMEG_5890	conserved hypothetical protein		286764	436018
MSMEG_4593	acyl-CoA dehydrogenase		3211	1132
MSMEG_4260	cytochrome c oxidase subunit 3		163111	239572
At1g01190	At1g01190		0	0
Obsolete	Obsolete		15572	22444
MSMEG_1679	AmiB		127137	167078
MSMEG_1306	aldehyde dehydrogenase (NAD) family protein		350	404
MSMEG_3411	MOSC domain protein		7219	13059
MSMEG_1521	ribosomal protein S13p/S18e	rpsM	93181	93507
MSMEG_3613	conserved hypothetical protein		711	1253
MSMEG_6208	palmitoyl-CoA hydrolase		8367	4477
MSMEG_0113	taurine transport system permease protein TauC		711	1527
MSMEG_3464	alcohol dehydrogenase		981	3000
MSMEG_1535	conserved hypothetical protein		711	802
MSMEG_0590	rhamnulose-1-phosphate aldolase/alcohol dehydrogenase	rhaD	711	408
Empty	Empty		6447	1663
MSMEG_2743	"transcriptional regulator, NrdR family protein"	nrdR	8901	13085
Obsolete	Obsolete		1064	528
At1g06280	At1g06280		705	591
MSMEG_5146	binding protein dependent transport protein		2500	3549
MSMEG_6942	membrane protein OxaA		53602	22447
MSMEG_1796	membrane protein		711	787
MSMEG_1956	hypothetical protein		0	0
MSMEG_5904	conserved domain protein		12359	12956
Obsolete	Obsolete		2039	999
MSMEG_0775	metallo-beta-lactamase superfamily protein		8159	13902
At1g04790	At1g04790		2227	582
MSMEG_6798	ribose operon repressor	rbsR	2047	7472
MSMEG_1839	alkane 1-monooxygenase		711	912
MSMEG_3942	conserved hypothetical protein		0	0
MSMEG_4747	hypothetical protein		6013	1596
MSMEG_0151	PntAB protein		9232	4374
Obsolete	Obsolete		13883	1625
MSMEG_5616	glyoxalase/bleomycin resistance protein/dioxygenase		1095	558
MSMEG_0949	"HAD-superfamily protein subfamily protein IB hydrolase, TIGR01490"		4585	6858
MSMEG_4138	aliphatic nitrilase		711	767
MSMEG_4046	L-carnitine dehydratase/bile acid-inducible protein F		711	778
MSMEG_4019	AMP-dependent synthetase and ligase		0	0
MSMEG_5812	carveol dehydrogenase		711	856
MSMEG_0754	conserved hypothetical protein		4844	5652
MSMEG_6741	antar domain protein		711	699
MSMEG_0161	"formate dehydrogenase, alpha subunit"		711	741
MSMEG_0391	Rmt3 protein		34590	32711
MSMEG_4657	ABC transporter membrane protein		2510	6626
MSMEG_4446	dihydrolipoamide dehydrogenase; this gene contains a premature stop which is not the result of sequencing error; identified by match to protein family HMM PF00070; match to protein family HMM PF02852; match to protein family HMM PF07992; match to protein family HMM TIGR01350	lpdA	711	621
MSMEG_0938	conserved hypothetical protein		30611	31716
Obsolete	Obsolete		4115	1096
MSMEG_6438	hypothetical protein		17522	13856
MSMEG_4317	conserved hypothetical protein		3401	2389
At1g03350	At1g03350		1010	846
MSMEG_4459	agmatinase	speB	1627	4715
MSMEG_4166	acyl-CoA dehydrogenase		1344	1416
MSMEG_4573	competence protein		3974	1450
MSMEG_3334	hypothetical protein		1080	499
MSMEG_3333	"putative fatty acid desaturase, authentic frameshift; this gene contains a frame shift which is not the result of sequencing error"		6101	6582
MSMEG_2957	conserved hypothetical protein		4279	6331
MSMEG_6314	haloalkane dehalogenase 1		711	645
MSMEG_3287	"hydrolase, alpha/beta fold family protein"		11461	13172
MSMEG_4530	"sulfate ABC transporter, ATP-binding protein"	cysA	10623	12081
MSMEG_0782	aminotransferase class-III		3297	7458
MSMEG_0206	acyltransferase 3		4505	1273
Empty	Empty		4308	1790
MSMEG_1079	hypothetical protein		8905	3150
MSMEG_3739	cytidylate kinase	cmk	14466	8982
At1g03120	At1g03120		6828	3625
MSMEG_4139	major facilitator superfamily MFS_1; this gene contains a frame shift which is not the result of sequencing error		3105	624
Obsolete	Obsolete		3594	2111
MSMEG_2915	sensor histidine kinase		4585	1348
MSMEG_2220	enoyl-CoA hydratase/isomerase		8721	4028
Obsolete	Obsolete		3243	5915
MSMEG_4678	hypothetical protein		7805	11484
Obsolete	Obsolete		4167	4002
At1g04650	At1g04650		2776	3428
Obsolete	Obsolete		4475	11342
MSMEG_0929	ErfK/YbiS/YcfS/YnhG family protein		13698	7264
MSMEG_5119	1-pyrroline-5-carboxylate dehydrogenase	pruA	711	795
MSMEG_4985	carbonic anhydrase		20866	20880
MSMEG_6066	30S ribosomal protein S14		711	711
Obsolete	Obsolete		711	722
MSMEG_3396	"transcriptional regulator, IclR family protein"		9410	9409
MSMEG_1303	putative transcriptional regulator		711	487
Obsolete	Obsolete		2757	1575
Obsolete	Obsolete		2723	817
MSMEG_0184	transferase		1767	3905
MSMEG_6164	conserved hypothetical protein		5638	3519
MSMEG_5876	H-N-H endonuclease F-TflIV		2645	4596
MSMEG_0760	thioesterase family protein		36276	36005
MSMEG_0228	adenylate and Guanylate cyclase catalytic domain protein		711	1297
MSMEG_4034	NAD dependent epimerase/dehydratase family protein		6700	1469
MSMEG_0108	acyl-CoA dehydrogenase		1648	1487
Obsolete	Obsolete		2611	786
MSMEG_2311	conserved hypothetical protein		6238	5480
MSMEG_5489	ribosomal protein L32	rpmF	95407	98723
MSMEG_2851	conserved hypothetical protein		0	0
MSMEG_6277	cobyric acid synthase		10739	10444
At1g03610	At1g03610		711	1302
Obsolete	Obsolete		711	613
Obsolete	Obsolete		43762	58730
MSMEG_0266	arginine decarboxylase		5295	2504
MSMEG_3627	"urease, gamma subunit"	ureA	74404	112090
MSMEG_0071	conserved hypothetical protein		6324	13277
MSMEG_6104	GTP cyclohydrolase I	folE	13471	14414
MSMEG_6519	pyridoxamine 5'-phosphate oxidase family protein		711	717
MSMEG_3301	conserved hypothetical protein		476	289
MSMEG_5734	alpha-methylacyl-CoA racemase		711	2925
MSMEG_2012	histidinol dehydrogenase	hisD	436	436
MSMEG_5963	"glycosyl transferase, family protein 2"		4174	7224
Empty	Empty		5587	1520
Obsolete	Obsolete		821	1675
MSMEG_5808	binding-protein-dependent transport systems inner membrane component		1279	2073
At1g03600	At1g03600		711	816
MSMEG_0517	sugar binding-protein dependent transporter system permease		711	2049
MSMEG_6051	"ABC transporter protein, integral membrane subunit; this gene contains a frame shift which is not the result of sequencing error; identified by match to protein family HMM PF00950"		0	0
MSMEG_0109	"NAD(P) transhydrogenase, beta subunit"	pntB	9425	14502
MSMEG_2129	hypothetical protein		711	474
MSMEG_6065	ribosomal protein S18	rpsR	4268	1520
MSMEG_5945	conserved hypothetical protein		1950	3375
MSMEG_2610	cobalt transport protein ATP-binding subunit		10357	19119
At1g01220	At1g01220		711	314
MSMEG_5773	fatty acid desaturase		47281	54878
MSMEG_2785	putative conserved integral membrane protein		46199	8491
Obsolete	Obsolete		14414	24134
MSMEG_4895	hypothetical protein		1327	580
Obsolete	Obsolete		711	606
Obsolete	Obsolete		36257	31568
MSMEG_6923	conserved hypothetical protein		8271	7635
MSMEG_4875	putative acyl-CoA dehydrogenase		2811	878
MSMEG_1062	O-succinylbenzoic acid--CoA ligase		11237	7774
Obsolete	Obsolete		97	313
MSMEG_1876	LpqB protein		1473	1418
MSMEG_5989	hypothetical protein		29045	34079
MSMEG_5533	"4Fe-4S ferredoxin, iron-sulfur binding"		2695	364
MSMEG_3474	probable conserved integral membrane protein		711	934
MSMEG_1959	putative membrane protein		3050	6001
MSMEG_0755	cobalt-zinc-cadmium resistance protein		3668	4853
MSMEG_5676	citrate synthase		5199	6606
MSMEG_2617	"cobyrinic Acid a,c-diamide synthase"	cobB	5767	6527
MSMEG_2295	"transcriptional regulator, TetR family protein"		4860	6667
MSMEG_3438	hypothetical protein		5181	1284
MSMEG_3073	"6,7-dimethyl-8-ribityllumazine synthase"	ribE	17317	13636
MSMEG_6940	methyltransferase GidB	gidB	7829	8016
At1g06190	At1g06190		0	0
MSMEG_0097	"oxidoreductase, zinc-binding dehydrogenase family protein"		1155	6145
MSMEG_6303	para-nitrobenzyl esterase		711	1004
MSMEG_4140	GntR-family protein transcriptional regulator		2916	322
MSMEG_3518	conserved hypothetical protein		0	0
MSMEG_5765	globin		14803	5517
MSMEG_6329	conserved hypothetical protein		13128	15806
MSMEG_1609	beta-phosphoglucomutase hydrolase; this gene contains a frame shift which is not the result of sequencing error; identified by match to protein family HMM PF00702; match to protein family HMM TIGR01509; match to protein family HMM TIGR02009		4282	6003
MSMEG_0133	ABC-transporter integral membrane protein		1389	3295
MSMEG_6904	myo-inositol-1-phosphate synthase		133260	161987
MSMEG_4087	major facilitator superfamily protein		5587	4215
MSMEG_2174	superfamily protein I DNA or RNA helicase		12001	3658
Empty	Empty		4250	915
MSMEG_5934	conserved hypothetical protein		2321	4046
MSMEG_4975	flavin-nucleotide-binding protein		8045	17002
At1g03870	At1g03870		711	443
MSMEG_4996	"ABC transporter, permease protein OppC"	oppC	5663	6887
Obsolete	Obsolete		10844	3505
MSMEG_3957	conserved 13e12 repeat family protein		3607	3880
MSMEG_2399	uracil-DNA glycosylase	ung	12708	7938
MSMEG_0820	conserved hypothetical protein		6783	3557
MSMEG_0366	hypothetical protein		37000	36570
MSMEG_3497	"transcriptional regulator, ArsR family protein"		5249	5698
At1g05520	At1g05520		2261	621
MSMEG_4008	"oxidoreductase, 2OG-Fe(II) oxygenase family protein"		711	1792
MSMEG_4886	major facilitator family protein transporter		2257	440
MSMEG_6285	DNA polymerase III gamma/tau subunit		9968	14066
MSMEG_5133	hypothetical protein		2519	3058
MSMEG_2688	antibiotic biosynthesis monooxygenase domain protein		25972	27839
MSMEG_0042	TetR-family protein transcriptional regulator		711	7531
MSMEG_6777	probable enoyl-CoA hydratase		711	1638
MSMEG_4860	"hydrolase, alpha/beta fold family protein, putative"		0	0
MSMEG_3598	periplasmic sugar-binding proteins		8575	8345
MSMEG_2597	aldehyde dehydrogenase		2767	2633
MSMEG_3003	aspartyl-tRNA synthetase	aspS	4695	2746
MSMEG_6362	quinone oxidoreductase		8982	12924
Obsolete	Obsolete		498	666
MSMEG_1635	nitroreductase family protein		22693	23781
MSMEG_4515	putative non-ribosomal peptide synthetase		5943	1453
MSMEG_6298	malyl-CoA lyase		711	1029
Obsolete	Obsolete		2864	4407
MSMEG_5070	Trypsin		4590	7164
MSMEG_1075	naphthoate synthase	menB	15640	12390
MSMEG_4822	conserved domain protein		4331	2212
Obsolete	Obsolete		29582	33433
Obsolete	Obsolete		32625	68832
At1g01370	At1g01370		711	1071
MSMEG_1354	conserved hypothetical protein; this gene contains a frame shift which is not the result of sequencing error		5543	9582
MSMEG_2573	conserved hypothetical protein		1383	4449
MSMEG_6788	dihydroxyacetone kinase		4785	5018
MSMEG_3794	hypothetical protein		545367	653243
MSMEG_1251	conserved hypothetical protein		1244	1314
MSMEG_3058	"lipoprotein, nlpa family protein"		17570	5973
MSMEG_2219	enoyl-CoA hydratase/isomerase family protein		736	1327
MSMEG_1249	"ISMsm7, transposase orfB"		3472	6867
MSMEG_2987	conserved hypothetical protein; this gene contains a frame shift which is not the result of sequencing error		711	520
MSMEG_1553	"ethanolamine ammonia-lyase, large subunit"	eutB	9005	12337
MSMEG_2299	"ribonucleoside-diphosphate reductase, alpha subunit"		12951	5396
Empty	Empty		4873	4554
MSMEG_6166	hypothetical protein		10143	5360
MSMEG_6235	thiopurine S-methyltransferase (tpmt) superfamily protein		18337	33743
At1g01020	At1g01020		1519	850
MSMEG_3620	conserved hypothetical protein		60612	88304
MSMEG_6038	pigment production hydroxylase		6072	12456
MSMEG_4334	flavoprotein		7395	3386
MSMEG_2296	secreted protein		711	937
MSMEG_4993	hypothetical protein		29566	24372
MSMEG_5203	"DoxX subfamily protein, putative"		6357	12042
MSMEG_5266	RDD family protein		29713	27233
At1g04680	At1g04680		0	0
MSMEG_5972	hypothetical protein		3082	320
Obsolete	Obsolete		12918	3310
MSMEG_3973	N-methylhydantoinase		711	1333
MSMEG_5073	"O-methyltransferase, family protein 3"		7443	10588
MSMEG_1076	conserved hypothetical protein		798816	503419
Obsolete	Obsolete		3249	3241
MSMEG_2609	"cobalt ABC transporter, permease protein CbiQ"	cbiQ	5556	11988
MSMEG_5478	"hydroxypyruvate isomerase, putative"		0	0
MSMEG_2746	conserved hypothetical alanine and leucine rich protein		3547	5900
MSMEG_0818	"transporter, major facilitator family protein"		711	812
MSMEG_0062	ftsk/spoiiie family protein		10456	14097
MSMEG_6231	conserved hypothetical protein		711	1255
Obsolete	Obsolete		1102	598
MSMEG_3714	conserved hypothetical protein		711	699
MSMEG_0370	conserved hypothetical protein		711	1275
MSMEG_0748	"ATPase associated with various cellular activities, AAA_5"		711	734
MSMEG_1417	glyoxalase family protein		395	3208
MSMEG_1824	"transcriptional regulator, LytR family protein"		711	830
MSMEG_2326	"ABC-type molybdenum transport system, ATPase component"		92941	117116
MSMEG_1933	hypothetical protein		14487	17370
MSMEG_2800	NADPH-dependent fmn reductase		13275	17710
MSMEG_4858	"transcriptional regulator, TetR family protein"		711	793
At1g06210	At1g06210		0	0
MSMEG_0512	BadF/BadG/BcrA/BcrD ATPase family protein		0	0
Obsolete	Obsolete		11449	13443
MSMEG_4228	cell division protein FtsW	ftsW	2541	2772
MSMEG_3719	sodium/calcium exchanger protein		711	705
Obsolete	Obsolete		4681	11187
MSMEG_0353	conserved hypothetical protein		423	1288
MSMEG_3908	conserved hypothetical protein		1882	8641
MSMEG_3959	transcriptional regulator		0	0
MSMEG_3348	"bacterial extracellular solute-binding protein, family protein 7"		711	1236
MSMEG_5848	amino acid permease-associated region		3306	5116
MSMEG_1878	S30AE family protein		51845	52545
Empty	Empty		6531	1770
MSMEG_1110	probable conserved transmembrane protein		3784	5050
MSMEG_5452	conserved hypothetical protein		15386	15079
At1g04670	At1g04670		0	0
MSMEG_5575	repressor		9360	3331
MSMEG_5331	UDP-glucoronosyl and UDP-glucosyl transferase family; this gene contains a frame shift which is not the result of sequencing error; identified by match to protein family HMM PF00201; match to protein family HMM PF04101		2908	4283
MSMEG_5492	acetyl-CoA carboxylase carboxyltransferase		6910	3002
MSMEG_4632	saccharopine dehydrogenase		10628	12773
Obsolete	Obsolete		6473	5589
MSMEG_1395	"lipoprotein, putative"		36538	33821
MSMEG_6215	conserved hypothetical protein		8005	4674
At1g03457	At1g03457		464	750
MSMEG_2247	dihydrokaempferol 4-reductase		711	732
MSMEG_0788	putative conserved membrane protein		711	1834
Obsolete	Obsolete		6765	4296
Empty	Empty		9415	1928
Obsolete	Obsolete		55936	83264
MSMEG_0227	"transcriptional regulator, TetR family protein"		2411	6302
MSMEG_4440	glucose-1-dehydrogenase		711	936
Obsolete	Obsolete		20835	30440
MSMEG_5981	"glycosyl transferase, putative"		6016	1916
MSMEG_4590	nitrilotriacetate monooxygenase component A	ssuD	2968	2820
MSMEG_0799	hypothetical protein		7859	7263
MSMEG_6528	conserved hypothetical protein		1717	409
MSMEG_3224	conserved hypothetical protein		3433	4897
MSMEG_4379	isochorismatase hydrolase		10417	2801
MSMEG_0321	transcriptional regulator		9825	6704
MSMEG_6722	conserved hypothetical protein		237	2989
MSMEG_6177	galactonate dehydratase		3570	1648
MSMEG_6856	MmgE/PrpD family protein		3466	877
MSMEG_3252	membrane protein		718	1209
Obsolete	Obsolete		655	630
MSMEG_3171	conserved hypothetical protein		13722	28835
MSMEG_1217	ABC-type transport system ATP-binding protein I		2381	3710
At1g01500	At1g01500		711	916
Obsolete	Obsolete		0	0
MSMEG_0392	hypothetical glycosyl transferase		11544	14523
MSMEG_5008	"ABC transporter, ATP-binding protein"		711	866
MSMEG_5867	nuclear transport factor 2 (NTF2) domain superfamily protein		5407	4371
MSMEG_6920	hypothetical protein		20318	41328
MSMEG_4779	probable regulatory protein		2516	7407
Obsolete	Obsolete		106	120
MSMEG_3684	nuclear transport factor 2 (NTF2) domain family protein		3760	8885
MSMEG_1704	ABC transporter		3973	8052
MSMEG_5350	"PPE family protein, putative"		186	179
MSMEG_1815	hypothetical protein		75323	22415
Empty	Empty		6380	8208
MSMEG_3130	hypothetical protein		36630	10305
MSMEG_2438	tRNA (guanine-N1)-methyltransferase	trmD	2482	11283
At1g03660	At1g03660		711	638
MSMEG_2156	conserved hypothetical protein		72729	24710
MSMEG_0103	major facilitator family protein transporter		310	312
MSMEG_3244	hypothetical protein		5480	8071
MSMEG_4576	SpfH domain protein		711	987
Obsolete	Obsolete		7517	5533
MSMEG_0773	acetyltransferase		711	838
MSMEG_0895	"bacterial regulatory protein, GntR family protein"		63464	26421
At1g02970	At1g02970		5631	1528
MSMEG_0267	esterase		19368	11246
MSMEG_1152	citrate-proton symporter		1308	3153
Obsolete	Obsolete		0	0
Empty	Empty		5618	1526
MSMEG_2457	hypothetical protein		2916	3327
Obsolete	Obsolete		7726	5107
MSMEG_5495	enoyl-CoA hydratase		711	779
Obsolete	Obsolete		711	683
MSMEG_0331	"transcriptional regulator, LuxR family protein"		711	895
MSMEG_2303	integral membrane transporter		7261	12494
MSMEG_0706	4-carboxy-4-hydroxy-2-oxoadipate aldolase		0	0
MSMEG_6460	hypothetical protein		711	642
MSMEG_3695	conserved hypothetical protein		3403	561
Obsolete	Obsolete		1725	2045
MSMEG_1642	"ABC transporter, ATP-binding protein"		4768	8011
MSMEG_4493	GTP-binding protein Era	era	9079	8332
MSMEG_2935	phosphatidylinositol alpha-mannosyltransferase		1744	3380
MSMEG_6491	aldehyde dehydrogenase		711	798
MSMEG_3135	hypothetical protein		244	811
MSMEG_4606	hypothetical protein		711	652
MSMEG_4612	conserved hypothetical protein; this gene contains a frame shift which is not the result of sequencing error; identified by match to protein family HMM PF04978		4212	3294
MSMEG_0735	putative transcriptional regulator		0	0
At1g01800	At1g01800		711	553
MSMEG_6878	inner-membrane translocator		1391	2951
MSMEG_6848	putative oxidoreductase		711	728
MSMEG_6553	ABC transporter ATP-binding protein		711	1008
MSMEG_5793	hypothetical protein		62389	71319
MSMEG_3394	cupin domain protein		5295	6027
MSMEG_4029	conserved hypothetical protein		711	1934
MSMEG_4850	short-chain dehydrogenase/reductase SDR		711	483
MSMEG_6187	endonuclease III	nth	10160	12849
MSMEG_2086	peptide chain release factor 2	prfB	28044	27412
MSMEG_0906	DNA-binding protein		553	2442
MSMEG_1988	conserved hypothetical protein		17564	21162
MSMEG_4693	conserved hypothetical protein		61617	67957
MSMEG_2149	hypothetical protein		6394	3312
Obsolete	Obsolete		0	0
At1g03800	At1g03800		711	537
MSMEG_4937	"ATP synthase F1, gamma subunit"	atpG	12250	14808
MSMEG_6443	DNA polymerase IV	dinP	5888	4130
MSMEG_6430	hypothetical protein		6296	3782
MSMEG_4767	major facilitator superfamily protein permease		15887	8144
MSMEG_6762	transcriptional regulator		13379	12470
MSMEG_6101	2-amino-4-hydroxy-6- hydroxymethyldihydropteridine pyrophosphokinase	folK	8687	8198
MSMEG_0794	conserved hypothetical protein		10067	11420
At1g04850	At1g04850		4194	2560
MSMEG_0791	glycine oxidase ThiO	thiO	6461	7857
MSMEG_5816	conserved hypothetical protein		6873	9092
MSMEG_5640	"amylo-alpha-1,6-glucosidase"		4050	1975
Empty	Empty		42339	2382
Obsolete	Obsolete		2801	2837
MSMEG_6293	transcriptional regulatory protein		3691	6657
MSMEG_5316	"glutamine ABC transporter, ATP-binding protein"		4354	3872
MSMEG_2444	dienelactone hydrolase family protein		7210	4630
MSMEG_1214	oxidoreductase		7646	1439
MSMEG_1746	6-hydroxy-D-nicotine oxidase		2929	705
MSMEG_0967	conserved hypothetical protein		8048	4873
MSMEG_4613	hypothetical protein		6804	3193
MSMEG_1256	hypothetical protein		5644	1662
MSMEG_1168	putative transcriptional regulator		3791	872
MSMEG_3808	"excinuclease ABC, A subunit"	uvrA	40007	38015
Obsolete	Obsolete		1852	785
MSMEG_0046	conserved hypothetical protein		75927	8820
MSMEG_5251	hypothetical protein		711	456
MSMEG_3362	enoyl-CoA hydratase		2954	2002
MSMEG_1915	"anti-sigma factor, family protein"		15779	17824
MSMEG_0186	MmpS2 protein		1266	664
MSMEG_5746	gas vesicle protein		0	0
At1g01560	At1g01560		711	652
MSMEG_5436	4-diphosphocytidyl-2C-methyl-D-erythritol kinase	ispE	893	11392
MSMEG_0030	serine/threonine protein kinase PknA	pknA	55516	78243
Obsolete	Obsolete		19536	4291
MSMEG_6100	conserved hypothetical protein		4252	11497
MSMEG_5363	hypothetical protein		19676	26724
MSMEG_0574	putative ECF sigma factor RpoE1		711	892
MSMEG_0132	conserved hypothetical protein		3866	13008
MSMEG_1350	cyclopropane-fatty-acyl-phospholipid synthase 1		26156	34866
MSMEG_3374	conserved hypothetical protein		2338	500
MSMEG_5870	sensor histidine kinase PhoR		12877	3493
MSMEG_1936	conserved hypothetical protein		28613	22459
Obsolete	Obsolete		4023	1147
MSMEG_5786	thiredoxin		3123	5599
MSMEG_2726	glutamate permease		35097	60465
At1g01380	At1g01380		6651	3636
MSMEG_1205	cyclopropane-fatty-acyl-phospholipid synthase 1		9395	17717
MSMEG_5470	molybdopterin biosynthesis protein MoeA 1		711	6115
Obsolete	Obsolete		218	173
MSMEG_4701	single-strand binding protein		4277	4141
MSMEG_1462	ferredoxin		4353	1233
MSMEG_6428	conserved hypothetical protein		15732	22345
MSMEG_3251	branched-chain amino acid ABC transporter ATP-binding protein		35417	30124
At1g05700	At1g05700		124	445
MSMEG_2547	transcriptional regulator		4635	4357
MSMEG_0348	mce-family protein mce3c		55990	9134
MSMEG_3103	transketolase	tkt	50120	47015
Empty	Empty		6708	1704
MSMEG_1864	transposase		4560	2568
MSMEG_6167	bacterial type II secretion system protein F domain		711	561
MSMEG_2350	conserved hypothetical protein		711	1062
MSMEG_3763	"ABC transporter efflux protein, DrrB family protein"		0	0
MSMEG_6938	ParB-like partition proteins		4411	8814
MSMEG_6307	glutamine-binding periplasmic protein/glutamine transport system permease protein		711	1380
MSMEG_0913	methoxy mycolic acid synthase 1		123373	193793
Obsolete	Obsolete		3613	1029
MSMEG_1863	putative transposase		11006	6158
MSMEG_1914	"RNA polymerase sigma-70 factor, family protein"		14348	11516
MSMEG_6917	leucyl-tRNA synthetase	leuS	6878	6751
MSMEG_1826	"dTDP-RhA:a-D-GlcNAc-diphosphoryl polyprenol, a-3-L-rhamnosyl transferase"		4819	6264
MSMEG_6230	probable acyltransferase		711	809
MSMEG_5892	"alpha,alpha-trehalose-phosphate synthase (UDP-forming)"		46076	54443
MSMEG_3299	putative oxidoreductase; this gene contains a frame shift which is not the result of sequencing error		711	358
MSMEG_2763	conserved hypothetical protein		49799	43937
MSMEG_1165	conserved hypothetical protein		17876	14585
MSMEG_1119	"glutamine amidotransferase, class I"		6212	5403
At1g04540	At1g04540		2309	341
MSMEG_6882	LysR-family protein transcriptional regulator		769	794
MSMEG_1148	mce related protein		711	821
MSMEG_4437	"cytochrome c oxidase, subunit I"	ctaD	711	760
MSMEG_5921	conserved hypothetical protein		2102	347
Obsolete	Obsolete		7796	3960
MSMEG_4304	regulatory protein		2415	3043
MSMEG_0464	phosphomethylpyrimidine kinase		11914	8860
MSMEG_6720	epoxide hydrolase		711	573
MSMEG_6712	maleylacetate reductase		711	771
MSMEG_4913	LpqM protein		1786	1337
MSMEG_2154	conserved hypothetical protein		1619	1217
MSMEG_1790	conserved hypothetical protein		15340	6780
MSMEG_1446	NTP pyrophosphohydrolase		1260	5371
Obsolete	Obsolete		6437	5926
At1g03420	At1g03420		4122	878
MSMEG_2818	"ISMsm1, transposase orfB"		8608	3577
MSMEG_2234	"acyl-CoA dehydrogenase, middle domain protein"		6432	1889
Obsolete	Obsolete		3217	4517
MSMEG_4943	conserved hypothetical protein		10255	8703
MSMEG_2806	two-component system response regulator		9604	8808
MSMEG_4708	putative methyltransferase		9975	3099
MSMEG_2696	putative conserved membrane alanine rich protein		15193	12107
At1g02010	At1g02010		3796	787
MSMEG_0639	oligopeptide transport ATP-binding protein AppF		88337	85198
MSMEG_4837	amidohydrolase 2		5263	736
MSMEG_4206	Molybdopterin oxidoreductase; this gene contains a frame shift which is not the result of sequencing error; identified by match to protein family HMM PF00384		7098	5784
Empty	Empty		5262	1252
MSMEG_3892	hypothetical protein		3362	2900
MSMEG_3436	conserved hypothetical protein		12131	7187
MSMEG_5953	hypothetical protein		7147	2144
MSMEG_3649	conserved hypothetical protein		3400	5247
MSMEG_6671	sulfate/thiosulfate import ATP-binding protein CysA		4952	833
MSMEG_6146	"ISMsm3, transposase"		0	0
MSMEG_2302	conserved hypothetical protein		3012	1473
MSMEG_0360	conserved hypothetical protein		33185	33836
MSMEG_4781	conserved hypothetical protein		711	1082
MSMEG_1436	ribosomal protein L3	rplC	92756	113835
MSMEG_1327	"exodeoxyribonuclease V, beta subunit"	recB	2151	2406
MSMEG_4763	ABC transporter permease protein		1663	3392
MSMEG_5068	Mrp protein		23505	16273
Obsolete	Obsolete		19741	19880
MSMEG_3553	dihydropyrimidinase	hydA	1121	515
MSMEG_3911	oxidoreductase		11066	14430
Obsolete	Obsolete		711	2279
MSMEG_0388	Macrocin-O-methyltransferase	tylF	28098	35992
At1g01700	At1g01700		711	1063
MSMEG_3119	"ABC transporter, ATP-binding subunit"		14104	21376
MSMEG_3404	HNH endonuclease domain protein		23021	10635
MSMEG_0692	conserved hypothetical protein		5312	6078
MSMEG_6279	recombination protein RecR	recR	46411	71989
Obsolete	Obsolete		37001	5095
MSMEG_0593	conserved hypothetical protein		8411	11887
MSMEG_1289	conserved hypothetical protein		0	0
MSMEG_1074	polysaccharide deacetylase		711	1894
MSMEG_3259	acyl-CoA dehydrogenase		21154	13211
MSMEG_3587	D-serine/D-alanine/glycine transporter		702	402
MSMEG_2082	hypothetical protein		9478	12295
MSMEG_5081	conserved hypothetical protein		27019	42002
MSMEG_1201	hypothetical protein		3962	3641
MSMEG_0596	"bacterial regulatory protein, GntR family protein"		711	1606
At1g04260	At1g04260		0	0
MSMEG_2036	"hydrolase, alpha/beta fold family protein"		711	898
MSMEG_2028	chloramphenicol resistance protein		0	0
MSMEG_5435	acyl-CoA synthase		39672	70507
MSMEG_4839	carboxymuconolactone decarboxylase		711	840
MSMEG_4616	acyl-CoA dehydrogenase family protein; this gene contains a frame shift which is not the result of sequencing error		1421	837
MSMEG_0172	"probable conserved transmembrane protein, putative"		18804	27397
MSMEG_4709	enoyl-CoA hydratase		7377	13621
At1g06390	At1g06390		620	285
MSMEG_1207	"glycosyltransferase, group I"		0	0
Obsolete	Obsolete		22457	6218
MSMEG_2467	"transketolase, central region"		150	263
Empty	Empty		13830	1931
MSMEG_4237	probable conserved transmembrane protein		64775	71163
MSMEG_5469	"acetyltransferase, GNAT family protein"		2931	3528
MSMEG_1554	"ethanolamine ammonia-lyase, light chain"	eutC	2974	7206
MSMEG_6703	"N5,N10- methylenetetrahydromethanopterin reductase-related protein"		0	0
MSMEG_6256	aspartate-semialdehyde dehydrogenase	asd	25018	27848
MSMEG_3621	NADH dehydrogenase	ndh	60998	72460
MSMEG_2289	cytochrome p450		7054	3500
MSMEG_1339	ribosomal protein L33	rpmG	93392	113898
MSMEG_1340	conserved hypothetical protein		71557	80131
MSMEG_5645	conserved hypothetical protein		711	964
MSMEG_6892	replicative DNA helicase		6136	6769
MSMEG_2635	ABC transporter permease protein		711	831
MSMEG_2042	phosphotransferase enzyme family protein		1542	2821
MSMEG_6094	lysyl-tRNA synthetase	lysS	3939	4723
MSMEG_3466	hypothetical protein		711	599
MSMEG_5868	hypothetical protein		46990	49642
MSMEG_4558	conserved hypothetical protein		8251	9853
MSMEG_2546	"transcriptional Regulator, GntR family protein"		5329	3697
At1g01680	At1g01680		711	746
MSMEG_2105	ATP dependent DNA ligase		711	1047
MSMEG_2380	sugar transporter family protein		16323	19951
MSMEG_6492	"GAF domain protein, putative"		711	882
MSMEG_6186	conserved hypothetical protein		4074	3363
Obsolete	Obsolete		291	880
MSMEG_1680	conserved hypothetical protein		217008	210741
MSMEG_3751	hemolysin A		8290	14085
MSMEG_1210	conserved hypothetical protein		4032	5518
MSMEG_4258	anthranilate phosphoribosyltransferase	trpD	16125	18481
MSMEG_1964	mitomycin radical oxidase		711	848
MSMEG_2324	hypothetical protein		1890	13814
MSMEG_3938	hypothetical protein		2316	2746
MSMEG_5777	transcription regulator		711	962
MSMEG_1938	conserved hypothetical protein		3597	8484
At1g05205	At1g05205		711	582
MSMEG_0095	methyltransferase		4123	7076
MSMEG_5443	dehydrogenase		8981	2894
MSMEG_2051	"NADH-quinone oxidoreductase, M subunit"	nuoM	3167	3207
MSMEG_5098	hypothetical protein		711	809
MSMEG_2768	OB-fold nucleic acid binding domain protein		39626	36217
MSMEG_6010	hypothetical protein		4841	3988
MSMEG_3215	"ABC-type molybdenum transport system, ATPase component/photorepair protein PhrA"		8004	3798
At1g04140	At1g04140		5158	3734
MSMEG_5767	conserved hypothetical protein		10479	5348
MSMEG_0933	conserved hypothetical protein		10316	6275
MSMEG_5537	conserved integral membrane protein		4661	5453
Empty	Empty		5783	2988
MSMEG_4429	hypothetical protein		0	0
MSMEG_0535	GntR-family protein transcriptional regulator		7178	1460
MSMEG_0600	dehydrogenase		9549	5240
MSMEG_5643	conserved hypothetical protein		4921	1366
MSMEG_5286	"dihydrodipicolinate reductase, N-terminus domain protein"	dapB	3980	3821
MSMEG_4876	acyl-CoA synthase		36	153
MSMEG_2332	amino acid carrier protein		187340	320580
Obsolete	Obsolete		4960	1762
MSMEG_5611	spore protein		2665	8433
MSMEG_2328	probable enoyl-CoA hydratase		22779	22912
MSMEG_2146	gp15 protein		4012	3153
MSMEG_2103	"5,10-methylenetetrahydromethanopterin reductase"		1372	2846
MSMEG_0671	S-(hydroxymethyl)glutathione dehydrogenase		35996	10988
Obsolete	Obsolete		1346	472
MSMEG_3752	conserved hypothetical protein		30777	32228
MSMEG_0587	L-rhamnose 1-epimerase	rhaU	32789	31621
Obsolete	Obsolete		5442	7469
MSMEG_1115	menaquinone biosynthesis methyltransferase UbiE		711	804
At1g03905	At1g03905		7557	1376
MSMEG_4032	zinc-binding alcohol dehydrogenase		711	815
MSMEG_3054	phosphopantothenoylcysteine decarboxylase/phosphopantothenate--cysteine ligase	coaBC	31392	33986
MSMEG_2894	steroid monooxygenase		711	925
MSMEG_6498	hypothetical protein		11686	3627
MSMEG_3456	hydroxylaminobenzene mutase		1611	1621
MSMEG_3517	HAD-superfamily protein subfamily protein IB hydrolase		5143	8632
MSMEG_4859	"oxidoreductase, short chain dehydrogenase/reductase family protein"		5616	5503
MSMEG_2970	polysaccharide deacetylase		3310	3905
MSMEG_0248	conserved hypothetical protein		711	1929
MSMEG_5559	metabolite/sugar transport protein		5123	1413
MSMEG_2256	conserved hypothetical protein		0	0
MSMEG_5052	DNA-binding protein		12818	11693
MSMEG_1668	pyridoxamine 5'-phosphate oxidase family protein		6436	6757
MSMEG_3157	conserved hypothetical protein		11807	18097
At1g04000	At1g04000		711	484
MSMEG_6801	"kinase, pfkB family protein"		7678	7624
MSMEG_0001	"DNA polymerase III, beta subunit"	dnaN	46260	69222
MSMEG_4357	"ABC transporter, ATP-binding protein"		8300	4807
MSMEG_5007	LprB protein		30585	51720
MSMEG_1755	"anti-sigm factor, ChrR"		12714	3740
MSMEG_1523	ribosomal protein S4	rpsD	79383	98821
MSMEG_0924	"hydrolase, carbon-nitrogen family protein"		8301	12240
At1g03830	At1g03830		2510	643
MSMEG_1990	conserved hypothetical protein		4999	11855
MSMEG_1320	major facilitator superfamily protein MFS_1		711	1520
MSMEG_4633	"peptidase S9, prolyl oligopeptidase"		711	1945
Empty	Empty		2698	1360
MSMEG_0770	hypothetical protein		8056	8454
MSMEG_1430	"transcriptional regulator, TetR family protein"		711	751
MSMEG_4901	ribonuclease PH	rph	18593	28392
MSMEG_2270	hypothetical protein		711	1198
MSMEG_2317	"alcohol dehydrogenase, zinc-containing"		78990	106672
MSMEG_3551	linalool 8-monooxygenase		711	882
MSMEG_2318	GTP cyclohydrolase II		42772	44282
Obsolete	Obsolete		6917	1589
MSMEG_5998	conserved hypothetical protein		1848	1362
MSMEG_2562	conserved hypothetical protein		711	781
MSMEG_0529	probable serine/threonine-protein kinase PknK		639	1029
MSMEG_3998	MmsAB operon regulatory protein		711	692
MSMEG_5754	gp41 protein		0	0
MSMEG_0068	probable conserved transmembrane protein		711	1233
MSMEG_3660	conserved hypothetical protein TIGR00026		1120	4241
MSMEG_0245	probable conserved transmembrane protein		8295	6271
MSMEG_3035	translation elongation factor P	efp	12803	11320
MSMEG_3567	enoyl-CoA hydratase		4110	4561
At1g04570	At1g04570		0	0
MSMEG_5454	"choloylglycine hydrolase, putative"		711	902
MSMEG_6172	hypothetical protein		2979	3422
Obsolete	Obsolete		544	947
MSMEG_6426	conserved hypothetical protein		29446	36809
MSMEG_5840	conserved hypothetical protein		1822	441
MSMEG_4215	phosphoribosyltransferase		4436	9500
At1g04635	At1g04635		355	627
MSMEG_5430	retinol dehydrogenase 13		5450	7948
MSMEG_1925	isochorismate synthase DhbC		711	1080
MSMEG_1477	major facilitator superfamily protein		34029	24351
MSMEG_1909	putative HTH-type transcriptional regulator YnfL		711	556
MSMEG_2642	conserved hypothetical protein		6445	5930
MSMEG_5718	"transcriptional regulator, TetR family protein"		994	887
MSMEG_2770	probable conserved integral membrane alanine and leucine rich protein		11883	12363
At1g01670	At1g01670		711	927
MSMEG_1388	enoyl-CoA hydratase		711	3422
MSMEG_3040	beta-lactamase		4514	5253
MSMEG_6134	NADP-dependent fatty aldehyde dehydrogenase		0	0
MSMEG_4662	deoxyribose-phosphate aldolase superfamily protein		2025	824
Obsolete	Obsolete		7859	4589
MSMEG_2417	conserved hypothetical protein		41815	17397
MSMEG_2845	ABC transporter permease protein		711	351
MSMEG_3238	3-mercaptopyruvate sulfurtransferase		12102	8202
MSMEG_4908	endo-type 6-aminohexanoate oligomer hydrolase		7726	9133
MSMEG_5247	PhoH family protein		23956	30480
MSMEG_3061	primosomal protein N'	priA	711	818
Empty	Empty		8571	2966
Obsolete	Obsolete		1369	5702
MSMEG_3447	two-component system response regulator		4682	3108
MSMEG_6828	transcriptional regulator		4180	1222
MSMEG_2185	conserved hypothetical protein		644671	18222
MSMEG_1144	virulence factor Mce family protein		2875	1806
MSMEG_1908	"benzoate 1,2-dioxygenase alpha subunit"		2558	1278
MSMEG_0852	CBS domain protein		3516	5195
MSMEG_2730	conserved hypothetical protein; this gene contains a frame shift which is not the result of sequencing error		5330	4473
MSMEG_6760	conserved hypothetical protein		5956	12003
MSMEG_4169	3-oxoacyl-[acyl-carrier-protein] reductase		0	0
At1g04890	At1g04890		711	879
Obsolete	Obsolete		711	896
MSMEG_4307	conserved hypothetical protein		711	2605
MSMEG_6656	conserved hypothetical protein		9320	10788
MSMEG_3282	hypothetical protein		5640	1790
MSMEG_6447	hypothetical protein		27230	35798
MSMEG_1078	hydrolase		9643	10466
MSMEG_3629	conserved hypothetical protein		2997	6315
MSMEG_5248	acyl-[ACP] desaturase		13738	18940
Obsolete	Obsolete		711	857
MSMEG_5446	"para-aminobenzoate synthase, component I"	pabB	711	1124
MSMEG_0695	isoniazid inductible protein IniA		12236	7798
MSMEG_0547	"ISMsm5, transposase"		18645	16918
Obsolete	Obsolete		187614	165217
MSMEG_6300	"transcriptional regulator, GntR family protein"		5006	9747
At1g02490	At1g02490		1125	746
Obsolete	Obsolete		1450	764
MSMEG_6542	B12 binding domain protein		7476	8363
MSMEG_2252	flavin-type hydroxylase		4004	5909
MSMEG_2151	"transposase IstA protein, putative"		1413	1079
MSMEG_4479	conserved hypothetical protein		8578	7150
MSMEG_2504	3-isopropylmalate dehydratase small subunit		13905	5258
MSMEG_5329	conserved hypothetical protein		40944	21346
At1g01930	At1g01930		11767	3952
MSMEG_4060	aspartate aminotransferase; this gene contains a frame shift which is not the result of sequencing error; identified by match to protein family HMM PF00155		711	1004
MSMEG_2493	"aminotransferase, class I and II family protein"		711	1545
MSMEG_5400	dehydrogenase		711	1312
MSMEG_4594	hypothetical protein		18716	3903
MSMEG_1521	ribosomal protein S13p/S18e	rpsM	104205	110165
MSMEG_3613	conserved hypothetical protein		1549	2005
MSMEG_6208	palmitoyl-CoA hydrolase		2647	3115
MSMEG_0113	taurine transport system permease protein TauC		711	1199
MSMEG_3464	alcohol dehydrogenase		2378	3962
MSMEG_1535	conserved hypothetical protein		711	495
MSMEG_0590	rhamnulose-1-phosphate aldolase/alcohol dehydrogenase	rhaD	238	852
Empty	Empty		6373	2696
MSMEG_1601	conserved hypothetical protein		50169	47606
MSMEG_5336	amidate substrates transporter protein		711	760
Obsolete	Obsolete		0	0
MSMEG_3058	"lipoprotein, nlpa family protein"		429	1363
MSMEG_2799	phospho-2-dehydro-3-deoxyheptonate aldolase		2509	3172
MSMEG_2151	"transposase IstA protein, putative"		711	564
MSMEG_0727	hypothetical protein		711	2420
Obsolete	Obsolete		4948	1377
MSMEG_3254	"RDD family protein, putative"		156029	72983
MSMEG_5312	ABC-type multidrug transport system ATPase component		1237	814
At1g06270	At1g06270		0	0
MSMEG_5841	phosphoribosylaminoimidazole-succinocarboxamide synthase	purC	4017	4780
MSMEG_4641	salicylate hydroxylase		711	759
MSMEG_4038	vanillin dehydrogenase		711	648
MSMEG_0803	hypothetical protein		12424	19489
MSMEG_0151	PntAB protein		4027	3332
Obsolete	Obsolete		4915	1341
MSMEG_5616	glyoxalase/bleomycin resistance protein/dioxygenase		8684	1912
MSMEG_0949	"HAD-superfamily protein subfamily protein IB hydrolase, TIGR01490"		8528	6136
MSMEG_4138	aliphatic nitrilase		1030	583
MSMEG_4046	L-carnitine dehydratase/bile acid-inducible protein F		711	698
MSMEG_4019	AMP-dependent synthetase and ligase		1742	367
MSMEG_5812	carveol dehydrogenase		3768	1172
MSMEG_0324	conserved hypothetical protein		2601	1208
MSMEG_5361	hypothetical protein		368	647
At1g05770	At1g05770		878	1120
MSMEG_3651	membrane associated protein		6989	11578
MSMEG_5308	conserved hypothetical protein		17411	19330
MSMEG_5576	D-mannonate oxidoreductase		1506	12711
MSMEG_2040	hypothetical protein		1650	1568
Obsolete	Obsolete		7251	6485
MSMEG_3063	LemA protein		4494	6257
MSMEG_6006	conserved hypothetical protein		2222	5683
At1g03740	At1g03740		3945	3217
MSMEG_4888	"periplasmic binding proteins and sugar binding domain of the LacI family protein, putative"		3513	718
MSMEG_2909	starvation-sensing protein RspA		9324	1933
Obsolete	Obsolete		3928	3876
MSMEG_4807	amidohydrolase family protein		5831	4513
MSMEG_3333	"putative fatty acid desaturase, authentic frameshift; this gene contains a frame shift which is not the result of sequencing error"		9269	4584
MSMEG_2957	conserved hypothetical protein		6287	4627
MSMEG_6314	haloalkane dehalogenase 1		6689	3988
MSMEG_3287	"hydrolase, alpha/beta fold family protein"		6249	6768
MSMEG_4530	"sulfate ABC transporter, ATP-binding protein"	cysA	7406	6618
MSMEG_0782	aminotransferase class-III		6957	1731
MSMEG_0206	acyltransferase 3		5702	4224
Empty	Empty		5053	3354
MSMEG_4313	glyoxalase/bleomycin resistance protein/dioxygenase		15922	15178
MSMEG_5040	"transcriptional regulator, TetR family protein"		1618	498
MSMEG_0225	MmpL4 protein		8061	13384
MSMEG_4588	"ABC nitrate/sulfonate/bicarbonate family protein transporter, inner membrane subunit"		0	0
MSMEG_3194	biotin synthase	bioB	27352	20732
MSMEG_4495	CBS domain protein		4153	5833
MSMEG_0995	"glycosyl transferase, family protein 2"		4497	6747
MSMEG_5890	conserved hypothetical protein		236120	363253
MSMEG_4593	acyl-CoA dehydrogenase		3166	990
MSMEG_4260	cytochrome c oxidase subunit 3		114454	164900
At1g01190	At1g01190		0	0
Obsolete	Obsolete		12447	15810
MSMEG_1679	AmiB		88758	122806
MSMEG_1306	aldehyde dehydrogenase (NAD) family protein		1912	1322
MSMEG_3411	MOSC domain protein		10436	9220
MSMEG_6066	30S ribosomal protein S14		3177	2307
Obsolete	Obsolete		711	1268
MSMEG_3396	"transcriptional regulator, IclR family protein"		711	2757
MSMEG_1303	putative transcriptional regulator		711	1220
Obsolete	Obsolete		711	1416
Obsolete	Obsolete		1671	1336
MSMEG_0184	transferase		711	8256
MSMEG_6164	conserved hypothetical protein		3288	4360
MSMEG_2743	"transcriptional regulator, NrdR family protein"	nrdR	16478	13097
Obsolete	Obsolete		2723	2150
At1g06280	At1g06280		711	28396
MSMEG_5146	binding protein dependent transport protein		55955	15793
MSMEG_6942	membrane protein OxaA		2145	6855
MSMEG_1796	membrane protein		3124	803
MSMEG_1956	hypothetical protein		2040	917
MSMEG_5904	conserved domain protein		8579	11097
Obsolete	Obsolete		2150	5919
MSMEG_0775	metallo-beta-lactamase superfamily protein		16851	17181
At1g04790	At1g04790		1250	739
MSMEG_6798	ribose operon repressor	rbsR	5553	6234
MSMEG_1839	alkane 1-monooxygenase		481	753
MSMEG_3942	conserved hypothetical protein		581	236
MSMEG_4747	hypothetical protein		8237	1986
MSMEG_0071	conserved hypothetical protein		9924	17139
MSMEG_6104	GTP cyclohydrolase I	folE	8879	12461
MSMEG_6519	pyridoxamine 5'-phosphate oxidase family protein		2618	6127
MSMEG_3301	conserved hypothetical protein		711	392
MSMEG_5734	alpha-methylacyl-CoA racemase		4428	6618
MSMEG_2012	histidinol dehydrogenase	hisD	516	187
MSMEG_5963	"glycosyl transferase, family protein 2"		5974	8239
Empty	Empty		5984	2983
MSMEG_0754	conserved hypothetical protein		5656	4868
MSMEG_6741	antar domain protein		711	796
MSMEG_0161	"formate dehydrogenase, alpha subunit"		711	799
MSMEG_0391	Rmt3 protein		26628	30835
MSMEG_4657	ABC transporter membrane protein		2010	5708
MSMEG_4446	dihydrolipoamide dehydrogenase; this gene contains a premature stop which is not the result of sequencing error; identified by match to protein family HMM PF00070; match to protein family HMM PF02852; match to protein family HMM PF07992; match to protein family HMM TIGR01350	lpdA	0	0
MSMEG_0938	conserved hypothetical protein		20211	19032
Obsolete	Obsolete		1415	464
MSMEG_6438	hypothetical protein		17855	13091
MSMEG_4317	conserved hypothetical protein		2167	1557
At1g03350	At1g03350		711	725
MSMEG_4459	agmatinase	speB	2612	5047
MSMEG_4166	acyl-CoA dehydrogenase		711	834
MSMEG_4573	competence protein		711	648
MSMEG_3334	hypothetical protein		711	767
Obsolete	Obsolete		4066	1745
Obsolete	Obsolete		32860	29902
MSMEG_6923	conserved hypothetical protein		10559	11520
MSMEG_4875	putative acyl-CoA dehydrogenase		711	733
MSMEG_1062	O-succinylbenzoic acid--CoA ligase		4964	5409
Obsolete	Obsolete		1067	607
MSMEG_1876	LpqB protein		6417	1386
MSMEG_5989	hypothetical protein		17013	18371
MSMEG_1079	hypothetical protein		711	662
MSMEG_3739	cytidylate kinase	cmk	12195	13019
At1g03120	At1g03120		1056	465
MSMEG_4139	major facilitator superfamily MFS_1; this gene contains a frame shift which is not the result of sequencing error		0	0
Obsolete	Obsolete		825	1006
MSMEG_2915	sensor histidine kinase		3156	4788
MSMEG_2220	enoyl-CoA hydratase/isomerase		1738	1412
Obsolete	Obsolete		4660	5893
MSMEG_4678	hypothetical protein		9468	4550
Obsolete	Obsolete		2063	451
At1g04650	At1g04650		711	699
Obsolete	Obsolete		7107	12492
MSMEG_0929	ErfK/YbiS/YcfS/YnhG family protein		6522	7698
MSMEG_5119	1-pyrroline-5-carboxylate dehydrogenase	pruA	3934	5658
MSMEG_4985	carbonic anhydrase		17741	17497
MSMEG_5765	globin		18137	4942
MSMEG_6329	conserved hypothetical protein		13347	8660
MSMEG_1609	beta-phosphoglucomutase hydrolase; this gene contains a frame shift which is not the result of sequencing error; identified by match to protein family HMM PF00702; match to protein family HMM TIGR01509; match to protein family HMM TIGR02009		711	1085
MSMEG_0133	ABC-transporter integral membrane protein		8146	2848
MSMEG_6904	myo-inositol-1-phosphate synthase		59440	70324
MSMEG_4087	major facilitator superfamily protein		3925	3091
MSMEG_2174	superfamily protein I DNA or RNA helicase		9573	4621
Empty	Empty		5539	437
MSMEG_5876	H-N-H endonuclease F-TflIV		5734	2508
MSMEG_0760	thioesterase family protein		9419	8728
MSMEG_0228	adenylate and Guanylate cyclase catalytic domain protein		1980	765
MSMEG_4034	NAD dependent epimerase/dehydratase family protein		3971	3958
MSMEG_0108	acyl-CoA dehydrogenase		8682	2768
Obsolete	Obsolete		1674	543
MSMEG_2311	conserved hypothetical protein		4987	4533
MSMEG_5489	ribosomal protein L32	rpmF	90029	92887
MSMEG_2851	conserved hypothetical protein		1193	781
MSMEG_6277	cobyric acid synthase		8822	19274
At1g03610	At1g03610		711	704
Obsolete	Obsolete		711	882
Obsolete	Obsolete		17756	19485
MSMEG_0266	arginine decarboxylase		7993	2121
MSMEG_3627	"urease, gamma subunit"	ureA	58213	85593
MSMEG_2688	antibiotic biosynthesis monooxygenase domain protein		13700	18503
MSMEG_0042	TetR-family protein transcriptional regulator		711	8710
MSMEG_6777	probable enoyl-CoA hydratase		711	1262
MSMEG_4860	"hydrolase, alpha/beta fold family protein, putative"		711	828
MSMEG_3598	periplasmic sugar-binding proteins		2465	7763
MSMEG_2597	aldehyde dehydrogenase		711	3370
MSMEG_3003	aspartyl-tRNA synthetase	aspS	3229	1638
MSMEG_6362	quinone oxidoreductase		7196	15831
Obsolete	Obsolete		711	1123
MSMEG_5808	binding-protein-dependent transport systems inner membrane component		711	1887
At1g03600	At1g03600		130048	32844
MSMEG_0517	sugar binding-protein dependent transporter system permease		711	865
MSMEG_6051	"ABC transporter protein, integral membrane subunit; this gene contains a frame shift which is not the result of sequencing error; identified by match to protein family HMM PF00950"		507	692
MSMEG_0109	"NAD(P) transhydrogenase, beta subunit"	pntB	6828	8275
MSMEG_2129	hypothetical protein		907	513
MSMEG_6065	ribosomal protein S18	rpsR	711	10197
MSMEG_5945	conserved hypothetical protein		5196	4772
MSMEG_2610	cobalt transport protein ATP-binding subunit		4439	13342
At1g01220	At1g01220		711	855
MSMEG_5773	fatty acid desaturase		39050	50294
MSMEG_2785	putative conserved integral membrane protein		5233	9251
Obsolete	Obsolete		12424	21879
MSMEG_4895	hypothetical protein		0	0
MSMEG_1251	conserved hypothetical protein		3020	5134
MSMEG_3058	"lipoprotein, nlpa family protein"		711	1155
MSMEG_2219	enoyl-CoA hydratase/isomerase family protein		1627	2288
MSMEG_1249	"ISMsm7, transposase orfB"		5188	5443
MSMEG_2987	conserved hypothetical protein; this gene contains a frame shift which is not the result of sequencing error		0	0
MSMEG_1553	"ethanolamine ammonia-lyase, large subunit"	eutB	6664	14473
MSMEG_2299	"ribonucleoside-diphosphate reductase, alpha subunit"		7641	5981
Empty	Empty		13007	4280
MSMEG_5533	"4Fe-4S ferredoxin, iron-sulfur binding"		1272	441
MSMEG_3474	probable conserved integral membrane protein		711	735
MSMEG_1959	putative membrane protein		5970	6496
MSMEG_0755	cobalt-zinc-cadmium resistance protein		711	1372
MSMEG_5676	citrate synthase		4575	6558
MSMEG_2617	"cobyrinic Acid a,c-diamide synthase"	cobB	1645	6169
MSMEG_2295	"transcriptional regulator, TetR family protein"		6546	7313
MSMEG_3438	hypothetical protein		424	600
MSMEG_3073	"6,7-dimethyl-8-ribityllumazine synthase"	ribE	20509	13730
MSMEG_6940	methyltransferase GidB	gidB	9297	8854
At1g06190	At1g06190		711	713
MSMEG_0097	"oxidoreductase, zinc-binding dehydrogenase family protein"		2254	6403
MSMEG_6303	para-nitrobenzyl esterase		1451	1247
MSMEG_4140	GntR-family protein transcriptional regulator		1188	463
MSMEG_3518	conserved hypothetical protein		1558	559
MSMEG_1076	conserved hypothetical protein		443522	233236
Obsolete	Obsolete		5899	3353
MSMEG_2609	"cobalt ABC transporter, permease protein CbiQ"	cbiQ	10349	12041
MSMEG_5478	"hydroxypyruvate isomerase, putative"		0	0
MSMEG_2746	conserved hypothetical alanine and leucine rich protein		6340	5708
MSMEG_0818	"transporter, major facilitator family protein"		711	730
MSMEG_0062	ftsk/spoiiie family protein		8081	6931
MSMEG_6231	conserved hypothetical protein		711	782
MSMEG_5934	conserved hypothetical protein		4765	5521
MSMEG_4975	flavin-nucleotide-binding protein		8946	12099
At1g03870	At1g03870		711	802
MSMEG_4996	"ABC transporter, permease protein OppC"	oppC	5503	6955
Obsolete	Obsolete		5685	8101
MSMEG_3957	conserved 13e12 repeat family protein		3357	3113
MSMEG_2399	uracil-DNA glycosylase	ung	13914	8393
MSMEG_0820	conserved hypothetical protein		1412	903
MSMEG_0366	hypothetical protein		35856	40019
MSMEG_3497	"transcriptional regulator, ArsR family protein"		3572	6420
At1g05520	At1g05520		1503	447
MSMEG_4008	"oxidoreductase, 2OG-Fe(II) oxygenase family protein"		6526	5509
MSMEG_4886	major facilitator family protein transporter		711	695
MSMEG_6285	DNA polymerase III gamma/tau subunit		8704	9821
MSMEG_5133	hypothetical protein		3748	774
Obsolete	Obsolete		9503	9269
MSMEG_0353	conserved hypothetical protein		11470	2726
MSMEG_3908	conserved hypothetical protein		8951	3982
MSMEG_3959	transcriptional regulator		4840	1108
MSMEG_3348	"bacterial extracellular solute-binding protein, family protein 7"		6844	2219
MSMEG_5848	amino acid permease-associated region		5785	3451
MSMEG_1878	S30AE family protein		40102	39298
Empty	Empty		6580	2533
Obsolete	Obsolete		5524	1575
MSMEG_1635	nitroreductase family protein		18168	19502
MSMEG_4515	putative non-ribosomal peptide synthetase		466	936
MSMEG_6298	malyl-CoA lyase		4511	3394
Obsolete	Obsolete		3106	3718
MSMEG_5070	Trypsin		4388	6593
MSMEG_1075	naphthoate synthase	menB	13708	11545
MSMEG_4822	conserved domain protein		5303	1902
Obsolete	Obsolete		47542	58483
Obsolete	Obsolete		36330	64707
At1g01370	At1g01370		711	389
MSMEG_1354	conserved hypothetical protein; this gene contains a frame shift which is not the result of sequencing error		3688	5230
MSMEG_2573	conserved hypothetical protein		4551	2137
MSMEG_6788	dihydroxyacetone kinase		5026	4310
MSMEG_3794	hypothetical protein		405221	486048
Obsolete	Obsolete		62149	91054
MSMEG_0227	"transcriptional regulator, TetR family protein"		711	2630
MSMEG_4440	glucose-1-dehydrogenase		0	0
Obsolete	Obsolete		31155	45203
MSMEG_5981	"glycosyl transferase, putative"		711	769
MSMEG_4590	nitrilotriacetate monooxygenase component A	ssuD	711	841
MSMEG_0799	hypothetical protein		7786	7251
MSMEG_6528	conserved hypothetical protein		711	714
MSMEG_6166	hypothetical protein		27932	1843
MSMEG_6235	thiopurine S-methyltransferase (tpmt) superfamily protein		15136	16696
At1g01020	At1g01020		2001	556
MSMEG_3620	conserved hypothetical protein		52092	66154
MSMEG_6038	pigment production hydroxylase		8072	9482
MSMEG_4334	flavoprotein		8193	2912
MSMEG_2296	secreted protein		1064	733
MSMEG_4993	hypothetical protein		19965	15015
MSMEG_5203	"DoxX subfamily protein, putative"		13589	9761
MSMEG_5266	RDD family protein		6975	12032
At1g04680	At1g04680		711	618
MSMEG_5972	hypothetical protein		711	713
Obsolete	Obsolete		711	967
MSMEG_3973	N-methylhydantoinase		711	3741
MSMEG_5073	"O-methyltransferase, family protein 3"		9058	10901
MSMEG_6920	hypothetical protein		19578	41085
MSMEG_4779	probable regulatory protein		4688	3618
Obsolete	Obsolete		376	266
MSMEG_3684	nuclear transport factor 2 (NTF2) domain family protein		25313	8258
MSMEG_1704	ABC transporter		3088	4657
MSMEG_5350	"PPE family protein, putative"		0	0
MSMEG_1815	hypothetical protein		711	3038
Empty	Empty		5509	1852
Obsolete	Obsolete		711	744
MSMEG_3714	conserved hypothetical protein		0	0
MSMEG_0370	conserved hypothetical protein		711	1313
MSMEG_0748	"ATPase associated with various cellular activities, AAA_5"		711	592
MSMEG_1417	glyoxalase family protein		1495	5868
MSMEG_1824	"transcriptional regulator, LytR family protein"		711	1031
MSMEG_2326	"ABC-type molybdenum transport system, ATPase component"		74353	98934
MSMEG_1933	hypothetical protein		14409	15055
MSMEG_2800	NADPH-dependent fmn reductase		13452	14009
MSMEG_4858	"transcriptional regulator, TetR family protein"		711	756
At1g06210	At1g06210		0	0
MSMEG_0512	BadF/BadG/BcrA/BcrD ATPase family protein		711	956
Obsolete	Obsolete		8847	14478
MSMEG_4228	cell division protein FtsW	ftsW	711	1358
MSMEG_3719	sodium/calcium exchanger protein		711	852
MSMEG_2457	hypothetical protein		2543	2220
Obsolete	Obsolete		9654	4438
MSMEG_5495	enoyl-CoA hydratase		711	956
Obsolete	Obsolete		711	782
MSMEG_0331	"transcriptional regulator, LuxR family protein"		711	801
MSMEG_2303	integral membrane transporter		7796	11130
MSMEG_0706	4-carboxy-4-hydroxy-2-oxoadipate aldolase		711	764
MSMEG_6460	hypothetical protein		1852	437
MSMEG_1110	probable conserved transmembrane protein		711	1282
MSMEG_5452	conserved hypothetical protein		8990	15104
At1g04670	At1g04670		711	813
MSMEG_5575	repressor		711	1062
MSMEG_5331	UDP-glucoronosyl and UDP-glucosyl transferase family; this gene contains a frame shift which is not the result of sequencing error; identified by match to protein family HMM PF00201; match to protein family HMM PF04101		711	3715
MSMEG_5492	acetyl-CoA carboxylase carboxyltransferase		6250	2458
MSMEG_4632	saccharopine dehydrogenase		9824	14706
Obsolete	Obsolete		5210	7696
MSMEG_1395	"lipoprotein, putative"		32776	38689
MSMEG_6215	conserved hypothetical protein		711	2134
At1g03457	At1g03457		1697	848
MSMEG_2247	dihydrokaempferol 4-reductase		3824	2317
MSMEG_0788	putative conserved membrane protein		711	1497
Obsolete	Obsolete		711	1237
Empty	Empty		5582	2858
MSMEG_3394	cupin domain protein		7587	5960
MSMEG_4029	conserved hypothetical protein		2243	3733
MSMEG_4850	short-chain dehydrogenase/reductase SDR		705	476
MSMEG_6187	endonuclease III	nth	9750	7431
MSMEG_2086	peptide chain release factor 2	prfB	11334	5407
MSMEG_0906	DNA-binding protein		4246	4827
MSMEG_1988	conserved hypothetical protein		21230	18056
Empty	Empty		8881	1939
MSMEG_3224	conserved hypothetical protein		1653	5173
MSMEG_4379	isochorismatase hydrolase		3716	5680
MSMEG_0321	transcriptional regulator		9564	9535
MSMEG_6722	conserved hypothetical protein		6367	4903
MSMEG_6177	galactonate dehydratase		5612	2160
MSMEG_6856	MmgE/PrpD family protein		3736	1112
MSMEG_3252	membrane protein		2314	5270
Obsolete	Obsolete		2570	2927
MSMEG_3171	conserved hypothetical protein		14577	23078
MSMEG_1217	ABC-type transport system ATP-binding protein I		2525	5493
At1g01500	At1g01500		688	1163
Obsolete	Obsolete		3491	2325
MSMEG_0392	hypothetical glycosyl transferase		8212	8771
MSMEG_5008	"ABC transporter, ATP-binding protein"		711	857
MSMEG_5867	nuclear transport factor 2 (NTF2) domain superfamily protein		2966	4935
Obsolete	Obsolete		711	1057
MSMEG_6293	transcriptional regulatory protein		2108	7541
MSMEG_5316	"glutamine ABC transporter, ATP-binding protein"		711	3120
MSMEG_2444	dienelactone hydrolase family protein		2127	10206
MSMEG_1214	oxidoreductase		4210	3060
MSMEG_1746	6-hydroxy-D-nicotine oxidase		6714	1901
MSMEG_0967	conserved hypothetical protein		1916	6096
Empty	Empty		20229	6690
MSMEG_3130	hypothetical protein		2353	603
MSMEG_2438	tRNA (guanine-N1)-methyltransferase	trmD	6137	5326
At1g03660	At1g03660		6198	5614
MSMEG_2156	conserved hypothetical protein		711	1197
MSMEG_0103	major facilitator family protein transporter		4965	1187
MSMEG_3244	hypothetical protein		3986	4100
MSMEG_4576	SpfH domain protein		57700	19928
Obsolete	Obsolete		6739	7937
MSMEG_0773	acetyltransferase		2089	843
MSMEG_0895	"bacterial regulatory protein, GntR family protein"		10684	12274
At1g02970	At1g02970		5536	1507
MSMEG_0267	esterase		81518	54701
MSMEG_1152	citrate-proton symporter		5601	8558
Obsolete	Obsolete		1653	1285
Empty	Empty		10271	3691
MSMEG_5363	hypothetical protein		711	2461
MSMEG_0574	putative ECF sigma factor RpoE1		711	447
MSMEG_0132	conserved hypothetical protein		10135	16718
MSMEG_1350	cyclopropane-fatty-acyl-phospholipid synthase 1		27353	44358
MSMEG_3374	conserved hypothetical protein		711	1148
MSMEG_5870	sensor histidine kinase PhoR		9079	11154
MSMEG_1936	conserved hypothetical protein		20081	35390
Empty	Empty		13048	1934
MSMEG_3695	conserved hypothetical protein		711	778
Obsolete	Obsolete		4237	1297
MSMEG_1642	"ABC transporter, ATP-binding protein"		6297	8728
MSMEG_4493	GTP-binding protein Era	era	711	2463
MSMEG_2935	phosphatidylinositol alpha-mannosyltransferase		711	1060
MSMEG_6491	aldehyde dehydrogenase		711	771
MSMEG_3135	hypothetical protein		711	749
MSMEG_4606	hypothetical protein		2784	694
MSMEG_4612	conserved hypothetical protein; this gene contains a frame shift which is not the result of sequencing error; identified by match to protein family HMM PF04978		3419	3065
MSMEG_0735	putative transcriptional regulator		3429	1404
At1g01800	At1g01800		711	648
MSMEG_6878	inner-membrane translocator		711	1509
MSMEG_6848	putative oxidoreductase		711	871
MSMEG_6553	ABC transporter ATP-binding protein		711	883
MSMEG_5793	hypothetical protein		55080	57683
MSMEG_1864	transposase		4386	4297
MSMEG_6167	bacterial type II secretion system protein F domain		1683	424
MSMEG_2350	conserved hypothetical protein		2991	4574
MSMEG_3763	"ABC transporter efflux protein, DrrB family protein"		1119	796
MSMEG_6938	ParB-like partition proteins		6745	7572
MSMEG_6307	glutamine-binding periplasmic protein/glutamine transport system permease protein		1609	4455
MSMEG_0913	methoxy mycolic acid synthase 1		63088	72173
Empty	Empty		6936	793
MSMEG_5864	cytochrome P450 51		7435	4979
MSMEG_5028	HIT family protein		10864	12104
MSMEG_5955	"protein-tyrosine kinase, putative"		7847	8799
Empty	Empty		6608	2968
MSMEG_6629	"malonate decarboxylase, epsilon subunit"	mdcH	0	0
MSMEG_5019	regulatory protein		6536	4783
MSMEG_4570	conserved hypothetical protein		10086	21189
MSMEG_4137	hypothetical protein		2261	765
MSMEG_1550	PduH protein		5339	7078
MSMEG_2660	"transcriptional regulator, AsnC family protein"		2136	13273
MSMEG_3919	hypothetical protein		711	1855
At1g04970	At1g04970		6323	2916
Obsolete	Obsolete		711	1139
MSMEG_0810	putative pyrimidine permease RutG		5640	14527
Obsolete	Obsolete		7413	4203
Empty	Empty		6472	3590
MSMEG_2158	hypothetical protein		5312	5233
MSMEG_3071	"riboflavin synthase, alpha subunit"	ribE	25743	22472
MSMEG_3286	methyltransferase		8467	10378
MSMEG_6710	"hydrolase, alpha/beta fold family protein"		7177	2963
MSMEG_1686	NPL/P60-family protein secreted protein		4590	2220
MSMEG_5810	putative monooxygenase		4532	2185
MSMEG_1637	periplasmic sensor signal transduction histidine kinase		17948	19263
Obsolete	Obsolete		8551	3705
Obsolete	Obsolete		4396	3789
MSMEG_3023	conserved hypothetical protein; this gene contains a frame shift which is not the result of sequencing error		8096	13510
MSMEG_1608	glycosyl transferase		2099	8487
MSMEG_6822	beta-lactamase		37343	43334
MSMEG_6746	"oxidoreductase, aldo/keto reductase family protein"		41286	53210
MSMEG_1564	"lignostilbene-alpha,beta-dioxygenase"		0	0
MSMEG_2708	hypothetical protein		4099	5690
MSMEG_4045	muconolactone delta-isomerase		4688	4651
Obsolete	Obsolete		25696	43365
MSMEG_2840	conserved hypothetical protein		0	0
At1g05510	At1g05510		172	317
MSMEG_3463	putative esterase		711	4811
MSMEG_4097	acyl-CoA dehydrogenase domain protein		5037	5522
MSMEG_3802	tetratricopeptide repeat family protein		711	1705
MSMEG_5412	immunogenic protein MPT63		80071	146602
MSMEG_2586	"conserved hypothetical protein, putative"		32193	2133
MSMEG_2541	ribosome recycling factor	frr	42508	59252
Obsolete	Obsolete		711	692
MSMEG_3762	ABC transporter ATP-binding protein		711	1051
MSMEG_1140	glycerol-3-phosphate dehydrogenase 2 [NAD(P)+] (NAD(P)H-dependent glycerol-3-phosphate dehydrogenase 2)		711	1423
MSMEG_1890	3-phosphoshikimate 1-carboxyvinyltransferase	aroA	6923	15813
MSMEG_0479	hypothetical protein		1345	1400
Obsolete	Obsolete		22340	6115
MSMEG_3484	cupin domain protein		0	0
MSMEG_4765	"transcriptional regulator, MerR family protein"		13626	15677
Empty	Empty		5942	2219
MSMEG_0259	enoyl-CoA hydratase/isomerase		6852	5131
Obsolete	Obsolete		0	0
MSMEG_2588	cobyric acid synthase CobQ	cobQ	6094	3167
MSMEG_4021	hypothetical protein		6249	1323
MSMEG_2722	hydrogenase nickel insertion protein HypA	hypA	2924	5066
Obsolete	Obsolete		711	14360
MSMEG_6830	conserved hypothetical protein		711	819
At1g02305	At1g02305		711	685
MSMEG_1830	lppg:fo 2-phospho-l-lactate transferase	cofD	3805	3831
MSMEG_2450	adenosylmethionine--8-amino-7-oxononanoate transaminase		162116	119574
MSMEG_3536	sugar transport protein		8467	9583
MSMEG_6890	antibiotic biosynthesis monooxygenase domain protein		4065	3327
MSMEG_2482	hypothetical protein		4233	3592
MSMEG_4976	isochorismatase hydrolase		16033	30542
MSMEG_4119	3-hydroxybutyryl-CoA dehydratase		711	941
MSMEG_0566	aliphatic amidase		6661	10954
MSMEG_2550	glyoxylate reductase		711	1103
MSMEG_5114	acyl-CoA synthase		107	3239
MSMEG_1544	PduO protein		210354	203905
MSMEG_2020	"hyi family protein, authentic frameshift; this gene contains a frame shift which is not the result of sequencing error; identified by similarity to RF:NP_457306.1"		26618	10004
MSMEG_2271	hydrogenase accessory protein HypB	hypB	8555	8055
MSMEG_3662	mannose-binding lectin		14276	13326
MSMEG_6105	cell division protein		28043	29536
MSMEG_3544	conserved hypothetical protein		47083	65155
MSMEG_3519	"oxidoreductase, 2-nitropropane dioxygenase family protein"		2	3
MSMEG_3432	choline dehydrogenase		302	480
MSMEG_2632	SAM-dependent methyltransferase		711	926
MSMEG_1871	conserved hypothetical protein		2732	3776
Obsolete	Obsolete		844	485
MSMEG_3653	hypothetical protein		3358	3468
At1g06010	At1g06010		711	598
Obsolete	Obsolete		5692	4795
MSMEG_3155	band 7 protein		14560	18374
MSMEG_5392	"K+-transporting ATPase, A subunit"	kdpA	711	673
MSMEG_5325	hypothetical protein		12485	11646
MSMEG_1716	"IS3 family protein element, transposase orfA"		1229	1626
MSMEG_5221	GCN5-related N-acetyltransferase		2158	2247
MSMEG_5048	conserved hypothetical protein		13245	12939
MSMEG_6758	transport integral membrane protein		610596	629559
MSMEG_3084	"glyceraldehyde-3-phosphate dehydrogenase, type I"	gap	50159	47419
MSMEG_0680	UDP-glucose 6-dehydrogenase		711	809
MSMEG_0395	hypothetical protein		2012	2363
Obsolete	Obsolete		22425	23838
MSMEG_6569	conserved hypothetical protein		2703	3668
MSMEG_1722	hypothetical protein		10269	16531
Empty	Empty		7279	3842
MSMEG_1351	cyclopropane-fatty-acyl-phospholipid synthase 1		20368	23101
MSMEG_4715	acyl-CoA dehydrogenase		6654	4410
MSMEG_0619	ppe family protein		7150	2962
MSMEG_4306	conserved hypothetical protein		8145	8858
Obsolete	Obsolete		1806	7869
MSMEG_6380	hypothetical protein		9920	13911
MSMEG_2059	NADH-quinone oxidoreductase chain e		5904	3064
At1g04930	At1g04930		4878	3414
MSMEG_3384	isoflavone reductase		3862	4333
MSMEG_6854	3-isopropylmalate dehydratase large subunit		711	472
MSMEG_5493	acetyl-/propionyl-coenzyme A carboxylase alpha chain		6227	5091
Empty	Empty		4508	2996
MSMEG_1221	rifampin ADP-ribosyl transferase		17104	3405
Obsolete	Obsolete		1775	1150
MSMEG_5691	conserved hypothetical protein		8337	6014
MSMEG_2150	putative transposition helper protein		6355	3507
Obsolete	Obsolete		3977	1778
MSMEG_0822	cytochrome P450		7894	3696
MSMEG_1770	conserved hypothetical protein		297072	99246
MSMEG_5406	hypothetical protein		49166	76446
MSMEG_5772	"cytospin-A, putative"		4306	1329
MSMEG_5346	TetR-family protein transcriptional regulator		711	538
MSMEG_2427	protein-P-II uridylyltransferase	glnD	17066	29898
MSMEG_0622	putative DNA-binding protein		711	5601
MSMEG_0288	"FAD dependent oxidoreductase, putative"		2253	1114
MSMEG_1665	aldehyde dehydrogenase (NAD) family protein		7508	12669
MSMEG_2873	3-ketosteroid-delta4		5473	4292
Obsolete	Obsolete		2115	1655
MSMEG_2964	adenine phosphoribosyltransferase		2225	3570
MSMEG_0542	antar domain protein		10142	29961
At1g03940	At1g03940		711	707
MSMEG_5903	"oxidoreductase, short chain dehydrogenase/reductase family protein"		18583	38799
MSMEG_0289	alpha/beta hydrolase fold family protein		4966	7730
MSMEG_1238	"type III restriction enzyme, res subunit"		1586	3664
MSMEG_5602	conserved hypothetical protein		711	1078
MSMEG_3791	ribosomal protein L20	rplT	46723	60169
MSMEG_4271	conserved hypothetical protein		29876	24347
MSMEG_2279	3-hydroxyacyl-CoA dehydrogenase type-2		761	1734
Obsolete	Obsolete		711	2160
MSMEG_3753	hydrolase		1822	21921
MSMEG_6027	major facilitator superfamily protein MFS_1		5121	8740
MSMEG_0645	"putative beta-1,3-glucanase"		49896	82174
MSMEG_3568	conserved hypothetical protein		1981	3819
Obsolete	Obsolete		711	2437
MSMEG_2363	amino acid-binding ACT		711	5419
Empty	Empty		6135	1312
MSMEG_4099	ABC transporter permease protein		0	0
MSMEG_3247	branched-chain amino acid ABC transporter substrate-binding protein		60743	21057
MSMEG_2050	"NADH-quinone oxidoreductase, N subunit"	nuoN	2460	427
MSMEG_4218	possible conserved transmembrane protein		51700	68847
MSMEG_1301	NanT3		711	896
MSMEG_6348	hypothetical protein		2399	4448
MSMEG_2453	"transcriptional regulator, GntR family protein"		522	2404
At1g06200	At1g06200		711	717
MSMEG_1846	"polysulphide reductase, NrfD"		711	622
MSMEG_5250	CalR9 protein		12203	17730
Obsolete	Obsolete		5576	9544
Empty	Empty		6627	1349
MSMEG_0101	conserved hypothetical protein		2454	6848
Obsolete	Obsolete		711	542
MSMEG_0336	conserved hypothetical protein		711	1178
MSMEG_4566	conserved 13e12 repeat family protein; this gene contains a frame shift which is not the result of sequencing error		711	718
MSMEG_1159	ABC transporter component A		195	540
MSMEG_3230	"ABC transporter, CydDC cysteine exporter (CydDC-E) family, permease/ATP-binding protein CydC; this gene contains a frame shift which is not the result of sequencing error; identified by match to protein family HMM PF00005; match to protein family HMM TIGR02868"		5195	20927
MSMEG_1721	"IS1137, transposase orfB"		711	966
MSMEG_1752	hypothetical protein		4575	1110
MSMEG_4489	conserved hypothetical protein		4483	5724
MSMEG_0343	TetR-family protein transcriptional regulator		4540	1349
MSMEG_3654	ATPase SecA2		2988	5449
MSMEG_2529	glyoxylate reductase		711	1344
MSMEG_3605	sorbitol dehydrogenase		639	3699
Obsolete	Obsolete		711	624
MSMEG_2792	Clp amino terminal domain protein		711	1051
MSMEG_5337	"putative regulatory protein, FmdB family; this gene contains a frame shift which is not the result of sequencing error; identified by match to protein family HMM TIGR02605"		3591	2926
Obsolete	Obsolete		711	674
MSMEG_0530	short chain dehydrogenase		9007	17827
At1g02870	At1g02870		711	372
MSMEG_2346	phytoene synthase		16532	5635
MSMEG_0531	putative acyl-CoA dehydrogenase		1641	5837
MSMEG_0627	"glycosyl transferase, family protein 39"		711	962
MSMEG_5500	hypothetical protein		711	779
MSMEG_6620	conserved hypothetical protein		10246	8463
Obsolete	Obsolete		401	160
MSMEG_5201	"regulatory protein GntR, HTH"		4230	5653
MSMEG_6843	NAD-dependent epimerase/dehydratase		711	1048
MSMEG_5781	"phosphate ABC transporter, permease protein PstC"	pstC	15319	18138
MSMEG_5897	virulence factor mce family protein		6035	10869
MSMEG_0557	hypothetical protein		24729	26355
MSMEG_0944	"DNA binding domain, excisionase family protein"		56241	63317
MSMEG_4714	MoaC domain protein		4771	6418
MSMEG_5581	conserved hypothetical integral membrane protein		8287	5389
Empty	Empty		6159	4290
MSMEG_0876	short chain dehydrogenase		5100	7975
MSMEG_0489	racemase		711	653
MSMEG_3202	hypothetical protein		711	936
MSMEG_4492	amidase		6220	7062
MSMEG_4900	Pks14 protein		34443	32350
MSMEG_3469	TetR family protein transcriptional regulator		4684	5088
MSMEG_5353	putative methyltransferase		5497	2654
At1g02690	At1g02690		3570	1470
MSMEG_6221	integral membrane protein		3371	10081
MSMEG_3220	"tryptophan synthase, beta subunit"	trpB	10269	19542
MSMEG_3222	prolipoprotein diacylglyceryl transferase		16156	14737
Empty	Empty		5497	5054
Obsolete	Obsolete		4049	3826
Obsolete	Obsolete		5653	4532
MSMEG_4699	NAD-glutamate dehydrogenase		7538	6034
MSMEG_4795	ABC-transporter integral membrane protein		5788	4653
MSMEG_5586	conserved hypothetical protein		6746	3848
MSMEG_2081	putative acyl-CoA dehydrogenase		41785	55743
MSMEG_1266	ankyrin-repeat containing protein		1000	645
Obsolete	Obsolete		7249	5701
MSMEG_4811	conserved hypothetical protein		7428	7749
MSMEG_6864	putative transcription regulator		7470	6181
MSMEG_5942	AMP-dependent synthetase and ligase		711	1462
MSMEG_2981	"branched-chain amino acid ABC-type transport system, permease component"		51306	113111
MSMEG_2395	D-alanine--D-alanine ligase		4695	9265
MSMEG_4187	conserved hypothetical protein		6983	9488
MSMEG_3029	"peptidase, A24 (type IV prepilin peptidase) family protein"		3269	5000
MSMEG_0570	conserved hypothetical protein		36381	42593
MSMEG_6903	"transcriptional regulator, PadR family protein"		38564	70980
MSMEG_3784	"transcriptional regulator, IclR family protein"		711	1273
At1g01980	At1g01980		711	524
MSMEG_6813	amidohydrolase 2		711	645
MSMEG_2465	adenine deaminase		711	3037
MSMEG_1978	chaperonin GroL	groL	711	1380
MSMEG_5739	putative long-chain fatty-acid--CoA ligase		0	0
MSMEG_0721	RemQ protein; this gene contains a frame shift which is not the result of sequencing error		21664	7208
MSMEG_0703	conserved hypothetical protein		11596	19699
MSMEG_2403	ATP-dependent DNA helicase RecG	recG	711	2388
MSMEG_6670	"ABC transporter, permease protein, putative"		711	791
MSMEG_6060	permease		2317	10602
MSMEG_5663	sensor-type histidine kinase PrrB		7921	21972
MSMEG_0163	conserved hypothetical protein		0	0
MSMEG_1519	translation initiation factor IF-1	infA	124956	106497
MSMEG_6343	conserved hypothetical protein		8956	13968
MSMEG_2489	"transcriptional regulator, GntR family protein, putative"		11351	2926
Empty	Empty		4209	990
MSMEG_1481	methyltransferase		1099	13626
MSMEG_6239	"1,3-propanediol dehydrogenase"		7665	8029
MSMEG_6297	aldehyde dehydrogenase		3309	1831
MSMEG_4409	hypothetical protein		711	752
MSMEG_3127	"conserved protein, DUF59"		25606	21860
MSMEG_4414	conserved hypothetical protein		711	774
Obsolete	Obsolete		21556	23059
At1g04400	At1g04400		0	0
MSMEG_0774	flavin-dependent oxidoreductase; this gene contains a frame shift which is not the result of sequencing error		711	1132
MSMEG_2675	"ISMsm8, transposase"		711	1326
MSMEG_4986	"glycosyl transferase, family protein 39"		493	822
Empty	Empty		6990	1369
MSMEG_3522	dopamine receptor D4		7956	16104
MSMEG_6434	conserved hypothetical protein		22404	21259
MSMEG_0868	hypothetical protein		0	0
Obsolete	Obsolete		0	0
MSMEG_5339	nitrile hydratase regulator1		711	2748
MSMEG_3789	inner membrane permease YgbN		711	615
MSMEG_1197	"transcriptional regulator, LuxR family protein"		711	816
MSMEG_1800	hypothetical protein		711	570
MSMEG_5105	hypothetical protein		1828	4550
MSMEG_2917	hypothetical protein		2368	1184
MSMEG_0732	chaperone ClpB		7690	9649
MSMEG_5983	glucose-1-phosphate thymidylyltransferase	rfbA	711	998
MSMEG_0126	mandelate racemase/muconate lactonizing enzyme		2313	602
MSMEG_3405	methylenomycin A resistance protein		711	449
MSMEG_2937	pyridoxine biosynthesis protein		32147	34528
Obsolete	Obsolete		27936	33867
MSMEG_1962	hypothetical protein		6570	4141
MSMEG_6859	oxidoreductase		0	0
At1g06170	At1g06170		711	126
MSMEG_3306	zinc-binding alcohol dehydrogenase		711	608
MSMEG_6504	conserved hypothetical protein		711	699
MSMEG_4339	tetratricopeptide repeat family protein		711	1111
MSMEG_5672	citrate synthase I	gltA	83366	86416
MSMEG_4070	"transcriptional regulator, TetR family protein, putative"		3142	1215
MSMEG_2901	conserved hypothetical protein		2554	2840
MSMEG_0061	ftsk/spoiiie family protein		18723	21465
Obsolete	Obsolete		711	422
MSMEG_2625	transcription termination factor NusA	nusA	11123	11716
MSMEG_3985	integral membrane transport protein		1006	1255
MSMEG_2824	"IS1549, transposase"		12680	12910
Obsolete	Obsolete		4786	6519
MSMEG_1342	conserved hypothetical protein		27006	32532
MSMEG_0986	RemM protein		31912	39198
At1g03590	At1g03590		711	489
Obsolete	Obsolete		4999	6628
MSMEG_5798	phosphoribosylformylglycinamidine cyclo-ligase	purM	26623	42308
MSMEG_4477	"hydrolase, alpha/beta hydrolase fold family protein"		2450	5154
MSMEG_3963	hypothetical protein		3470	6132
MSMEG_3161	conserved hypothetical protein		1797	2175
MSMEG_2388	"3-isopropylmalate dehydratase, small subunit"	leuD	54591	55845
MSMEG_5314	conserved hypothetical protein		711	998
MSMEG_0941	"AP endonuclease, family protein 2"		1968	12638
Obsolete	Obsolete		711	544
MSMEG_5995	P450 heme-thiolate protein		1672	587
MSMEG_0709	chaperone protein DnaK	dnaK	16268	13819
MSMEG_6791	3-hydroxybutyryl-CoA dehydrogenase		5216	8673
MSMEG_0424	Hsp20/alpha crystallin family protein		7916	4414
MSMEG_4040	nitroreductase		5494	2654
Empty	Empty		8126	2852
Obsolete	Obsolete		3873	900
MSMEG_3691	galactose-1-phosphate uridylyltransferase	galT	6188	3248
MSMEG_6379	"transporter, major facilitator family protein"		711	1352
MSMEG_1475	conserved hypothetical protein		6034	9435
Obsolete	Obsolete		9863	10334
MSMEG_2629	ribosome-binding factor A	rbfA	40685	43920
MSMEG_6676	probable conserved transmembrane protein		6377	5081
At1g05970	At1g05970		3905	2776
MSMEG_5795	4-amino-4-deoxychorismate lyase		9529	14165
MSMEG_6871	isomerase		711	1689
Obsolete	Obsolete		2305	1088
MSMEG_2589	conserved hypothetical protein		1206	5925
MSMEG_4326	acyl carrier protein	acpP	121390	194076
MSMEG_2943	crossover junction endodeoxyribonuclease RuvC	ruvC	2583	8923
MSMEG_4126	"hydrolase, isochorismatase family protein"		8350	20129
MSMEG_0260	DNA-binding protein		3834	11765
MSMEG_2752	sigma factor SigB		195254	214790
MSMEG_1836	"mannose-6-phosphate isomerase, class I"	manA	5857	25910
MSMEG_1187	N-acyl-D-aspartate deacylase		711	1502
MSMEG_5289	hypothetical protein		0	0
MSMEG_5069	sec-independent translocase		29048	45597
MSMEG_6176	2-dehydro-3-deoxy-6-phosphogalactonate aldolase		711	1029
MSMEG_1313	secreted protein		4001	6331
MSMEG_5025	putative transcriptional regulator		514	1913
MSMEG_5652	alpha/beta hydrolase fold		1365	518
MSMEG_4591	hypothetical protein		711	297
MSMEG_0325	conserved hypothetical protein		37718	2129
Obsolete	Obsolete		464	996
MSMEG_4679	hypothetical protein		7118	10541
MSMEG_4248	1-acylglycerol-3-phosphate O-acyltransferase		28163	39313
At1g05055	At1g05055		711	608
MSMEG_4386	ABC transporter permease protein		3913	1034
MSMEG_5725	PLP-dependent aminotransferases		4669	3233
MSMEG_5908	acyl-CoA synthase		72907	29335
MSMEG_3865	hypothetical protein		711	1764
MSMEG_5165	integral membrane protein		5122	7538
MSMEG_5301	transcriptional regulator		1652	5367
MSMEG_1669	"succinate dehydrogenase, iron-sulfur protein"	sdhB	50456	59876
MSMEG_4110	3-hydroxyacyl-CoA dehydrogenase		2425	2617
MSMEG_3056	ABC transporter ATP-binding protein		896	1230
MSMEG_1850	L-seryl-tRNA selenium transferase	selA	711	1194
MSMEG_5593	pyruvate dehydrogenase		7161	3521
MSMEG_6652	hypothetical protein		778	501
MSMEG_5688	"regulatory protein, MarR"		2074	388
MSMEG_2246	conserved hypothetical protein		8002	3946
MSMEG_0019	amino acid adenylation		711	634
MSMEG_5075	ABC transporter ATP-binding protein		711	595
MSMEG_5233	RmlD substrate binding domain superfamily protein		711	1834
MSMEG_6079	DNA repair protein RadA	radA	711	1516
MSMEG_1359	DeoR-family protein transcriptional regulator		711	747
MSMEG_0421	hypothetical protein		2224	1876
Obsolete	Obsolete		1556	1475
Obsolete	Obsolete		10553	12323
At1g02920	At1g02920		2075	527
MSMEG_1156	dihydrodipicolinate synthetase		711	1290
Obsolete	Obsolete		711	471
MSMEG_5455	pe family protein		0	0
MSMEG_2490	decarboxylase		7492	11861
Obsolete	Obsolete		3768	2243
Obsolete	Obsolete		84	49
MSMEG_1372	ABC transporter ATP-binding protein		1469	672
MSMEG_0473	"transcriptional regulator, LuxR family protein"		10365	4329
MSMEG_3952	conserved hypothetical protein		711	777
MSMEG_2500	conserved hypothetical protein		3946	3992
MSMEG_5967	glucose-methanol-choline oxidoreductase		711	822
MSMEG_5193	"transcriptional regulator, AraC family protein"		1547	4870
MSMEG_0869	hypothetical protein		1149	761
MSMEG_0839	ATP-dependent protease La (LON) domain subfamily protein		2032	4269
MSMEG_2711	[NiFe] hydrogenase maturation protein HypF	hypF	711	722
MSMEG_2735	diaminopimelate epimerase	dapF	14213	19266
MSMEG_0752	"fructose-bisphosphate aldolase, class II"	fbaA	5507	7492
MSMEG_3386	shikimate transporter		2552	694
MSMEG_6146	"ISMsm3, transposase"		1353	971
MSMEG_5016	conserved domain protein		25970	22811
Obsolete	Obsolete		4948	12423
MSMEG_1595	putative oxidoreductase		711	474
At1g03100	At1g03100		1898	646
MSMEG_3609	hydride transferase 1		1033	16015
MSMEG_3012	acetyl-CoA acetyltransferases		711	662
MSMEG_3667	para-nitrobenzyl esterase		10030	11307
MSMEG_4179	probable conserved integral membrane protein		15432	17253
MSMEG_5292	hypothetical protein		41623	50488
MSMEG_1355	"transcriptional regulator, TetR family protein"		14058	4712
MSMEG_1613	"ABC polar amino acid transporter, inner membrane subunit"		3852	12355
MSMEG_3983	L-carnitine dehydratase/bile acid-inducible protein F; this gene contains a frame shift which is not the result of sequencing error; identified by match to protein family HMM PF02515		711	1246
MSMEG_6004	"oxidoreductase, 2-nitropropane dioxygenase family protein"		5518	5580
MSMEG_1225	conserved hypothetical protein		7271	5607
Obsolete	Obsolete		8549	4197
Empty	Empty		16089	2023
MSMEG_4421	conserved hypothetical protein		1397	1329
MSMEG_6076	2-C-methyl-D-erythritol 4-phosphate cytidylyltransferase	ispD	92460	105870
Empty	Empty		8991	2763
MSMEG_6281	N-acetylmuramoyl-L-alanine amidase		36886	35075
MSMEG_0362	amidohydrolase 2		711	1984
MSMEG_1677	aspartate ammonia-lyase	aspA	79455	91582
MSMEG_1663	"transcriptional regulator, AsnC family protein"		14944	17309
MSMEG_6706	hypothetical protein		5890	3057
Obsolete	Obsolete		36362	46514
MSMEG_1268	nudix hydrolase		11170	10906
At1g01225	At1g01225		3260	1930
MSMEG_0998	"oxidoreductase, molybdopterin binding"		3051	1263
MSMEG_4103	alkanesulfonate monooxygenase		2798	2044
MSMEG_3283	membrane transport protein		1921	1883
MSMEG_2756	conserved hypothetical protein		335803	418295
Obsolete	Obsolete		4986	14944
MSMEG_0887	conserved hypothetical protein		26838	35072
MSMEG_6385	hypothetical oxidoreductase in MprA 5'region		20092	40371
MSMEG_2725	glutamate transporter permease protein GluD		13932	41109
MSMEG_4565	oxidoreductase		5323	5615
MSMEG_1896	beta-ketothiolase		5511	12318
Obsolete	Obsolete		2821	705
MSMEG_5472	"5,10-methenyltetrahydrofolate synthetase"		834	3432
Obsolete	Obsolete		1118	501
MSMEG_1690	putative ECF sigma factor RpoE1		711	449
MSMEG_2121	multiphosphoryl transfer protein (MTP)		11145	38438
MSMEG_5733	universal stress protein family protein		711	3209
MSMEG_2926	glycine betaine/carnitine/choline transport ATP-binding protein opuCA		87090	31430
MSMEG_6117	glucarate dehydratase		3477	1210
MSMEG_0522	pp24 protein		3376	5184
Obsolete	Obsolete		711	712
MSMEG_0453	shikimate kinase	aroK	1257	399
MSMEG_5300	short-chain type dehydrogenase/reductase		711	620
At1g05030	At1g05030		711	41014
MSMEG_5427	ribose-phosphate pyrophosphokinase		37966	33285
MSMEG_6012	putative acyl-CoA dehydrogenase		1777	1325
MSMEG_6410	Rieske 2Fe-2S family protein		6895	8142
MSMEG_4064	zinc-binding alcohol dehydrogenase		3981	3131
MSMEG_4448	transcriptional modulator of MazE		3159	5428
MSMEG_1312	hypothetical protein		711	1324
MSMEG_2461	"transporter permease 2, putative"		10114	6968
MSMEG_6423	Glycerophosphoryl diester phosphodiesterase family protein		9402	16979
MSMEG_6844	"trap-t family protein transporter, dctp"		72419	1430
MSMEG_3900	diaminobutyrate--2-oxoglutarate aminotransferase	ectB	729	5928
MSMEG_2615	chelatase		3210	9574
Empty	Empty		3674	822
MSMEG_4691	HNH nuclease		3763	3224
MSMEG_1248	hypothetical protein		711	641
Empty	Empty		4288	1006
MSMEG_1479	"methyltransferase, putative, family protein"		711	6735
MSMEG_5199	putative acyl-CoA dehydrogenase		4363	9875
MSMEG_0433	nitrite extrusion protein		38361	15144
MSMEG_1572	"transcriptional regulator, GntR family protein"		711	972
MSMEG_3413	MerR-family transcriptional regulator; this gene contains a frame shift which is not the result of sequencing error; identified by match to protein family HMM PF00376		7160	6954
MSMEG_6254	hypothetical protein		2032	326
MSMEG_2591	hypothetical protein		665	1932
At1g03510	At1g03510		0	0
MSMEG_4606	hypothetical protein		711	356
MSMEG_5866	alcohol dehydrogenase B		711	1157
Obsolete	Obsolete		711	859
MSMEG_2679	conserved hypothetical protein		2009	3999
MSMEG_0272	propanediol utilization protein PduA		1106	596
MSMEG_1664	hypothetical protein		4108	2182
MSMEG_2531	GntR family protein transcriptional regulator		2995	2628
MSMEG_4722	short-chain dehydrogenase		1731	6322
MSMEG_0444	agmatine deiminase		711	2126
MSMEG_1780	hypothetical protein		711	778
MSMEG_3120	conserved hypothetical protein		2793	3536
MSMEG_5365	RNA polymerase sigma-70 factor		711	779
MSMEG_5083	conserved hypothetical protein		14093	17172
MSMEG_5082	DNA-3-methyladenine glycosylase I	tag	10156	8006
MSMEG_2057	"NADH-quinone oxidoreductase, G subunit"	nuoG	1163	498
MSMEG_1087	oligopeptide ABC transporter ATP-binding protein; this gene contains a frame shift which is not the result of sequencing error; identified by match to protein family HMM PF00005		3506	1307
MSMEG_1507	D-aminopeptidase		711	562
MSMEG_4360	conserved hypothetical protein		1741	4952
MSMEG_0429	putative ferric uptake regulator		3517	1009
MSMEG_3170	conserved domain protein		4042	6984
MSMEG_4142	"transcriptional repressor, TetR family protein, putative"		12493	17491
MSMEG_0454	GntR-family protein transcriptional regulator		3655	8211
At1g06460	At1g06460		582	311
MSMEG_6202	secreted protein		24236	25529
MSMEG_3111	"extracellular solute-binding protein, family protein 1"		7662	3824
MSMEG_1615	gamma-glutamyltranspeptidase	ggt	6525	3756
MSMEG_4346	conserved hypothetical protein		6249	7972
MSMEG_5217	hypothetical protein		9139	4945
Obsolete	Obsolete		269	229
MSMEG_3229	conserved hypothetical protein		43087	45582
Obsolete	Obsolete		8146	8671
MSMEG_3778	"phenylalanyl-tRNA synthetase, alpha subunit"	pheS	11199	12264
MSMEG_5145	"extracellular solute-binding protein, family protein 1"		3047	7528
MSMEG_4646	pyruvate synthase		20008	20973
Empty	Empty		9304	3373
MSMEG_2538	MarR-family protein transcriptional regulator		9338	4457
MSMEG_4697	conserved hypothetical protein		14350	7457
Empty	Empty		5029	2472
MSMEG_2777	alpha/beta hydrolase fold		11478	7292
MSMEG_5414	"septum formation initiator subfamily protein, putative"		10321	7746
MSMEG_4925	"transcriptional regulator, Ada family protein/DNA-3-methyladenine glycosylase II"		3017	1061
MSMEG_1792	conserved hypothetical protein		20548	13084
MSMEG_1309	conserved hypothetical protein		7241	6341
MSMEG_2376	conserved hypothetical protein		16273	9233
MSMEG_4528	phosphoadenosine phosphosulfate reductase		22244	20623
At1g01720	At1g01720		3122	2477
MSMEG_6098	chalcone/stilbene synthase family protein		10349	14044
MSMEG_2813	sensor kinase		78787	19121
MSMEG_5653	cytosine/purine/uracil/thiamine/allantoin permease family protein		4786	1536
MSMEG_2905	transcriptional regulator		6876	7440
MSMEG_1618	hypothetical protein		332042	498735
Obsolete	Obsolete		45626	14757
MSMEG_0087	glucitol operon repressor		3957	20230
MSMEG_1656	exodeoxyribonuclease III	xth	4406	22344
MSMEG_0491	"transcriptional regulator, LacI family protein"		5758	13033
MSMEG_2549	major facilitator superfamily protein		14097	3685
MSMEG_3200	L-aspartate oxidase	nadB	3828	11663
MSMEG_5629	conserved hypothetical protein		711	1066
MSMEG_1300	hypothetical protein		711	2443
MSMEG_5522	"transcriptional Regulator, TetR family protein"		2291	11565
MSMEG_0045	hypothetical protein		711	5097
MSMEG_0435	allophanate hydrolase subunit 2		10730	17120
MSMEG_4172	D-ribose-binding periplasmic protein RbsB		1362	1249
MSMEG_4182	arabinose-proton symporter		9657	4371
MSMEG_0683	conserved hypothetical protein		37208	61835
MSMEG_4759	hypothetical protein		32093	24646
MSMEG_3658	conserved hypothetical protein		577	644
MSMEG_5802	"oxidoreductase, short chain dehydrogenase/reductase family protein"		711	729
At1g04990	At1g04990		6269	1324
MSMEG_0504	carbohydrate kinase		6227	4594
MSMEG_1682	flavin-containing monooxygenase FMO		96906	127232
MSMEG_1625	"amino acid transporter, putative"		711	914
MSMEG_4255	conserved hypothetical protein		711	804
MSMEG_3670	"transporter, small multidrug resistance (SMR) family protein"		711	4222
MSMEG_2049	"putative transcriptional regulator, TetR family protein"		4189	3662
MSMEG_6062	Fe uptake system permease		1025	5199
MSMEG_2548	3-oxoacyl-[acyl-carrier-protein] reductase		711	955
MSMEG_4102	conserved hypothetical protein		0	0
MSMEG_6382	"oxidoreductase, FAD-binding"		4172	11943
MSMEG_6024	acetoacetyl-CoA synthase		4899	4687
Empty	Empty		3265	927
MSMEG_5717	pyridoxamine 5'-phosphate oxidase family protein		7323	15595
MSMEG_0224	O-methyltransferase MdmC		5721	8340
Empty	Empty		4960	1975
MSMEG_4655	"transcriptional regulator, AraC family protein"		711	708
MSMEG_1386	hypothetical protein		711	983
MSMEG_0478	"secreted protein, putative"		0	0
MSMEG_1734	conserved hypothetical protein		27848	32939
MSMEG_3725	coenzyme PQQ biosynthesis protein A	pqqA	5443	2837
Obsolete	Obsolete		1326	1232
MSMEG_5687	23s ribosomal RNA methyltransferase		711	981
At1g03400	At1g03400		711	761
MSMEG_6073	"RNA methyltransferase, TrmH family protein, group 3"		1480	4837
MSMEG_4798	L-carnitine dehydratase/bile acid-inducible protein F		0	0
Obsolete	Obsolete		711	855
MSMEG_2822	"transposase, truncation"		711	4937
MSMEG_0621	low molecular weight protein antigen 7		711	2796
MSMEG_6851	phosphatidylethanolamine-binding protein		0	0
Obsolete	Obsolete		711	784
MSMEG_5090	conserved hypothetical protein		6314	6775
MSMEG_4268	cytochrome c oxidase subunit 2		70061	70885
MSMEG_0705	putative permease of the major facilitator superfamily protein		615	659
MSMEG_3375	alcohol dehydrogenase		154	1236
MSMEG_5535	hypothetical protein		828	723
MSMEG_1921	SEC-C motif domain protein		7858	3695
MSMEG_1768	conserved hypothetical protein		22895	7578
Obsolete	Obsolete		711	684
MSMEG_3236	"ABC-type amino acid transport system, permease component"		20388	23736
MSMEG_4204	catalase		711	780
MSMEG_5538	[NADP+] succinate-semialdehyde dehydrogenase		5270	11750
MSMEG_0595	glycolate oxidase		2925	4476
MSMEG_2178	integral membrane protein		3242	6847
Obsolete	Obsolete		2545	12016
MSMEG_2524	"ABC transporter, ATP-binding protein"		67024	63557
At1g02960	At1g02960		5089	6048
Obsolete	Obsolete		1172	3513
MSMEG_6845	"trap dicarboxylate transporter, dctm subunit"		0	0
MSMEG_1200	serine/threonine-protein kinase PknD		2218	4967
MSMEG_4552	nitrilotriacetate monooxygenase component A	ssuD	4791	3634
MSMEG_3156	conserved hypothetical protein		5768	14346
MSMEG_1400	elongation factor G; this gene contains a frame shift which is not the result of sequencing error; identified by match to protein family HMM PF00009; match to protein family HMM TIGR00231		171156	151270
MSMEG_6724	ABC-type cobalt transport system		8777	12478
MSMEG_1612	"extracellular solute-binding protein, family protein 3"		10577	4756
MSMEG_2359	"methionine synthase, vitamin-B12 independent"		48954	14894
Obsolete	Obsolete		5351	2607
MSMEG_1236	Mpr protein		9492	5323
Empty	Empty		10632	4434
MSMEG_3889	conserved hypothetical protein; this gene contains a frame shift which is not the result of sequencing error		6476	8687
MSMEG_6053	"cob(II)yrinic acid a,c-diamide reductase"	bluB	8744	13810
MSMEG_1252	conserved hypothetical protein		8002	15316
MSMEG_6747	oxidoreductase		1896	2583
MSMEG_1980	monooxygenase		21312	9875
MSMEG_5441	methionyl-tRNA synthetase	metG	5097	5608
MSMEG_3918	hypothetical protein		10825	8549
MSMEG_6827	hypothetical protein		6376	2877
MSMEG_0847	NADH-ubiquinone/plastoquinone oxidoreductase chain 4l family protein		20630	14200
MSMEG_2089	cell division ATP-binding protein FtsE	ftsE	10757	10048
At1g05680	At1g05680		6058	4937
MSMEG_4955	homoserine kinase	thrB	8510	12342
MSMEG_2778	ribonuclease D		8857	11862
MSMEG_5835	fumarate reductase/succinate dehydrogenase flavoprotein		9216	8946
MSMEG_3068	hypothetical protein		58462	75451
Obsolete	Obsolete		17019	31090
MSMEG_1827	"hydrolase, nudix family protein, putative"		2272	14699
MSMEG_6750	hypothetical protein		711	1310
MSMEG_4531	"sulfate ABC transporter, permease protein CysW"	cysW	28289	22909
Obsolete	Obsolete		10911	4914
Obsolete	Obsolete		0	0
MSMEG_0096	peroxisomal hydratase-dehydrogenase-epimerase		34074	50444
MSMEG_5761	cupin domain protein		711	8814
MSMEG_3648	glycine cleavage system H protein	gcvH	25306	45123
MSMEG_3759	3-methyladenine DNA glycosylase		711	1300
MSMEG_5178	integral membrane protein		711	2652
MSMEG_3355	conserved hypothetical protein		4469	2896
MSMEG_1113	glycosyl transferase		3669	1018
MSMEG_0806	hydrolase		3120	791
MSMEG_2561	gluconolactonase		711	942
MSMEG_0162	NAD-dependent formate dehydrogenase delta subunit		17924	2248
MSMEG_3045	integral membrane protein		11656	11122
MSMEG_3527	putative HTH-type transcriptional regulator		5927	4706
At1g01540	At1g01540		3260	586
MSMEG_4658	sugar ABC transporter substrate-binding protein		5901	6516
MSMEG_3933	conserved hypothetical protein		711	491
MSMEG_6781	hypothetical protein		2106	614
MSMEG_4438	hypothetical protein		711	715
MSMEG_1270	hypothetical protein		3979	4656
MSMEG_1869	hypothetical protein		6112	3211
MSMEG_3475	conserved hypothetical protein		711	908
MSMEG_3424	"transcriptional regulator, MerR family protein"		6496	9691
MSMEG_0386	NAD dependent epimerase/dehydratase family protein		7826	14455
MSMEG_5605	"cytochrome bd ubiquinol oxidase, subunit I"		3946	3911
MSMEG_1135	hypothetical protein		0	0
Empty	Empty		4740	1368
MSMEG_6346	hypothetical protein		6124	10213
MSMEG_0707	conserved hypothetical protein		711	647
MSMEG_1361	alpha-mannosidase		4263	3109
MSMEG_3427	metal dependent hydrolase		711	571
MSMEG_3773	acetylornithine aminotransferase	argD	11510	20633
MSMEG_1183	histidine ammonia-lyase	hutH	711	831
MSMEG_3820	hypothetical protein		711	534
MSMEG_4068	hypothetical protein		5687	1278
Obsolete	Obsolete		711	606
MSMEG_4964	"transcriptional regulator, TetR family protein"		88	428
At1g02330	At1g02330		0	0
MSMEG_0332	"2-nitropropane dioxygenase, NPD"		40	50
MSMEG_3249	"branched-chain amino acid ABC transporter, permease protein"		6846	15240
MSMEG_0088	phosphoenolpyruvate-protein phosphotransferase	ptsI	1533	2762
MSMEG_2988	carbon-nitrogen hydrolase family protein		711	808
MSMEG_1170	conserved domain protein		4851	1604
MSMEG_3503	conserved hypothetical protein		4912	5046
MSMEG_2039	putative transcriptional regulator		3719	4274
Obsolete	Obsolete		711	738
MSMEG_6772	homoserine O-acetyltransferase		711	1112
MSMEG_2100	peptidase family protein M20/M25/M40		711	1443
MSMEG_0041	conserved hypothetical protein		711	746
MSMEG_5700	secreted protein		100888	119530
MSMEG_5613	probable conserved transmembrane protein		380	1307
MSMEG_5362	hypothetical protein		6443	4124
MSMEG_3461	catalase/peroxidase HPI	katG	17513	11473
MSMEG_4869	LAO/AO transport system ATPase		1791	2219
Obsolete	Obsolete		711	653
MSMEG_2488	[NADP+] succinate-semialdehyde dehydrogenase		2913	1927
MSMEG_2442	ribonuclease HII		3514	3563
Obsolete	Obsolete		17466	23000
MSMEG_4618	isochorismatase family protein		18230	12246
MSMEG_3434	"peptidyl-prolyl cis-trans isomerase, fkbp-type domain protein"		6442	10446
At1g04420	At1g04420		711	353
MSMEG_1269	Ser/Thr protein phosphatase family protein		711	2730
MSMEG_2235	amidohydrolase family protein		6776	4602
MSMEG_1883	glycine betaine transporter OpuD		6264	4786
MSMEG_6751	hypothetical protein		13339	9093
MSMEG_6425	rhodanese-like domain protein		14607	17650
Obsolete	Obsolete		3634	1517
MSMEG_6419	conserved hypothetical protein		1995	1527
Obsolete	Obsolete		7636	4564
Obsolete	Obsolete		4882	2392
MSMEG_1591	TnpC protein		21805	8023
MSMEG_1421	hypothetical protein		157734	284724
MSMEG_5864	cytochrome P450 51		5429	5746
MSMEG_5028	HIT family protein		50387	15318
MSMEG_5955	"protein-tyrosine kinase, putative"		3247	6778
Empty	Empty		25271	3076
MSMEG_6629	"malonate decarboxylase, epsilon subunit"	mdcH	5368	5268
MSMEG_5019	regulatory protein		7448	4932
MSMEG_4570	conserved hypothetical protein		8138	8603
MSMEG_4137	hypothetical protein		4901	5741
MSMEG_1789	conserved hypothetical protein		197768	101861
MSMEG_4320	alkyl hydroperoxide reductase/ Thiol specific antioxidant/ Mal allergen		18127	23290
MSMEG_1264	prophage Lp1 protein 5		9427	4837
At1g05210	At1g05210		3062	773
MSMEG_6015	putative acyl-CoA dehydrogenase		11081	8258
MSMEG_6021	xylose isomerase	xylA	5867	6895
MSMEG_6232	catalase KatA	katA	13544	7764
MSMEG_5253	conserved hypothetical protein		1512	1036
MSMEG_0065	conserved hypothetical protein		661232	1274083
MSMEG_4983	"transcriptional regulator, TetR family protein"		711	1221
MSMEG_6455	conserved hypothetical protein		711	2147
Obsolete	Obsolete		711	8023
MSMEG_4171	ribose transport system permease protein RbsC		1501	2915
MSMEG_6263	glutamate synthase family protein		7285	18291
MSMEG_0278	hypothetical protein		3393	8089
Obsolete	Obsolete		25090	6274
Obsolete	Obsolete		711	1125
MSMEG_3023	conserved hypothetical protein; this gene contains a frame shift which is not the result of sequencing error		3294	14642
MSMEG_1608	glycosyl transferase		711	974
MSMEG_6822	beta-lactamase		55019	57720
MSMEG_6746	"oxidoreductase, aldo/keto reductase family protein"		26935	34793
MSMEG_1564	"lignostilbene-alpha,beta-dioxygenase"		13853	4363
MSMEG_2708	hypothetical protein		157	514
MSMEG_2397	"transcriptional regulatory protein, AsnC family protein"		21912	28911
MSMEG_3665	TrkA domain protein		1326	6999
MSMEG_5466	oxidoreductase		8309	1908
At1g04690	At1g04690		197	675
MSMEG_2393	NAD-dependent glycerol-3-phosphate dehydrogenase	gpsA	4857	13127
MSMEG_4854	"peptidase, M24 family protein"		4778	2801
MSMEG_4997	"ABC transporter, ATP-binding protein OppD"	oppD	5096	4425
MSMEG_6609	hypothetical protein		11323	3169
MSMEG_1067	conserved hypothetical protein		711	942
MSMEG_0832	peptide deformylase	def	46169	33738
MSMEG_3322	hypothetical protein		1594	3126
MSMEG_5651	"transcriptional regulator, LuxR family protein"		15200	11567
MSMEG_3422	"D-isomer specific 2-hydroxyacid dehydrogenase, NAD-binding"		2753	6601
MSMEG_0766	phosphoribosylglycinamide formyltransferase 2	purT	952	3597
MSMEG_1297	hydroxydechloroatrazine ethylaminohydrolase		14881	23534
Obsolete	Obsolete		8253	5425
MSMEG_3484	cupin domain protein		711	685
MSMEG_4765	"transcriptional regulator, MerR family protein"		7673	18805
Empty	Empty		4827	1129
MSMEG_0259	enoyl-CoA hydratase/isomerase		711	1162
Obsolete	Obsolete		711	627
MSMEG_2588	cobyric acid synthase CobQ	cobQ	711	2413
MSMEG_4021	hypothetical protein		2879	545
Obsolete	Obsolete		3137	2247
MSMEG_0884	glyoxalase family protein		48936	14138
MSMEG_5375	GntR-family protein transcriptional regulator		4630	5846
At1g02700	At1g02700		0	0
MSMEG_3043	aspartate carbamoyltransferase	pyrB	3263	5827
MSMEG_4710	dihydrolipoamide acetyltransferase		711	941
MSMEG_0643	"extracellular solute-binding protein, family protein 5, putative"		117948	126337
MSMEG_5167	major facilitator superfamily protein MFS_1		711	1702
MSMEG_6544	"transport-associated, putative"		84429	87950
MSMEG_5971	conserved hypothetical protein		1209	2219
Obsolete	Obsolete		183	320
MSMEG_2979	ABC transporter ATP-binding protein		71350	92833
MSMEG_4150	4-hydroxy-2-oxovalerate aldolase		711	1270
MSMEG_6641	nitrilotriacetate monooxygenase component A		711	594
MSMEG_0201	hypothetical protein		392	263
MSMEG_2020	"hyi family protein, authentic frameshift; this gene contains a frame shift which is not the result of sequencing error; identified by similarity to RF:NP_457306.1"		14287	7207
MSMEG_2271	hydrogenase accessory protein HypB	hypB	8183	6625
MSMEG_3662	mannose-binding lectin		9210	11380
MSMEG_6105	cell division protein		28392	23258
MSMEG_3544	conserved hypothetical protein		48525	56347
MSMEG_3519	"oxidoreductase, 2-nitropropane dioxygenase family protein"		711	794
MSMEG_3432	choline dehydrogenase		1094	478
MSMEG_2632	SAM-dependent methyltransferase		2626	2612
MSMEG_1550	PduH protein		3054	8004
MSMEG_2660	"transcriptional regulator, AsnC family protein"		3859	8393
MSMEG_3919	hypothetical protein		5574	6416
At1g04970	At1g04970		1456	328
Obsolete	Obsolete		0	0
MSMEG_0810	putative pyrimidine permease RutG		9734	21056
Obsolete	Obsolete		7807	2198
Empty	Empty		7830	2882
MSMEG_2158	hypothetical protein		0	0
MSMEG_3071	"riboflavin synthase, alpha subunit"	ribE	18100	16452
MSMEG_3286	methyltransferase		10512	6353
MSMEG_6710	"hydrolase, alpha/beta fold family protein"		3524	4959
MSMEG_1686	NPL/P60-family protein secreted protein		711	703
MSMEG_5810	putative monooxygenase		6212	4210
MSMEG_1637	periplasmic sensor signal transduction histidine kinase		20428	21992
Obsolete	Obsolete		24573	31394
MSMEG_6569	conserved hypothetical protein		2115	5210
MSMEG_1722	hypothetical protein		15958	18374
Empty	Empty		6856	3241
MSMEG_1351	cyclopropane-fatty-acyl-phospholipid synthase 1		18876	24976
MSMEG_4715	acyl-CoA dehydrogenase		7447	7384
MSMEG_0619	ppe family protein		3438	4401
MSMEG_4306	conserved hypothetical protein		5319	9530
MSMEG_4045	muconolactone delta-isomerase		5436	4394
Obsolete	Obsolete		21235	29529
MSMEG_2840	conserved hypothetical protein		6435	4412
At1g05510	At1g05510		2777	5516
MSMEG_3463	putative esterase		6526	8629
MSMEG_4097	acyl-CoA dehydrogenase domain protein		8110	3391
MSMEG_3802	tetratricopeptide repeat family protein		2234	6356
MSMEG_5412	immunogenic protein MPT63		58286	93242
MSMEG_2586	"conserved hypothetical protein, putative"		2257	3478
MSMEG_2541	ribosome recycling factor	frr	33148	46902
Obsolete	Obsolete		0	0
MSMEG_3762	ABC transporter ATP-binding protein		8495	3865
MSMEG_1140	glycerol-3-phosphate dehydrogenase 2 [NAD(P)+] (NAD(P)H-dependent glycerol-3-phosphate dehydrogenase 2)		12914	7856
MSMEG_1890	3-phosphoshikimate 1-carboxyvinyltransferase	aroA	3965	14380
MSMEG_0479	hypothetical protein		6912	5685
MSMEG_5406	hypothetical protein		75660	145016
MSMEG_5772	"cytospin-A, putative"		8097	5741
MSMEG_5346	TetR-family protein transcriptional regulator		711	1292
MSMEG_2427	protein-P-II uridylyltransferase	glnD	23625	47371
MSMEG_0622	putative DNA-binding protein		5658	5497
MSMEG_0288	"FAD dependent oxidoreductase, putative"		889	473
MSMEG_1665	aldehyde dehydrogenase (NAD) family protein		6212	13507
MSMEG_2873	3-ketosteroid-delta4		6716	3534
MSMEG_2722	hydrogenase nickel insertion protein HypA	hypA	3620	4671
Obsolete	Obsolete		711	444
MSMEG_6830	conserved hypothetical protein		15954	990
At1g02305	At1g02305		26155	1832
MSMEG_1830	lppg:fo 2-phospho-l-lactate transferase	cofD	711	2115
MSMEG_2450	adenosylmethionine--8-amino-7-oxononanoate transaminase		129998	61462
MSMEG_3536	sugar transport protein		10871	4239
MSMEG_6890	antibiotic biosynthesis monooxygenase domain protein		8431	3467
MSMEG_2482	hypothetical protein		7100	1783
MSMEG_4976	isochorismatase hydrolase		14059	27034
MSMEG_4119	3-hydroxybutyryl-CoA dehydratase		711	1287
MSMEG_0566	aliphatic amidase		8677	10094
MSMEG_2550	glyoxylate reductase		2008	1612
MSMEG_5114	acyl-CoA synthase		183	2121
MSMEG_1544	PduO protein		131746	134646
MSMEG_3568	conserved hypothetical protein		5626	3990
Obsolete	Obsolete		711	2794
MSMEG_2363	amino acid-binding ACT		3612	6565
Empty	Empty		3863	884
MSMEG_4099	ABC transporter permease protein		711	588
MSMEG_3247	branched-chain amino acid ABC transporter substrate-binding protein		17609	27397
MSMEG_2050	"NADH-quinone oxidoreductase, N subunit"	nuoN	711	711
MSMEG_4218	possible conserved transmembrane protein		54529	73466
MSMEG_1871	conserved hypothetical protein		5111	3660
Obsolete	Obsolete		247	1114
MSMEG_3653	hypothetical protein		3246	3536
At1g06010	At1g06010		0	0
Obsolete	Obsolete		3927	5351
MSMEG_3155	band 7 protein		13594	16930
MSMEG_5392	"K+-transporting ATPase, A subunit"	kdpA	711	697
MSMEG_5325	hypothetical protein		7387	9877
MSMEG_1716	"IS3 family protein element, transposase orfA"		2916	824
MSMEG_5221	GCN5-related N-acetyltransferase		711	1482
MSMEG_5048	conserved hypothetical protein		16195	14599
MSMEG_6758	transport integral membrane protein		635939	668334
MSMEG_3084	"glyceraldehyde-3-phosphate dehydrogenase, type I"	gap	55170	50150
MSMEG_0680	UDP-glucose 6-dehydrogenase		711	849
MSMEG_0395	hypothetical protein		635	1064
MSMEG_1752	hypothetical protein		4234	1797
MSMEG_4489	conserved hypothetical protein		6119	6805
MSMEG_0343	TetR-family protein transcriptional regulator		1337	439
MSMEG_3654	ATPase SecA2		6403	5073
MSMEG_2529	glyoxylate reductase		3758	2724
MSMEG_3605	sorbitol dehydrogenase		711	1709
Obsolete	Obsolete		711	858
MSMEG_2792	Clp amino terminal domain protein		3062	2284
Obsolete	Obsolete		4845	6419
MSMEG_6380	hypothetical protein		10272	12536
MSMEG_2059	NADH-quinone oxidoreductase chain e		4285	4228
At1g04930	At1g04930		1094	1004
MSMEG_3384	isoflavone reductase		901	921
MSMEG_6854	3-isopropylmalate dehydratase large subunit		0	0
MSMEG_5493	acetyl-/propionyl-coenzyme A carboxylase alpha chain		4655	5803
Empty	Empty		4000	1798
MSMEG_1221	rifampin ADP-ribosyl transferase		8687	2793
Obsolete	Obsolete		990	3372
MSMEG_5691	conserved hypothetical protein		6922	8063
MSMEG_2150	putative transposition helper protein		5311	2587
Obsolete	Obsolete		5637	3758
MSMEG_0822	cytochrome P450		711	576
MSMEG_1770	conserved hypothetical protein		407575	129819
MSMEG_0944	"DNA binding domain, excisionase family protein"		62510	67831
MSMEG_4714	MoaC domain protein		4361	8614
MSMEG_5581	conserved hypothetical integral membrane protein		1210	4989
Empty	Empty		1353	855
MSMEG_0876	short chain dehydrogenase		3865	8538
MSMEG_0489	racemase		3541	3311
MSMEG_3202	hypothetical protein		2141	1514
MSMEG_4492	amidase		14903	8895
Obsolete	Obsolete		7279	6580
MSMEG_2964	adenine phosphoribosyltransferase		7560	6088
MSMEG_0542	antar domain protein		6853	8970
At1g03940	At1g03940		3373	887
MSMEG_5903	"oxidoreductase, short chain dehydrogenase/reductase family protein"		6470	18626
MSMEG_0289	alpha/beta hydrolase fold family protein		4994	1617
MSMEG_1238	"type III restriction enzyme, res subunit"		1639	1745
MSMEG_5602	conserved hypothetical protein		1027	2440
MSMEG_3791	ribosomal protein L20	rplT	47852	62376
MSMEG_4271	conserved hypothetical protein		14987	21330
MSMEG_2279	3-hydroxyacyl-CoA dehydrogenase type-2		2348	3353
Obsolete	Obsolete		711	1307
MSMEG_3753	hydrolase		20807	33525
MSMEG_6027	major facilitator superfamily protein MFS_1		3858	9461
MSMEG_0645	"putative beta-1,3-glucanase"		38405	62488
Obsolete	Obsolete		4426	6941
MSMEG_4811	conserved hypothetical protein		3881	8940
MSMEG_6864	putative transcription regulator		1842	7612
MSMEG_5942	AMP-dependent synthetase and ligase		711	466
MSMEG_2981	"branched-chain amino acid ABC-type transport system, permease component"		31857	69703
MSMEG_2395	D-alanine--D-alanine ligase		3802	14881
MSMEG_4187	conserved hypothetical protein		4032	11878
MSMEG_3029	"peptidase, A24 (type IV prepilin peptidase) family protein"		5912	5777
MSMEG_1301	NanT3		711	733
MSMEG_6348	hypothetical protein		4189	2912
MSMEG_2453	"transcriptional regulator, GntR family protein"		57120	1439
At1g06200	At1g06200		711	886
MSMEG_1846	"polysulphide reductase, NrfD"		0	0
MSMEG_5250	CalR9 protein		3875	8084
Obsolete	Obsolete		4541	6869
Empty	Empty		4527	534
MSMEG_0101	conserved hypothetical protein		5132	7622
Obsolete	Obsolete		4336	6230
MSMEG_0336	conserved hypothetical protein		711	942
MSMEG_4566	conserved 13e12 repeat family protein; this gene contains a frame shift which is not the result of sequencing error		711	1594
MSMEG_1159	ABC transporter component A		0	0
MSMEG_3230	"ABC transporter, CydDC cysteine exporter (CydDC-E) family, permease/ATP-binding protein CydC; this gene contains a frame shift which is not the result of sequencing error; identified by match to protein family HMM PF00005; match to protein family HMM TIGR02868"		9474	19351
MSMEG_1721	"IS1137, transposase orfB"		711	1671
MSMEG_1519	translation initiation factor IF-1	infA	127721	121393
MSMEG_6343	conserved hypothetical protein		8967	11924
MSMEG_2489	"transcriptional regulator, GntR family protein, putative"		711	1562
Empty	Empty		4691	1970
MSMEG_1481	methyltransferase		711	776
MSMEG_6239	"1,3-propanediol dehydrogenase"		3141	14506
MSMEG_6297	aldehyde dehydrogenase		711	594
MSMEG_4409	hypothetical protein		711	527
MSMEG_5337	"putative regulatory protein, FmdB family; this gene contains a frame shift which is not the result of sequencing error; identified by match to protein family HMM TIGR02605"		711	491
Obsolete	Obsolete		2324	537
MSMEG_0530	short chain dehydrogenase		9449	16943
At1g02870	At1g02870		711	574
MSMEG_2346	phytoene synthase		16867	4671
MSMEG_0531	putative acyl-CoA dehydrogenase		937	6040
MSMEG_0627	"glycosyl transferase, family protein 39"		2534	2095
MSMEG_5500	hypothetical protein		0	0
MSMEG_6620	conserved hypothetical protein		8061	8736
Obsolete	Obsolete		711	1167
MSMEG_5201	"regulatory protein GntR, HTH"		6392	7169
MSMEG_6843	NAD-dependent epimerase/dehydratase		711	697
MSMEG_5781	"phosphate ABC transporter, permease protein PstC"	pstC	15602	17274
MSMEG_5897	virulence factor mce family protein		711	7454
MSMEG_0557	hypothetical protein		26839	23817
MSMEG_1800	hypothetical protein		1273	447
MSMEG_5105	hypothetical protein		3630	3802
MSMEG_2917	hypothetical protein		711	475
MSMEG_0732	chaperone ClpB		1236	8260
MSMEG_5983	glucose-1-phosphate thymidylyltransferase	rfbA	1837	1918
MSMEG_0126	mandelate racemase/muconate lactonizing enzyme		711	740
MSMEG_3405	methylenomycin A resistance protein		711	860
MSMEG_2937	pyridoxine biosynthesis protein		27659	26634
MSMEG_4900	Pks14 protein		16497	13463
MSMEG_3469	TetR family protein transcriptional regulator		711	2375
MSMEG_5353	putative methyltransferase		711	772
At1g02690	At1g02690		3451	846
MSMEG_6221	integral membrane protein		5826	6232
MSMEG_3220	"tryptophan synthase, beta subunit"	trpB	9889	7551
MSMEG_3222	prolipoprotein diacylglyceryl transferase		12070	12682
Empty	Empty		4636	2783
Obsolete	Obsolete		3298	5830
Obsolete	Obsolete		11312	4432
MSMEG_4699	NAD-glutamate dehydrogenase		9675	10555
MSMEG_4795	ABC-transporter integral membrane protein		9253	2734
MSMEG_5586	conserved hypothetical protein		5806	4948
MSMEG_2081	putative acyl-CoA dehydrogenase		50468	66979
MSMEG_1266	ankyrin-repeat containing protein		5384	2618
Obsolete	Obsolete		11397	6869
MSMEG_1342	conserved hypothetical protein		36110	34475
MSMEG_0986	RemM protein		44286	50696
At1g03590	At1g03590		2325	5144
Obsolete	Obsolete		4948	2425
MSMEG_5798	phosphoribosylformylglycinamidine cyclo-ligase	purM	25237	27359
MSMEG_4477	"hydrolase, alpha/beta hydrolase fold family protein"		8022	2861
MSMEG_3963	hypothetical protein		8776	5488
MSMEG_0570	conserved hypothetical protein		30007	39132
MSMEG_6903	"transcriptional regulator, PadR family protein"		26123	37424
MSMEG_3784	"transcriptional regulator, IclR family protein"		7779	4605
At1g01980	At1g01980		5363	5105
MSMEG_6813	amidohydrolase 2		7241	5057
MSMEG_2465	adenine deaminase		7814	2504
MSMEG_1978	chaperonin GroL	groL	711	586
MSMEG_5739	putative long-chain fatty-acid--CoA ligase		1921	1810
MSMEG_0721	RemQ protein; this gene contains a frame shift which is not the result of sequencing error		1096	789
MSMEG_0703	conserved hypothetical protein		23195	20168
MSMEG_2403	ATP-dependent DNA helicase RecG	recG	711	3179
MSMEG_6670	"ABC transporter, permease protein, putative"		2555	1909
MSMEG_6060	permease		711	1953
MSMEG_5663	sensor-type histidine kinase PrrB		7585	16390
MSMEG_0163	conserved hypothetical protein		30672	6149
Obsolete	Obsolete		3728	7735
MSMEG_2629	ribosome-binding factor A	rbfA	57782	81573
MSMEG_6676	probable conserved transmembrane protein		711	1621
At1g05970	At1g05970		2821	705
MSMEG_5795	4-amino-4-deoxychorismate lyase		2066	12252
MSMEG_6871	isomerase		2649	3201
Obsolete	Obsolete		7350	2396
MSMEG_2589	conserved hypothetical protein		5567	8972
MSMEG_3127	"conserved protein, DUF59"		16917	22254
MSMEG_4414	conserved hypothetical protein		1470	679
Obsolete	Obsolete		711	16699
At1g04400	At1g04400		711	232
MSMEG_0774	flavin-dependent oxidoreductase; this gene contains a frame shift which is not the result of sequencing error		4241	2609
MSMEG_2675	"ISMsm8, transposase"		711	785
MSMEG_4986	"glycosyl transferase, family protein 39"		54887	6677
Empty	Empty		5787	1041
MSMEG_3522	dopamine receptor D4		9788	15656
MSMEG_6434	conserved hypothetical protein		12094	18759
MSMEG_0868	hypothetical protein		7019	1912
Obsolete	Obsolete		711	653
MSMEG_5339	nitrile hydratase regulator1		711	1444
MSMEG_3789	inner membrane permease YgbN		711	570
MSMEG_1197	"transcriptional regulator, LuxR family protein"		711	3938
Obsolete	Obsolete		1946	378
MSMEG_4679	hypothetical protein		5695	10992
MSMEG_4248	1-acylglycerol-3-phosphate O-acyltransferase		55471	74020
At1g05055	At1g05055		5689	1268
MSMEG_4386	ABC transporter permease protein		711	1335
MSMEG_5725	PLP-dependent aminotransferases		711	3347
MSMEG_5908	acyl-CoA synthase		711	606
MSMEG_3865	hypothetical protein		711	658
Obsolete	Obsolete		22075	25956
MSMEG_1962	hypothetical protein		996	4940
MSMEG_6859	oxidoreductase		0	0
At1g06170	At1g06170		3483	1001
MSMEG_3306	zinc-binding alcohol dehydrogenase		711	707
MSMEG_6504	conserved hypothetical protein		4631	2329
MSMEG_4339	tetratricopeptide repeat family protein		1570	478
MSMEG_5672	citrate synthase I	gltA	72855	77670
MSMEG_4070	"transcriptional regulator, TetR family protein, putative"		5033	2290
MSMEG_2901	conserved hypothetical protein		136243	23595
MSMEG_0061	ftsk/spoiiie family protein		16130	22298
Obsolete	Obsolete		1114	1821
MSMEG_2625	transcription termination factor NusA	nusA	12548	12097
MSMEG_3985	integral membrane transport protein		711	677
MSMEG_2824	"IS1549, transposase"		10493	12820
MSMEG_0421	hypothetical protein		4816	1508
Obsolete	Obsolete		36164	6349
Obsolete	Obsolete		9698	10672
At1g02920	At1g02920		0	0
MSMEG_1156	dihydrodipicolinate synthetase		3340	2757
Obsolete	Obsolete		1398	661
MSMEG_5455	pe family protein		5530	1822
MSMEG_2490	decarboxylase		9414	11666
MSMEG_3161	conserved hypothetical protein		3074	4850
MSMEG_2388	"3-isopropylmalate dehydratase, small subunit"	leuD	23149	24633
MSMEG_5314	conserved hypothetical protein		711	353
MSMEG_0941	"AP endonuclease, family protein 2"		3204	7652
Obsolete	Obsolete		5399	2641
MSMEG_5995	P450 heme-thiolate protein		711	981
MSMEG_0709	chaperone protein DnaK	dnaK	12128	12010
MSMEG_6791	3-hydroxybutyryl-CoA dehydrogenase		4596	9488
MSMEG_0424	Hsp20/alpha crystallin family protein		8250	3900
MSMEG_4040	nitroreductase		4249	1992
Empty	Empty		4943	3143
Obsolete	Obsolete		4919	6722
MSMEG_3691	galactose-1-phosphate uridylyltransferase	galT	711	1216
MSMEG_6379	"transporter, major facilitator family protein"		1723	3629
MSMEG_1475	conserved hypothetical protein		3817	7801
MSMEG_5016	conserved domain protein		27356	27245
Obsolete	Obsolete		5535	13294
MSMEG_1595	putative oxidoreductase		2889	1785
At1g03100	At1g03100		1960	1932
MSMEG_3609	hydride transferase 1		3707	8709
MSMEG_3012	acetyl-CoA acetyltransferases		10198	3573
MSMEG_3667	para-nitrobenzyl esterase		7683	10987
MSMEG_4179	probable conserved integral membrane protein		15947	17572
MSMEG_4326	acyl carrier protein	acpP	91195	138572
MSMEG_2943	crossover junction endodeoxyribonuclease RuvC	ruvC	6138	7200
MSMEG_4126	"hydrolase, isochorismatase family protein"		12423	5819
MSMEG_0260	DNA-binding protein		10809	5867
MSMEG_2752	sigma factor SigB		71783	79446
MSMEG_1836	"mannose-6-phosphate isomerase, class I"	manA	10415	20108
MSMEG_1187	N-acyl-D-aspartate deacylase		2503	621
MSMEG_5289	hypothetical protein		711	371
MSMEG_5069	sec-independent translocase		26695	33411
MSMEG_6176	2-dehydro-3-deoxy-6-phosphogalactonate aldolase		711	1055
MSMEG_1313	secreted protein		1327	3820
MSMEG_5025	putative transcriptional regulator		711	2449
MSMEG_5652	alpha/beta hydrolase fold		711	547
MSMEG_4591	hypothetical protein		6063	3130
MSMEG_0325	conserved hypothetical protein		4136	1245
MSMEG_6706	hypothetical protein		1348	291
Obsolete	Obsolete		41605	50096
MSMEG_1268	nudix hydrolase		12910	19320
At1g01225	At1g01225		5779	6142
MSMEG_0998	"oxidoreductase, molybdopterin binding"		220	330
MSMEG_4103	alkanesulfonate monooxygenase		334	510
MSMEG_3283	membrane transport protein		6551	4910
MSMEG_2756	conserved hypothetical protein		354793	447598
MSMEG_5165	integral membrane protein		5282	4131
MSMEG_5301	transcriptional regulator		5145	3291
MSMEG_1669	"succinate dehydrogenase, iron-sulfur protein"	sdhB	48774	58257
MSMEG_4110	3-hydroxyacyl-CoA dehydrogenase		6868	3547
MSMEG_3056	ABC transporter ATP-binding protein		8065	5434
MSMEG_1850	L-seryl-tRNA selenium transferase	selA	4202	2390
MSMEG_5593	pyruvate dehydrogenase		32447	3455
MSMEG_6652	hypothetical protein		711	609
MSMEG_5688	"regulatory protein, MarR"		5333	2816
MSMEG_2246	conserved hypothetical protein		211174	217052
MSMEG_0019	amino acid adenylation		711	833
MSMEG_5075	ABC transporter ATP-binding protein		7597	3806
MSMEG_5233	RmlD substrate binding domain superfamily protein		711	1061
MSMEG_6079	DNA repair protein RadA	radA	711	1188
MSMEG_1359	DeoR-family protein transcriptional regulator		711	678
Obsolete	Obsolete		3463	2409
MSMEG_0453	shikimate kinase	aroK	18205	6179
MSMEG_5300	short-chain type dehydrogenase/reductase		711	697
At1g05030	At1g05030		0	0
MSMEG_5427	ribose-phosphate pyrophosphokinase		52641	54901
MSMEG_6012	putative acyl-CoA dehydrogenase		711	753
MSMEG_6410	Rieske 2Fe-2S family protein		9072	13156
MSMEG_4064	zinc-binding alcohol dehydrogenase		0	0
Obsolete	Obsolete		2079	2396
Obsolete	Obsolete		711	572
MSMEG_1372	ABC transporter ATP-binding protein		711	796
MSMEG_0473	"transcriptional regulator, LuxR family protein"		1659	4619
MSMEG_3952	conserved hypothetical protein		711	881
MSMEG_2500	conserved hypothetical protein		5958	4808
MSMEG_5967	glucose-methanol-choline oxidoreductase		711	614
MSMEG_5193	"transcriptional regulator, AraC family protein"		289	1593
MSMEG_0869	hypothetical protein		3721	1910
MSMEG_0839	ATP-dependent protease La (LON) domain subfamily protein		82303	20305
MSMEG_2711	[NiFe] hydrogenase maturation protein HypF	hypF	0	0
MSMEG_2735	diaminopimelate epimerase	dapF	12584	18156
MSMEG_0752	"fructose-bisphosphate aldolase, class II"	fbaA	5821	8488
MSMEG_3386	shikimate transporter		0	0
MSMEG_6146	"ISMsm3, transposase"		711	1258
MSMEG_3413	MerR-family transcriptional regulator; this gene contains a frame shift which is not the result of sequencing error; identified by match to protein family HMM PF00376		5669	6864
MSMEG_6254	hypothetical protein		711	721
MSMEG_2591	hypothetical protein		7503	1948
At1g03510	At1g03510		0	0
MSMEG_4606	hypothetical protein		711	672
MSMEG_5866	alcohol dehydrogenase B		3348	2534
Obsolete	Obsolete		879	490
MSMEG_2679	conserved hypothetical protein		382	1303
MSMEG_5292	hypothetical protein		31971	33574
MSMEG_1355	"transcriptional regulator, TetR family protein"		711	1689
MSMEG_1613	"ABC polar amino acid transporter, inner membrane subunit"		3817	9360
MSMEG_3983	L-carnitine dehydratase/bile acid-inducible protein F; this gene contains a frame shift which is not the result of sequencing error; identified by match to protein family HMM PF02515		711	1743
MSMEG_6004	"oxidoreductase, 2-nitropropane dioxygenase family protein"		2088	10880
MSMEG_1225	conserved hypothetical protein		596	704
Obsolete	Obsolete		8462	5247
Empty	Empty		6346	2915
MSMEG_4421	conserved hypothetical protein		921	737
MSMEG_6076	2-C-methyl-D-erythritol 4-phosphate cytidylyltransferase	ispD	89569	110880
Empty	Empty		4796	6098
MSMEG_6281	N-acetylmuramoyl-L-alanine amidase		42340	42417
MSMEG_0362	amidohydrolase 2		4423	7037
MSMEG_1677	aspartate ammonia-lyase	aspA	79396	94513
MSMEG_1663	"transcriptional regulator, AsnC family protein"		13500	17460
MSMEG_3170	conserved domain protein		5590	5432
MSMEG_4142	"transcriptional repressor, TetR family protein, putative"		13125	14080
MSMEG_0454	GntR-family protein transcriptional regulator		9271	5604
At1g06460	At1g06460		711	1108
MSMEG_6202	secreted protein		21127	27954
MSMEG_3111	"extracellular solute-binding protein, family protein 1"		2825	1826
MSMEG_1615	gamma-glutamyltranspeptidase	ggt	7861	3276
MSMEG_4346	conserved hypothetical protein		6871	6991
Obsolete	Obsolete		4302	9563
MSMEG_0887	conserved hypothetical protein		22418	22370
MSMEG_6385	hypothetical oxidoreductase in MprA 5'region		12712	14763
MSMEG_2725	glutamate transporter permease protein GluD		11728	19088
MSMEG_4565	oxidoreductase		5066	1483
MSMEG_1896	beta-ketothiolase		8581	7057
Obsolete	Obsolete		6681	2204
MSMEG_5472	"5,10-methenyltetrahydrofolate synthetase"		1632	3794
Obsolete	Obsolete		2695	1574
MSMEG_1690	putative ECF sigma factor RpoE1		711	1302
MSMEG_2121	multiphosphoryl transfer protein (MTP)		17879	33636
MSMEG_5733	universal stress protein family protein		6344	9586
MSMEG_2926	glycine betaine/carnitine/choline transport ATP-binding protein opuCA		66919	31474
MSMEG_6117	glucarate dehydratase		966	484
MSMEG_0522	pp24 protein		3063	6532
MSMEG_1309	conserved hypothetical protein		3579	7527
MSMEG_2376	conserved hypothetical protein		19837	12699
MSMEG_4528	phosphoadenosine phosphosulfate reductase		20352	25460
At1g01720	At1g01720		606	422
MSMEG_6098	chalcone/stilbene synthase family protein		10756	26847
MSMEG_2813	sensor kinase		5340	5396
MSMEG_5653	cytosine/purine/uracil/thiamine/allantoin permease family protein		7152	3340
MSMEG_2905	transcriptional regulator		4446	6632
MSMEG_4448	transcriptional modulator of MazE		5438	5682
MSMEG_1312	hypothetical protein		711	960
MSMEG_2461	"transporter permease 2, putative"		7851	8730
MSMEG_6423	Glycerophosphoryl diester phosphodiesterase family protein		12938	10468
MSMEG_6844	"trap-t family protein transporter, dctp"		680	462
MSMEG_3900	diaminobutyrate--2-oxoglutarate aminotransferase	ectB	9886	5035
MSMEG_2615	chelatase		7094	5325
Empty	Empty		7254	1005
MSMEG_4691	HNH nuclease		6934	7710
MSMEG_1248	hypothetical protein		5546	2464
Empty	Empty		7344	1381
MSMEG_1479	"methyltransferase, putative, family protein"		1494	4566
MSMEG_5199	putative acyl-CoA dehydrogenase		740	12231
MSMEG_0433	nitrite extrusion protein		39116	13984
MSMEG_1572	"transcriptional regulator, GntR family protein"		577	747
MSMEG_4759	hypothetical protein		7607	7819
MSMEG_3658	conserved hypothetical protein		711	1574
MSMEG_5802	"oxidoreductase, short chain dehydrogenase/reductase family protein"		711	1234
At1g04990	At1g04990		1201	439
MSMEG_0504	carbohydrate kinase		3019	7782
MSMEG_1682	flavin-containing monooxygenase FMO		104563	122387
MSMEG_1625	"amino acid transporter, putative"		711	1252
MSMEG_4255	conserved hypothetical protein		0	0
MSMEG_0272	propanediol utilization protein PduA		1583	447
MSMEG_1664	hypothetical protein		711	693
MSMEG_2531	GntR family protein transcriptional regulator		1165	1250
MSMEG_4722	short-chain dehydrogenase		1687	7065
MSMEG_0444	agmatine deiminase		1898	2797
MSMEG_1780	hypothetical protein		316	707
MSMEG_3120	conserved hypothetical protein		711	920
MSMEG_5365	RNA polymerase sigma-70 factor		711	413
MSMEG_5083	conserved hypothetical protein		14109	17131
MSMEG_5082	DNA-3-methyladenine glycosylase I	tag	6434	6242
MSMEG_2057	"NADH-quinone oxidoreductase, G subunit"	nuoG	2736	759
MSMEG_1087	oligopeptide ABC transporter ATP-binding protein; this gene contains a frame shift which is not the result of sequencing error; identified by match to protein family HMM PF00005		366	319
MSMEG_1507	D-aminopeptidase		711	765
MSMEG_4360	conserved hypothetical protein		2580	4964
MSMEG_0429	putative ferric uptake regulator		89	714
MSMEG_3725	coenzyme PQQ biosynthesis protein A	pqqA	1875	2531
Obsolete	Obsolete		1137	1027
MSMEG_5687	23s ribosomal RNA methyltransferase		4902	1808
At1g03400	At1g03400		3905	589
MSMEG_6073	"RNA methyltransferase, TrmH family protein, group 3"		3316	5294
MSMEG_4798	L-carnitine dehydratase/bile acid-inducible protein F		2090	630
Obsolete	Obsolete		2507	1144
MSMEG_2822	"transposase, truncation"		4155	4587
MSMEG_5217	hypothetical protein		2355	8809
Obsolete	Obsolete		3279	2819
MSMEG_3229	conserved hypothetical protein		32715	34192
Obsolete	Obsolete		711	1113
MSMEG_3778	"phenylalanyl-tRNA synthetase, alpha subunit"	pheS	11736	16294
MSMEG_5145	"extracellular solute-binding protein, family protein 1"		5455	6330
MSMEG_4646	pyruvate synthase		12548	25629
Empty	Empty		13751	2127
MSMEG_2538	MarR-family protein transcriptional regulator		6596	5798
MSMEG_4697	conserved hypothetical protein		987	5366
Empty	Empty		8723	2974
MSMEG_2777	alpha/beta hydrolase fold		6649	8017
MSMEG_5414	"septum formation initiator subfamily protein, putative"		6583	9782
MSMEG_4925	"transcriptional regulator, Ada family protein/DNA-3-methyladenine glycosylase II"		1895	4608
MSMEG_1792	conserved hypothetical protein		17115	12567
MSMEG_2178	integral membrane protein		5239	2159
Obsolete	Obsolete		13347	14587
MSMEG_2524	"ABC transporter, ATP-binding protein"		79638	82257
At1g02960	At1g02960		711	939
Obsolete	Obsolete		711	2028
MSMEG_6845	"trap dicarboxylate transporter, dctm subunit"		711	821
MSMEG_1200	serine/threonine-protein kinase PknD		6091	4447
MSMEG_4552	nitrilotriacetate monooxygenase component A	ssuD	8417	3993
MSMEG_1618	hypothetical protein		414948	631306
Obsolete	Obsolete		2670	3216
MSMEG_0087	glucitol operon repressor		10585	8172
MSMEG_1656	exodeoxyribonuclease III	xth	10525	2672
MSMEG_0491	"transcriptional regulator, LacI family protein"		7813	3263
MSMEG_2549	major facilitator superfamily protein		6648	3897
MSMEG_3200	L-aspartate oxidase	nadB	14305	5361
MSMEG_5629	conserved hypothetical protein		711	1517
MSMEG_1300	hypothetical protein		17009	9585
MSMEG_5522	"transcriptional Regulator, TetR family protein"		2801	11522
MSMEG_0045	hypothetical protein		502	1618
MSMEG_0435	allophanate hydrolase subunit 2		6274	13414
MSMEG_4172	D-ribose-binding periplasmic protein RbsB		9041	7296
MSMEG_4182	arabinose-proton symporter		2616	2023
MSMEG_0683	conserved hypothetical protein		32174	55100
MSMEG_6827	hypothetical protein		13536	4651
MSMEG_0847	NADH-ubiquinone/plastoquinone oxidoreductase chain 4l family protein		13432	26214
MSMEG_2089	cell division ATP-binding protein FtsE	ftsE	27303	11787
At1g05680	At1g05680		711	924
MSMEG_4955	homoserine kinase	thrB	7502	15151
MSMEG_2778	ribonuclease D		62900	14307
MSMEG_5835	fumarate reductase/succinate dehydrogenase flavoprotein		158218	21665
MSMEG_3068	hypothetical protein		55322	76407
MSMEG_3670	"transporter, small multidrug resistance (SMR) family protein"		11352	11252
MSMEG_2049	"putative transcriptional regulator, TetR family protein"		711	680
MSMEG_6062	Fe uptake system permease		711	2718
MSMEG_2548	3-oxoacyl-[acyl-carrier-protein] reductase		711	650
MSMEG_4102	conserved hypothetical protein		1152	396
MSMEG_6382	"oxidoreductase, FAD-binding"		9446	6088
MSMEG_6024	acetoacetyl-CoA synthase		711	2780
Empty	Empty		6676	1352
MSMEG_5717	pyridoxamine 5'-phosphate oxidase family protein		12252	16065
MSMEG_0224	O-methyltransferase MdmC		4689	10973
Empty	Empty		9457	2771
MSMEG_4655	"transcriptional regulator, AraC family protein"		711	656
MSMEG_1386	hypothetical protein		711	743
MSMEG_0478	"secreted protein, putative"		0	0
MSMEG_1734	conserved hypothetical protein		14832	27295
MSMEG_0162	NAD-dependent formate dehydrogenase delta subunit		5742	4114
MSMEG_3045	integral membrane protein		6778	14109
MSMEG_3527	putative HTH-type transcriptional regulator		4693	5921
At1g01540	At1g01540		711	586
MSMEG_4658	sugar ABC transporter substrate-binding protein		1998	9482
MSMEG_3933	conserved hypothetical protein		1808	979
MSMEG_6781	hypothetical protein		6916	1850
MSMEG_4438	hypothetical protein		711	566
MSMEG_0621	low molecular weight protein antigen 7		3135	3599
MSMEG_6851	phosphatidylethanolamine-binding protein		1231	453
Obsolete	Obsolete		711	718
MSMEG_5090	conserved hypothetical protein		3622	7748
MSMEG_4268	cytochrome c oxidase subunit 2		62655	67354
MSMEG_0705	putative permease of the major facilitator superfamily protein		0	0
MSMEG_3375	alcohol dehydrogenase		711	3265
MSMEG_5535	hypothetical protein		711	1216
MSMEG_1921	SEC-C motif domain protein		711	2636
MSMEG_1768	conserved hypothetical protein		24909	7925
Obsolete	Obsolete		711	742
MSMEG_3236	"ABC-type amino acid transport system, permease component"		21247	26111
MSMEG_4204	catalase		711	629
MSMEG_5538	[NADP+] succinate-semialdehyde dehydrogenase		13221	15109
MSMEG_0595	glycolate oxidase		5193	6249
MSMEG_4068	hypothetical protein		4173	1724
Obsolete	Obsolete		145	156
MSMEG_4964	"transcriptional regulator, TetR family protein"		711	1363
At1g02330	At1g02330		0	0
MSMEG_0332	"2-nitropropane dioxygenase, NPD"		711	797
MSMEG_3249	"branched-chain amino acid ABC transporter, permease protein"		8996	11563
MSMEG_0088	phosphoenolpyruvate-protein phosphotransferase	ptsI	3125	2229
MSMEG_2988	carbon-nitrogen hydrolase family protein		711	1050
MSMEG_3156	conserved hypothetical protein		11683	12132
MSMEG_1400	elongation factor G; this gene contains a frame shift which is not the result of sequencing error; identified by match to protein family HMM PF00009; match to protein family HMM TIGR00231		107280	95081
MSMEG_6724	ABC-type cobalt transport system		11158	17787
MSMEG_1612	"extracellular solute-binding protein, family protein 3"		3167	9287
MSMEG_2359	"methionine synthase, vitamin-B12 independent"		4988	8176
Obsolete	Obsolete		3668	1545
MSMEG_1236	Mpr protein		711	844
Empty	Empty		1777	614
MSMEG_3889	conserved hypothetical protein; this gene contains a frame shift which is not the result of sequencing error		6655	9514
MSMEG_6053	"cob(II)yrinic acid a,c-diamide reductase"	bluB	32666	11738
MSMEG_1252	conserved hypothetical protein		7188	13626
MSMEG_6747	oxidoreductase		6847	6152
MSMEG_1980	monooxygenase		10182	9506
MSMEG_5441	methionyl-tRNA synthetase	metG	1424	3557
MSMEG_3918	hypothetical protein		11294	10511
Obsolete	Obsolete		22387	23437
MSMEG_4618	isochorismatase family protein		23947	18185
MSMEG_3434	"peptidyl-prolyl cis-trans isomerase, fkbp-type domain protein"		9014	16024
At1g04420	At1g04420		711	328
MSMEG_1269	Ser/Thr protein phosphatase family protein		3501	7398
MSMEG_2235	amidohydrolase family protein		6257	3014
MSMEG_1883	glycine betaine transporter OpuD		7892	7504
MSMEG_6751	hypothetical protein		17168	8690
Obsolete	Obsolete		15886	19655
MSMEG_1827	"hydrolase, nudix family protein, putative"		11920	7643
MSMEG_6750	hypothetical protein		7358	3931
MSMEG_4531	"sulfate ABC transporter, permease protein CysW"	cysW	9045	3822
Obsolete	Obsolete		5372	1969
Obsolete	Obsolete		12634	2549
MSMEG_0096	peroxisomal hydratase-dehydrogenase-epimerase		61320	32045
MSMEG_5761	cupin domain protein		8599	6063
MSMEG_3648	glycine cleavage system H protein	gcvH	34369	40982
MSMEG_3759	3-methyladenine DNA glycosylase		3537	5859
MSMEG_5178	integral membrane protein		582	2129
MSMEG_3355	conserved hypothetical protein		711	994
MSMEG_1113	glycosyl transferase		4621	1463
MSMEG_0806	hydrolase		2898	725
MSMEG_2561	gluconolactonase		4868	3321
MSMEG_1789	conserved hypothetical protein		336305	159103
MSMEG_4320	alkyl hydroperoxide reductase/ Thiol specific antioxidant/ Mal allergen		15684	22029
MSMEG_1264	prophage Lp1 protein 5		4762	1248
At1g05210	At1g05210		711	957
MSMEG_6015	putative acyl-CoA dehydrogenase		11791	19387
MSMEG_6021	xylose isomerase	xylA	688865	109734
MSMEG_6232	catalase KatA	katA	247659	180541
MSMEG_5253	conserved hypothetical protein		3656	1501
MSMEG_1270	hypothetical protein		2940	4865
MSMEG_1869	hypothetical protein		8708	12975
MSMEG_3475	conserved hypothetical protein		9188	3968
MSMEG_3424	"transcriptional regulator, MerR family protein"		3553	5688
MSMEG_0386	NAD dependent epimerase/dehydratase family protein		11573	6862
MSMEG_5605	"cytochrome bd ubiquinol oxidase, subunit I"		2758	591
MSMEG_1135	hypothetical protein		711	642
Empty	Empty		7490	1383
MSMEG_6346	hypothetical protein		7324	8629
MSMEG_0707	conserved hypothetical protein		2264	936
MSMEG_1361	alpha-mannosidase		1990	3361
MSMEG_3427	metal dependent hydrolase		711	750
MSMEG_3773	acetylornithine aminotransferase	argD	17825	23247
MSMEG_1183	histidine ammonia-lyase	hutH	711	803
MSMEG_3820	hypothetical protein		0	0
MSMEG_2397	"transcriptional regulatory protein, AsnC family protein"		18268	24918
MSMEG_3665	TrkA domain protein		2588	4826
MSMEG_5466	oxidoreductase		711	886
At1g04690	At1g04690		711	651
MSMEG_2393	NAD-dependent glycerol-3-phosphate dehydrogenase	gpsA	5324	13114
MSMEG_4854	"peptidase, M24 family protein"		1783	1047
MSMEG_4997	"ABC transporter, ATP-binding protein OppD"	oppD	3850	2737
MSMEG_6609	hypothetical protein		13327	5314
MSMEG_1170	conserved domain protein		5875	1463
MSMEG_3503	conserved hypothetical protein		6466	5360
MSMEG_2039	putative transcriptional regulator		2647	3413
Obsolete	Obsolete		711	775
MSMEG_6772	homoserine O-acetyltransferase		2117	1602
MSMEG_2100	peptidase family protein M20/M25/M40		711	1221
MSMEG_0041	conserved hypothetical protein		0	0
MSMEG_5700	secreted protein		108051	119560
MSMEG_5613	probable conserved transmembrane protein		1181	1193
MSMEG_5362	hypothetical protein		2496	3871
MSMEG_3461	catalase/peroxidase HPI	katG	19761	11138
MSMEG_4869	LAO/AO transport system ATPase		0	0
Obsolete	Obsolete		1283	445
MSMEG_2488	[NADP+] succinate-semialdehyde dehydrogenase		2781	1921
MSMEG_2442	ribonuclease HII		3462	4434
Obsolete	Obsolete		3500	2461
MSMEG_0884	glyoxalase family protein		5351	3909
MSMEG_5375	GntR-family protein transcriptional regulator		3171	4625
At1g02700	At1g02700		711	738
MSMEG_3043	aspartate carbamoyltransferase	pyrB	1668	6026
MSMEG_4710	dihydrolipoamide acetyltransferase		2249	580
MSMEG_0643	"extracellular solute-binding protein, family protein 5, putative"		46914	49223
MSMEG_5167	major facilitator superfamily protein MFS_1		711	343
MSMEG_6425	rhodanese-like domain protein		10903	14754
Obsolete	Obsolete		3869	1693
MSMEG_6419	conserved hypothetical protein		7013	4363
Obsolete	Obsolete		1486	1910
Obsolete	Obsolete		2809	2030
MSMEG_1591	TnpC protein		3166	8920
MSMEG_1421	hypothetical protein		197109	346143
MSMEG_5864	cytochrome P450 51		1763	2214
MSMEG_5028	HIT family protein		14116	17389
MSMEG_5955	"protein-tyrosine kinase, putative"		6762	5340
Empty	Empty		5663	1748
MSMEG_6629	"malonate decarboxylase, epsilon subunit"	mdcH	5319	4876
MSMEG_5019	regulatory protein		5618	5248
MSMEG_4570	conserved hypothetical protein		9441	7236
MSMEG_4137	hypothetical protein		1460	532
MSMEG_1550	PduH protein		6539	7810
MSMEG_2660	"transcriptional regulator, AsnC family protein"		7530	12198
MSMEG_3919	hypothetical protein		7582	5748
At1g04970	At1g04970		711	1096
Obsolete	Obsolete		3881	1704
MSMEG_0810	putative pyrimidine permease RutG		8708	9978
Obsolete	Obsolete		4414	5755
Empty	Empty		7067	3600
MSMEG_0065	conserved hypothetical protein		622637	1276962
MSMEG_4983	"transcriptional regulator, TetR family protein"		7716	3506
MSMEG_6455	conserved hypothetical protein		7579	2448
Obsolete	Obsolete		8697	4573
MSMEG_4171	ribose transport system permease protein RbsC		7066	5815
MSMEG_6263	glutamate synthase family protein		8101	5716
MSMEG_0278	hypothetical protein		9110	2694
Obsolete	Obsolete		4829	1550
Obsolete	Obsolete		6644	4839
MSMEG_3023	conserved hypothetical protein; this gene contains a frame shift which is not the result of sequencing error		5456	13106
MSMEG_1608	glycosyl transferase		711	891
MSMEG_6822	beta-lactamase		32904	43592
MSMEG_6746	"oxidoreductase, aldo/keto reductase family protein"		31076	50402
MSMEG_1564	"lignostilbene-alpha,beta-dioxygenase"		3182	492
MSMEG_2708	hypothetical protein		18582	9543
MSMEG_4045	muconolactone delta-isomerase		6048	5102
Obsolete	Obsolete		26228	22834
MSMEG_2840	conserved hypothetical protein		711	9495
At1g05510	At1g05510		2514	1085
MSMEG_3463	putative esterase		319638	47745
MSMEG_4097	acyl-CoA dehydrogenase domain protein		89610	15251
MSMEG_3802	tetratricopeptide repeat family protein		3377	4742
MSMEG_5412	immunogenic protein MPT63		69372	112657
MSMEG_1067	conserved hypothetical protein		2620	5596
MSMEG_0832	peptide deformylase	def	30677	37958
MSMEG_3322	hypothetical protein		3469	1289
MSMEG_5651	"transcriptional regulator, LuxR family protein"		711	1079
MSMEG_3422	"D-isomer specific 2-hydroxyacid dehydrogenase, NAD-binding"		7183	3718
MSMEG_0766	phosphoribosylglycinamide formyltransferase 2	purT	711	2580
MSMEG_1297	hydroxydechloroatrazine ethylaminohydrolase		14702	17610
Obsolete	Obsolete		6861	6686
MSMEG_3484	cupin domain protein		711	575
MSMEG_4765	"transcriptional regulator, MerR family protein"		8221	12958
Empty	Empty		2756	430
MSMEG_0259	enoyl-CoA hydratase/isomerase		711	948
Obsolete	Obsolete		3332	3099
MSMEG_2588	cobyric acid synthase CobQ	cobQ	3777	6119
MSMEG_4021	hypothetical protein		5599	1445
MSMEG_2722	hydrogenase nickel insertion protein HypA	hypA	3036	4517
Obsolete	Obsolete		711	812
MSMEG_6830	conserved hypothetical protein		1498	370
At1g02305	At1g02305		0	0
MSMEG_1830	lppg:fo 2-phospho-l-lactate transferase	cofD	711	1944
MSMEG_2450	adenosylmethionine--8-amino-7-oxononanoate transaminase		82908	64802
MSMEG_3536	sugar transport protein		9636	6624
MSMEG_6890	antibiotic biosynthesis monooxygenase domain protein		4300	2407
MSMEG_6544	"transport-associated, putative"		71297	75708
MSMEG_5971	conserved hypothetical protein		711	1209
Obsolete	Obsolete		711	911
MSMEG_2979	ABC transporter ATP-binding protein		68878	87471
MSMEG_4150	4-hydroxy-2-oxovalerate aldolase		1379	1388
MSMEG_6641	nitrilotriacetate monooxygenase component A		711	577
MSMEG_0201	hypothetical protein		711	771
MSMEG_2020	"hyi family protein, authentic frameshift; this gene contains a frame shift which is not the result of sequencing error; identified by similarity to RF:NP_457306.1"		4854	4836
MSMEG_2271	hydrogenase accessory protein HypB	hypB	8021	7058
MSMEG_3662	mannose-binding lectin		12422	12862
MSMEG_6105	cell division protein		20585	25124
MSMEG_3544	conserved hypothetical protein		49392	54655
MSMEG_3519	"oxidoreductase, 2-nitropropane dioxygenase family protein"		664	1027
MSMEG_3432	choline dehydrogenase		1119	961
MSMEG_2632	SAM-dependent methyltransferase		395	730
MSMEG_1871	conserved hypothetical protein		3750	4096
Obsolete	Obsolete		1393	2491
MSMEG_3653	hypothetical protein		5633	3261
At1g06010	At1g06010		0	0
Obsolete	Obsolete		5721	3870
MSMEG_3155	band 7 protein		10130	13177
MSMEG_5392	"K+-transporting ATPase, A subunit"	kdpA	3419	1111
MSMEG_5325	hypothetical protein		9399	9691
MSMEG_2158	hypothetical protein		3862	1687
MSMEG_3071	"riboflavin synthase, alpha subunit"	ribE	10273	17120
MSMEG_3286	methyltransferase		7149	7005
MSMEG_6710	"hydrolase, alpha/beta fold family protein"		711	1000
MSMEG_1686	NPL/P60-family protein secreted protein		711	2315
MSMEG_5810	putative monooxygenase		565	327
MSMEG_1637	periplasmic sensor signal transduction histidine kinase		18634	19461
Obsolete	Obsolete		18539	22352
MSMEG_6569	conserved hypothetical protein		711	2433
MSMEG_1722	hypothetical protein		25304	15682
Empty	Empty		7187	2963
MSMEG_1351	cyclopropane-fatty-acyl-phospholipid synthase 1		16257	18387
MSMEG_4715	acyl-CoA dehydrogenase		5123	4409
MSMEG_0619	ppe family protein		7129	5782
MSMEG_4306	conserved hypothetical protein		9012	8417
Obsolete	Obsolete		6203	6528
MSMEG_6380	hypothetical protein		11169	19042
MSMEG_2059	NADH-quinone oxidoreductase chain e		11120	3922
At1g04930	At1g04930		2889	5499
MSMEG_3384	isoflavone reductase		0	0
MSMEG_6854	3-isopropylmalate dehydratase large subunit		3088	1153
MSMEG_5493	acetyl-/propionyl-coenzyme A carboxylase alpha chain		2516	2956
Empty	Empty		6325	3619
MSMEG_2586	"conserved hypothetical protein, putative"		3584	545
MSMEG_2541	ribosome recycling factor	frr	20685	21173
Obsolete	Obsolete		7517	1943
MSMEG_3762	ABC transporter ATP-binding protein		17057	4919
MSMEG_1140	glycerol-3-phosphate dehydrogenase 2 [NAD(P)+] (NAD(P)H-dependent glycerol-3-phosphate dehydrogenase 2)		11180	3629
MSMEG_1890	3-phosphoshikimate 1-carboxyvinyltransferase	aroA	3661	7851
MSMEG_0479	hypothetical protein		6436	4720
MSMEG_5406	hypothetical protein		73502	133340
MSMEG_5772	"cytospin-A, putative"		711	1456
MSMEG_5346	TetR-family protein transcriptional regulator		711	1186
MSMEG_2427	protein-P-II uridylyltransferase	glnD	15536	38686
MSMEG_0622	putative DNA-binding protein		29909	8563
MSMEG_0288	"FAD dependent oxidoreductase, putative"		4695	1497
MSMEG_1665	aldehyde dehydrogenase (NAD) family protein		6505	8475
MSMEG_2873	3-ketosteroid-delta4		4341	1345
Obsolete	Obsolete		6686	5642
MSMEG_2964	adenine phosphoribosyltransferase		2171	2808
MSMEG_0542	antar domain protein		15738	16597
At1g03940	At1g03940		23236	6863
MSMEG_5903	"oxidoreductase, short chain dehydrogenase/reductase family protein"		7570	20107
MSMEG_0289	alpha/beta hydrolase fold family protein		892416	197722
MSMEG_1238	"type III restriction enzyme, res subunit"		6954	6713
MSMEG_5602	conserved hypothetical protein		7055	4484
MSMEG_2482	hypothetical protein		4951	2841
MSMEG_4976	isochorismatase hydrolase		15696	20721
MSMEG_4119	3-hydroxybutyryl-CoA dehydratase		831	892
MSMEG_0566	aliphatic amidase		8700	5174
MSMEG_2550	glyoxylate reductase		6584	2006
MSMEG_5114	acyl-CoA synthase		3826	6183
MSMEG_1544	PduO protein		77167	79830
MSMEG_3568	conserved hypothetical protein		4572	2671
Obsolete	Obsolete		711	2941
MSMEG_2363	amino acid-binding ACT		2216	6091
Empty	Empty		4368	1027
MSMEG_4099	ABC transporter permease protein		711	580
MSMEG_3247	branched-chain amino acid ABC transporter substrate-binding protein		15163	23062
MSMEG_2050	"NADH-quinone oxidoreductase, N subunit"	nuoN	0	0
MSMEG_4218	possible conserved transmembrane protein		41727	59036
MSMEG_1301	NanT3		711	809
MSMEG_6348	hypothetical protein		2416	5935
MSMEG_2453	"transcriptional regulator, GntR family protein"		5461	5230
At1g06200	At1g06200		719	507
MSMEG_1846	"polysulphide reductase, NrfD"		711	528
MSMEG_5250	CalR9 protein		5554	11534
Obsolete	Obsolete		6442	16770
Empty	Empty		44984	3173
MSMEG_1716	"IS3 family protein element, transposase orfA"		4122	1276
MSMEG_5221	GCN5-related N-acetyltransferase		2834	3302
MSMEG_5048	conserved hypothetical protein		9965	14612
MSMEG_6758	transport integral membrane protein		592408	627486
MSMEG_3084	"glyceraldehyde-3-phosphate dehydrogenase, type I"	gap	49339	50750
MSMEG_0680	UDP-glucose 6-dehydrogenase		0	0
MSMEG_0395	hypothetical protein		711	1998
MSMEG_1752	hypothetical protein		3338	2124
MSMEG_4489	conserved hypothetical protein		8829	6955
MSMEG_0343	TetR-family protein transcriptional regulator		6131	644
MSMEG_3654	ATPase SecA2		3827	4823
MSMEG_2529	glyoxylate reductase		711	1351
MSMEG_3605	sorbitol dehydrogenase		482	1491
Obsolete	Obsolete		0	0
MSMEG_2792	Clp amino terminal domain protein		880	1001
MSMEG_5337	"putative regulatory protein, FmdB family; this gene contains a frame shift which is not the result of sequencing error; identified by match to protein family HMM TIGR02605"		5695	1209
Obsolete	Obsolete		1775	584
MSMEG_0530	short chain dehydrogenase		8049	16884
At1g02870	At1g02870		0	0
MSMEG_2346	phytoene synthase		19087	5984
MSMEG_0531	putative acyl-CoA dehydrogenase		3987	4409
MSMEG_0627	"glycosyl transferase, family protein 39"		711	546
MSMEG_5500	hypothetical protein		2839	2168
MSMEG_1221	rifampin ADP-ribosyl transferase		5124	2511
Obsolete	Obsolete		3554	1459
MSMEG_5691	conserved hypothetical protein		4813	10578
MSMEG_2150	putative transposition helper protein		711	810
Obsolete	Obsolete		711	449
MSMEG_0822	cytochrome P450		711	1109
MSMEG_1770	conserved hypothetical protein		323288	106518
MSMEG_0944	"DNA binding domain, excisionase family protein"		54598	62420
MSMEG_4714	MoaC domain protein		8196	6952
MSMEG_5581	conserved hypothetical integral membrane protein		38570	8903
Empty	Empty		5896	2501
MSMEG_0876	short chain dehydrogenase		4386	9681
MSMEG_0489	racemase		8130	2852
MSMEG_3202	hypothetical protein		3733	1715
MSMEG_4492	amidase		9677	9281
MSMEG_4900	Pks14 protein		29331	25348
MSMEG_3469	TetR family protein transcriptional regulator		3899	5793
MSMEG_5353	putative methyltransferase		6766	2961
At1g02690	At1g02690		711	777
MSMEG_6221	integral membrane protein		2590	8532
MSMEG_3220	"tryptophan synthase, beta subunit"	trpB	12860	16377
MSMEG_3222	prolipoprotein diacylglyceryl transferase		10790	15847
Empty	Empty		7558	2914
MSMEG_3791	ribosomal protein L20	rplT	27571	27599
MSMEG_4271	conserved hypothetical protein		13227	8978
MSMEG_2279	3-hydroxyacyl-CoA dehydrogenase type-2		41457	5339
Obsolete	Obsolete		39701	6414
MSMEG_3753	hydrolase		13342	11199
MSMEG_6027	major facilitator superfamily protein MFS_1		711	2029
MSMEG_0645	"putative beta-1,3-glucanase"		33192	43040
Obsolete	Obsolete		6494	5215
MSMEG_4811	conserved hypothetical protein		2886	4135
MSMEG_6864	putative transcription regulator		711	1485
MSMEG_5942	AMP-dependent synthetase and ligase		711	509
MSMEG_2981	"branched-chain amino acid ABC-type transport system, permease component"		55566	121006
MSMEG_2395	D-alanine--D-alanine ligase		5738	7632
MSMEG_4187	conserved hypothetical protein		8161	8012
MSMEG_3029	"peptidase, A24 (type IV prepilin peptidase) family protein"		2399	4310
MSMEG_0570	conserved hypothetical protein		22642	25870
MSMEG_6903	"transcriptional regulator, PadR family protein"		41696	91957
MSMEG_3784	"transcriptional regulator, IclR family protein"		3624	998
At1g01980	At1g01980		1654	421
MSMEG_6813	amidohydrolase 2		1353	517
MSMEG_2465	adenine deaminase		711	5357
MSMEG_1978	chaperonin GroL	groL	597096	150048
MSMEG_5739	putative long-chain fatty-acid--CoA ligase		1511	3292
MSMEG_0101	conserved hypothetical protein		3688	8515
Obsolete	Obsolete		2621	475
MSMEG_0336	conserved hypothetical protein		711	763
MSMEG_4566	conserved 13e12 repeat family protein; this gene contains a frame shift which is not the result of sequencing error		10558	2076
MSMEG_1159	ABC transporter component A		452	513
MSMEG_3230	"ABC transporter, CydDC cysteine exporter (CydDC-E) family, permease/ATP-binding protein CydC; this gene contains a frame shift which is not the result of sequencing error; identified by match to protein family HMM PF00005; match to protein family HMM TIGR02868"		5673	10416
MSMEG_1721	"IS1137, transposase orfB"		174	974
MSMEG_1519	translation initiation factor IF-1	infA	112923	111854
MSMEG_6343	conserved hypothetical protein		6072	11752
MSMEG_2489	"transcriptional regulator, GntR family protein, putative"		711	3491
Empty	Empty		4994	585
MSMEG_1481	methyltransferase		711	694
MSMEG_6239	"1,3-propanediol dehydrogenase"		711	14236
MSMEG_6297	aldehyde dehydrogenase		711	955
MSMEG_4409	hypothetical protein		711	551
MSMEG_3127	"conserved protein, DUF59"		15874	16018
MSMEG_4414	conserved hypothetical protein		711	769
Obsolete	Obsolete		711	629
At1g04400	At1g04400		711	146
MSMEG_0774	flavin-dependent oxidoreductase; this gene contains a frame shift which is not the result of sequencing error		711	780
MSMEG_2675	"ISMsm8, transposase"		711	1062
MSMEG_4986	"glycosyl transferase, family protein 39"		711	585
Empty	Empty		14211	2524
MSMEG_6620	conserved hypothetical protein		9798	7783
Obsolete	Obsolete		711	808
MSMEG_5201	"regulatory protein GntR, HTH"		5810	5520
MSMEG_6843	NAD-dependent epimerase/dehydratase		711	1241
MSMEG_5781	"phosphate ABC transporter, permease protein PstC"	pstC	12475	18308
MSMEG_5897	virulence factor mce family protein		2215	6513
MSMEG_0557	hypothetical protein		19959	23324
MSMEG_1800	hypothetical protein		5054	1615
MSMEG_5105	hypothetical protein		1753	1859
MSMEG_2917	hypothetical protein		711	792
MSMEG_0732	chaperone ClpB		1511	7869
MSMEG_5983	glucose-1-phosphate thymidylyltransferase	rfbA	711	1004
MSMEG_0126	mandelate racemase/muconate lactonizing enzyme		0	0
MSMEG_3405	methylenomycin A resistance protein		711	601
MSMEG_2937	pyridoxine biosynthesis protein		25912	28097
Obsolete	Obsolete		23607	31390
MSMEG_1962	hypothetical protein		2799	4650
MSMEG_6859	oxidoreductase		3979	1113
At1g06170	At1g06170		711	938
MSMEG_3306	zinc-binding alcohol dehydrogenase		3176	1872
MSMEG_6504	conserved hypothetical protein		711	1309
MSMEG_4339	tetratricopeptide repeat family protein		2403	2572
MSMEG_5672	citrate synthase I	gltA	67546	70969
Obsolete	Obsolete		2143	1162
Obsolete	Obsolete		8419	2820
MSMEG_4699	NAD-glutamate dehydrogenase		3552	13639
MSMEG_4795	ABC-transporter integral membrane protein		711	1528
MSMEG_5586	conserved hypothetical protein		711	1837
MSMEG_2081	putative acyl-CoA dehydrogenase		73265	103718
MSMEG_1266	ankyrin-repeat containing protein		4926	5796
Obsolete	Obsolete		13492	12016
MSMEG_1342	conserved hypothetical protein		32416	37768
MSMEG_0986	RemM protein		41970	44008
At1g03590	At1g03590		711	2892
Obsolete	Obsolete		2159	12579
MSMEG_5798	phosphoribosylformylglycinamidine cyclo-ligase	purM	28666	42589
MSMEG_4477	"hydrolase, alpha/beta hydrolase fold family protein"		3278	6140
MSMEG_3963	hypothetical protein		3410	1362
MSMEG_3161	conserved hypothetical protein		711	1010
MSMEG_2388	"3-isopropylmalate dehydratase, small subunit"	leuD	34794	36459
MSMEG_5314	conserved hypothetical protein		2365	5913
MSMEG_0941	"AP endonuclease, family protein 2"		711	7880
Obsolete	Obsolete		5219	3478
MSMEG_5995	P450 heme-thiolate protein		3839	7037
MSMEG_0709	chaperone protein DnaK	dnaK	16905	16340
MSMEG_6791	3-hydroxybutyryl-CoA dehydrogenase		7780	9052
MSMEG_0721	RemQ protein; this gene contains a frame shift which is not the result of sequencing error		3496	3066
MSMEG_0703	conserved hypothetical protein		7632	8614
MSMEG_2403	ATP-dependent DNA helicase RecG	recG	4585	6205
MSMEG_6670	"ABC transporter, permease protein, putative"		9217	4201
MSMEG_6060	permease		2955	3088
MSMEG_5663	sensor-type histidine kinase PrrB		8163	5696
MSMEG_0163	conserved hypothetical protein		88269	33948
Obsolete	Obsolete		20436	9916
MSMEG_2629	ribosome-binding factor A	rbfA	47384	71125
MSMEG_6676	probable conserved transmembrane protein		2976	4259
At1g05970	At1g05970		0	0
MSMEG_5795	4-amino-4-deoxychorismate lyase		3365	13735
MSMEG_6871	isomerase		6167	8337
Obsolete	Obsolete		49410	6560
MSMEG_2589	conserved hypothetical protein		9217	6482
MSMEG_4326	acyl carrier protein	acpP	84614	132949
MSMEG_2943	crossover junction endodeoxyribonuclease RuvC	ruvC	50849	13639
MSMEG_4126	"hydrolase, isochorismatase family protein"		14643	10022
MSMEG_0260	DNA-binding protein		8955	7455
MSMEG_2752	sigma factor SigB		108892	139845
MSMEG_1836	"mannose-6-phosphate isomerase, class I"	manA	10284	12403
MSMEG_1187	N-acyl-D-aspartate deacylase		132315	17792
MSMEG_5289	hypothetical protein		0	0
MSMEG_3522	dopamine receptor D4		11997	13332
MSMEG_6434	conserved hypothetical protein		10260	19310
MSMEG_0868	hypothetical protein		46944	5891
Obsolete	Obsolete		2454	542
MSMEG_5339	nitrile hydratase regulator1		711	1561
MSMEG_3789	inner membrane permease YgbN		5325	1379
MSMEG_1197	"transcriptional regulator, LuxR family protein"		3717	1751
Obsolete	Obsolete		5138	2446
MSMEG_4679	hypothetical protein		2651	11082
MSMEG_4248	1-acylglycerol-3-phosphate O-acyltransferase		44779	67564
At1g05055	At1g05055		0	0
MSMEG_4386	ABC transporter permease protein		711	505
MSMEG_5725	PLP-dependent aminotransferases		711	2620
MSMEG_5908	acyl-CoA synthase		711	726
MSMEG_3865	hypothetical protein		2604	916
MSMEG_5165	integral membrane protein		2980	6605
MSMEG_5301	transcriptional regulator		1186	4952
MSMEG_1669	"succinate dehydrogenase, iron-sulfur protein"	sdhB	47744	58168
MSMEG_4110	3-hydroxyacyl-CoA dehydrogenase		711	578
MSMEG_3056	ABC transporter ATP-binding protein		711	1431
MSMEG_1850	L-seryl-tRNA selenium transferase	selA	711	1210
MSMEG_5593	pyruvate dehydrogenase		2290	4778
MSMEG_6652	hypothetical protein		0	0
MSMEG_4070	"transcriptional regulator, TetR family protein, putative"		2487	2034
MSMEG_2901	conserved hypothetical protein		3600	1377
MSMEG_0061	ftsk/spoiiie family protein		11276	22371
Obsolete	Obsolete		711	2565
MSMEG_2625	transcription termination factor NusA	nusA	10377	10559
MSMEG_3985	integral membrane transport protein		711	670
MSMEG_2824	"IS1549, transposase"		11249	13061
MSMEG_0421	hypothetical protein		711	1325
Obsolete	Obsolete		711	1694
Obsolete	Obsolete		7367	8895
At1g02920	At1g02920		711	732
MSMEG_1156	dihydrodipicolinate synthetase		708	824
Obsolete	Obsolete		2559	1020
MSMEG_5455	pe family protein		711	816
MSMEG_2490	decarboxylase		10155	10173
Obsolete	Obsolete		3183	1619
Obsolete	Obsolete		2422	570
MSMEG_1372	ABC transporter ATP-binding protein		188	649
MSMEG_0473	"transcriptional regulator, LuxR family protein"		2942	4322
MSMEG_3952	conserved hypothetical protein		956	492
MSMEG_2500	conserved hypothetical protein		6845	3903
MSMEG_5967	glucose-methanol-choline oxidoreductase		1988	3466
MSMEG_5193	"transcriptional regulator, AraC family protein"		711	1079
MSMEG_0424	Hsp20/alpha crystallin family protein		711	906
MSMEG_4040	nitroreductase		711	1772
Empty	Empty		4078	5160
Obsolete	Obsolete		711	4202
MSMEG_3691	galactose-1-phosphate uridylyltransferase	galT	803	841
MSMEG_6379	"transporter, major facilitator family protein"		711	1304
MSMEG_1475	conserved hypothetical protein		2402	10923
MSMEG_5016	conserved domain protein		25197	25371
Obsolete	Obsolete		6127	13919
MSMEG_1595	putative oxidoreductase		1288	1367
At1g03100	At1g03100		0	0
MSMEG_3609	hydride transferase 1		5308	7758
MSMEG_3012	acetyl-CoA acetyltransferases		5515	4923
MSMEG_3667	para-nitrobenzyl esterase		9923	10418
MSMEG_4179	probable conserved integral membrane protein		22990	14476
MSMEG_5292	hypothetical protein		41427	41528
MSMEG_1355	"transcriptional regulator, TetR family protein"		3765	6045
MSMEG_1613	"ABC polar amino acid transporter, inner membrane subunit"		4782	9262
MSMEG_3983	L-carnitine dehydratase/bile acid-inducible protein F; this gene contains a frame shift which is not the result of sequencing error; identified by match to protein family HMM PF02515		5554	6832
MSMEG_6004	"oxidoreductase, 2-nitropropane dioxygenase family protein"		10817	4819
MSMEG_1225	conserved hypothetical protein		10290	3459
Obsolete	Obsolete		2687	5095
Empty	Empty		4687	5192
MSMEG_5069	sec-independent translocase		19027	20900
MSMEG_6176	2-dehydro-3-deoxy-6-phosphogalactonate aldolase		4709	5403
MSMEG_1313	secreted protein		7373	5136
MSMEG_5025	putative transcriptional regulator		6094	2022
MSMEG_5652	alpha/beta hydrolase fold		711	2610
MSMEG_4591	hypothetical protein		4159	6592
MSMEG_0325	conserved hypothetical protein		3870	1379
MSMEG_6706	hypothetical protein		2039	927
Obsolete	Obsolete		36886	49893
MSMEG_1268	nudix hydrolase		4904	13412
At1g01225	At1g01225		711	585
MSMEG_0998	"oxidoreductase, molybdopterin binding"		755	450
MSMEG_4103	alkanesulfonate monooxygenase		4634	4513
MSMEG_3283	membrane transport protein		7058	2144
MSMEG_2756	conserved hypothetical protein		248971	322327
Obsolete	Obsolete		6934	17773
MSMEG_0887	conserved hypothetical protein		23146	32349
MSMEG_6385	hypothetical oxidoreductase in MprA 5'region		15425	21595
MSMEG_2725	glutamate transporter permease protein GluD		68545	28354
MSMEG_4565	oxidoreductase		1269	512
MSMEG_1896	beta-ketothiolase		9461	6194
Obsolete	Obsolete		711	27312
MSMEG_5472	"5,10-methenyltetrahydrofolate synthetase"		7586	5553
MSMEG_5688	"regulatory protein, MarR"		4104	1960
MSMEG_2246	conserved hypothetical protein		1773	4166
MSMEG_0019	amino acid adenylation		6435	506
MSMEG_5075	ABC transporter ATP-binding protein		711	717
MSMEG_5233	RmlD substrate binding domain superfamily protein		711	1615
MSMEG_6079	DNA repair protein RadA	radA	2070	3100
MSMEG_1359	DeoR-family protein transcriptional regulator		711	515
Obsolete	Obsolete		6516	650
MSMEG_0453	shikimate kinase	aroK	10043	4817
MSMEG_5300	short-chain type dehydrogenase/reductase		523	882
At1g05030	At1g05030		1185	1001
MSMEG_5427	ribose-phosphate pyrophosphokinase		41381	49243
MSMEG_6012	putative acyl-CoA dehydrogenase		711	752
MSMEG_6410	Rieske 2Fe-2S family protein		5982	10671
MSMEG_4064	zinc-binding alcohol dehydrogenase		3719	1167
MSMEG_4448	transcriptional modulator of MazE		5318	5054
MSMEG_1312	hypothetical protein		711	473
MSMEG_2461	"transporter permease 2, putative"		711	948
MSMEG_6423	Glycerophosphoryl diester phosphodiesterase family protein		7738	17867
MSMEG_6844	"trap-t family protein transporter, dctp"		711	503
MSMEG_3900	diaminobutyrate--2-oxoglutarate aminotransferase	ectB	711	3875
MSMEG_2615	chelatase		563	5454
Empty	Empty		3636	1720
MSMEG_0869	hypothetical protein		711	70
MSMEG_0839	ATP-dependent protease La (LON) domain subfamily protein		716	2085
MSMEG_2711	[NiFe] hydrogenase maturation protein HypF	hypF	711	790
MSMEG_2735	diaminopimelate epimerase	dapF	14841	18864
MSMEG_0752	"fructose-bisphosphate aldolase, class II"	fbaA	5793	8094
MSMEG_3386	shikimate transporter		0	0
MSMEG_6146	"ISMsm3, transposase"		711	1115
MSMEG_3413	MerR-family transcriptional regulator; this gene contains a frame shift which is not the result of sequencing error; identified by match to protein family HMM PF00376		8699	5361
MSMEG_6254	hypothetical protein		932	411
MSMEG_2591	hypothetical protein		711	3405
At1g03510	At1g03510		711	840
MSMEG_4606	hypothetical protein		711	799
MSMEG_5866	alcohol dehydrogenase B		711	826
Obsolete	Obsolete		711	679
MSMEG_2679	conserved hypothetical protein		4960	3720
MSMEG_0272	propanediol utilization protein PduA		2301	2373
MSMEG_1664	hypothetical protein		3130	2161
MSMEG_2531	GntR family protein transcriptional regulator		1503	1914
MSMEG_4722	short-chain dehydrogenase		5391	6331
MSMEG_0444	agmatine deiminase		711	1587
MSMEG_1780	hypothetical protein		3794	1812
MSMEG_3120	conserved hypothetical protein		6823	1505
MSMEG_5365	RNA polymerase sigma-70 factor		0	0
MSMEG_4421	conserved hypothetical protein		1246	1546
MSMEG_6076	2-C-methyl-D-erythritol 4-phosphate cytidylyltransferase	ispD	79142	105253
Empty	Empty		4522	2071
MSMEG_6281	N-acetylmuramoyl-L-alanine amidase		44705	46716
MSMEG_0362	amidohydrolase 2		711	1642
MSMEG_1677	aspartate ammonia-lyase	aspA	110328	131254
MSMEG_1663	"transcriptional regulator, AsnC family protein"		11994	23206
MSMEG_3170	conserved domain protein		5264	8520
MSMEG_4142	"transcriptional repressor, TetR family protein, putative"		11869	13967
MSMEG_0454	GntR-family protein transcriptional regulator		4223	9111
At1g06460	At1g06460		4	5
MSMEG_6202	secreted protein		29745	18510
MSMEG_3111	"extracellular solute-binding protein, family protein 1"		2752	7651
MSMEG_1615	gamma-glutamyltranspeptidase	ggt	3810	5601
MSMEG_4346	conserved hypothetical protein		5182	7202
MSMEG_5217	hypothetical protein		6071	5725
Obsolete	Obsolete		711	379
MSMEG_3229	conserved hypothetical protein		41666	45122
Obsolete	Obsolete		5613	5299
MSMEG_3778	"phenylalanyl-tRNA synthetase, alpha subunit"	pheS	14548	17393
MSMEG_5145	"extracellular solute-binding protein, family protein 1"		19081	8271
MSMEG_4646	pyruvate synthase		15473	22719
Empty	Empty		6681	3389
Obsolete	Obsolete		5042	1639
MSMEG_1690	putative ECF sigma factor RpoE1		11303	6704
MSMEG_2121	multiphosphoryl transfer protein (MTP)		16629	27105
MSMEG_5733	universal stress protein family protein		68685	20738
MSMEG_2926	glycine betaine/carnitine/choline transport ATP-binding protein opuCA		42570	19388
MSMEG_6117	glucarate dehydratase		2744	599
MSMEG_0522	pp24 protein		7945	2531
MSMEG_1309	conserved hypothetical protein		3492	8097
MSMEG_2376	conserved hypothetical protein		21407	15164
MSMEG_4528	phosphoadenosine phosphosulfate reductase		25990	35848
At1g01720	At1g01720		711	1176
MSMEG_6098	chalcone/stilbene synthase family protein		8327	12426
MSMEG_2813	sensor kinase		2305	1820
MSMEG_5653	cytosine/purine/uracil/thiamine/allantoin permease family protein		29125	12698
MSMEG_2905	transcriptional regulator		9945	5311
MSMEG_1618	hypothetical protein		465937	712695
Obsolete	Obsolete		10275	2685
MSMEG_0087	glucitol operon repressor		8850	12349
MSMEG_1656	exodeoxyribonuclease III	xth	999	537
MSMEG_0491	"transcriptional regulator, LacI family protein"		6145	4907
MSMEG_2549	major facilitator superfamily protein		6089	6803
MSMEG_3200	L-aspartate oxidase	nadB	8590	7691
MSMEG_5629	conserved hypothetical protein		6253	5651
MSMEG_4691	HNH nuclease		6575	4344
MSMEG_1248	hypothetical protein		18029	16540
Empty	Empty		3467	1816
MSMEG_1479	"methyltransferase, putative, family protein"		3880	4252
MSMEG_5199	putative acyl-CoA dehydrogenase		9973	6572
MSMEG_0433	nitrite extrusion protein		28719	9091
MSMEG_1572	"transcriptional regulator, GntR family protein"		2873	2579
MSMEG_4759	hypothetical protein		4424	6195
MSMEG_3658	conserved hypothetical protein		711	749
MSMEG_5802	"oxidoreductase, short chain dehydrogenase/reductase family protein"		1483	848
At1g04990	At1g04990		711	692
MSMEG_0504	carbohydrate kinase		711	4252
MSMEG_1682	flavin-containing monooxygenase FMO		90480	117394
MSMEG_1625	"amino acid transporter, putative"		711	1134
MSMEG_4255	conserved hypothetical protein		711	743
MSMEG_3670	"transporter, small multidrug resistance (SMR) family protein"		2511	4939
MSMEG_2049	"putative transcriptional regulator, TetR family protein"		6442	3477
MSMEG_6062	Fe uptake system permease		1515	6892
MSMEG_2548	3-oxoacyl-[acyl-carrier-protein] reductase		0	0
MSMEG_4102	conserved hypothetical protein		0	0
MSMEG_6382	"oxidoreductase, FAD-binding"		161	2955
MSMEG_6024	acetoacetyl-CoA synthase		711	2961
Empty	Empty		4373	1313
MSMEG_5083	conserved hypothetical protein		12029	14521
MSMEG_5082	DNA-3-methyladenine glycosylase I	tag	3859	6997
MSMEG_2057	"NADH-quinone oxidoreductase, G subunit"	nuoG	535	1018
MSMEG_1087	oligopeptide ABC transporter ATP-binding protein; this gene contains a frame shift which is not the result of sequencing error; identified by match to protein family HMM PF00005		711	861
MSMEG_1507	D-aminopeptidase		711	785
MSMEG_4360	conserved hypothetical protein		2023	5793
MSMEG_0429	putative ferric uptake regulator		711	869
MSMEG_3725	coenzyme PQQ biosynthesis protein A	pqqA	1681	2744
Obsolete	Obsolete		2474	1755
MSMEG_5687	23s ribosomal RNA methyltransferase		2579	2599
At1g03400	At1g03400		711	700
MSMEG_6073	"RNA methyltransferase, TrmH family protein, group 3"		2772	5486
MSMEG_4798	L-carnitine dehydratase/bile acid-inducible protein F		768	827
Obsolete	Obsolete		711	578
MSMEG_2822	"transposase, truncation"		10082	4707
MSMEG_0621	low molecular weight protein antigen 7		6158	3887
MSMEG_6851	phosphatidylethanolamine-binding protein		1723	1513
Obsolete	Obsolete		3444	1045
MSMEG_5090	conserved hypothetical protein		7301	7305
MSMEG_4268	cytochrome c oxidase subunit 2		59749	59093
MSMEG_0705	putative permease of the major facilitator superfamily protein		620	396
MSMEG_3375	alcohol dehydrogenase		9995	6866
MSMEG_5535	hypothetical protein		711	730
MSMEG_2538	MarR-family protein transcriptional regulator		2614	9736
MSMEG_4697	conserved hypothetical protein		3566	7172
Empty	Empty		3259	1260
MSMEG_2777	alpha/beta hydrolase fold		7681	8056
MSMEG_5414	"septum formation initiator subfamily protein, putative"		6975	12864
MSMEG_4925	"transcriptional regulator, Ada family protein/DNA-3-methyladenine glycosylase II"		14437	7534
MSMEG_1792	conserved hypothetical protein		16418	10743
MSMEG_2178	integral membrane protein		31112	1719
Obsolete	Obsolete		11496	12785
MSMEG_2524	"ABC transporter, ATP-binding protein"		64608	64477
At1g02960	At1g02960		0	0
Obsolete	Obsolete		711	1094
MSMEG_6845	"trap dicarboxylate transporter, dctm subunit"		711	294
MSMEG_1200	serine/threonine-protein kinase PknD		138	1335
MSMEG_4552	nitrilotriacetate monooxygenase component A	ssuD	603	316
MSMEG_3156	conserved hypothetical protein		6406	14782
MSMEG_1400	elongation factor G; this gene contains a frame shift which is not the result of sequencing error; identified by match to protein family HMM PF00009; match to protein family HMM TIGR00231		143093	127995
MSMEG_6724	ABC-type cobalt transport system		15757	22501
MSMEG_1612	"extracellular solute-binding protein, family protein 3"		7116	6907
MSMEG_2359	"methionine synthase, vitamin-B12 independent"		711	2384
Obsolete	Obsolete		2943	1074
MSMEG_1236	Mpr protein		711	818
Empty	Empty		13087	3325
MSMEG_1300	hypothetical protein		711	1408
MSMEG_5522	"transcriptional Regulator, TetR family protein"		109421	54541
MSMEG_0045	hypothetical protein		33172	11439
MSMEG_0435	allophanate hydrolase subunit 2		6723	12158
MSMEG_4172	D-ribose-binding periplasmic protein RbsB		7617	2274
MSMEG_4182	arabinose-proton symporter		5955	3358
MSMEG_0683	conserved hypothetical protein		47657	40414
MSMEG_6827	hypothetical protein		23039	3991
MSMEG_0847	NADH-ubiquinone/plastoquinone oxidoreductase chain 4l family protein		23183	27395
MSMEG_2089	cell division ATP-binding protein FtsE	ftsE	12478	18871
At1g05680	At1g05680		1902	550
MSMEG_4955	homoserine kinase	thrB	8251	10931
MSMEG_2778	ribonuclease D		6678	10521
MSMEG_5835	fumarate reductase/succinate dehydrogenase flavoprotein		9195	6628
MSMEG_3068	hypothetical protein		41077	54726
Obsolete	Obsolete		209239	229455
MSMEG_1827	"hydrolase, nudix family protein, putative"		7336	7727
MSMEG_6750	hypothetical protein		44867	7376
MSMEG_4531	"sulfate ABC transporter, permease protein CysW"	cysW	4015	20760
Obsolete	Obsolete		10321	3012
Obsolete	Obsolete		2596	2572
MSMEG_0096	peroxisomal hydratase-dehydrogenase-epimerase		23401	36435
MSMEG_5761	cupin domain protein		6075	8469
MSMEG_5717	pyridoxamine 5'-phosphate oxidase family protein		9228	19359
MSMEG_0224	O-methyltransferase MdmC		9307	5472
Empty	Empty		2486	447
MSMEG_4655	"transcriptional regulator, AraC family protein"		711	471
MSMEG_1386	hypothetical protein		483	914
MSMEG_0478	"secreted protein, putative"		4272	3107
MSMEG_1734	conserved hypothetical protein		16946	20286
MSMEG_0162	NAD-dependent formate dehydrogenase delta subunit		2693	4669
MSMEG_3045	integral membrane protein		3983	14216
MSMEG_3527	putative HTH-type transcriptional regulator		1193	5066
At1g01540	At1g01540		711	486
MSMEG_4658	sugar ABC transporter substrate-binding protein		1329	9359
MSMEG_3933	conserved hypothetical protein		711	775
MSMEG_6781	hypothetical protein		4056	336
MSMEG_4438	hypothetical protein		0	0
MSMEG_1270	hypothetical protein		4312	4410
MSMEG_1869	hypothetical protein		1421	7744
MSMEG_3475	conserved hypothetical protein		711	606
MSMEG_3424	"transcriptional regulator, MerR family protein"		3246	5804
MSMEG_0386	NAD dependent epimerase/dehydratase family protein		2608	11231
MSMEG_5605	"cytochrome bd ubiquinol oxidase, subunit I"		8865	6056
MSMEG_1135	hypothetical protein		711	493
Empty	Empty		2802	522
MSMEG_1921	SEC-C motif domain protein		2987	2824
MSMEG_1768	conserved hypothetical protein		17397	6798
Obsolete	Obsolete		711	1009
MSMEG_3236	"ABC-type amino acid transport system, permease component"		13969	26006
MSMEG_4204	catalase		711	790
MSMEG_5538	[NADP+] succinate-semialdehyde dehydrogenase		12281	14810
MSMEG_0595	glycolate oxidase		2622	5566
MSMEG_4068	hypothetical protein		2210	1277
Obsolete	Obsolete		711	682
MSMEG_4964	"transcriptional regulator, TetR family protein"		2903	2746
At1g02330	At1g02330		185	510
MSMEG_0332	"2-nitropropane dioxygenase, NPD"		711	251
MSMEG_3249	"branched-chain amino acid ABC transporter, permease protein"		5484	12566
MSMEG_0088	phosphoenolpyruvate-protein phosphotransferase	ptsI	1708	1871
MSMEG_2988	carbon-nitrogen hydrolase family protein		0	0
MSMEG_1170	conserved domain protein		1301	480
MSMEG_3503	conserved hypothetical protein		711	2601
MSMEG_2039	putative transcriptional regulator		1158	3590
Obsolete	Obsolete		0	0
MSMEG_6772	homoserine O-acetyltransferase		711	689
MSMEG_2100	peptidase family protein M20/M25/M40		711	738
MSMEG_0041	conserved hypothetical protein		711	766
MSMEG_5700	secreted protein		70576	89207
MSMEG_3889	conserved hypothetical protein; this gene contains a frame shift which is not the result of sequencing error		6031	9025
MSMEG_6053	"cob(II)yrinic acid a,c-diamide reductase"	bluB	5100	11390
MSMEG_1252	conserved hypothetical protein		3901	12734
MSMEG_6747	oxidoreductase		711	961
MSMEG_1980	monooxygenase		8949	10031
MSMEG_5441	methionyl-tRNA synthetase	metG	1295	2955
MSMEG_3918	hypothetical protein		3778	14362
Obsolete	Obsolete		20721	21192
MSMEG_4618	isochorismatase family protein		20737	13299
MSMEG_3434	"peptidyl-prolyl cis-trans isomerase, fkbp-type domain protein"		3216	15124
At1g04420	At1g04420		0	0
MSMEG_1269	Ser/Thr protein phosphatase family protein		635	2243
MSMEG_2235	amidohydrolase family protein		2623	3767
MSMEG_1883	glycine betaine transporter OpuD		8642	5897
MSMEG_6751	hypothetical protein		11210	9475
MSMEG_6425	rhodanese-like domain protein		17391	20320
Obsolete	Obsolete		7717	2895
MSMEG_6419	conserved hypothetical protein		42224	6875
Obsolete	Obsolete		18987	7690
Obsolete	Obsolete		711	931
MSMEG_1591	TnpC protein		4129	8787
MSMEG_1421	hypothetical protein		167272	298412
Empty	Empty		2189	738
MSMEG_3648	glycine cleavage system H protein	gcvH	27562	22848
MSMEG_3759	3-methyladenine DNA glycosylase		711	867
MSMEG_5178	integral membrane protein		6942	6472
MSMEG_3355	conserved hypothetical protein		7542	3699
MSMEG_1113	glycosyl transferase		726	494
MSMEG_0806	hydrolase		4481	5246
MSMEG_2561	gluconolactonase		31100	2145
MSMEG_1789	conserved hypothetical protein		271164	130026
MSMEG_4320	alkyl hydroperoxide reductase/ Thiol specific antioxidant/ Mal allergen		14062	20253
MSMEG_1264	prophage Lp1 protein 5		0	0
At1g05210	At1g05210		9658	2717
MSMEG_6015	putative acyl-CoA dehydrogenase		7228	7765
MSMEG_6021	xylose isomerase	xylA	6918	6895
MSMEG_6232	catalase KatA	katA	13150	6058
MSMEG_5253	conserved hypothetical protein		711	909
MSMEG_0065	conserved hypothetical protein		361438	775026
MSMEG_4983	"transcriptional regulator, TetR family protein"		7562	3566
MSMEG_6455	conserved hypothetical protein		974	1240
Obsolete	Obsolete		5541	1832
MSMEG_4171	ribose transport system permease protein RbsC		6012	6153
MSMEG_6263	glutamate synthase family protein		5377	8535
MSMEG_0278	hypothetical protein		8173	1619
Empty	Empty		7099	2327
MSMEG_6346	hypothetical protein		10156	7069
MSMEG_0707	conserved hypothetical protein		2174	819
MSMEG_1361	alpha-mannosidase		3512	2145
MSMEG_3427	metal dependent hydrolase		3863	973
MSMEG_3773	acetylornithine aminotransferase	argD	14544	12930
MSMEG_1183	histidine ammonia-lyase	hutH	711	863
MSMEG_3820	hypothetical protein		711	604
MSMEG_2397	"transcriptional regulatory protein, AsnC family protein"		20075	25021
MSMEG_3665	TrkA domain protein		2608	6249
MSMEG_5466	oxidoreductase		1533	634
At1g04690	At1g04690		711	641
MSMEG_2393	NAD-dependent glycerol-3-phosphate dehydrogenase	gpsA	3171	11344
MSMEG_4854	"peptidase, M24 family protein"		711	827
MSMEG_4997	"ABC transporter, ATP-binding protein OppD"	oppD	1525	1949
MSMEG_6609	hypothetical protein		11207	4245
MSMEG_1067	conserved hypothetical protein		3061	3874
MSMEG_0832	peptide deformylase	def	28080	34201
MSMEG_3322	hypothetical protein		1928	1612
MSMEG_5651	"transcriptional regulator, LuxR family protein"		1999	3830
MSMEG_3422	"D-isomer specific 2-hydroxyacid dehydrogenase, NAD-binding"		711	3103
MSMEG_0766	phosphoribosylglycinamide formyltransferase 2	purT	2780	7745
MSMEG_1297	hydroxydechloroatrazine ethylaminohydrolase		12935	23451
Empty	Empty		3769	853
MSMEG_5613	probable conserved transmembrane protein		3286	2470
MSMEG_5362	hypothetical protein		2230	4353
MSMEG_3461	catalase/peroxidase HPI	katG	13501	11189
MSMEG_4869	LAO/AO transport system ATPase		1653	2264
Obsolete	Obsolete		2723	261
MSMEG_2488	[NADP+] succinate-semialdehyde dehydrogenase		711	920
MSMEG_2442	ribonuclease HII		1535	4447
Obsolete	Obsolete		4773	1930
MSMEG_0884	glyoxalase family protein		901	1662
MSMEG_5375	GntR-family protein transcriptional regulator		4422	5941
At1g02700	At1g02700		711	338
MSMEG_3043	aspartate carbamoyltransferase	pyrB	3820	5483
MSMEG_4710	dihydrolipoamide acetyltransferase		361	1195
MSMEG_0643	"extracellular solute-binding protein, family protein 5, putative"		107046	110993
MSMEG_5167	major facilitator superfamily protein MFS_1		3089	431
MSMEG_6544	"transport-associated, putative"		74854	75877
MSMEG_5971	conserved hypothetical protein		711	980
Obsolete	Obsolete		711	505
MSMEG_2979	ABC transporter ATP-binding protein		60563	80813
MSMEG_4150	4-hydroxy-2-oxovalerate aldolase		695	964
MSMEG_6641	nitrilotriacetate monooxygenase component A		2634	769
MSMEG_0201	hypothetical protein		1666	811
Empty	Empty		12792	999
Obsolete	Obsolete		4867	4491
MSMEG_2666	multimeric flavodoxin WrbA		5555	5632
Obsolete	Obsolete		316	295
At1g03320	At1g03320		711	641
MSMEG_5471	UTP-glucose-1-phosphate uridylyltransferase	galU	9565	21358
MSMEG_6567	iron-dependent peroxidase		711	847
Obsolete	Obsolete		11182	20052
MSMEG_4771	conserved hypothetical protein		12866	9032
MSMEG_0496	coenzyme B12-dependent glycerol dehydrogenase small subunit		711	1120
MSMEG_0533	gp236 protein		2080	445
MSMEG_0930	serine 3-dehydrogenase		8867	10628
At1g05180	At1g05180		376	384
MSMEG_2011	"transcriptional regulator, LacI family protein"		711	2692
MSMEG_6018	xylose transport system permease protein XylH		6960	6332
MSMEG_1952	ATP-dependent DNA helicase		21121	10762
Empty	Empty		2436	1047
Obsolete	Obsolete		3794	2151
MSMEG_4631	conserved hypothetical protein		4854	9537
MSMEG_1155	carnitinyl-CoA dehydratase		3278	2695
MSMEG_6879	integral membrane protein of the ABC-type Nat permease for neutral amino acids NatD		711	1371
MSMEG_0367	O-demethylpuromycin-O-methyltransferase		13770	6293
MSMEG_6033	hypothetical protein		23201	7750
MSMEG_2190	acyl-CoA dehydrogenase domain protein		15742	1860
MSMEG_4751	hypothetical protein		26580	14985
MSMEG_1607	putative tautomerase		6057	8001
MSMEG_1478	"transporter, LysE family protein"		24128	17638
MSMEG_0241	MmpL11 protein		6983	14080
MSMEG_6649	conserved hypothetical protein		19227	16260
MSMEG_0182	epoxide hydrolase 1		7640	8652
MSMEG_6756	glycerol kinase	glpK	7626	15012
MSMEG_3365	"transcriptional regulator, AraC family protein"		10699	3778
MSMEG_3022	transglycosylase associated protein		123665	71781
MSMEG_0218	3-demethylubiquinone-9 3-methyltransferase		3377	3672
MSMEG_5836	conserved hypothetical protein		3429	1562
At1g02790	At1g02790		3861	1123
MSMEG_5573	sugar ABC transporter permease protein		9257	9752
MSMEG_0297	amidohydrolase		2549	1429
Obsolete	Obsolete		13579	14993
MSMEG_6126	D-isomer specific 2-hydroxyacid dehydrogenase		16996	10571
MSMEG_4037	hypothetical protein		3085	3074
MSMEG_3452	TetR family protein transcriptional regulator		5909	10368
MSMEG_0269	3-oxoacyl-[acyl-carrier-protein] reductase		4648	2925
MSMEG_3779	conserved hypothetical protein; this gene contains a frame shift which is not the result of sequencing error		8858	13535
MSMEG_0341	conserved hypothetical protein		4140	2772
MSMEG_0624	subtilase family protein		5746	6983
MSMEG_2303	integral membrane transporter		10546	18361
Obsolete	Obsolete		19167	21578
MSMEG_6598	"6,7-dimethyl-8-ribityllumazine synthase"		7327	11408
MSMEG_3549	"ectoine/hydroxyectoine ABC transporter, permease protein EhuD"	ehuD	0	0
At1g05420	At1g05420		1237	456
MSMEG_2006	"2,3-dihydroxybiphenyl 1,2-dioxygenase"		711	610
MSMEG_5861	cytochrome P450 109		711	697
MSMEG_1084	"peptide/opine/nickel uptake family protein ABC transporter, periplasmic substrate-binding protein, putative"		1485	3392
MSMEG_4716	acetyl-/propionyl-coenzyme A carboxylase alpha chain		1204	3539
MSMEG_3857	conserved hypothetical protein		6955	5801
MSMEG_6497	hypothetical protein		383	1075
MSMEG_3478	tena/thi-4 family protein		14835	27297
At1g01920	At1g01920		0	0
MSMEG_2919	2-dehydropantoate 2-reductase		1271	6618
MSMEG_0681	P450 heme-thiolate protein		6233	13049
MSMEG_5088	tetratricopeptide repeat family protein		711	887
Empty	Empty		3230	934
MSMEG_0575	MmpS1 protein		6790	5488
MSMEG_1061	phosphohydrolase		16900	19192
MSMEG_2007	putative HpcE protein		232	1214
MSMEG_2165	"transketolase, N- subunit"		711	745
MSMEG_3273	"glutamyl aminopeptidase, M42 family protein"		2717	2597
MSMEG_3663	oxidoreductase		711	1995
MSMEG_2087	"transporter, small conductance mechanosensitive ion channel (MscS) family protein"		7824	13504
MSMEG_1627	hypothetical protein		11999	8896
MSMEG_1803	RsbW protein		35961	15936
Obsolete	Obsolete		711	922
MSMEG_4383	MmpL5 protein		711	817
MSMEG_1984	haloacetate dehalogenase H-1		711	788
MSMEG_0003	DNA replication and repair protein RecF		8559	16494
MSMEG_6290	putative DNA-binding protein		2034	8819
MSMEG_3304	succinate semialdehyde dehydrogenase		5963	3883
MSMEG_3431	choline dehydrogenase		3442	734
Obsolete	Obsolete		174370	143566
MSMEG_1218	ABC-type transport system ATP-binding protein II		2133	3207
At1g03890	At1g03890		711	767
MSMEG_1631	DNA-binding protein		711	1090
Obsolete	Obsolete		711	4311
MSMEG_0337	conserved hypothetical protein		711	681
MSMEG_5936	conserved hypothetical protein		45483	20637
MSMEG_4425	putative oxidoreductase		711	761
MSMEG_5540	conserved hypothetical protein		5878	2547
MSMEG_2420	hypothetical protein		27022	27249
MSMEG_0178	ATP-binding protein		711	976
MSMEG_1304	rhizopine catabolism protein		2397	1216
MSMEG_3987	FAD dependent oxidoreductase		711	765
MSMEG_2290	"transcriptional regulator, TetR family protein"		9104	9121
Obsolete	Obsolete		8910	10185
MSMEG_1486	RNA polymerase sigma-70 factor		3689	8831
MSMEG_0236	putative conserved transmembrane protein		3042	7913
At1g02440	At1g02440		825	515
MSMEG_1776	ribonuclease Z		711	826
MSMEG_2859	virulence factor Mce family protein		1244	423
MSMEG_1453	Citrate transporter		3444	5445
MSMEG_4944	hypothetical protein		13555	19721
MSMEG_3428	conserved hypothetical protein		5507	699
MSMEG_4770	conserved hypothetical protein		560	1194
MSMEG_3237	ATP-binding protein		31975	40907
At1g03960	At1g03960		3571	842
MSMEG_0642	hypothetical ABC transporter permease protein YliD		136511	173364
MSMEG_6197	diaminopimelate decarboxylase		10746	6437
MSMEG_3037	regulatory protein; this gene contains a frame shift which is not the result of sequencing error; identified by match to protein family HMM PF00196		6064	5698
Empty	Empty		8769	2667
MSMEG_2955	conserved hypothetical protein		9962	9395
MSMEG_1741	TetR-family protein transcriptional regulator		9029	7564
MSMEG_4713	HpcH/HpaI aldolase/citrate lyase family protein		9415	4333
MSMEG_1588	conserved hypothetical protein		8404	3376
MSMEG_4372	capreomycidine hydroxylase		3661	870
MSMEG_2570	xanthine/uracil permease		10580	21756
MSMEG_2334	hypothetical protein		2794	1357
Obsolete	Obsolete		23220	29728
MSMEG_5927	conserved hypothetical protein		12733	13762
MSMEG_1877	conserved hypothetical protein		3774	5874
MSMEG_3016	conserved hypothetical protein		144796	65232
MSMEG_5438	dimethyladenosine transferase	ksgA	33773	51056
MSMEG_5526	peptidoglycan-binding LysM		36296	54949
MSMEG_3231	"ABC transporter, CydDC cysteine exporter (CydDC-E) family protein, permease/ATP-binding protein CydD"	cydD	2871	10500
MSMEG_3562	4-carboxymuconolactone decarboxylase domain protein	pcaC	5226	12519
MSMEG_4878	2Fe-2S iron-sulfur cluster binding domain protein		6576	4348
MSMEG_2717	conserved hypothetical protein		7799	3634
MSMEG_0750	membrane protein		14913	18121
At1g02370	At1g02370		1926	5533
MSMEG_3359	"cis-3-chloroacrylic acid dehalogenase, putative"		9292	7863
MSMEG_4189	cysteinyl-tRNA synthetase	cysS	9840	9439
MSMEG_5986	"glucosamine--fructose-6-phosphate aminotransferase, isomerizing"	glmS	803	1271
MSMEG_6308	hypothetical protein		3451	9086
MSMEG_4698	conserved hypothetical protein		16038	17210
MSMEG_1321	5-carboxymethyl-2-hydroxymuconate delta-isomerase		8051	5170
MSMEG_0829	exodeoxyribonuclease III	xth	7097	5229
MSMEG_6347	hypothetical protein		3606	2548
MSMEG_5937	4-hydroxy-2-oxovalerate aldolase		10944	14804
MSMEG_5045	D-2-hydroxyglutarate dehydrogenase		4762	4477
MSMEG_2333	conserved hypothetical protein		10593	16148
MSMEG_1816	hypothetical protein; this region contains one or more premature stops and/or frameshifts which are not the result of sequencing error; identified by Glimmer2; putative		3856	1173
MSMEG_2065	YceI like family protein		1880	5383
MSMEG_0937	DNA-binding response regulator RegX3	regX3	14740	10785
At1g06320	At1g06320		1752	310
MSMEG_2147	gp16 protein; this gene contains a frame shift which is not the result of sequencing error		527	513
Obsolete	Obsolete		616	530
Obsolete	Obsolete		711	754
MSMEG_4847	"transcriptional regulator, TetR family protein"		64404	63753
MSMEG_5498	conserved hypothetical protein		1968	1916
MSMEG_0352	conserved hypothetical protein		711	835
MSMEG_5544	"oxidoreductase, short chain dehydrogenase/reductase family protein"		3798	7304
At1g05820	At1g05820		0	0
MSMEG_1219	ABC-type transport system permease protein II		1140	1616
MSMEG_5822	conserved hypothetical protein		711	2195
MSMEG_3187	putative acyltransferase domain protein		3244	12402
Empty	Empty		5420	1460
Obsolete	Obsolete		3233	2636
MSMEG_3619	short chain dehydrogenase		11028	8178
Obsolete	Obsolete		15148	2169
MSMEG_3412	polysaccharide deacetylase family protein		394	477
MSMEG_1742	oxidoreductase		2687	4056
MSMEG_0290	"acyltransferase, ws/dgat/mgat subfamily protein"		711	531
MSMEG_2258	conserved hypothetical protein		6487	13157
MSMEG_1685	hypothetical protein		8539	1797
MSMEG_1558	conserved hypothetical protein		35539	16126
MSMEG_5954	"cell surface polysaccharide biosynthesis, putative"		711	711
MSMEG_3596	ATPase		711	2892
MSMEG_2747	conserved hypothetical protein; this gene contains a frame shift which is not the result of sequencing error		1816	3788
MSMEG_3034	"metallopeptidase, M24 family protein"		1185	5109
MSMEG_0125	integral membrane protein		711	756
MSMEG_3488	"transcriptional regulator, AraC family protein"		2124	3577
Obsolete	Obsolete		722469	769552
MSMEG_4566	conserved 13e12 repeat family protein; this gene contains a frame shift which is not the result of sequencing error		1566	1310
MSMEG_2958	conserved hypothetical protein		66035	33680
At1g03900	At1g03900		2898	1064
MSMEG_2647	metallophosphoesterase		10449	16620
MSMEG_2468	L-carnitine dehydratase/bile acid-inducible protein F		5280	3464
MSMEG_6909	"amino acid ABC transporter, permease protein, 3-TM region, His/Glu/Gln/Arg/opine family protein"		711	1077
MSMEG_6199	Transcription factor WhiB		15859	31112
MSMEG_2300	conserved hypothetical protein; this gene contains a frame shift which is not the result of sequencing error		711	729
MSMEG_1811	septum formation protein Maf	maf	4015	5532
MSMEG_5020	acetoin(diacetyl) reductase		7753	7157
MSMEG_2513	hypothetical protein		711	614
MSMEG_1369	LacI-family protein transcriptional regulator		2271	2651
MSMEG_4524	anthranilate synthase component I		1076	714
MSMEG_2319	Periplasmic binding protein		14844	16558
MSMEG_4624	ribosomal protein L27	rpmA	124396	115777
MSMEG_6226	"transcriptional regulator, PadR family protein domain protein"		0	0
MSMEG_2161	FadD9 protein; this region contains one or more premature stops and/or frameshifts which are not the result of sequencing error		473	737
At1g01030	At1g01030		711	395
MSMEG_0544	transcriptional regulator		4489	6648
MSMEG_5448	arginine deiminase	arcA	6011	9950
MSMEG_2378	D-3-phosphoglycerate dehydrogenase	serA	13049	18741
MSMEG_5113	conserved hypothetical protein; this region contains one or more premature stops and/or frameshifts which are not the result of sequencing error		8330	9089
MSMEG_3098	conserved hypothetical protein		8823	10936
MSMEG_6532	transcriptional regulatory protein		711	1036
MSMEG_3243	adenylate cyclase; this gene contains a frame shift which is not the result of sequencing error; identified by match to protein family HMM PF00211		711	648
At1g05890	At1g05890		5499	3450
MSMEG_6275	DNA polymerase III subunit epsilon		7904	7033
MSMEG_2179	transcriptional regulatory protein		2431	6156
MSMEG_0085	"PTS system, Fru family protein, IIABC components"		7291	5731
Empty	Empty		5362	1324
MSMEG_6040	conserved hypothetical protein		1057	1541
MSMEG_4300	transcription regulator AmtR		3901	4866
At1g02830	At1g02830		585	606
MSMEG_6045	"ABC heavy metal transporter, inner membrane subunit"		4434	8565
MSMEG_2075	"homogentisate 1,2-dioxygenase"	hmgA	9404	11220
MSMEG_1957	conserved hypothetical protein		16425	18611
MSMEG_1916	hypothetical protein		47735	52386
MSMEG_1468	ribosomal protein S14p/S29e	rpsN	85401	89792
Obsolete	Obsolete		38410	49654
MSMEG_1347	ribosomal protein L1	rplA	174530	222011
MSMEG_5423	transcription-repair coupling factor	mfd	8072	9099
MSMEG_2514	conserved hypothetical protein; this gene contains a frame shift which is not the result of sequencing error		27293	7836
MSMEG_1699	pentachlorophenol 4-monooxygenase		3951	5568
MSMEG_1892	transferase		14358	7457
MSMEG_3761	putative Clp protease subunit		6266	13360
MSMEG_2783	hypothetical protein		15030	20291
MSMEG_6503	"transcriptional regulator, TetR family protein"		20322	3267
MSMEG_1745	transcriptional regulator		7055	6908
At1g04130	At1g04130		7109	2138
Obsolete	Obsolete		6839	17404
MSMEG_3373	major facilitator superfamily protein MFS_1		5926	9800
MSMEG_0880	chaperonin GroL	groL	31062	52077
MSMEG_6508	MarR-family protein transcriptional regulator		31257	7263
MSMEG_6323	hypothetical protein		2025	7931
MSMEG_3874	"transcriptional regulator, TetR family protein"		9911	3542
MSMEG_3885	DEAD/DEAH box helicase		10415	16610
MSMEG_2370	"DoxX subfamily protein, putative"		82845	39016
MSMEG_1245	phosphoadenosine phosphosulfate reductase		17578	27785
MSMEG_2045	monoxygenase		11441	14462
MSMEG_0857	conserved hypothetical protein		9663	11655
MSMEG_5411	conserved hypothetical protein		5331	3390
MSMEG_2180	RemK protein		4316	1990
MSMEG_3198	"hydrolase, NUDIX family protein"		971	1241
At1g01400	At1g01400		711	805
MSMEG_6812	major facilitator superfamily; this gene contains a frame shift which is not the result of sequencing error; identified by match to protein family HMM PF00083		2425	2393
MSMEG_0319	acyltransferase		711	1936
MSMEG_0276	aldehyde-alcohol dehydrogenase		1253	3354
MSMEG_5015	secreted protein		14214	17674
MSMEG_2063	"NADH-quinone oxidoreductase, a subunit"	nuoA	711	761
MSMEG_2692	CDP-diacylglycerol--glycerol-3-phosphate 3-phosphatidyltransferase	pgsA	13081	18346
Obsolete	Obsolete		711	711
At1g03190	At1g03190		711	572
MSMEG_2374	ketol-acid reductoisomerase	ilvC	56055	56384
MSMEG_2167	"aminopeptidase, putative"		711	920
MSMEG_0763	antibiotic transporter		12191	9634
Empty	Empty		6578	640
MSMEG_0644	cupin domain protein		3176	7954
MSMEG_6737	putative membrane protein		711	1091
At1g02320	At1g02320		945	463
MSMEG_1496	3-hydroxyisobutyrate dehydrogenase	mmsB	711	1582
MSMEG_6547	amidohydrolase 2		711	2957
MSMEG_2377	P49 protein		711	811
MSMEG_2150	putative transposition helper protein		711	809
MSMEG_3589	conserved hypothetical protein		3563	1447
MSMEG_6093	hypothetical protein		5048	8120
MSMEG_3894	proteasome alpha subunit		20413	26957
MSMEG_5044	ATPase		711	843
MSMEG_4035	citrate synthase		711	766
MSMEG_6014	putative acyl-CoA dehydrogenase		711	774
MSMEG_0564	xanthine/uracil permease		711	768
MSMEG_3671	integral membrane protein		2722	6966
MSMEG_0849	oxygenase		711	701
MSMEG_3168	phenolpthIocerol synthesis type-i polyketide synthase ppse		5663	7458
MSMEG_3604	sorbitol utilization protein SOU2		700	2092
At1g02170	At1g02170		711	376
Obsolete	Obsolete		0	0
MSMEG_6484	glycosyl transferase		711	4939
MSMEG_4527	ferredoxin sulfite reductase		13930	16885
MSMEG_6429	hypothetical protein		711	695
MSMEG_1688	cupin domain protein		626	880
MSMEG_5673	transcriptional regulator		17459	23749
MSMEG_4431	putative regulatory protein		711	861
MSMEG_4567	conserved hypothetical protein		6522	8395
MSMEG_3232	"cytochrome D ubiquinol oxidase, subunit II"	cydB	12477	21919
MSMEG_3350	"TRAP transporter, DctM-like membrane protein"		711	703
MSMEG_0757	hypothetical protein		620	747
MSMEG_3983	L-carnitine dehydratase/bile acid-inducible protein F; this gene contains a frame shift which is not the result of sequencing error; identified by match to protein family HMM PF02515		5535	5777
MSMEG_6316	lipoprotein LpqH		2492	4538
MSMEG_3060	conserved hypothetical protein		711	814
At1g03750	At1g03750		711	471
Obsolete	Obsolete		117090	112223
MSMEG_3831	dephospho-CoA kinase; this gene contains a frame shift which is not the result of sequencing error; identified by match to protein family HMM PF01121; match to protein family HMM TIGR00152		711	2265
MSMEG_0107	cell envelope-related function transcriptional attenuator common domain		4804	10393
MSMEG_4684	ribose 5-phosphate isomerase		23292	30674
MSMEG_5794	hypothetical protein		2296	3682
MSMEG_2779	conserved hypothetical protein		14090	19531
MSMEG_2923	dehydrogenase/reductase SDR family protein member 1		4143	4207
MSMEG_4105	transposase subunit		711	1093
MSMEG_4971	oxidoreductase		1750	6433
MSMEG_5960	"O-antigen polymerase, putative"		711	787
MSMEG_5935	ATP-dependent DNA helicase		2821	3119
Empty	Empty		3730	892
MSMEG_0521	conserved hypothetical protein; this gene contains a frame shift which is not the result of sequencing error		23234	7515
MSMEG_5453	conserved hypothetical protein		13125	9316
At1g02070	At1g02070		711	568
MSMEG_3666	C-5 sterol desaturase		711	4425
MSMEG_6255	conserved hypothetical protein		711	993
MSMEG_6735	"amino acid permease, putative"		29360	43538
MSMEG_2043	"transcriptional regulator, TetR family protein"		42171	4739
Obsolete	Obsolete		1811	3195
MSMEG_5837	glutathione peroxidase family protein		17124	33726
MSMEG_6052	"ABC transport protein, ATP-binding subunit"		4331	2831
At1g01200	At1g01200		0	0
MSMEG_2745	hydrolase; this gene contains a frame shift which is not the result of sequencing error; identified by match to protein family HMM PF00561		56574	50882
MSMEG_5600	conserved hypothetical protein		10223	8374
MSMEG_1499	oxygenase		3895	2681
MSMEG_3290	regulatory protein		4532	13736
Obsolete	Obsolete		33005	5101
Obsolete	Obsolete		4101	9340
MSMEG_4090	putative IclR family protein transcriptional regulator		6835	14850
MSMEG_1114	short chain dehydrogenase		14744	5886
MSMEG_1587	alpha/beta hydrolase fold		6457	3446
MSMEG_6238	putative two-component system sensor kinase		8247	18438
MSMEG_1736	glycerol-3-phosphate dehydrogenase 2		11770	13069
MSMEG_5895	virulence factor mce family protein		14419	20877
MSMEG_4640	secreted protein		3372	5228
MSMEG_5431	"ribosomal protein L25, Ctc-form"		15841	19741
MSMEG_1382	MmpL5 protein		6742	11213
MSMEG_4737	conserved hypothetical protein		8740	12319
Obsolete	Obsolete		3688	2958
Obsolete	Obsolete		11307	3887
MSMEG_4926	"IS1096, tnpA protein"		16691	28549
Obsolete	Obsolete		6200	2245
Obsolete	Obsolete		4991	8249
MSMEG_5548	precorrin-6A synthase (deacetylating)	cobF	6621	3826
At1g02660	At1g02660		711	772
MSMEG_4149	acetaldehyde dehydrogenase		608	906
Obsolete	Obsolete		711	593
MSMEG_5532	FAD dependent oxidoreductase		17673	2651
MSMEG_4595	"probable serine/threonine-protein kinase PknH, putative"		37099	40520
MSMEG_2135	putative CrcB protein		5199	6472
MSMEG_5334	conserved hypothetical protein		711	803
MSMEG_6495	"ABC nitrate/sulfonate/bicarbonate family protein transporter, inner membrane subunit, putative"		3142	4810
MSMEG_0468	integral membrane protein		711	789
Obsolete	Obsolete		711	1461
MSMEG_3758	tyrosyl-tRNA synthetase	tyrS	4127	7264
MSMEG_4470	ABC transporter		7871	3548
Empty	Empty		5241	2708
MSMEG_3179	pyridoxamine 5'-phosphate oxidase family protein		2993	1650
Obsolete	Obsolete		4759	2168
At1g02590	At1g02590		711	744
MSMEG_5577	fructokinase		1476	7469
MSMEG_0518	"ABC transporter, nucleotide binding/ATPase protein, sn-Glycerol-3-phosphate"		711	1204
MSMEG_3122	FeS assembly protein SufB	sufB	31884	35969
MSMEG_1958	PDZ domain family protein		11218	17115
MSMEG_1948	hypothetical protein		3438	1449
MSMEG_3415	MarR-family protein regulatory protein		4608	2466
MSMEG_5729	hydantoin racemase		116698	130681
At1g01280	At1g01280		711	773
MSMEG_5844	conserved hypothetical protein		711	410
MSMEG_4833	putative acyl-CoA dehydrogenase		711	956
MSMEG_6874	aldehyde dehydrogenase		711	779
MSMEG_3181	conserved hypothetical protein		357	1732
MSMEG_0205	tetracenomycin polyketide synthesis hydroxylase TcmH		711	738
MSMEG_4417	methionine-S-sulfoxide reductase	msrA	711	727
Obsolete	Obsolete		711	701
Obsolete	Obsolete		711	701
MSMEG_4146	quinone oxidoreductase		782	753
Obsolete	Obsolete		711	843
MSMEG_4731	acyl-CoA synthase		711	990
MSMEG_5832	"phosphoribosylformylglycinamidine synthase, PurS protein"	purS	65886	77489
MSMEG_1443	ribosomal protein L16	rplP	120609	114293
MSMEG_0612	"transcriptional regulator, TetR family protein"		711	761
MSMEG_6618	DEAD/DEAH box helicase; this gene contains a frame shift which is not the result of sequencing error; identified by match to protein family HMM PF00270; match to protein family HMM PF00271; match to protein family HMM PF04851		2865	2744
MSMEG_0744	carbon monoxide dehydrogenase medium chain		711	764
MSMEG_5591	conserved hypothetical protein		810	1834
MSMEG_4501	sodium:dicarboxylate symporter		18286	25136
MSMEG_0942	conserved hypothetical protein		729	3089
MSMEG_6070	ribosomal protein L31	rpmE	297	690
MSMEG_3909	conserved hypothetical protein		4058	3872
MSMEG_6026	3-hydroxybutyrate dehydrogenase		711	1053
At1g05160	At1g05160		711	660
MSMEG_5330	SIS domain protein		711	1004
MSMEG_3030	chorismate synthase	aroC	13128	15863
MSMEG_4774	AMP-dependent synthetase and ligase		4739	1826
MSMEG_4810	conserved hypothetical protein		2822	615
MSMEG_5550	protein-glutamate methylesterase; this gene contains a frame shift which is not the result of sequencing error; identified by match to protein family HMM PF01339		16595	15885
MSMEG_3142	HTH-type transcriptional repressor AcnR		12170	17946
MSMEG_6510	"ABC-type drug export system, membrane protein"		711	888
MSMEG_3701	conserved hypothetical protein		711	851
MSMEG_4654	aldo/keto reductase		6048	1473
MSMEG_3398	integral membrane transport protein		711	1115
MSMEG_6507	glycogen debranching enzyme GlgX	glgX	16216	12964
Empty	Empty		9513	4767
MSMEG_1474	ribosomal protein L15	rplO	38500	41798
MSMEG_4285	lipoyltransferase	lipB	21475	40939
At1g02540	At1g02540		711	548
MSMEG_4456	conserved hypothetical protein		12773	30945
MSMEG_6107	"limonene 1,2-monooxygenase"		2881	7910
MSMEG_0821	glutamyl-tRNA(Gln) amidotransferase subunit A		8955	2540
MSMEG_2222	hypothetical protein		20420	5068
MSMEG_6067	ribosomal protein L33	rpmG	5576	9853
MSMEG_4687	cytosine deaminase		44807	81817
MSMEG_4520	sulfate/thiosulfate import ATP-binding protein CysA		711	1485
At1g05310	At1g05310		32371	7340
MSMEG_2473	sugar transporter; this gene contains a frame shift which is not the result of sequencing error		711	487
Obsolete	Obsolete		11696	10276
MSMEG_1432	acetylcholinesterase		40824	8733
MSMEG_3418	conserved hypothetical protein		101017	42255
MSMEG_6559	hypothetical protein		73054	124825
MSMEG_1599	RNA polymerase sigma-70 factor		54664	80562
MSMEG_4114	naphthoate synthase	menB	9805	5539
MSMEG_1866	transposase B		3942	6749
MSMEG_3535	agmatinase	speB	4830	7761
MSMEG_5949	conserved hypothetical protein		0	0
MSMEG_4545	"bacterial extracellular solute-binding protein, family protein 5"		5806	2791
MSMEG_6170	hypothetical protein		4847	2984
MSMEG_6135	hypothetical protein		17449	11436
MSMEG_0971	conserved hypothetical protein		13557	12345
MSMEG_6272	NAD-glutamate dehydrogenase		10077	12086
MSMEG_4134	TnpC protein; this gene contains a frame shift which is not the result of sequencing error		19295	8334
MSMEG_1992	L-carnitine dehydratase/bile acid-inducible protein F		8288	7732
MSMEG_6570	integral membrane protein		4486	984
MSMEG_2313	"ribonucleoside-diphosphate reductase, beta subunit"		30174	40553
Obsolete	Obsolete		9453	6769
MSMEG_3901	"L-2,4-diaminobutyric acid acetyltransferase"	ectA	12744	11146
Obsolete	Obsolete		0	0
At1g04430	At1g04430		2166	277
MSMEG_6804	sugar ABC transporter substrate-binding protein		10694	14034
MSMEG_2855	virulence factor Mce family protein		711	535
MSMEG_4036	crotonobetaine/carnitine-CoA ligase		2586	1854
MSMEG_4748	hypothetical protein		99438	97627
MSMEG_2068	hypothetical protein		2553	5868
MSMEG_6110	hypoxanthine phosphoribosyltransferase	hpt	5509	12811
Obsolete	Obsolete		711	788
MSMEG_4055	short-chain dehydrogenase/reductase SDR		711	1019
MSMEG_6112	conserved hypothetical protein		5103	7965
MSMEG_2952	transport gene		711	443
MSMEG_0684	"aldehyde oxidase and xanthine dehydrogenase, molybdopterin binding"		17331	3631
Empty	Empty		3506	1097
MSMEG_4397	"transcriptional regulator, MerR family protein"		2442	2682
Obsolete	Obsolete		468	890
At1g03820	At1g03820		711	724
MSMEG_0523	DNA-binding protein		1001	1352
MSMEG_6642	caib/baif family protein		759	670
MSMEG_1461	5-oxovalerate dehydrogenase		0	0
MSMEG_2130	putative acyl-CoA dehydrogenase		711	1260
Obsolete	Obsolete		9079	2205
MSMEG_6728	conserved hypothetical protein		21599	4835
Obsolete	Obsolete		711	716
At1g05430	At1g05430		711	638
MSMEG_4568	ribonuclease Z		711	1234
MSMEG_5004	DNA repair exonuclease		710	781
MSMEG_6225	proton antiporter efflux pump		711	764
MSMEG_3342	hypothetical protein		2883	6796
MSMEG_1307	EthD protein		711	728
MSMEG_3572	"transcriptional regulator, TetR family protein"		1975	1743
MSMEG_0147	C-5 sterol desaturase		711	1757
MSMEG_4914	virginiamycin B hydrolase		14656	14186
MSMEG_1145	virulence factor Mce family protein		711	708
MSMEG_4104	"transporter, major facilitator family protein"		711	738
MSMEG_4283	"2-oxoglutarate dehydrogenase, E2 component, dihydrolipoamide succinyltransferase"	sucB	33131	33006
MSMEG_5990	lipid-transfer protein		711	740
MSMEG_0958	hypothetical protein		4115	5062
MSMEG_3592	hypothetical protein		711	368
MSMEG_0401	putative non-ribosomal peptide synthase		711	746
MSMEG_1226	sulfatase-modifying factor 1		6987	5225
MSMEG_0175	"FAD dependent oxidoreductase, putative"		711	2137
MSMEG_2912	inner membrane metabolite transport protein YdfJ		605	890
MSMEG_2297	glutaredoxin		118773	124943
MSMEG_2712	hydrogenase assembly chaperone HypC/HupF	hypC	4380	5743
Obsolete	Obsolete		2995	4438
MSMEG_1383	endonuclease IV		10926	23305
At1g03380	At1g03380		0	0
Obsolete	Obsolete		12713	19830
MSMEG_1216	ABC-type transport system periplasmic substrate-binding protein		2817	16160
MSMEG_5594	ferredoxin-dependent glutamate synthase		10468	1890
MSMEG_4991	hypothetical protein		23884	18296
MSMEG_6819	conserved domain protein; this gene contains a frame shift which is not the result of sequencing error		7329	3706
MSMEG_6605	transcriptional regulatory protein		9778	6490
MSMEG_1891	conserved hypothetical protein		14843	11574
MSMEG_0554	"ABC transporter permease protein, putative"		5419	5386
Obsolete	Obsolete		3155	10041
MSMEG_4433	dehydrogenase		711	3822
MSMEG_2391	polyphosphate kinase	ppk	15586	16999
Empty	Empty		4703	1179
MSMEG_6129	conserved hypothetical protein		37247	30305
MSMEG_5077	probable conserved integral membrane protein		711	913
At1g02940	At1g02940		0	0
MSMEG_5712	LysR-family protein transcriptional regulator		711	5555
MSMEG_1904	acyl-CoA dehydrogenase		711	1122
MSMEG_4989	sensor histidine kinase		109549	25299
MSMEG_2401	hypothetical protein		27243	9422
MSMEG_5646	conserved hypothetical protein		3377	2386
MSMEG_3575	"cytidine/deoxycytidylate deaminase, zinc-binding region"		12621	16482
MSMEG_6354	"serine esterase, cutinase family protein"		47231	22044
At1g05480	At1g05480		7622	5073
MSMEG_0550	sulfonate binding protein		18446	30125
MSMEG_5853	cytochrome P450		3296	7747
MSMEG_2613	malate:quinone-oxidoreductase	mqo	14960	19168
MSMEG_3643	hypothetical protein		8332	10327
MSMEG_3948	"acyltransferase, ws/dgat/mgat subfamily protein"		6988	5415
MSMEG_0758	conserved hypothetical protein		8228	8481
MSMEG_6820	acid phosphatase SurE	surE	13529	5054
MSMEG_4862	3-alpha-hydroxysteroid dehydrogenase		3612	5165
MSMEG_3599	"sugar-binding transcriptional regulator, LacI family protein"		11898	13267
MSMEG_2781	protoporphyrinogen oxidase	hemG	8237	7279
MSMEG_5476	glyoxylate carboligase	gcl	4936	6243
MSMEG_6365	conserved hypothetical protein		31160	41060
MSMEG_0404	sigma associated protein		17808	13023
MSMEG_2047	probable enoyl-CoA hydratase		5085	11418
MSMEG_3178	DNA polymerase III alpha subunit		219824	118781
MSMEG_0571	"hydrolase, carbon-nitrogen family protein"		22632	28606
MSMEG_3664	"transporter, monovalent cation:proton antiporter-2 (CPA2) family protein"		19751	6851
Obsolete	Obsolete		8055	3652
MSMEG_1083	hypothetical protein		3236	6870
Obsolete	Obsolete		5481	2922
MSMEG_6549	conserved hypothetical protein		13814	2483
MSMEG_2669	hydrolase		9751	7543
At1g05380	At1g05380		711	426
MSMEG_5994	putative acyl-CoA dehydrogenase		711	1058
MSMEG_3183	threonine dehydratase	ilvA	13989	11949
MSMEG_1583	chaperonin GroL	groL	74279	93927
MSMEG_4896	non-ribosomal peptide synthetase		25830	35773
MSMEG_1434	conserved hypothetical protein		3267	8738
MSMEG_3144	putative membrane protein		5858	5493
MSMEG_3442	cyclohexadienyl dehydratase		711	3146
MSMEG_1501	"methyltransferase, putative, family protein"		720	811
MSMEG_3669	conserved hypothetical protein		6727	1745
MSMEG_1735	dihydrolipoamide dehydrogenase		711	7463
MSMEG_2198	ThiF family protein		11891	11722
Empty	Empty		3193	920
MSMEG_5819	pyridoxamine 5'-phosphate oxidase family protein		4570	2966
MSMEG_6627	nitroreductase family protein		17889	9051
At1g02510	At1g02510		806	526
MSMEG_3869	conserved hypothetical protein		711	542
MSMEG_6489	"2,6-dihydroxypyridine hydroxylase"		711	829
MSMEG_6130	two-component sensor protein		5395	10371
MSMEG_2305	TetR-family protein transcriptional regulator		711	1240
Obsolete	Obsolete		72567	85329
MSMEG_3495	MmpS5 protein		17668	22634
Obsolete	Obsolete		2974	1118
At1g06400	At1g06400		711	773
MSMEG_0513	integral membrane protein		1294	424
MSMEG_0323	"acyl-CoA dehydrogenase, short-chain specific, putative"		711	763
MSMEG_4302	"adenylate cyclase, putative"		711	1282
MSMEG_3525	"transcriptional regulator, XRE family protein"		711	996
MSMEG_1223	hypothetical protein		7398	4450
MSMEG_6624	conserved hypothetical protein		1194	444
MSMEG_2721	hydrogenase accessory protein HypB	hypB	1449	544
MSMEG_5789	putative thiosulfate sulfurtransferase		76184	79041
MSMEG_3603	"oxidoreductase, zinc-binding dehydrogenase family protein"		1629	1716
MSMEG_1116	gamma-glutamylisopropylamide synthetase		711	812
MSMEG_0365	conserved hypothetical protein		3746	7883
MSMEG_6237	conserved hypothetical protein		6604	13435
MSMEG_2085	NADPH-ferredoxin reductase fpra; this gene contains a frame shift which is not the result of sequencing error; identified by match to protein family HMM PF07992		9426	6626
MSMEG_3765	transcriptional regulator		4352	5600
MSMEG_1963	putative transcriptional regulatory protein		711	715
MSMEG_1480	methyltransferase		711	926
MSMEG_1651	homoserine O-acetyltransferase	metX	15301	18651
MSMEG_3145	secreted cell wall-associated hydrolase		23722	30579
MSMEG_2327	nudix hydrolase		22206	21477
MSMEG_0904	probable conserved membrane protein		8405	11573
MSMEG_0558	conserved hypothetical protein		13593	14637
MSMEG_3500	conserved hypothetical protein		3832	11206
At1g06220	At1g06220		2919	2014
MSMEG_4381	amidase		15698	13856
Obsolete	Obsolete		11836	5018
MSMEG_0234	metallopeptidase		13157	12162
MSMEG_5134	hypothetical protein		6212	4165
MSMEG_6448	hypothetical protein		1165	538
Obsolete	Obsolete		43676	14737
MSMEG_4174	"transcriptional regulator, IclR family protein"		2624	3475
MSMEG_4180	ATP phosphoribosyltransferase	hisG	20018	26998
MSMEG_4350	dihydrodipicolinate reductase	dapB	6353	2305
MSMEG_6643	DNA-binding protein		1960	10429
MSMEG_1879	hypothetical protein		0	0
Empty	Empty		5155	715
MSMEG_1557	ribosomal protein S9	rpsI	101251	60569
MSMEG_5928	conserved hypothetical protein		516	766
At1g04330	At1g04330		3016	6172
MSMEG_6016	putative acyl-CoA dehydrogenase		711	1862
MSMEG_5419	lipoprotein; this gene contains a frame shift which is not the result of sequencing error; identified by match to protein family HMM PF04302		711	485
MSMEG_0160	"formate dehydrogenase, beta subunit"		711	2964
MSMEG_4634	hypothetical protein		3655	4232
MSMEG_5264	conserved hypothetical protein		5942	8842
MSMEG_0767	hypothetical protein		7692	16580
MSMEG_2910	"transcriptional regulator, GntR family protein"		9155	15135
At1g04840	At1g04840		711	1296
Obsolete	Obsolete		19305	29750
MSMEG_2870	oxygenase KshA		5186	12832
MSMEG_3008	putative sigma 54 type regulator		5833	5880
MSMEG_3795	conserved hypothetical protein		11189	16211
Obsolete	Obsolete		55421	83385
MSMEG_0521	conserved hypothetical protein; this gene contains a frame shift which is not the result of sequencing error		10417	7632
MSMEG_4465	cutinase		7211	6009
MSMEG_0015	ferric enterobactin transport ATP-binding protein FepC		16587	6525
MSMEG_4522	"ISMsm2, transposase"		14673	11687
Obsolete	Obsolete		711	268
MSMEG_0800	hypothetical protein		12333	13733
MSMEG_6534	hypothetical protein		4819	3668
MSMEG_4161	hypothetical protein		6338	8496
Obsolete	Obsolete		13857	37747
MSMEG_3097	phosphoenolpyruvate carboxylase	ppc	9788	12096
MSMEG_0280	alpha/beta hydrolase fold		9735	11535
MSMEG_0412	conserved hypothetical protein		10471	17142
MSMEG_2169	"acetyl-CoA carboxylase, carboxyl transferase, beta subunit"	accD	3875	2673
MSMEG_3253	conserved hypothetical protein		15614	24077
Obsolete	Obsolete		3670	3014
MSMEG_5214	RNA polymerase sigma-70 factor		711	1472
MSMEG_5630	"transcriptional regulator, GntR family protein"		7344	8381
At1g04920	At1g04920		0	0
MSMEG_0153	2-dehydropantoate 2-reductase	panE	5256	3616
MSMEG_2982	putative periplasmic binding protein		103914	90239
MSMEG_5259	conserved hypothetical protein		711	932
MSMEG_5084	"glycosyl transferase, group 2 family protein"		116228	123625
Obsolete	Obsolete		711	1354
MSMEG_4953	putative transcriptional regulator		8694	8480
MSMEG_2228	"oxidoreductase, short chain dehydrogenase/reductase family protein"		711	886
MSMEG_4651	"AP endonuclease, family protein 2"		711	755
MSMEG_2366	6-phosphofructokinase 1; this gene contains a frame shift which is not the result of sequencing error; identified by match to protein family HMM PF00365; match to protein family HMM TIGR02483		8550	12794
MSMEG_6196	gaba permease		2351	7232
MSMEG_1818	Bacterial membrane flanked domain protein		4057	6244
Empty	Empty		3211	553
MSMEG_3843	conserved hypothetical protein		3038	1723
MSMEG_2794	"transcriptional regulator, GntR family protein"		711	796
At1g04370	At1g04370		711	528
MSMEG_2390	"hydrolase, NUDIX family protein"		9688	14109
MSMEG_0625	conserved hypothetical protein		711	922
MSMEG_4168	propionate CoA-transferase		711	723
MSMEG_4578	conserved hypothetical protein		3615	10448
MSMEG_3712	hypothetical protein		935	600
MSMEG_2838	conserved hypothetical protein		2197	802
MSMEG_4990	DNA-binding response regulator		711	3294
At1g03670	At1g03670		0	0
MSMEG_0939	Ppx/GppA phosphatase family protein		9426	18081
MSMEG_2321	phosphoserine phosphatase	serB	56081	73543
MSMEG_4999	"bacterial extracellular solute-binding protein, family protein 5"		1771	2547
MSMEG_3720	recombination activating protein 1		711	643
Obsolete	Obsolete		711	870
MSMEG_0080	conserved hypothetical protein		1721	5779
MSMEG_6118	IclR-family protein transcriptional regulator		711	767
MSMEG_1655	"hydrolase, alpha/beta fold family protein, putative"		5117	5893
Obsolete	Obsolete		689	653
MSMEG_2576	deoxyribodipyrimidine photo-lyase		711	719
MSMEG_0715	3-oxoacyl-[acyl-carrier-protein] reductase		711	677
MSMEG_6461	hypothetical protein		757	728
MSMEG_4292	integral membrane protein		7564	1147
MSMEG_0459	two-component system response regulator		711	677
MSMEG_4205	putative transcriptional regulator		711	651
MSMEG_5147	sugar ABC-transporter integral membrane protein		711	1385
MSMEG_3046	"carbamoyl-phosphate synthase, small subunit"	carA	6966	6731
MSMEG_0309	aldehyde dehydrogenase family protein		711	1071
MSMEG_3138	thioredoxin	trx	36634	38474
Obsolete	Obsolete		4886	4214
MSMEG_2115	conserved hypothetical protein		73973	18510
MSMEG_6565	conserved hypothetical protein		13530	20673
At1g03310	At1g03310		1232	510
MSMEG_2503	hypothetical protein		4098	3483
Obsolete	Obsolete		28747	30071
MSMEG_0044	hypothetical protein		10060	5736
Empty	Empty		9180	2098
Obsolete	Obsolete		56004	72684
Obsolete	Obsolete		20017	11967
MSMEG_5110	sulfatase; this region contains one or more premature stops and/or frameshifts which are not the result of sequencing error		46125	6148
MSMEG_6358	mesocentin		2972	4679
Obsolete	Obsolete		2622	6940
MSMEG_2552	aldehyde dehydrogenase (NAD) family protein		711	709
MSMEG_1989	phenoxybenzoate dioxygenase beta subunit		50348	10661
Obsolete	Obsolete		7257	6993
MSMEG_2666	multimeric flavodoxin WrbA		4837	4432
Obsolete	Obsolete		26600	6062
At1g03320	At1g03320		711	1055
MSMEG_5471	UTP-glucose-1-phosphate uridylyltransferase	galU	19083	33989
MSMEG_6567	iron-dependent peroxidase		33	155
Obsolete	Obsolete		13403	16296
MSMEG_4771	conserved hypothetical protein		7298	5814
Obsolete	Obsolete		8416	8879
MSMEG_3308	"universal stress protein family protein, putative"		30832	28581
MSMEG_1389	conserved hypothetical protein		23926	7556
At1g02065	At1g02065		711	1889
MSMEG_6533	conserved hypothetical protein		6628	6660
MSMEG_0534	"permease, major facilitator family protein"		6370	8272
MSMEG_6318	putative diol dehydratase reactivation protein		2714	9398
MSMEG_5873	conserved hypothetical protein		13182	19717
MSMEG_2176	conserved hypothetical protein		7984	12121
MSMEG_6764	"transcriptional regulator, TetR family protein"		12239	4752
MSMEG_5632	"oxidoreductase, short chain dehydrogenase/reductase family protein"		2272	2086
MSMEG_2852	3-oxoacyl-[acyl-carrier-protein] reductase		6327	3415
Obsolete	Obsolete		42223	2646
MSMEG_3297	"transcriptional regulator, CadC"		4715	7075
MSMEG_0976	conserved hypothetical protein		91798	62206
MSMEG_4751	hypothetical protein		25636	12527
MSMEG_1607	putative tautomerase		2675	8489
MSMEG_1478	"transporter, LysE family protein"		23101	18769
MSMEG_0241	MmpL11 protein		5789	12616
MSMEG_6649	conserved hypothetical protein		8471	6496
MSMEG_0182	epoxide hydrolase 1		9498	3781
MSMEG_6756	glycerol kinase	glpK	5570	16096
MSMEG_3365	"transcriptional regulator, AraC family protein"		5271	6531
MSMEG_2266	hypothetical protein		19120	6691
MSMEG_1634	probable forkhead-associated protein		27621	31928
MSMEG_0935	"2,3-bisphosphoglycerate-dependent phosphoglycerate mutase"		37006	42044
At1g01590	At1g01590		637	784
MSMEG_1657	tryptophanyl-tRNA synthetase	trpS	9177	7251
MSMEG_1409	arginine deiminase	arcA	711	796
MSMEG_5130	"bacterial extracellular solute-binding protein, family protein 5"		1261	5695
Empty	Empty		4626	2235
Obsolete	Obsolete		3413	1263
Obsolete	Obsolete		8288	7879
MSMEG_0647	"phosphonate ABC transporter, ATP-binding protein"	phnC	711	723
MSMEG_1647	tetrahydrofolate dehydrogenase/cyclohydrolase FolD		3063	8891
MSMEG_3781	conserved hypothetical protein		711	776
MSMEG_0579	"helix-turn-helix, Fis-type"		0	0
MSMEG_1940	"hydrolase, alpha/beta fold family protein"		6008	12042
Obsolete	Obsolete		28466	23077
MSMEG_6598	"6,7-dimethyl-8-ribityllumazine synthase"		6493	8836
MSMEG_3549	"ectoine/hydroxyectoine ABC transporter, permease protein EhuD"	ehuD	754	548
At1g05420	At1g05420		711	554
MSMEG_2006	"2,3-dihydroxybiphenyl 1,2-dioxygenase"		711	1945
MSMEG_5861	cytochrome P450 109		711	835
MSMEG_1084	"peptide/opine/nickel uptake family protein ABC transporter, periplasmic substrate-binding protein, putative"		1322	536
MSMEG_4716	acetyl-/propionyl-coenzyme A carboxylase alpha chain		2692	5937
MSMEG_4802	conserved domain protein		711	846
MSMEG_5893	conserved hypothetical protein		15040	17158
Obsolete	Obsolete		711	710
At1g05070	At1g05070		711	930
MSMEG_0320	putative phosphotriesterase		711	710
MSMEG_6887	amidohydrolase family protein		711	731
MSMEG_0017	"ABC transporter, permease/ATP-binding protein"		711	643
MSMEG_5797	conserved hypothetical protein		68872	70607
MSMEG_2345	lycopene cyclase; this gene contains a frame shift which is not the result of sequencing error		28653	7746
MSMEG_6223	TetR family protein transcriptional repressor LfrR		4085	5946
Obsolete	Obsolete		711	552
MSMEG_5185	enoyl-CoA hydratase PaaB		711	3548
MSMEG_0013	ferric enterobactin transport system permease protein FepG; this gene contains a frame shift which is not the result of sequencing error; identified by match to protein family HMM PF01032		711	815
MSMEG_2830	"ISMsm4, transposase"		8505	3607
MSMEG_0920	conserved hypothetical protein		45220	55075
MSMEG_1627	hypothetical protein		12375	10832
MSMEG_1803	RsbW protein		29774	15712
Obsolete	Obsolete		1964	2038
MSMEG_4383	MmpL5 protein		1423	633
MSMEG_1984	haloacetate dehalogenase H-1		0	0
MSMEG_0003	DNA replication and repair protein RecF		11051	17243
MSMEG_6290	putative DNA-binding protein		4970	7971
MSMEG_3304	succinate semialdehyde dehydrogenase		6121	2019
MSMEG_0496	coenzyme B12-dependent glycerol dehydrogenase small subunit		1498	725
MSMEG_0533	gp236 protein		711	583
MSMEG_0930	serine 3-dehydrogenase		11012	13484
At1g05180	At1g05180		711	776
MSMEG_2011	"transcriptional regulator, LacI family protein"		711	824
MSMEG_6018	xylose transport system permease protein XylH		7325	3186
MSMEG_1952	ATP-dependent DNA helicase		26775	14065
Empty	Empty		6006	2300
Obsolete	Obsolete		2581	2482
MSMEG_4631	conserved hypothetical protein		6562	6614
MSMEG_1155	carnitinyl-CoA dehydratase		2679	2914
MSMEG_6879	integral membrane protein of the ABC-type Nat permease for neutral amino acids NatD		1769	1924
MSMEG_0367	O-demethylpuromycin-O-methyltransferase		4360	7375
MSMEG_6033	hypothetical protein		6603	4648
MSMEG_2190	acyl-CoA dehydrogenase domain protein		2194	2192
Obsolete	Obsolete		5391	10188
MSMEG_1486	RNA polymerase sigma-70 factor		6205	6572
MSMEG_0236	putative conserved transmembrane protein		2344	7220
At1g02440	At1g02440		711	905
MSMEG_1776	ribonuclease Z		2977	659
MSMEG_2859	virulence factor Mce family protein		711	538
MSMEG_1453	Citrate transporter		711	1024
MSMEG_4944	hypothetical protein		14271	19929
MSMEG_3022	transglycosylase associated protein		106372	58784
MSMEG_0218	3-demethylubiquinone-9 3-methyltransferase		6503	5136
MSMEG_5836	conserved hypothetical protein		2424	3857
At1g02790	At1g02790		2010	3371
MSMEG_5573	sugar ABC transporter permease protein		9780	11441
MSMEG_0297	amidohydrolase		2203	1345
Obsolete	Obsolete		9185	16265
MSMEG_6126	D-isomer specific 2-hydroxyacid dehydrogenase		6093	13159
MSMEG_4037	hypothetical protein		6894	3532
MSMEG_3452	TetR family protein transcriptional regulator		9363	6092
MSMEG_0269	3-oxoacyl-[acyl-carrier-protein] reductase		5882	3401
MSMEG_3779	conserved hypothetical protein; this gene contains a frame shift which is not the result of sequencing error		12158	10017
MSMEG_0341	conserved hypothetical protein		5990	3333
MSMEG_0624	subtilase family protein		7152	7065
MSMEG_2303	integral membrane transporter		15047	12624
Obsolete	Obsolete		17769	21999
MSMEG_5927	conserved hypothetical protein		34727	14787
MSMEG_1877	conserved hypothetical protein		8225	6792
MSMEG_3016	conserved hypothetical protein		20414	30908
MSMEG_5438	dimethyladenosine transferase	ksgA	20207	36045
MSMEG_5526	peptidoglycan-binding LysM		17661	28532
MSMEG_3231	"ABC transporter, CydDC cysteine exporter (CydDC-E) family protein, permease/ATP-binding protein CydD"	cydD	6506	9402
MSMEG_3562	4-carboxymuconolactone decarboxylase domain protein	pcaC	6333	10512
MSMEG_3857	conserved hypothetical protein		7897	4676
MSMEG_6497	hypothetical protein		711	860
MSMEG_3478	tena/thi-4 family protein		17255	22096
At1g01920	At1g01920		711	675
MSMEG_2919	2-dehydropantoate 2-reductase		2784	5183
MSMEG_0681	P450 heme-thiolate protein		8050	12864
MSMEG_5088	tetratricopeptide repeat family protein		1681	1308
Empty	Empty		6464	2114
MSMEG_0575	MmpS1 protein		55438	9235
MSMEG_1061	phosphohydrolase		13293	19305
MSMEG_2007	putative HpcE protein		711	1475
MSMEG_2165	"transketolase, N- subunit"		480	818
MSMEG_3273	"glutamyl aminopeptidase, M42 family protein"		2566	4166
MSMEG_3663	oxidoreductase		1328	6217
MSMEG_2087	"transporter, small conductance mechanosensitive ion channel (MscS) family protein"		6679	9433
MSMEG_1816	hypothetical protein; this region contains one or more premature stops and/or frameshifts which are not the result of sequencing error; identified by Glimmer2; putative		11338	2326
MSMEG_2065	YceI like family protein		3980	4407
MSMEG_0937	DNA-binding response regulator RegX3	regX3	7605	12234
At1g06320	At1g06320		711	714
MSMEG_2147	gp16 protein; this gene contains a frame shift which is not the result of sequencing error		0	0
Obsolete	Obsolete		711	794
Obsolete	Obsolete		711	712
MSMEG_4847	"transcriptional regulator, TetR family protein"		61434	65138
MSMEG_3431	choline dehydrogenase		5520	1460
Obsolete	Obsolete		145169	123804
MSMEG_1218	ABC-type transport system ATP-binding protein II		711	1274
At1g03890	At1g03890		0	0
MSMEG_1631	DNA-binding protein		2066	1725
Obsolete	Obsolete		984	5132
MSMEG_0337	conserved hypothetical protein		711	709
MSMEG_5936	conserved hypothetical protein		32038	16675
MSMEG_4425	putative oxidoreductase		2077	1515
MSMEG_5540	conserved hypothetical protein		3325	1519
MSMEG_2420	hypothetical protein		23625	26972
MSMEG_0178	ATP-binding protein		711	1012
MSMEG_1304	rhizopine catabolism protein		4350	2992
MSMEG_3987	FAD dependent oxidoreductase		711	625
MSMEG_2290	"transcriptional regulator, TetR family protein"		6053	9024
MSMEG_1685	hypothetical protein		4029	888
MSMEG_1558	conserved hypothetical protein		38069	15338
MSMEG_5954	"cell surface polysaccharide biosynthesis, putative"		0	0
MSMEG_3596	ATPase		5245	4856
MSMEG_2747	conserved hypothetical protein; this gene contains a frame shift which is not the result of sequencing error		3352	3946
MSMEG_3034	"metallopeptidase, M24 family protein"		1859	4499
MSMEG_0125	integral membrane protein		711	618
MSMEG_3488	"transcriptional regulator, AraC family protein"		1046	1152
MSMEG_3428	conserved hypothetical protein		3809	2854
MSMEG_4770	conserved hypothetical protein		8632	3638
MSMEG_3237	ATP-binding protein		21110	32678
At1g03960	At1g03960		2554	1953
MSMEG_0642	hypothetical ABC transporter permease protein YliD		121231	156887
MSMEG_6197	diaminopimelate decarboxylase		7993	8215
MSMEG_3037	regulatory protein; this gene contains a frame shift which is not the result of sequencing error; identified by match to protein family HMM PF00196		8070	5942
Empty	Empty		10925	2776
MSMEG_2955	conserved hypothetical protein		5228	6478
MSMEG_1741	TetR-family protein transcriptional regulator		8362	7517
MSMEG_4713	HpcH/HpaI aldolase/citrate lyase family protein		711	1408
MSMEG_1588	conserved hypothetical protein		711	561
MSMEG_4372	capreomycidine hydroxylase		711	643
MSMEG_2570	xanthine/uracil permease		8084	17125
MSMEG_2334	hypothetical protein		1328	1116
MSMEG_4624	ribosomal protein L27	rpmA	132121	121211
MSMEG_6226	"transcriptional regulator, PadR family protein domain protein"		711	923
MSMEG_2161	FadD9 protein; this region contains one or more premature stops and/or frameshifts which are not the result of sequencing error		711	975
At1g01030	At1g01030		711	676
MSMEG_0544	transcriptional regulator		711	3139
MSMEG_5448	arginine deiminase	arcA	711	10628
MSMEG_2378	D-3-phosphoglycerate dehydrogenase	serA	22390	35320
MSMEG_5113	conserved hypothetical protein; this region contains one or more premature stops and/or frameshifts which are not the result of sequencing error		6252	10092
MSMEG_4878	2Fe-2S iron-sulfur cluster binding domain protein		4176	3129
MSMEG_2717	conserved hypothetical protein		1496	2735
MSMEG_0750	membrane protein		14544	20855
At1g02370	At1g02370		13167	3843
MSMEG_3359	"cis-3-chloroacrylic acid dehalogenase, putative"		14720	8180
MSMEG_4189	cysteinyl-tRNA synthetase	cysS	14227	15092
MSMEG_5986	"glucosamine--fructose-6-phosphate aminotransferase, isomerizing"	glmS	5916	2884
MSMEG_6308	hypothetical protein		7974	5878
MSMEG_4698	conserved hypothetical protein		83515	68867
MSMEG_1321	5-carboxymethyl-2-hydroxymuconate delta-isomerase		1806	1074
MSMEG_0829	exodeoxyribonuclease III	xth	4920	1793
MSMEG_6347	hypothetical protein		5574	7101
MSMEG_5937	4-hydroxy-2-oxovalerate aldolase		11166	16137
MSMEG_5045	D-2-hydroxyglutarate dehydrogenase		3918	6776
MSMEG_2333	conserved hypothetical protein		13350	13500
MSMEG_1468	ribosomal protein S14p/S29e	rpsN	72818	88292
Obsolete	Obsolete		50965	57692
MSMEG_1347	ribosomal protein L1	rplA	143043	182207
MSMEG_5423	transcription-repair coupling factor	mfd	8178	7963
MSMEG_2514	conserved hypothetical protein; this gene contains a frame shift which is not the result of sequencing error		4548	2895
MSMEG_1699	pentachlorophenol 4-monooxygenase		7113	7300
MSMEG_1892	transferase		4187	4048
MSMEG_3761	putative Clp protease subunit		6234	9237
MSMEG_5498	conserved hypothetical protein		11602	1709
MSMEG_0352	conserved hypothetical protein		711	4824
MSMEG_5544	"oxidoreductase, short chain dehydrogenase/reductase family protein"		1786	7265
At1g05820	At1g05820		0	0
MSMEG_1219	ABC-type transport system permease protein II		1643	3190
MSMEG_5822	conserved hypothetical protein		711	1253
MSMEG_3187	putative acyltransferase domain protein		5422	11198
Empty	Empty		5285	1453
Obsolete	Obsolete		6443	2167
MSMEG_3619	short chain dehydrogenase		13194	8674
Obsolete	Obsolete		711	730
MSMEG_3412	polysaccharide deacetylase family protein		65	123
MSMEG_1742	oxidoreductase		5947	3909
MSMEG_0290	"acyltransferase, ws/dgat/mgat subfamily protein"		1003	1009
MSMEG_2258	conserved hypothetical protein		4226	10136
MSMEG_5411	conserved hypothetical protein		6478	3385
MSMEG_2180	RemK protein		1150	579
MSMEG_3198	"hydrolase, NUDIX family protein"		1302	6763
At1g01400	At1g01400		711	626
MSMEG_6812	major facilitator superfamily; this gene contains a frame shift which is not the result of sequencing error; identified by match to protein family HMM PF00083		1066	789
MSMEG_0319	acyltransferase		711	1161
MSMEG_0276	aldehyde-alcohol dehydrogenase		711	1051
MSMEG_5015	secreted protein		13226	15071
Obsolete	Obsolete		587392	632815
MSMEG_4566	conserved 13e12 repeat family protein; this gene contains a frame shift which is not the result of sequencing error		1481	607
MSMEG_2958	conserved hypothetical protein		44847	24738
At1g03900	At1g03900		711	754
MSMEG_2647	metallophosphoesterase		9153	13660
MSMEG_2468	L-carnitine dehydratase/bile acid-inducible protein F		1153	2527
MSMEG_6909	"amino acid ABC transporter, permease protein, 3-TM region, His/Glu/Gln/Arg/opine family protein"		711	753
MSMEG_6199	Transcription factor WhiB		15093	25253
MSMEG_2300	conserved hypothetical protein; this gene contains a frame shift which is not the result of sequencing error		711	729
MSMEG_1811	septum formation protein Maf	maf	1049	5592
MSMEG_5020	acetoin(diacetyl) reductase		3612	5947
MSMEG_2513	hypothetical protein		711	706
MSMEG_1369	LacI-family protein transcriptional regulator		1926	3974
MSMEG_4524	anthranilate synthase component I		711	745
MSMEG_2319	Periplasmic binding protein		10734	14200
MSMEG_3589	conserved hypothetical protein		6160	1457
MSMEG_6093	hypothetical protein		4269	5786
MSMEG_3894	proteasome alpha subunit		20357	23227
MSMEG_5044	ATPase		3329	1822
MSMEG_4035	citrate synthase		711	669
MSMEG_6014	putative acyl-CoA dehydrogenase		608	807
MSMEG_0564	xanthine/uracil permease		711	767
MSMEG_3671	integral membrane protein		3270	6104
MSMEG_3098	conserved hypothetical protein		8015	6819
MSMEG_6532	transcriptional regulatory protein		5279	5213
MSMEG_3243	adenylate cyclase; this gene contains a frame shift which is not the result of sequencing error; identified by match to protein family HMM PF00211		3262	8468
At1g05890	At1g05890		4691	2707
MSMEG_6275	DNA polymerase III subunit epsilon		8009	4283
MSMEG_2179	transcriptional regulatory protein		9441	5264
MSMEG_0085	"PTS system, Fru family protein, IIABC components"		13509	7191
Empty	Empty		29594	12431
MSMEG_6040	conserved hypothetical protein		6429	7320
MSMEG_4300	transcription regulator AmtR		2978	5253
At1g02830	At1g02830		2060	933
MSMEG_6045	"ABC heavy metal transporter, inner membrane subunit"		5042	2700
MSMEG_2075	"homogentisate 1,2-dioxygenase"	hmgA	9867	10372
MSMEG_1957	conserved hypothetical protein		7927	12018
MSMEG_1916	hypothetical protein		55017	62323
MSMEG_3983	L-carnitine dehydratase/bile acid-inducible protein F; this gene contains a frame shift which is not the result of sequencing error; identified by match to protein family HMM PF02515		16539	6946
MSMEG_6316	lipoprotein LpqH		34422	30433
MSMEG_3060	conserved hypothetical protein		711	1091
At1g03750	At1g03750		711	739
Obsolete	Obsolete		115729	139776
MSMEG_3831	dephospho-CoA kinase; this gene contains a frame shift which is not the result of sequencing error; identified by match to protein family HMM PF01121; match to protein family HMM TIGR00152		711	1100
MSMEG_0107	cell envelope-related function transcriptional attenuator common domain		21660	33309
MSMEG_4684	ribose 5-phosphate isomerase		29154	38113
MSMEG_2783	hypothetical protein		11491	26359
MSMEG_6503	"transcriptional regulator, TetR family protein"		3686	4900
MSMEG_1745	transcriptional regulator		1965	4684
At1g04130	At1g04130		0	0
Obsolete	Obsolete		5892	14629
MSMEG_3373	major facilitator superfamily protein MFS_1		4716	2943
MSMEG_0880	chaperonin GroL	groL	34685	53049
MSMEG_6508	MarR-family protein transcriptional regulator		11347	6558
MSMEG_6323	hypothetical protein		13999	5889
MSMEG_3874	"transcriptional regulator, TetR family protein"		5596	9729
MSMEG_3885	DEAD/DEAH box helicase		20292	10858
MSMEG_2370	"DoxX subfamily protein, putative"		13799	17262
MSMEG_1245	phosphoadenosine phosphosulfate reductase		19042	23182
MSMEG_2045	monoxygenase		5853	18941
MSMEG_0857	conserved hypothetical protein		4202	9108
Obsolete	Obsolete		11466	6725
MSMEG_5837	glutathione peroxidase family protein		14040	21550
MSMEG_6052	"ABC transport protein, ATP-binding subunit"		4204	2792
At1g01200	At1g01200		7535	6854
MSMEG_2745	hydrolase; this gene contains a frame shift which is not the result of sequencing error; identified by match to protein family HMM PF00561		12330	16452
MSMEG_5600	conserved hypothetical protein		6417	8162
MSMEG_1499	oxygenase		6556	4619
MSMEG_3290	regulatory protein		6218	4838
MSMEG_2063	"NADH-quinone oxidoreductase, a subunit"	nuoA	4126	1856
MSMEG_2692	CDP-diacylglycerol--glycerol-3-phosphate 3-phosphatidyltransferase	pgsA	11807	20320
Obsolete	Obsolete		711	429
At1g03190	At1g03190		691	772
MSMEG_2374	ketol-acid reductoisomerase	ilvC	50114	48358
MSMEG_2167	"aminopeptidase, putative"		711	774
MSMEG_0763	antibiotic transporter		9322	9214
Empty	Empty		5629	363
MSMEG_0644	cupin domain protein		3101	7072
MSMEG_6737	putative membrane protein		711	1774
At1g02320	At1g02320		59072	33275
MSMEG_1496	3-hydroxyisobutyrate dehydrogenase	mmsB	2167	4963
MSMEG_6547	amidohydrolase 2		1626	1030
MSMEG_2377	P49 protein		711	1137
MSMEG_2150	putative transposition helper protein		711	799
Obsolete	Obsolete		2400	605
Obsolete	Obsolete		5488	7550
MSMEG_5548	precorrin-6A synthase (deacetylating)	cobF	3077	4677
At1g02660	At1g02660		0	0
MSMEG_4149	acetaldehyde dehydrogenase		10859	4597
Obsolete	Obsolete		1776	445
MSMEG_5532	FAD dependent oxidoreductase		711	865
MSMEG_4595	"probable serine/threonine-protein kinase PknH, putative"		39182	38668
MSMEG_0849	oxygenase		4284	342
MSMEG_3168	phenolpthIocerol synthesis type-i polyketide synthase ppse		1163	4644
MSMEG_3604	sorbitol utilization protein SOU2		1206	2877
At1g02170	At1g02170		711	704
Obsolete	Obsolete		711	724
MSMEG_6484	glycosyl transferase		1078	4334
MSMEG_4527	ferredoxin sulfite reductase		10541	17202
MSMEG_6429	hypothetical protein		711	810
MSMEG_1688	cupin domain protein		2544	1573
MSMEG_5673	transcriptional regulator		18109	23260
MSMEG_4431	putative regulatory protein		711	697
MSMEG_4567	conserved hypothetical protein		1055	8087
MSMEG_3232	"cytochrome D ubiquinol oxidase, subunit II"	cydB	13024	20076
MSMEG_3350	"TRAP transporter, DctM-like membrane protein"		1697	399
MSMEG_0757	hypothetical protein		711	742
MSMEG_1948	hypothetical protein		4066	586
MSMEG_3415	MarR-family protein regulatory protein		5592	1631
MSMEG_5729	hydantoin racemase		95700	109544
At1g01280	At1g01280		711	730
MSMEG_5844	conserved hypothetical protein		0	0
MSMEG_4833	putative acyl-CoA dehydrogenase		1074	925
MSMEG_6874	aldehyde dehydrogenase		711	700
MSMEG_3181	conserved hypothetical protein		711	2975
MSMEG_5794	hypothetical protein		3058	683
MSMEG_2779	conserved hypothetical protein		8525	11557
MSMEG_2923	dehydrogenase/reductase SDR family protein member 1		14087	1889
MSMEG_4105	transposase subunit		711	837
MSMEG_4971	oxidoreductase		3470	6883
MSMEG_5960	"O-antigen polymerase, putative"		44605	1678
MSMEG_5935	ATP-dependent DNA helicase		12613	5311
Empty	Empty		7208	3792
MSMEG_0521	conserved hypothetical protein; this gene contains a frame shift which is not the result of sequencing error		15389	2272
MSMEG_5453	conserved hypothetical protein		711	521
At1g02070	At1g02070		0	0
MSMEG_3666	C-5 sterol desaturase		711	2604
MSMEG_6255	conserved hypothetical protein		711	814
MSMEG_6735	"amino acid permease, putative"		25269	34334
MSMEG_2043	"transcriptional regulator, TetR family protein"		4201	5678
MSMEG_6070	ribosomal protein L31	rpmE	4825	913
MSMEG_3909	conserved hypothetical protein		711	800
MSMEG_6026	3-hydroxybutyrate dehydrogenase		2672	6962
At1g05160	At1g05160		711	798
MSMEG_5330	SIS domain protein		3855	7844
MSMEG_3030	chorismate synthase	aroC	15280	22143
MSMEG_4774	AMP-dependent synthetase and ligase		3095	2574
MSMEG_4810	conserved hypothetical protein		47585	5479
Obsolete	Obsolete		6535	5228
Obsolete	Obsolete		1181	6398
MSMEG_4090	putative IclR family protein transcriptional regulator		26736	26793
MSMEG_1114	short chain dehydrogenase		11965	3894
MSMEG_1587	alpha/beta hydrolase fold		2850	1760
MSMEG_6238	putative two-component system sensor kinase		8704	21839
MSMEG_1736	glycerol-3-phosphate dehydrogenase 2		9726	16460
MSMEG_5895	virulence factor mce family protein		10434	19526
MSMEG_4640	secreted protein		7915	3646
MSMEG_5431	"ribosomal protein L25, Ctc-form"		17887	21969
MSMEG_1382	MmpL5 protein		711	763
MSMEG_4737	conserved hypothetical protein		4735	10326
Obsolete	Obsolete		4618	5472
Obsolete	Obsolete		5950	3322
MSMEG_4926	"IS1096, tnpA protein"		16504	26834
MSMEG_6067	ribosomal protein L33	rpmG	33750	14892
MSMEG_4687	cytosine deaminase		71366	122586
MSMEG_4520	sulfate/thiosulfate import ATP-binding protein CysA		9406	8763
At1g05310	At1g05310		5901	13135
MSMEG_2473	sugar transporter; this gene contains a frame shift which is not the result of sequencing error		0	0
Obsolete	Obsolete		4298	7830
MSMEG_1432	acetylcholinesterase		6862	12937
MSMEG_3418	conserved hypothetical protein		97994	39255
MSMEG_2135	putative CrcB protein		5728	7175
MSMEG_5334	conserved hypothetical protein		3083	1829
MSMEG_6495	"ABC nitrate/sulfonate/bicarbonate family protein transporter, inner membrane subunit, putative"		4501	1250
MSMEG_0468	integral membrane protein		0	0
Obsolete	Obsolete		711	933
MSMEG_3758	tyrosyl-tRNA synthetase	tyrS	880	7094
MSMEG_4470	ABC transporter		6033	4295
Empty	Empty		4098	1270
MSMEG_3179	pyridoxamine 5'-phosphate oxidase family protein		1333	489
Obsolete	Obsolete		3401	3604
At1g02590	At1g02590		711	781
MSMEG_5577	fructokinase		6401	4771
MSMEG_0518	"ABC transporter, nucleotide binding/ATPase protein, sn-Glycerol-3-phosphate"		3764	3765
MSMEG_3122	FeS assembly protein SufB	sufB	27350	31583
MSMEG_1958	PDZ domain family protein		9210	13425
Obsolete	Obsolete		7362	4591
MSMEG_3901	"L-2,4-diaminobutyric acid acetyltransferase"	ectA	6889	9348
Obsolete	Obsolete		711	556
At1g04430	At1g04430		681	545
MSMEG_6804	sugar ABC transporter substrate-binding protein		6290	10751
MSMEG_2855	virulence factor Mce family protein		711	683
MSMEG_4036	crotonobetaine/carnitine-CoA ligase		3025	1045
MSMEG_4748	hypothetical protein		92219	89264
MSMEG_0205	tetracenomycin polyketide synthesis hydroxylase TcmH		1292	396
MSMEG_4417	methionine-S-sulfoxide reductase	msrA	711	808
Obsolete	Obsolete		3338	503
Obsolete	Obsolete		711	676
MSMEG_4146	quinone oxidoreductase		711	780
Obsolete	Obsolete		711	823
MSMEG_4731	acyl-CoA synthase		711	1152
MSMEG_5832	"phosphoribosylformylglycinamidine synthase, PurS protein"	purS	58152	69510
MSMEG_1443	ribosomal protein L16	rplP	109214	105479
MSMEG_0612	"transcriptional regulator, TetR family protein"		922	594
MSMEG_6618	DEAD/DEAH box helicase; this gene contains a frame shift which is not the result of sequencing error; identified by match to protein family HMM PF00270; match to protein family HMM PF00271; match to protein family HMM PF04851		711	2873
MSMEG_0744	carbon monoxide dehydrogenase medium chain		711	765
MSMEG_5591	conserved hypothetical protein		2029	3350
MSMEG_4501	sodium:dicarboxylate symporter		22849	31061
MSMEG_0942	conserved hypothetical protein		1768	3895
Obsolete	Obsolete		8249	3533
MSMEG_6728	conserved hypothetical protein		61620	10643
Obsolete	Obsolete		711	817
At1g05430	At1g05430		711	728
MSMEG_4568	ribonuclease Z		711	865
MSMEG_5004	DNA repair exonuclease		2560	3057
MSMEG_6225	proton antiporter efflux pump		711	578
MSMEG_3342	hypothetical protein		711	3319
MSMEG_5550	protein-glutamate methylesterase; this gene contains a frame shift which is not the result of sequencing error; identified by match to protein family HMM PF01339		30328	17193
MSMEG_3142	HTH-type transcriptional repressor AcnR		9401	12999
MSMEG_6510	"ABC-type drug export system, membrane protein"		711	917
MSMEG_3701	conserved hypothetical protein		5412	1332
MSMEG_4654	aldo/keto reductase		711	788
MSMEG_3398	integral membrane transport protein		6264	8461
MSMEG_6507	glycogen debranching enzyme GlgX	glgX	11778	8609
Empty	Empty		0	0
MSMEG_1474	ribosomal protein L15	rplO	35185	37000
MSMEG_4285	lipoyltransferase	lipB	15455	27700
At1g02540	At1g02540		711	656
MSMEG_4456	conserved hypothetical protein		5843	22258
MSMEG_6107	"limonene 1,2-monooxygenase"		5575	10068
MSMEG_0821	glutamyl-tRNA(Gln) amidotransferase subunit A		711	1004
MSMEG_2222	hypothetical protein		711	579
MSMEG_2712	hydrogenase assembly chaperone HypC/HupF	hypC	6839	1629
Obsolete	Obsolete		8582	4738
MSMEG_1383	endonuclease IV		19378	26900
At1g03380	At1g03380		711	472
Obsolete	Obsolete		13124	30939
MSMEG_1216	ABC-type transport system periplasmic substrate-binding protein		6188	14026
MSMEG_5594	ferredoxin-dependent glutamate synthase		15460	4503
MSMEG_4991	hypothetical protein		28763	18445
MSMEG_6559	hypothetical protein		68612	118852
MSMEG_1599	RNA polymerase sigma-70 factor		199371	229861
MSMEG_4114	naphthoate synthase	menB	2473	1075
MSMEG_1866	transposase B		7461	5955
MSMEG_3535	agmatinase	speB	9575	7671
MSMEG_5949	conserved hypothetical protein		11150	7687
MSMEG_4545	"bacterial extracellular solute-binding protein, family protein 5"		5545	7619
MSMEG_6170	hypothetical protein		8038	4640
MSMEG_6135	hypothetical protein		10619	19549
MSMEG_0971	conserved hypothetical protein		8595	13385
MSMEG_6272	NAD-glutamate dehydrogenase		12289	8208
MSMEG_4134	TnpC protein; this gene contains a frame shift which is not the result of sequencing error		9007	8149
MSMEG_1992	L-carnitine dehydratase/bile acid-inducible protein F		4938	9554
MSMEG_6570	integral membrane protein		56032	10764
MSMEG_2313	"ribonucleoside-diphosphate reductase, beta subunit"		27489	32930
MSMEG_5646	conserved hypothetical protein		5782	6309
MSMEG_3575	"cytidine/deoxycytidylate deaminase, zinc-binding region"		16297	24360
MSMEG_6354	"serine esterase, cutinase family protein"		22161	16688
At1g05480	At1g05480		7625	7320
MSMEG_0550	sulfonate binding protein		9943	19223
MSMEG_5853	cytochrome P450		6846	6617
MSMEG_2613	malate:quinone-oxidoreductase	mqo	12551	16899
MSMEG_3643	hypothetical protein		7906	9475
MSMEG_2068	hypothetical protein		13489	3848
MSMEG_6110	hypoxanthine phosphoribosyltransferase	hpt	9303	10502
Obsolete	Obsolete		341	600
MSMEG_4055	short-chain dehydrogenase/reductase SDR		711	961
MSMEG_6112	conserved hypothetical protein		5129	6604
MSMEG_2952	transport gene		711	605
MSMEG_0684	"aldehyde oxidase and xanthine dehydrogenase, molybdopterin binding"		16010	4560
Empty	Empty		2810	810
MSMEG_4397	"transcriptional regulator, MerR family protein"		3581	2683
Obsolete	Obsolete		711	1465
At1g03820	At1g03820		4483	2745
MSMEG_0523	DNA-binding protein		2963	2797
MSMEG_6642	caib/baif family protein		711	631
MSMEG_1461	5-oxovalerate dehydrogenase		2304	3106
MSMEG_2130	putative acyl-CoA dehydrogenase		1561	2764
Obsolete	Obsolete		2665	697
MSMEG_6549	conserved hypothetical protein		711	742
MSMEG_2669	hydrolase		5718	8506
At1g05380	At1g05380		711	622
MSMEG_5994	putative acyl-CoA dehydrogenase		2092	2886
MSMEG_3183	threonine dehydratase	ilvA	14050	14602
MSMEG_1583	chaperonin GroL	groL	69208	81834
MSMEG_4896	non-ribosomal peptide synthetase		25722	37141
MSMEG_1307	EthD protein		3951	628
MSMEG_3572	"transcriptional regulator, TetR family protein"		3336	856
MSMEG_0147	C-5 sterol desaturase		573	1013
MSMEG_4914	virginiamycin B hydrolase		13831	13783
MSMEG_1145	virulence factor Mce family protein		641	682
MSMEG_4104	"transporter, major facilitator family protein"		0	0
MSMEG_4283	"2-oxoglutarate dehydrogenase, E2 component, dihydrolipoamide succinyltransferase"	sucB	26191	30387
MSMEG_5990	lipid-transfer protein		711	764
MSMEG_0958	hypothetical protein		3697	4715
MSMEG_3592	hypothetical protein		711	764
MSMEG_0401	putative non-ribosomal peptide synthase		2630	394
MSMEG_1226	sulfatase-modifying factor 1		711	4074
MSMEG_0175	"FAD dependent oxidoreductase, putative"		711	2774
MSMEG_2912	inner membrane metabolite transport protein YdfJ		711	672
MSMEG_2297	glutaredoxin		114916	126484
Obsolete	Obsolete		81888	80469
MSMEG_3495	MmpS5 protein		19483	22014
Obsolete	Obsolete		10341	862
At1g06400	At1g06400		1447	385
MSMEG_0513	integral membrane protein		1747	828
MSMEG_0323	"acyl-CoA dehydrogenase, short-chain specific, putative"		0	0
MSMEG_4302	"adenylate cyclase, putative"		265	1810
MSMEG_3525	"transcriptional regulator, XRE family protein"		4757	3776
MSMEG_6819	conserved domain protein; this gene contains a frame shift which is not the result of sequencing error		4918	7444
MSMEG_6605	transcriptional regulatory protein		1948	2737
MSMEG_1891	conserved hypothetical protein		6898	11949
MSMEG_0554	"ABC transporter permease protein, putative"		634	734
Obsolete	Obsolete		21267	7239
MSMEG_4433	dehydrogenase		5216	5981
MSMEG_2391	polyphosphate kinase	ppk	14502	13013
Empty	Empty		7814	4381
MSMEG_6129	conserved hypothetical protein		33856	29254
MSMEG_5077	probable conserved integral membrane protein		0	0
At1g02940	At1g02940		711	1135
MSMEG_5712	LysR-family protein transcriptional regulator		3161	12159
MSMEG_1904	acyl-CoA dehydrogenase		1684	627
MSMEG_4989	sensor histidine kinase		4610	1362
MSMEG_2401	hypothetical protein		3852	2045
MSMEG_0904	probable conserved membrane protein		2711	9565
MSMEG_0558	conserved hypothetical protein		5185	13507
MSMEG_3500	conserved hypothetical protein		2700	11966
At1g06220	At1g06220		0	0
MSMEG_4381	amidase		11562	22914
Obsolete	Obsolete		990	2301
MSMEG_0234	metallopeptidase		20519	20834
MSMEG_5134	hypothetical protein		6923	4999
MSMEG_3948	"acyltransferase, ws/dgat/mgat subfamily protein"		711	2311
MSMEG_0758	conserved hypothetical protein		3458	9887
MSMEG_6820	acid phosphatase SurE	surE	4446	2865
MSMEG_4862	3-alpha-hydroxysteroid dehydrogenase		5064	5789
MSMEG_3599	"sugar-binding transcriptional regulator, LacI family protein"		10474	12477
MSMEG_2781	protoporphyrinogen oxidase	hemG	3601	2545
MSMEG_5476	glyoxylate carboligase	gcl	5142	12666
MSMEG_6365	conserved hypothetical protein		28879	37366
MSMEG_0404	sigma associated protein		17137	12846
MSMEG_2047	probable enoyl-CoA hydratase		4210	3177
MSMEG_3178	DNA polymerase III alpha subunit		15477	19968
MSMEG_0571	"hydrolase, carbon-nitrogen family protein"		13541	23581
MSMEG_3664	"transporter, monovalent cation:proton antiporter-2 (CPA2) family protein"		7554	5602
Obsolete	Obsolete		14760	3732
MSMEG_1083	hypothetical protein		3059	3428
MSMEG_5264	conserved hypothetical protein		9306	7861
MSMEG_0767	hypothetical protein		8140	15749
MSMEG_2910	"transcriptional regulator, GntR family protein"		5764	13256
At1g04840	At1g04840		6762	4515
Obsolete	Obsolete		19533	20944
MSMEG_2870	oxygenase KshA		5325	3137
MSMEG_3008	putative sigma 54 type regulator		18907	6048
MSMEG_3795	conserved hypothetical protein		16401	24243
MSMEG_1434	conserved hypothetical protein		4938	8889
MSMEG_3144	putative membrane protein		711	1719
MSMEG_3442	cyclohexadienyl dehydratase		691	1655
MSMEG_1501	"methyltransferase, putative, family protein"		1786	592
MSMEG_3669	conserved hypothetical protein		711	742
MSMEG_1735	dihydrolipoamide dehydrogenase		7398	5248
MSMEG_2198	ThiF family protein		10254	9464
Empty	Empty		4722	1399
MSMEG_5819	pyridoxamine 5'-phosphate oxidase family protein		5391	1458
MSMEG_6627	nitroreductase family protein		3483	6247
At1g02510	At1g02510		711	441
MSMEG_3869	conserved hypothetical protein		0	0
MSMEG_6489	"2,6-dihydroxypyridine hydroxylase"		3183	3877
MSMEG_6130	two-component sensor protein		7900	7611
MSMEG_2305	TetR-family protein transcriptional regulator		711	483
Obsolete	Obsolete		1246	352
MSMEG_5214	RNA polymerase sigma-70 factor		2826	5987
MSMEG_5630	"transcriptional regulator, GntR family protein"		4746	8350
At1g04920	At1g04920		711	472
MSMEG_0153	2-dehydropantoate 2-reductase	panE	2562	3905
MSMEG_2982	putative periplasmic binding protein		102195	114527
MSMEG_5259	conserved hypothetical protein		242	980
MSMEG_5084	"glycosyl transferase, group 2 family protein"		113716	117330
MSMEG_1223	hypothetical protein		3836	4935
MSMEG_6624	conserved hypothetical protein		3603	726
MSMEG_2721	hydrogenase accessory protein HypB	hypB	711	407
MSMEG_5789	putative thiosulfate sulfurtransferase		70439	69419
MSMEG_3603	"oxidoreductase, zinc-binding dehydrogenase family protein"		711	1060
MSMEG_1116	gamma-glutamylisopropylamide synthetase		1482	1719
MSMEG_0365	conserved hypothetical protein		2313	6789
MSMEG_6237	conserved hypothetical protein		5880	10476
MSMEG_2085	NADPH-ferredoxin reductase fpra; this gene contains a frame shift which is not the result of sequencing error; identified by match to protein family HMM PF07992		6652	5608
MSMEG_3765	transcriptional regulator		2651	4974
MSMEG_1963	putative transcriptional regulatory protein		3185	2175
MSMEG_1480	methyltransferase		711	767
MSMEG_1651	homoserine O-acetyltransferase	metX	16751	17808
MSMEG_3145	secreted cell wall-associated hydrolase		30931	39422
MSMEG_2327	nudix hydrolase		18989	21733
MSMEG_3712	hypothetical protein		2681	414
MSMEG_2838	conserved hypothetical protein		4390	613
MSMEG_4990	DNA-binding response regulator		3592	1257
At1g03670	At1g03670		711	764
MSMEG_0939	Ppx/GppA phosphatase family protein		11926	15464
MSMEG_2321	phosphoserine phosphatase	serB	55928	69108
MSMEG_4999	"bacterial extracellular solute-binding protein, family protein 5"		3513	3020
MSMEG_3720	recombination activating protein 1		713	787
MSMEG_6448	hypothetical protein		1522	2562
Obsolete	Obsolete		2321	1433
MSMEG_4174	"transcriptional regulator, IclR family protein"		2248	2389
MSMEG_4180	ATP phosphoribosyltransferase	hisG	9144	7727
MSMEG_4350	dihydrodipicolinate reductase	dapB	4845	3738
MSMEG_6643	DNA-binding protein		3356	4084
MSMEG_1879	hypothetical protein		657	917
Empty	Empty		6618	1384
MSMEG_1557	ribosomal protein S9	rpsI	47080	52667
MSMEG_5928	conserved hypothetical protein		5380	3050
At1g04330	At1g04330		711	804
MSMEG_6016	putative acyl-CoA dehydrogenase		711	1220
MSMEG_5419	lipoprotein; this gene contains a frame shift which is not the result of sequencing error; identified by match to protein family HMM PF04302		711	418
MSMEG_0160	"formate dehydrogenase, beta subunit"		1286	939
MSMEG_4634	hypothetical protein		3447	2480
Obsolete	Obsolete		4918	3049
[truncated: 933,884 more chars]
