# Supplementary material for: Microarray dataset on the genome-wide expression profile of an M. smegmatis amtR mutant (JR258) compared to M. smegmatis mc2155
Source: Data Brief. 2016 Nov 23;10:38–40. doi: 10.1016/j.dib.2016.11.049 (PMC5137332; doi:10.1016/j.dib.2016.11.049)
Supplement: Supplementary file 7 — Supplementary material [file mmc7.txt]

Locus	GeneN	GeneS	IA	IB
MSMEG_2701	hypothetical protein		21592	15409
MSMEG_4251	cyclase/dehydrase		21465	24298
MSMEG_5210	hydrolase		5118	9303
Empty	Empty		11288	5404
MSMEG_5999	short chain dehydrogenase		4021	14560
MSMEG_3981	L-carnitine dehydratase/bile acid-inducible protein F		6790	9529
MSMEG_4281	cytosol aminopeptidase		15788	24267
MSMEG_4131	hypothetical protein		13785	19915
MSMEG_0081	conserved hypothetical protein		25180	18347
MSMEG_0545	"transcriptional regulator, LuxR family protein"		5959	13327
MSMEG_3823	3-oxoacyl-[acyl-carrier-protein] reductase		7157	6841
At1g01880	At1g01880		12036	4475
MSMEG_4543	ABC transporter system integral membrane protein		7009	7280
MSMEG_6286	aspartate transaminase		12639	12549
MSMEG_4436	transketolase		6670	7643
Empty	Empty		5371	2560
Obsolete	Obsolete		10629	4181
Obsolete	Obsolete		9850	9345
MSMEG_2872	short-chain dehydrogenase/reductase SDR		4796	7585
MSMEG_5917	conserved hypothetical protein		7879	6480
MSMEG_0928	UDP-N-acetylenolpyruvoylglucosamine reductase	murB	5145	11513
MSMEG_4674	trigger factor	tig	56248	74634
MSMEG_1619	hypothetical protein		9491	4518
Obsolete	Obsolete		16350	7656
MSMEG_1779	hypothetical protein		17314	5557
Obsolete	Obsolete		12363	13224
MSMEG_0211	"ABC transporter, ATP-binding protein"		16682	24451
MSMEG_6713	"hydroxyquinol 1,2-dioxygenase"		3493	3790
MSMEG_6647	citrate synthase 2		5419	6474
MSMEG_1209	glycosidase		3230	2718
MSMEG_6056	transposase; this gene contains a frame shift which is not the result of sequencing error		3493	11310
MSMEG_3733	conserved hypothetical protein		24200	24250
MSMEG_0187	acetyltransferase		7844	13722
MSMEG_2767	conserved hypothetical protein		2750	5652
At1g06450	At1g06450		2091	4393
MSMEG_3260	LysR-family protein transcriptional regulator		4300	6652
MSMEG_4084	putative acyl-CoA dehydrogenase		6822	12282
MSMEG_2315	conserved hypothetical protein		7282	10584
MSMEG_5409	conserved hypothetical protein		6857	15966
MSMEG_2341	conserved hypothetical protein		27491	9832
MSMEG_2210	CaiB/BaiF family protein; this gene contains a frame shift which is not the result of sequencing error		5965	6178
MSMEG_0629	trans-aconitate 2-methyltransferase		7814	7810
MSMEG_3276	integral membrane protein		24851	30491
MSMEG_0414	"oxidoreductase, 2OG-Fe(II) oxygenase family protein"		2244	3293
MSMEG_0985	sugar transporter family protein		10353	12827
MSMEG_0471	transcriptional regulator LysR family protein		3493	8746
MSMEG_0792	thiamine biosynthesis protein ThiS	thiS	25252	15672
MSMEG_3154	membrane protein implicated in regulation of membrane protease activity		16103	13004
MSMEG_4212	transcriptional regulatory protein CitT		3493	3987
Empty	Empty		6506	4353
MSMEG_5524	"succinyl-CoA synthetase, alpha subunit"	sucD	34953	60202
MSMEG_3407	epoxide hydrolase		7918	4801
MSMEG_0616	conserved hypothetical protein		7698	6137
MSMEG_4016	conserved hypothetical protein		9465	15746
MSMEG_2608	cobalt transport protein CbiM		37447	46814
MSMEG_3026	conserved hypothetical protein		14879	13675
MSMEG_5987	two-component regulator		8133	4529
At1g04410	At1g04410		10697	5932
MSMEG_1571	integral membrane protein		8806	7409
MSMEG_1267	putative ribosylglycohydrolase; this gene contains a frame shift which is not the result of sequencing error; identified by match to protein family HMM PF00782		3493	5336
MSMEG_2344	dehydrogenase		76156	17890
MSMEG_6883	hypothetical protein; this region contains one or more premature stops and/or frameshifts which are not the result of sequencing error; identified by Glimmer2; putative		3429	3545
MSMEG_2421	conserved hypothetical protein		13331	10393
MSMEG_3960	transcriptional regulator		6391	7524
MSMEG_3994	short chain dehydrogenase		3587	9737
Obsolete	Obsolete		3493	8351
MSMEG_1835	TobH protein		15567	13811
Obsolete	Obsolete		3493	2796
MSMEG_1541	hypothetical protein		3641	7644
MSMEG_0009	hypothetical protein		30470	26346
Obsolete	Obsolete		11535	7263
MSMEG_3275	"RNA polymerase sigma factor, sigma-70 family protein"		5991	6296
MSMEG_3934	phosphoenolpyruvate synthase		3493	3327
MSMEG_3255	"DoxX subfamily protein, putative"		242115	24428
MSMEG_3414	conserved hypothetical protein		6835	3381
MSMEG_1533	subtilase family protein		2554	3797
MSMEG_2628	translation initiation factor IF-2	infB	46263	51322
MSMEG_1759	hypothetical protein		22806	5373
MSMEG_1136	conserved hypothetical protein		22586	28950
MSMEG_3450	"haloacid dehalogenase, type II"	dehII	3789	7996
At1g02290	At1g02290		7198	3281
MSMEG_0670	FAD dependent oxidoreductase		33369	5873
MSMEG_6490	major facilitator superfamily protein		5184	5692
MSMEG_2189	allophanate hydrolase	atzF	7550	152096
MSMEG_5321	hypothetical protein		14466	4393
MSMEG_0882	conserved hypothetical protein		9799	14819
Obsolete	Obsolete		7618	3009
MSMEG_4382	dehydrogenase/reductase SDR family protein member 10		10938	23207
MSMEG_6353	"delta3,5-delta2,4-dienoyl-CoA isomerase"		9256	19627
MSMEG_2630	DHH family protein		11927	19481
MSMEG_0581	4-aminobutyrate transaminase	gabT	4777	6175
MSMEG_0361	Glycosyl hydrolase family protein 3		20839	24959
MSMEG_6501	hypothetical protein		26051	8040
MSMEG_5860	"transcriptional regulator, TetR family protein"		7108	3996
MSMEG_0651	putative conserved exported protein		4756	11046
Empty	Empty		5385	3474
MSMEG_1318	polysaccharide deacetylase family protein		6246	8658
MSMEG_4235	S-adenosyl-methyltransferase MraW	mraW	23517	27835
MSMEG_0281	choline dehydrogenase		7410	8482
MSMEG_4297	"acyltransferase, ws/dgat/mgat subfamily protein"		9265	11491
MSMEG_0383	conserved hypothetical protein		121653	64678
MSMEG_5156	"base excision DNA repair protein, HhH-GPD family protein"		33479	37607
MSMEG_2025	putative IclR family protein transcriptional regulator		9285	10963
At1g05270	At1g05270		13109	5142
Obsolete	Obsolete		5669	7683
MSMEG_6023	transposase		5693	5244
MSMEG_5403	cadmium-translocating P-type ATPase	cadA	7802	11421
Empty	Empty		7572	4136
MSMEG_0918	"transcriptional regulator, XRE family protein"		30974	52610
MSMEG_1951	conserved domain protein		492581	53674
MSMEG_5584	short chain dehydrogenase		5520	3515
MSMEG_1514	conserved hypothetical protein		6982	11615
MSMEG_5228	3-beta hydroxysteroid dehydrogenase/isomerase family protein		10503	6758
MSMEG_0661	"glutamate-1-semialdehyde 2,1-aminomutase"		3493	8196
MSMEG_1760	short-chain dehydrogenase/reductase SDR		40198	54788
MSMEG_4612	conserved hypothetical protein; this gene contains a frame shift which is not the result of sequencing error; identified by match to protein family HMM PF04978		11198	7274
MSMEG_5617	immunogenic protein MPT63		189469	22444
Obsolete	Obsolete		6439	3811
MSMEG_4703	glycerol-3-phosphate acyltransferase		9252	10865
MSMEG_0104	"transcriptional regulator, LysR family protein"		5758	3352
Obsolete	Obsolete		6616	10896
MSMEG_1176	hypothetical protein		9211	10937
MSMEG_2842	nitrilotriacetate monooxygenase component A	ssuD	3493	2007
MSMEG_4368	"putative regulatory protein, FmdB family protein"		27304	32344
MSMEG_2055	"NADH-quinone oxidoreductase, I subunit"	nuoI	11780	6126
Obsolete	Obsolete		8758	7125
At1g01640	At1g01640		8748	3033
MSMEG_5413	exopolyphosphatase		8163	10680
MSMEG_0247	secreted peptidase		6637	12143
MSMEG_6573	conserved hypothetical protein		11093	6856
MSMEG_5601	hypothetical protein		6213	7405
MSMEG_3380	"pyridoxamine 5'-phosphate oxidase-related, FMN-binding"		14641	9229
MSMEG_3381	acyl carrier protein phosphodiesterase		33781	44552
MSMEG_2124	"glycerol uptake facilitator, MIP channel"		32062	37621
MSMEG_2633	ABC transporter ATP-binding protein		5840	3182
Obsolete	Obsolete		17713	10920
MSMEG_5507	hypothetical protein		4031	14332
MSMEG_0637	iron-sulfur binding oxidoreductase		60548	9189
MSMEG_3370	hypothetical protein		13441	6246
MSMEG_2311	conserved hypothetical protein		3493	8708
MSMEG_2209	"transcriptional regulator, GntR family protein"		5044	11284
Empty	Empty		5396	4951
MSMEG_2734	tRNA delta(2)-isopentenylpyrophosphate transferase	miaA	7124	9914
MSMEG_1282	hypothetical cytosolic protein		5211	7406
MSMEG_6124	putative ABC transporter periplasmic oligopeptide-binding protein		8467	4334
MSMEG_4216	conserved hypothetical protein		28757	36947
MSMEG_6934	thioredoxin	trx	18994	18832
MSMEG_5208	conserved hypothetical protein		5429	8226
MSMEG_0650	GntR-family protein transcriptional regulator		4903	7266
At1g03260	At1g03260		5600	4364
MSMEG_1133	bifunctional short chain isoprenyl diphosphate synthase		11537	12368
MSMEG_5205	conserved hypothetical protein		7019	6346
MSMEG_2884	cyclohexanone monooxygenase		7172	2379
Empty	Empty		5638	2172
MSMEG_6625	glyoxalase family protein		5803	6532
Obsolete	Obsolete		3493	4508
MSMEG_0284	ribosyldihydronicotinamide dehydrogenase (quinone)		8210	13950
MSMEG_4130	polysaccharide deacetylase family protein		9524	3360
MSMEG_0940	conserved hypothetical protein		11652	13579
MSMEG_2611	pyridine nucleotide-disulphide oxidoreductase family protein		13742	11188
MSMEG_1717	"ISMsm8, transposase"		5122	11510
MSMEG_0119	conserved hypothetical protein		21513	24520
Obsolete	Obsolete		8905	4318
MSMEG_0285	transcriptional regulator TetR family protein		8941	2847
MSMEG_1285	tetratricopeptide repeat family protein		5244	8617
MSMEG_2441	signal peptidase I	lepB	17298	19963
MSMEG_3269	putative sugar ABC transporter ATP-binding protein		3493	6503
MSMEG_5249	serine hydroxymethyltransferase	glyA	16807	19299
MSMEG_2771	TrkA protein		9599	15285
MSMEG_5150	putative pterin-4-alpha-carbinolamine dehydratase		24500	19385
Obsolete	Obsolete		49645	4884
Obsolete	Obsolete		7951	5228
At1g05540	At1g05540		7623	3670
MSMEG_1862	transposase		11315	12720
MSMEG_0302	"peptidase, S9A/B/C families"		4129	6045
MSMEG_5650	AMP-dependent synthetase and ligase		11926	4909
MSMEG_5499	conserved hypothetical protein		6379	3603
MSMEG_6273	integral membrane protein		11565	6884
MSMEG_6619	conserved hypothetical protein; this gene contains a frame shift which is not the result of sequencing error		8423	7994
MSMEG_5050	"methionine aminopeptidase, type I"	map	9721	8746
MSMEG_6473	tetracenomycin polyketide synthesis O-methyltransferase TcmP		9105	11119
MSMEG_5618	acyl-CoA dehydrogenase		7828	5184
Obsolete	Obsolete		8350	8704
MSMEG_0552	conserved hypothetical protein		8891	7622
MSMEG_6274	conserved hypothetical protein		14662	7968
Obsolete	Obsolete		3858	10338
MSMEG_5175	NAD-dependent deacetylase		20040	17917
Empty	Empty		9328	3973
MSMEG_6927	MutT/nudix family protein		8270	13100
MSMEG_0189	conserved hypothetical protein		3737	2733
MSMEG_2184	amino acid permease		11674	523653
MSMEG_4462	sodium:solute symporter		8051	9352
MSMEG_3858	conserved hypothetical protein		45776	47641
MSMEG_2944	holliday junction DNA helicase RuvA	ruvA	15407	11521
MSMEG_4125	"oxidoreductase, short chain dehydrogenase/reductase family protein"		13022	13832
At1g04170	At1g04170		11840	5188
MSMEG_5715	conserved hypothetical protein		25020	45707
MSMEG_3006	Fe-dependent alcohol dehydrogenase		3493	3206
MSMEG_0406	acyl-coA-dehydrogenase		10650	8656
Empty	Empty		5178	7963
MSMEG_4157	putative transposase		7018	6981
MSMEG_1935	TetR-family protein transcriptional regulator		14020	18169
MSMEG_6459	ferredoxin-dependent glutamate synthase 1		11152	17874
MSMEG_4532	"sulfate ABC transporter, permease protein CysT"	cysT	10033	12142
MSMEG_5580	Ku protein		10626	12617
MSMEG_0631	"sulfatase family protein, authentic frameshift; this gene contains a frame shift which is not the result of sequencing error; identified by match to protein family HMM PF00884"		7336	10646
MSMEG_1263	conserved hypothetical protein		1263	1929
MSMEG_5357	conserved hypothetical protein		15301	5430
Obsolete	Obsolete		6164	3315
MSMEG_6815	secreted protein		10160	15685
Obsolete	Obsolete		7348	3311
MSMEG_2890	putative transcriptional regulator		3493	2220
MSMEG_1247	conserved hypothetical protein		12394	15511
MSMEG_3832	4-hydroxyacetophenone monooxygenase		3056	4693
MSMEG_3010	acetyl-hydrolase		3493	3465
Obsolete	Obsolete		7775	4080
MSMEG_6838	putative esterase		7020	3993
MSMEG_3550	"ectoine/hydroxyectoine ABC transporter, ATP-binding protein"	ehuA	4379	2843
At1g03430	At1g03430		7314	3597
MSMEG_6669	"ABC transporter, permease protein"		3137	3461
MSMEG_2171	L-carnitine dehydratase/bile acid-inducible protein F		5188	7230
MSMEG_1316	peptide chain release factor 3	prfC	3493	14978
MSMEG_5738	conserved hypothetical protein		13394	19448
MSMEG_0598	hypothetical protein		9140	5780
MSMEG_0540	"transcriptional regulator, putative"		7485	11444
MSMEG_3673	4-alpha-glucanotransferase	malQ	28627	10502
MSMEG_6407	Cof-like hydrolase		11414	15680
MSMEG_5920	FMN-dependent monooxygenase		2559	9291
MSMEG_5486	"peptidase S1 and S6, chymotrypsin/Hap"		49277	54532
MSMEG_0158	formyl-coenzyme A transferase		5013	15941
MSMEG_1191	hypothetical protein		13213	8523
MSMEG_5702	molybdenum cofactor synthesis domain protein		30612	36877
MSMEG_2483	"transcriptional regulator, IclR family protein"		6242	3030
Empty	Empty		11401	6179
MSMEG_1073	"oxidoreductase, short-chain dehydrogenase/reductase family protein"		11567	10627
MSMEG_6049	secreted protein		4065	9412
MSMEG_5800	amidophosphoribosyltransferase	purF	29368	42011
MSMEG_4406	UsfY protein		3733	6179
MSMEG_1778	conserved hypothetical protein		18050	8700
MSMEG_4333	"transcriptional regulator, TetR family protein"		5414	6528
Obsolete	Obsolete		6122	10012
At1g04710	At1g04710		4080	2917
MSMEG_0443	"hydrolase, carbon-nitrogen family protein"		3493	6482
MSMEG_0660	Bacterial extracellular solute-binding protein		1973	8754
Obsolete	Obsolete		12914	6179
Empty	Empty		8889	3733
MSMEG_3356	conserved hypothetical protein TIGR00026		9096	7027
Obsolete	Obsolete		35424	56849
MSMEG_6929	"integral membrane protein MviN, putative"		7792	5909
MSMEG_4707	non-heme bromoperoxidase BPO-A2		18811	6303
MSMEG_5103	succinyl-diaminopimelate desuccinylase	dapE	8356	12593
Obsolete	Obsolete		5021	8111
MSMEG_1192	M23 peptidase domain protein		3493	4463
MSMEG_5497	conserved hypothetical protein		30756	5690
MSMEG_4792	virulence factor mce family protein		5920	6533
MSMEG_2744	thymidylate synthase		16109	13126
MSMEG_5395	sensor protein KdpD		6798	3277
MSMEG_4490	undecaprenyl diphosphate synthase	uppS	18568	24251
MSMEG_5638	metallo-beta-lactamase family protein		5358	20421
MSMEG_2907	hypothetical oxidoreductase YeiQ		3493	2661
MSMEG_2936	"hydrolase, nudix family protein"		13790	14062
MSMEG_4821	conserved hypothetical protein		9187	5587
Obsolete	Obsolete		9820	6053
MSMEG_6709	cyclopentanol dehydrogenase		3582	5261
At1g03790	At1g03790		0	0
MSMEG_3267	transporter		3143	5643
MSMEG_6069	CobW/P47K C- domain protein		3493	3252
MSMEG_4263	ubiquinol-cytochrome c reductase cytochrome b subunit		32071	33338
MSMEG_5671	YbaK/prolyl-tRNA synthetase associated region		5470	9467
MSMEG_3899	ectoine synthase	ectC	9453	7413
MSMEG_2886	stress responsive A/B Barrel Domain family protein		3820	8652
MSMEG_4156	putative transposase		2417	7284
MSMEG_0507	"probable sugar ABC transporter, permease protein"		7222	6112
MSMEG_2612	conserved hypothetical protein		12192	14219
Obsolete	Obsolete		3493	5651
MSMEG_0070	hypothetical protein		19867	24800
MSMEG_4359	hypothetical protein		10731	7849
MSMEG_0180	putative HTH-type transcriptional regulator		6994	10204
MSMEG_0549	"ABC transporter, permease protein"		13729	22855
At1g02810	At1g02810		10838	5420
MSMEG_0795	ABC transporter ATP-binding protein		8484	11096
MSMEG_5619	acyl-CoA dehydrogenase domain protein		3911	3931
MSMEG_4458	transmembrane transport protein		7038	6294
MSMEG_3958	glyoxalase/bleomycin resistance protein/dioxygenase		6374	8990
MSMEG_2251	nitrate/nitrite response regulator protein		15177	7958
MSMEG_2153	"transcriptional regulator, TetR family protein"		15231	10097
MSMEG_5159	"DNA-binding response regulator, putative"		6651	9917
MSMEG_0342	hypothetical protein		8690	9882
MSMEG_4861	cyclase		3818	4745
MSMEG_5964	"glycosyl transferase, group 1, putative"		6421	15032
MSMEG_0374	glycolate oxidase subunit		5350	2444
MSMEG_6782	hypothetical protein		8150	9267
MSMEG_6873	enoyl-CoA hydratase/isomerase; this gene contains a frame shift which is not the result of sequencing error		16349	6854
MSMEG_3483	mosc domain protein		20817	26388
Empty	Empty		8531	4998
MSMEG_5000	"transcriptional regulator, LysR family protein"		5949	8173
MSMEG_3573	"integral membrane protein, putative"		5323	9850
MSMEG_5305	choline dehydrogenase		7850	7606
MSMEG_1457	conserved hypothetical protein		6874	6527
MSMEG_6034	hypothetical protein		12449	6705
MSMEG_2435	30S ribosomal protein S16		69140	129674
MSMEG_6572	methyltransferase		9343	5157
At1g03650	At1g03650		14327	3297
MSMEG_4970	hypothetical protein		6500	13245
MSMEG_5932	conserved hypothetical protein		8640	9434
MSMEG_4705	"acyltransferase, ws/dgat/mgat subfamily protein"		14944	17736
MSMEG_2584	"penicillin-binding protein, putative"		13252	15060
MSMEG_2364	"glutamyl-tRNA(Gln) amidotransferase, C subunit"	gatC	23793	29201
MSMEG_2414	pantetheine-phosphate adenylyltransferase	coaD	13845	7701
MSMEG_4077	enoyl-CoA hydratase		5406	8404
MSMEG_6825	"caax amino protease family protein, putative"		11823	6365
MSMEG_1632	hypothetical protein		7132	10900
MSMEG_1460	Pyridine nucleotide-disulphide oxidoreductase		7273	3691
MSMEG_6899	conserved hypothetical protein		7439	9814
MSMEG_5288	putative serine/threonine protein kinase		3493	3588
Obsolete	Obsolete		6576	5031
MSMEG_5690	conserved hypothetical protein		11332	15143
MSMEG_3582	ATP-dependent protease La	lon	8135	6830
MSMEG_4663	protein IolB		6407	5096
MSMEG_5433	4Fe-4S binding domain protein		1655	2788
MSMEG_4200	peptidase M20		17684	17792
MSMEG_0322	glyoxylase family protein; this gene contains a frame shift which is not the result of sequencing error		4400	6095
MSMEG_1444	ribosomal protein L29	rpmC	68798	65494
MSMEG_3923	conserved hypothetical protein		6746	10574
MSMEG_3922	hypothetical protein		6264	9777
At1g03050	At1g03050		8484	2663
MSMEG_4325	malonyl CoA-acyl carrier protein transacylase		29915	66349
MSMEG_5626	luciferase		11343	9277
Obsolete	Obsolete		10240	13159
MSMEG_3849	hypothetical protein		3493	4460
MSMEG_4841	conserved hypothetical protein		7302	5439
MSMEG_5228	3-beta hydroxysteroid dehydrogenase/isomerase family protein		6836	3945
MSMEG_0972	cytochrome C biogenesis protein transmembrane region		12753	12990
MSMEG_3555	hydrolase		8385	5422
Obsolete	Obsolete		6732	14720
Obsolete	Obsolete		5372	4651
MSMEG_5553	"CheR methyltransferase, SAM binding domain protein"	cheR	6416	9971
MSMEG_6650	hypothetical protein		7797	3772
MSMEG_5405	"transcriptional regulator, ArsR family protein"		7980	9863
MSMEG_2001	sugar transporter		3766	2825
MSMEG_0408	type I modular polyketide synthase		9346	11345
MSMEG_4335	conserved hypothetical protein		5254	9752
Obsolete	Obsolete		19986	29172
MSMEG_4786	virulence factor mce family protein		2601	2733
MSMEG_1334	metallo-beta-lactamase family protein		3493	12775
MSMEG_6946	ribosomal protein L34	rpmH	81025	102959
MSMEG_4898	conserved hypothetical protein		42060	29808
MSMEG_2932	HIT family protein hydrolase		16484	19870
At1g04490	At1g04490		6049	3836
MSMEG_1134	putative protease HtpX		12465	18769
MSMEG_1586	beta-lactamase		3493	2102
Obsolete	Obsolete		8869	14324
MSMEG_2463	nicotine dehydrogenase chain A		11094	12508
MSMEG_3722	bifunctional coenzyme PQQ synthesis protein C/D		12419	4610
MSMEG_2643	conserved hypothetical protein		10505	8715
Obsolete	Obsolete		9874	7085
MSMEG_5310	SAM-dependent methyltransferase		6142	9700
MSMEG_3925	AttM/AiiB family protein		1948	2432
MSMEG_2207	beta-ketothiolase		6832	7810
MSMEG_2847	"bacterial extracellular solute-binding protein, family protein 5"		0	0
MSMEG_5184	"alpha-methylacyl-CoA racemase, putative"		5196	8977
MSMEG_6603	NADH:flavin oxidoreductase/nadh oxidase		8190	4476
MSMEG_6682	"RNA polymerase sigma-70 factor, putative"		15575	4824
MSMEG_2656	guanosine pentaphosphate synthetase I/polyribonucleotide nucleotidyltransferase	gpsI	35122	30590
MSMEG_2098	fumarylacetoacetate hydrolase family protein		7257	8854
MSMEG_0486	"putative ABC transporter, periplasmic protein"		6822	6566
MSMEG_3188	adenosylmethionine-8-amino-7-oxononanoate transaminase	bioA	3856	4756
MSMEG_0229	dihydroxy-acid dehydratase	ilvD	16586	27439
Obsolete	Obsolete		9916	8477
Obsolete	Obsolete		15407	17617
MSMEG_1487	conserved hypothetical protein		11538	10054
At1g02910	At1g02910		5963	7019
MSMEG_3107	conserved hypothetical protein		7819	10468
MSMEG_1702	amidohydrolase		20578	27973
MSMEG_1610	glutamine-hydrolyzing GMP synthase		9689	12171
MSMEG_4175	"transcriptional regulator, ArsR family protein"		11218	13404
Obsolete	Obsolete		11557	7156
MSMEG_0890	HD domain protein		7291	13032
MSMEG_0555	ABC transporter permease protein		7057	6631
MSMEG_3971	hypothetical protein		4935	6762
MSMEG_5803	hypothetical protein		11000	9235
MSMEG_0688	aspartate aminotransferase		11306	12651
MSMEG_4482	DNA primase		8522	7410
Empty	Empty		10754	5634
MSMEG_4390	hypothetical protein		8005	4238
MSMEG_5776	phosphate transport system regulatory protein PhoU	phoU	23981	29780
Empty	Empty		4836	3729
MSMEG_5933	conserved hypothetical protein		7356	7532
MSMEG_6808	hypothetical protein		2142	4552
MSMEG_1573	carbohydrate kinase family protein		7554	14396
MSMEG_1660	"oxidoreductase, 2-nitropropane dioxygenase family protein"		8422	11135
MSMEG_6578	hypothetical protein		10475	3546
MSMEG_5703	molybdenum cofactor biosynthesis protein C	moaC	25353	28780
MSMEG_0919	heparin-binding hemagglutinin		31621	69184
At1g02630	At1g02630		6041	5224
MSMEG_6752	endoglucanase A		11035	15005
MSMEG_3392	acyl-CoA dehydrogenase domain protein		6502	5800
MSMEG_1272	putative ribosylglycohydrolase		3881	8218
MSMEG_2751	hypothetical protein		4603	7716
MSMEG_0026	putative membrane protein		39744	63816
MSMEG_5977	"dTDP-4-dehydrorhamnose 3,5-epimerase"	rfbC	8491	3715
MSMEG_6119	conserved hypothetical protein		7003	2509
MSMEG_2560	conserved hypothetical protein		3920	910
MSMEG_4561	"ABC Fe3+-siderophores transporter, periplasmic binding protein"		9807	10348
MSMEG_2293	conserved hypothetical protein		4212	10267
MSMEG_3131	AMP-binding protein		7559	5485
MSMEG_5465	"transcriptional regulator, AraC family protein"		3173	3128
MSMEG_5678	glyoxalase/bleomycin resistance protein/dioxygenase		13427	12104
Obsolete	Obsolete		7868	6803
MSMEG_4851	caib/baif family protein		4497	7150
MSMEG_5463	"6-phosphogluconate dehydrogenase, NAD-binding"		4358	4846
Obsolete	Obsolete		6228	5161
MSMEG_5442	glutamate dehydrogenase		8977	11585
MSMEG_0520	porin		7400	11169
MSMEG_6684	agarase		14523	4979
Obsolete	Obsolete		18379	29247
Obsolete	Obsolete		28934	34083
At1g04500	At1g04500		14449	6785
MSMEG_4559	"ABC transporter, membrane spanning protein"		11714	11456
MSMEG_5923	acetyl-CoA acetyltransferase		6207	6798
MSMEG_4704	acyltransferase family protein		8477	11563
MSMEG_4061	translation initiation inhibitor		12362	7685
MSMEG_4071	conserved hypothetical protein; this region contains one or more premature stops and/or frameshifts which are not the result of sequencing error		13999	6372
MSMEG_1127	probable conserved transmembrane protein		3434	3875
MSMEG_2229	enoyl-CoA hydratase		8683	3920
MSMEG_5857	hypothetical oxidoreductase		8264	3822
MSMEG_6446	hypothetical protein		14838	9333
MSMEG_3799	conserved hypothetical protein		1747	18280
MSMEG_6386	membrane protein		6235	11500
Empty	Empty		8934	4106
MSMEG_4627	nucleoside diphosphate kinase		48312	58123
MSMEG_0798	hypothetical protein		6351	7885
Empty	Empty		10130	3501
MSMEG_0741	conserved hypothetical protein		10134	11740
MSMEG_4885	conserved hypothetical protein		4638	3076
MSMEG_0426	"transcriptional regulator, GntR family protein"		7253	7077
MSMEG_1565	"transcriptional regulator, TetR family protein"		9851	13417
MSMEG_3327	hypothetical protein		12468	9861
MSMEG_5579	MarR-family protein transcriptional regulator		10512	4661
MSMEG_2474	probable cutinase Cut3		5647	3116
At1g02950	At1g02950		11346	5535
MSMEG_4542	oligopeptide transport integral membrane protein		4848	5242
MSMEG_5519	monooxygenase		8102	6380
MSMEG_1515	two-component sensor histidine kinase		16374	20018
MSMEG_2678	hypothetical protein		3346	5954
Obsolete	Obsolete		59082	47162
Obsolete	Obsolete		7686	6837
MSMEG_2029	3-ketoacyl-ACP/CoA redutase		6110	5739
MSMEG_3114	conserved hypothetical protein		1396	5881
MSMEG_0210	LprO protein		15257	11856
MSMEG_1348	RNA polymerase ECF-subfamily protein sigma factor		4118	7315
MSMEG_2869	3-ketosteroid-delta-1-dehydrogenase		3493	2626
MSMEG_5352	conserved hypothetical protein		12231	13341
MSMEG_4919	conserved hypothetical protein		41699	38540
MSMEG_5034	hypothetical protein		6885	3342
MSMEG_5775	LytR/CpsA/Psr family protein		15083	23204
MSMEG_2307	conserved hypothetical protein		7613	5202
MSMEG_0797	conserved hypothetical protein; this gene contains a frame shift which is not the result of sequencing error		16063	8138
MSMEG_4082	monoxygenase		5738	10179
MSMEG_0420	conserved hypothetical protein		11429	10353
MSMEG_0721	RemQ protein; this gene contains a frame shift which is not the result of sequencing error		13278	8049
MSMEG_4030	conserved hypothetical protein		5348	5097
MSMEG_3099	6-phosphogluconolactonase	pgl	57030	64525
At1g01610	At1g01610		9832	4565
MSMEG_6122	"ABC transporter, membrane spanning protein"		5761	3953
MSMEG_2962	protein-export membrane protein SecF		18262	30181
Obsolete	Obsolete		3493	1877
MSMEG_4338	possible transcriptional regulatory protein		8690	6701
MSMEG_4804	conserved hypothetical protein		57604	56114
MSMEG_2112	secreted protein		74942	13324
MSMEG_2895	short chain oxidoreductase		4484	11212
MSMEG_6029	conserved hypothetical protein		10955	6635
MSMEG_3285	3-isopropylmalate dehydrogenase		5251	13983
MSMEG_4485	glycyl-tRNA synthetase	glyS	19845	28805
MSMEG_3076	gamma-glutamyltransferase	ggt	12587	6943
Empty	Empty		9821	2966
MSMEG_1887	hypothetical protein		15586	12430
MSMEG_4672	Clp protease	clpP	58306	76176
Empty	Empty		6481	7352
MSMEG_2542	integral membrane protein DUF6		6143	10811
MSMEG_2651	alkanesulfonate monooxygenase family protein		5152	15848
MSMEG_4696	alpha-amylase family protein		6769	10411
MSMEG_1784	type I topoisomerase		14446	5439
MSMEG_1163	hypothetical protein		9249	4045
MSMEG_1441	50S ribosomal protein L22		107804	154037
MSMEG_2386	"transcriptional regulator, IclR family protein"		16231	11914
At1g05080	At1g05080		8427	4941
Obsolete	Obsolete		9068	12283
MSMEG_2796	integral membrane protein		9176	4056
MSMEG_5578	hypothetical protein		8314	4220
MSMEG_2903	transposase; this gene contains a frame shift which is not the result of sequencing error		8301	6787
MSMEG_1597	Transcription factor WhiB		46292	97699
MSMEG_6771	conserved hypothetical protein		7299	7122
MSMEG_6145	hypothetical protein		13997	10169
MSMEG_2327	nudix hydrolase		11473	14954
MSMEG_0432	uroporphyrinogen-III synthetase		23192	20890
MSMEG_2060	"NADH-quinone oxidoreducatase, D subunit"	nuoD	11080	6357
MSMEG_2737	ppe family protein		11177	5881
MSMEG_5622	putative acyl-CoA dehydrogenase		7789	5698
MSMEG_1278	death-on-curing protein		13256	6539
MSMEG_5483	porin		303705	722090
MSMEG_6554	hypothetical ABC transporter ATP-binding protein		4918	5939
Obsolete	Obsolete		5656	6036
MSMEG_2993	"acyl-CoA dehydrogenase, C- domain protein"		7675	3730
MSMEG_2445	conserved hypothetical protein		7329	8567
MSMEG_0674	ErfK/YbiS/YcfS/YnhG family protein		7056	14293
MSMEG_4508	conserved domain protein		11206	6012
MSMEG_3585	MmpS2 protein		6702	5401
MSMEG_5639	enoyl-CoA hydratase		22155	25675
At1g05620	At1g05620		5615	3212
MSMEG_0350	virulence factor Mce family protein		4309	6048
MSMEG_2314	putative esterase family protein		5375	10366
MSMEG_0889	succinic semialdehyde dehydrogenase		13657	16482
MSMEG_4252	conserved hypothetical protein		14929	11434
Obsolete	Obsolete		9532	7739
MSMEG_1640	ATP/GTP-binding protein		29295	37226
MSMEG_5596	oxidoreductase		6544	3570
MSMEG_2407	morphine 6-dehydrogenase		45297	61813
MSMEG_3876	"phosphotransferase enzyme family protein, putative"		2042	4710
MSMEG_6113	D-alanyl-D-alanine carboxypeptidase/D-alanyl-D-alanine-endopeptidase	dacB	12321	11598
Obsolete	Obsolete		12862	17521
Empty	Empty		9381	3387
MSMEG_5450	redox-sensitive transcriptional activator SoxR	soxR	11362	7125
MSMEG_0222	conserved hypothetical protein		12920	11502
Empty	Empty		6990	4121
Obsolete	Obsolete		41750	46709
MSMEG_0106	sensory histidine kinase		5012	5185
MSMEG_0279	amino acid permease		3493	1260
MSMEG_1733	conserved hypothetical protein		3433	7003
MSMEG_3294	hypothetical protein		12074	6929
MSMEG_1091	urease accessory protein UreE 1		8727	9575
MSMEG_5416	LpqU protein		9169	15514
At1g02475	At1g02475		3493	3230
MSMEG_6071	metallo-beta-lactamase superfamily protein		6517	11965
MSMEG_4472	multidrug-efflux transporter protein		4072	5368
MSMEG_1838	cationic amino acid transporter		4527	10910
MSMEG_2820	hypothetical protein		29403	22908
MSMEG_0066	"early secretory antigenic target, 6 kDa"		673816	710509
MSMEG_6325	conserved hypothetical protein		5521	8515
MSMEG_2227	carnitinyl-CoA dehydratase		6288	7828
MSMEG_4816	"6-phosphogluconate dehydrogenase, NAD-binding"		5432	5913
MSMEG_3583	monooxygenase		3849	7293
MSMEG_6842	"2,2-dialkylglycine decarboxylase"		3493	5261
MSMEG_1193	TROVE domain protein		8799	6946
MSMEG_5525	"succinyl-CoA synthetase, beta subunit"	sucC	44196	67505
MSMEG_1831	Transcription factor WhiB		67710	85474
MSMEG_1648	putative transcriptional regulator		15723	2663
MSMEG_5899	virulence factor Mce family protein		9345	7157
MSMEG_2658	beta-lactamase		15312	17824
MSMEG_3102	transaldolase	tal	73822	73716
MSMEG_5426	UDP-N-acetylglucosamine pyrophosphorylase	glmU	6307	10925
MSMEG_0592	putative rhamnose catabolism operon transcriptional regulator		8854	3116
Obsolete	Obsolete		165122	17799
Obsolete	Obsolete		6589	8751
MSMEG_6483	methyltransferase type 11		11740	17529
At1g04780	At1g04780		9053	9648
MSMEG_3106	quinone oxidoreductase		43052	51475
MSMEG_6616	S-(hydroxymethyl)glutathione dehydrogenase		138202	12773
MSMEG_1190	serine/threonine-protein kinase PknD		6587	2136
MSMEG_4537	major membrane protein I		14255	14481
Obsolete	Obsolete		160339	268643
MSMEG_0712	"transcriptional regulator, TetR family protein"		12535	9315
MSMEG_6692	putative glutamine-binding periplasmic protein		7934	10281
MSMEG_1203	methoxy mycolic acid synthase 1		11890	21240
MSMEG_1172	arsenical-resistance protein	arsB	3493	6826
Obsolete	Obsolete		14608	18485
MSMEG_1231	inner membrane protein YidH		11237	6774
Empty	Empty		6021	6897
MSMEG_3717	short-chain dehydrogenase/reductase SDR; this gene contains a frame shift which is not the result of sequencing error		10011	6137
MSMEG_5978	GlcNAc-PI de-N-acetylase family protein		3493	10860
MSMEG_4727	mycocerosic acid synthase		11808	17301
MSMEG_6646	methylisocitrate lyase	prpB	7109	6381
MSMEG_1961	conserved hypothetical protein		10835	11925
MSMEG_3091	ribose transport ATP-binding protein RbsA		7400	5877
MSMEG_3895	proteasome beta subunit		48147	60705
Obsolete	Obsolete		8490	6416
MSMEG_0834	tuberculin related peptide		18995	19186
MSMEG_1526	probable cutinase		9968	14330
At1g03180	At1g03180		6666	5118
MSMEG_4572	"DNA polymerase III, delta subunit"		8079	5880
MSMEG_1929	conserved hypothetical protein		7812	13877
Obsolete	Obsolete		6509	7188
MSMEG_3059	esterase		15470	12276
MSMEG_1788	conserved hypothetical protein		336968	48366
Obsolete	Obsolete		8490	13050
MSMEG_6340	short-chain dehydrogenase/reductase SDR		7476	7099
Obsolete	Obsolete		3493	8097
MSMEG_3776	N-acetyl-gamma-glutamyl-phosphate reductase	argC	13996	28754
MSMEG_1298	guanine deaminase		9478	11114
MSMEG_0092	probable transcriptional regulatory protein		30214	41383
MSMEG_5751	putative adhesin/hemolysin		7489	10662
MSMEG_3340	hypothetical protein		8324	5100
Obsolete	Obsolete		11213	20724
MSMEG_5570	DNA ligase		6899	7693
MSMEG_3235	"ABC-type amino acid transport system, secreted component"		56882	162333
MSMEG_6568	"regulatory protein, LuxR, putative"		5117	5345
MSMEG_0368	hypothetical protein		8238	10439
MSMEG_2551	hypothetical protein		3493	3130
MSMEG_6749	conserved hypothetical protein		12146	5686
Obsolete	Obsolete		8038	4507
MSMEG_2704	transposase; this gene contains a frame shift which is not the result of sequencing error; identified by match to protein family HMM PF01548		10804	8326
At1g05360	At1g05360		6783	5763
MSMEG_4279	adenylate and Guanylate cyclase catalytic domain protein		5647	5988
MSMEG_2269	NHL repeat protein		7751	8641
MSMEG_4101	"ABC-type transporter, substrate binding protein"		4562	8506
MSMEG_4432	hypothetical protein		3414	2721
MSMEG_1124	putative ferredoxin FdxA		7142	6580
MSMEG_1738	probable conserved transmembrane protein		16038	7054
MSMEG_3423	probable IclR family protein regulator		10281	7942
MSMEG_3250	"ABC transporter, ATP-binding protein"		8372	21865
MSMEG_0300	amidohydrolase family protein		3493	2799
MSMEG_3730	"helix-turn-helix, Fis-type, putative"		4627	3773
MSMEG_1128	conserved hypothetical protein		3493	4917
Empty	Empty		8481	5676
MSMEG_5871	HIT family protein		8212	14373
MSMEG_0480	"transcriptional regulator, GntR family protein"		6584	8681
Obsolete	Obsolete		7449	10414
MSMEG_1570	carboxylesterase		2916	6939
MSMEG_3343	hypothetical protein		4866	9444
MSMEG_2332	amino acid carrier protein		171033	229615
MSMEG_3813	NAD-dependent epimerase/dehydratase		3493	3027
MSMEG_4054	hypothetical protein		9093	8478
MSMEG_6383	transcription regulator FurA		4721	9463
MSMEG_4121	GntR-family protein transcriptional regulator		6073	16017
At1g06440	At1g06440		3137	7629
MSMEG_6794	DNA-binding protein		3782	6496
MSMEG_2650	acyl-CoA dehydrogenase		5426	13741
MSMEG_5166	Na+/solute symporter		4489	11178
MSMEG_2977	hypothetical protein		4550	4697
Obsolete	Obsolete		13972	5503
Obsolete	Obsolete		10198	8169
MSMEG_2013	"oxidoreductase, short chain dehydrogenase/reductase family protein"		5836	4252
MSMEG_4846	probable enoyl-CoA hydratase		3493	3082
MSMEG_6754	MaoC like domain protein		5134	14586
MSMEG_2058	"NADH-quinone oxidoreductase, F subunit"	nuoF	2908	10013
MSMEG_0023	conserved hypothetical protein		13313	23618
MSMEG_5696	'Cold-shock' DNA-binding domain protein		32238	34208
MSMEG_5162	cinnamoyl ester hydrolase		3397	6969
MSMEG_3793	translation initiation factor IF-3	infC	46902	49966
MSMEG_0858	cell division control protein Cdc48		5120	13187
MSMEG_4735	conserved hypothetical protein		7890	10077
MSMEG_5018	Adenylate and Guanylate cyclase catalytic domain protein		3462	8958
MSMEG_2383	glutamyl-tRNA synthetase	gltX	17395	22566
MSMEG_2440	ribosomal protein L19	rplS	169987	213914
MSMEG_2297	glutaredoxin		62664	83000
Obsolete	Obsolete		7833	9748
MSMEG_2902	"hydrolase, putative"		16185	12363
At1g01010	At1g01010		7466	5481
MSMEG_1123	cobalamin synthesis protein		6628	7788
MSMEG_0214	L-sorbosone dehydrogenase		8572	9020
MSMEG_3465	acyl-CoA synthase		9869	8329
MSMEG_6739	hypothetical protein		42078	18232
MSMEG_6415	conserved hypothetical protein		15849	8221
MSMEG_3961	transcriptional regulator		13718	10967
MSMEG_6081	conserved hypothetical protein		29287	40285
MSMEG_3121	DNA-binding protein		32263	46446
MSMEG_0152	Alanine dehydrogenase/pyridine nucleotide transhydrogenase		8281	3148
MSMEG_0875	putative sialic acid transporter		2184	5178
MSMEG_1406	conserved hypothetical protein		5257	9811
MSMEG_2701	hypothetical protein		24542	15834
MSMEG_4251	cyclase/dehydrase		17064	21828
MSMEG_5210	hydrolase		11199	6847
Empty	Empty		8666	6023
MSMEG_5999	short chain dehydrogenase		10280	7742
MSMEG_3981	L-carnitine dehydratase/bile acid-inducible protein F		6976	8272
MSMEG_4281	cytosol aminopeptidase		17751	21070
MSMEG_4131	hypothetical protein		7180	8407
Obsolete	Obsolete		12600	12727
MSMEG_4129	hypothetical protein		7861	13064
MSMEG_1070	3-oxoacyl-[acyl-carrier-protein] reductase		13466	5912
At1g01290	At1g01290		10738	5704
MSMEG_5064	malyl-CoA lyase		14109	9855
MSMEG_5589	manganese transport protein MntH		7180	8541
Obsolete	Obsolete		5913	5536
MSMEG_5231	hypothetical protein		16667	21256
MSMEG_5328	conserved hypothetical protein		207265	84270
MSMEG_4582	conserved hypothetical protein		5042	10961
MSMEG_5992	conserved hypothetical protein		7705	4504
MSMEG_1744	hypothetical protein		3356	4610
MSMEG_3248	ABC transporter branched chain amino acid transport permease		13409	26656
MSMEG_5322	hypothetical protein		2879	8302
MSMEG_0271	conserved hypothetical protein		5438	8691
Obsolete	Obsolete		18684	6875
MSMEG_1779	hypothetical protein		13979	6227
Obsolete	Obsolete		12216	10691
MSMEG_0211	"ABC transporter, ATP-binding protein"		16657	22665
MSMEG_6713	"hydroxyquinol 1,2-dioxygenase"		3734	3145
MSMEG_6647	citrate synthase 2		10920	5141
MSMEG_1209	glycosidase		5469	3389
MSMEG_6056	transposase; this gene contains a frame shift which is not the result of sequencing error		6059	7932
Obsolete	Obsolete		10309	3163
MSMEG_3460	ferric uptake regulation protein		68988	18505
MSMEG_4868	"transcriptional regulator, IclR family protein, C- domain protein"		4788	4285
At1g05850	At1g05850		6575	5196
MSMEG_1512	"dTDP-glucose 4,6-dehydratase"	rfbB	22985	26270
MSMEG_4536	conserved hypothetical protein		7643	9034
MSMEG_4203	"peptidase S8 and S53, subtilisin, kexin, sedolisin"		6004	4356
MSMEG_6579	conserved hypothetical protein		107328	28563
MSMEG_6944	"conserved hypothetical protein, putative"		21660	20116
Obsolete	Obsolete		7022	7701
MSMEG_3211	"imidazoleglycerol phosphate synthase, cyclase subunit"	hisF	16952	12210
MSMEG_5245	universal stress protein family protein		5596	6893
MSMEG_2774	diguanylate cyclase (ggdef) domain protein		7740	13099
MSMEG_6240	conserved hypothetical protein		24518	17728
MSMEG_1294	allantoicase		19309	32958
MSMEG_0792	thiamine biosynthesis protein ThiS	thiS	21248	15904
MSMEG_3154	membrane protein implicated in regulation of membrane protease activity		12931	14957
MSMEG_4212	transcriptional regulatory protein CitT		10277	5746
Empty	Empty		8061	2518
MSMEG_5524	"succinyl-CoA synthetase, alpha subunit"	sucD	31543	49740
MSMEG_3407	epoxide hydrolase		6090	5267
MSMEG_0616	conserved hypothetical protein		2853	4115
MSMEG_4016	conserved hypothetical protein		7848	16090
Obsolete	Obsolete		11481	7887
MSMEG_0238	O-acetylhomoserine/O-acetylserine sulfhydrylase		15407	14971
MSMEG_5307	TetR-family protein transcriptional regulator		8755	8058
At1g01360	At1g01360		6315	4710
MSMEG_2797	LysR-family protein transcriptional regulator		7931	8925
MSMEG_4540	"acetyltransferase, gnat family protein"		1912	2580
MSMEG_4959	arginyl-tRNA synthetase	argS	7006	11848
MSMEG_5154	conserved hypothetical protein		28160	25159
Obsolete	Obsolete		13465	5160
Obsolete	Obsolete		9029	4980
MSMEG_2674	"similar at the nucleotide level to IS1137 in the IS Finder database. This gene is disrupted by an IS element.; IS1137, transposase orfB, interruption-N"		4930	5412
MSMEG_2798	hypothetical protein		9504	9208
MSMEG_3601	"ribose/xylose/arabinose/galactoside ABC-type transport systems, permease components"		4667	15577
MSMEG_5420	Tat-translocated enzyme		3493	10315
MSMEG_0192	"transcriptional regulator, RpiR family protein"		1053	1826
MSMEG_0009	hypothetical protein		27291	24921
Obsolete	Obsolete		5438	3043
MSMEG_3275	"RNA polymerase sigma factor, sigma-70 family protein"		3493	4149
MSMEG_3934	phosphoenolpyruvate synthase		2102	2487
MSMEG_3255	"DoxX subfamily protein, putative"		231136	21352
MSMEG_3414	conserved hypothetical protein		4848	5464
MSMEG_1533	subtilase family protein		4317	2906
MSMEG_2628	translation initiation factor IF-2	infB	44936	43282
MSMEG_0081	conserved hypothetical protein		22702	18288
MSMEG_0545	"transcriptional regulator, LuxR family protein"		10574	12243
MSMEG_3823	3-oxoacyl-[acyl-carrier-protein] reductase		7813	6557
At1g01880	At1g01880		9098	5892
MSMEG_4543	ABC transporter system integral membrane protein		4159	7721
MSMEG_6286	aspartate transaminase		15127	9948
MSMEG_4436	transketolase		9266	7002
Empty	Empty		10412	4709
Obsolete	Obsolete		12915	6643
Obsolete	Obsolete		8564	9305
MSMEG_2872	short-chain dehydrogenase/reductase SDR		3940	7074
MSMEG_5917	conserved hypothetical protein		3576	5860
MSMEG_0928	UDP-N-acetylenolpyruvoylglucosamine reductase	murB	6682	9931
MSMEG_4674	trigger factor	tig	51529	71973
MSMEG_1619	hypothetical protein		7923	6878
MSMEG_6501	hypothetical protein		30725	8299
MSMEG_5860	"transcriptional regulator, TetR family protein"		9709	6301
MSMEG_0651	putative conserved exported protein		6795	8807
Empty	Empty		11406	4244
MSMEG_1318	polysaccharide deacetylase family protein		8781	8056
MSMEG_4235	S-adenosyl-methyltransferase MraW	mraW	21923	28465
MSMEG_0281	choline dehydrogenase		9242	7494
MSMEG_4297	"acyltransferase, ws/dgat/mgat subfamily protein"		7533	11718
MSMEG_3733	conserved hypothetical protein		27152	22838
MSMEG_0187	acetyltransferase		10021	10809
MSMEG_2767	conserved hypothetical protein		6080	7419
At1g06450	At1g06450		3806	6993
MSMEG_3260	LysR-family protein transcriptional regulator		6949	6511
MSMEG_4084	putative acyl-CoA dehydrogenase		7330	11333
MSMEG_2315	conserved hypothetical protein		11262	9862
MSMEG_5409	conserved hypothetical protein		10272	15332
MSMEG_2341	conserved hypothetical protein		24388	9148
MSMEG_2210	CaiB/BaiF family protein; this gene contains a frame shift which is not the result of sequencing error		9665	9119
MSMEG_0629	trans-aconitate 2-methyltransferase		5264	7959
MSMEG_3276	integral membrane protein		21967	26431
MSMEG_0414	"oxidoreductase, 2OG-Fe(II) oxygenase family protein"		3781	4349
MSMEG_0985	sugar transporter family protein		12507	13157
MSMEG_0471	transcriptional regulator LysR family protein		4909	7715
MSMEG_4612	conserved hypothetical protein; this gene contains a frame shift which is not the result of sequencing error; identified by match to protein family HMM PF04978		15323	6260
MSMEG_5617	immunogenic protein MPT63		164935	21017
Obsolete	Obsolete		7089	7705
MSMEG_4703	glycerol-3-phosphate acyltransferase		9593	10082
MSMEG_0104	"transcriptional regulator, LysR family protein"		6684	6421
Obsolete	Obsolete		3493	6363
MSMEG_1176	hypothetical protein		11761	9353
MSMEG_2842	nitrilotriacetate monooxygenase component A	ssuD	1416	3218
MSMEG_2608	cobalt transport protein CbiM		35580	43548
MSMEG_3026	conserved hypothetical protein		17191	14607
MSMEG_5987	two-component regulator		5604	3211
At1g04410	At1g04410		10994	3920
MSMEG_1571	integral membrane protein		8681	5553
MSMEG_1267	putative ribosylglycohydrolase; this gene contains a frame shift which is not the result of sequencing error; identified by match to protein family HMM PF00782		5953	3372
MSMEG_2344	dehydrogenase		97981	20033
MSMEG_6883	hypothetical protein; this region contains one or more premature stops and/or frameshifts which are not the result of sequencing error; identified by Glimmer2; putative		7824	5430
MSMEG_2421	conserved hypothetical protein		14428	10722
MSMEG_3960	transcriptional regulator		6765	7386
MSMEG_3994	short chain dehydrogenase		10734	7296
Obsolete	Obsolete		4347	7142
MSMEG_1835	TobH protein		14876	13397
Obsolete	Obsolete		3493	2763
MSMEG_1541	hypothetical protein		8399	5904
MSMEG_3370	hypothetical protein		14967	4424
MSMEG_2311	conserved hypothetical protein		9849	8652
MSMEG_2209	"transcriptional regulator, GntR family protein"		4498	7262
Empty	Empty		9111	5518
MSMEG_2734	tRNA delta(2)-isopentenylpyrophosphate transferase	miaA	7632	7535
MSMEG_1282	hypothetical cytosolic protein		4337	9243
MSMEG_6124	putative ABC transporter periplasmic oligopeptide-binding protein		11445	3352
MSMEG_4216	conserved hypothetical protein		28316	35062
MSMEG_1759	hypothetical protein		20078	5879
MSMEG_1136	conserved hypothetical protein		22537	28601
MSMEG_3450	"haloacid dehalogenase, type II"	dehII	7390	6896
At1g02290	At1g02290		8682	8587
MSMEG_0670	FAD dependent oxidoreductase		28307	6698
MSMEG_6490	major facilitator superfamily protein		8923	3926
MSMEG_2189	allophanate hydrolase	atzF	12689	148655
MSMEG_5321	hypothetical protein		19187	4117
MSMEG_0882	conserved hypothetical protein		12376	11159
Obsolete	Obsolete		3493	1960
MSMEG_4382	dehydrogenase/reductase SDR family protein member 10		14907	19464
MSMEG_6353	"delta3,5-delta2,4-dienoyl-CoA isomerase"		10593	18605
MSMEG_2630	DHH family protein		11967	17424
MSMEG_0581	4-aminobutyrate transaminase	gabT	3493	6595
MSMEG_0361	Glycosyl hydrolase family protein 3		10599	20523
MSMEG_0119	conserved hypothetical protein		24274	21961
Obsolete	Obsolete		6504	3252
MSMEG_0285	transcriptional regulator TetR family protein		5880	3164
MSMEG_1285	tetratricopeptide repeat family protein		6632	6847
MSMEG_2441	signal peptidase I	lepB	13329	18180
MSMEG_3269	putative sugar ABC transporter ATP-binding protein		5771	4983
MSMEG_5249	serine hydroxymethyltransferase	glyA	14471	18109
MSMEG_2771	TrkA protein		10200	13912
MSMEG_0383	conserved hypothetical protein		148581	84495
MSMEG_5156	"base excision DNA repair protein, HhH-GPD family protein"		25247	39747
MSMEG_2025	putative IclR family protein transcriptional regulator		10068	11709
At1g05270	At1g05270		11599	4586
Obsolete	Obsolete		6531	9703
MSMEG_6023	transposase		5802	4750
MSMEG_5403	cadmium-translocating P-type ATPase	cadA	10709	10173
Empty	Empty		9400	4381
MSMEG_0918	"transcriptional regulator, XRE family protein"		29382	49956
MSMEG_1951	conserved domain protein		468769	48643
MSMEG_5584	short chain dehydrogenase		9407	6101
MSMEG_1514	conserved hypothetical protein		7218	10018
MSMEG_5228	3-beta hydroxysteroid dehydrogenase/isomerase family protein		5155	8203
MSMEG_0661	"glutamate-1-semialdehyde 2,1-aminomutase"		8610	9045
MSMEG_1760	short-chain dehydrogenase/reductase SDR		38816	52501
MSMEG_6274	conserved hypothetical protein		18862	6976
Obsolete	Obsolete		14023	6684
MSMEG_5175	NAD-dependent deacetylase		16924	13744
Empty	Empty		10081	3747
MSMEG_6927	MutT/nudix family protein		7375	12933
MSMEG_0189	conserved hypothetical protein		3809	6254
MSMEG_2184	amino acid permease		11222	577793
MSMEG_4462	sodium:solute symporter		6057	12646
MSMEG_4368	"putative regulatory protein, FmdB family protein"		22418	33261
MSMEG_2055	"NADH-quinone oxidoreductase, I subunit"	nuoI	9243	6521
Obsolete	Obsolete		7888	5039
At1g01640	At1g01640		4933	3484
MSMEG_5413	exopolyphosphatase		11296	7738
MSMEG_0247	secreted peptidase		6291	13543
MSMEG_6573	conserved hypothetical protein		9089	5829
MSMEG_5601	hypothetical protein		11146	7036
MSMEG_3380	"pyridoxamine 5'-phosphate oxidase-related, FMN-binding"		12583	10532
MSMEG_3381	acyl carrier protein phosphodiesterase		28667	39874
MSMEG_2124	"glycerol uptake facilitator, MIP channel"		26572	30039
MSMEG_2633	ABC transporter ATP-binding protein		7502	4277
Obsolete	Obsolete		17175	11906
MSMEG_5507	hypothetical protein		4576	9033
MSMEG_0637	iron-sulfur binding oxidoreductase		56823	9502
MSMEG_5357	conserved hypothetical protein		11698	4968
Obsolete	Obsolete		5092	4243
MSMEG_6815	secreted protein		11438	12544
Obsolete	Obsolete		8782	6844
MSMEG_2890	putative transcriptional regulator		3552	5177
MSMEG_1247	conserved hypothetical protein		9013	15468
MSMEG_3832	4-hydroxyacetophenone monooxygenase		6022	6758
MSMEG_3010	acetyl-hydrolase		5626	6880
MSMEG_6934	thioredoxin	trx	20132	18327
MSMEG_5208	conserved hypothetical protein		6708	5793
MSMEG_0650	GntR-family protein transcriptional regulator		6347	4389
At1g03260	At1g03260		6091	6700
MSMEG_1133	bifunctional short chain isoprenyl diphosphate synthase		10596	13188
MSMEG_5205	conserved hypothetical protein		4565	2089
MSMEG_2884	cyclohexanone monooxygenase		3493	3113
Empty	Empty		6408	5122
MSMEG_6625	glyoxalase family protein		7216	6374
Obsolete	Obsolete		1796	5271
MSMEG_0284	ribosyldihydronicotinamide dehydrogenase (quinone)		5062	14533
MSMEG_4130	polysaccharide deacetylase family protein		3493	3308
MSMEG_0940	conserved hypothetical protein		13368	12953
MSMEG_2611	pyridine nucleotide-disulphide oxidoreductase family protein		9216	12186
MSMEG_1717	"ISMsm8, transposase"		5295	10605
MSMEG_1191	hypothetical protein		15176	6772
MSMEG_5702	molybdenum cofactor synthesis domain protein		24840	29990
MSMEG_2483	"transcriptional regulator, IclR family protein"		5234	9723
Empty	Empty		8263	3278
MSMEG_1073	"oxidoreductase, short-chain dehydrogenase/reductase family protein"		8090	8881
MSMEG_6049	secreted protein		5420	4814
MSMEG_5800	amidophosphoribosyltransferase	purF	31441	42914
MSMEG_4406	UsfY protein		4194	5238
MSMEG_5150	putative pterin-4-alpha-carbinolamine dehydratase		22034	19501
Obsolete	Obsolete		48029	7168
Obsolete	Obsolete		2825	6536
At1g05540	At1g05540		7932	3264
MSMEG_1862	transposase		9766	14499
MSMEG_0302	"peptidase, S9A/B/C families"		916	4024
MSMEG_5650	AMP-dependent synthetase and ligase		8230	3411
MSMEG_5499	conserved hypothetical protein		5746	5354
MSMEG_6273	integral membrane protein		8345	7995
MSMEG_6619	conserved hypothetical protein; this gene contains a frame shift which is not the result of sequencing error		7519	8762
MSMEG_5050	"methionine aminopeptidase, type I"	map	6303	10593
MSMEG_6473	tetracenomycin polyketide synthesis O-methyltransferase TcmP		6199	12131
MSMEG_5618	acyl-CoA dehydrogenase		4805	5484
Obsolete	Obsolete		9841	7400
MSMEG_0552	conserved hypothetical protein		7218	10229
MSMEG_5497	conserved hypothetical protein		33369	7713
MSMEG_4792	virulence factor mce family protein		8001	4395
MSMEG_2744	thymidylate synthase		17233	14448
MSMEG_5395	sensor protein KdpD		4274	3187
MSMEG_4490	undecaprenyl diphosphate synthase	uppS	16662	24188
MSMEG_5638	metallo-beta-lactamase family protein		8650	15669
MSMEG_2907	hypothetical oxidoreductase YeiQ		4639	5478
MSMEG_2936	"hydrolase, nudix family protein"		9907	12947
MSMEG_3858	conserved hypothetical protein		46215	54903
MSMEG_2944	holliday junction DNA helicase RuvA	ruvA	7381	16296
MSMEG_4125	"oxidoreductase, short chain dehydrogenase/reductase family protein"		5466	16270
At1g04170	At1g04170		12025	4352
MSMEG_5715	conserved hypothetical protein		21258	45772
MSMEG_3006	Fe-dependent alcohol dehydrogenase		2601	2093
MSMEG_0406	acyl-coA-dehydrogenase		9982	7644
Empty	Empty		5426	1590
MSMEG_4157	putative transposase		2857	5499
MSMEG_1935	TetR-family protein transcriptional regulator		11318	16332
MSMEG_6459	ferredoxin-dependent glutamate synthase 1		7137	21335
MSMEG_4532	"sulfate ABC transporter, permease protein CysT"	cysT	6765	12596
MSMEG_5580	Ku protein		12440	14026
MSMEG_0631	"sulfatase family protein, authentic frameshift; this gene contains a frame shift which is not the result of sequencing error; identified by match to protein family HMM PF00884"		3413	14742
MSMEG_1263	conserved hypothetical protein		4911	8703
MSMEG_4359	hypothetical protein		10807	6848
MSMEG_0180	putative HTH-type transcriptional regulator		8167	7185
MSMEG_0549	"ABC transporter, permease protein"		14046	19796
At1g02810	At1g02810		7131	4004
MSMEG_0795	ABC transporter ATP-binding protein		10770	11679
MSMEG_5619	acyl-CoA dehydrogenase domain protein		3493	4515
MSMEG_4458	transmembrane transport protein		3091	5224
MSMEG_3958	glyoxalase/bleomycin resistance protein/dioxygenase		9601	12645
Obsolete	Obsolete		11528	5250
MSMEG_6838	putative esterase		9356	3633
MSMEG_3550	"ectoine/hydroxyectoine ABC transporter, ATP-binding protein"	ehuA	5309	4805
At1g03430	At1g03430		6851	3612
MSMEG_6669	"ABC transporter, permease protein"		0	0
MSMEG_2171	L-carnitine dehydratase/bile acid-inducible protein F		5908	8700
MSMEG_1316	peptide chain release factor 3	prfC	5749	9660
MSMEG_5738	conserved hypothetical protein		13030	17259
MSMEG_0598	hypothetical protein		10537	7282
MSMEG_0540	"transcriptional regulator, putative"		5464	11219
MSMEG_3673	4-alpha-glucanotransferase	malQ	22535	8825
MSMEG_6407	Cof-like hydrolase		9769	15817
MSMEG_5920	FMN-dependent monooxygenase		4271	11955
MSMEG_5486	"peptidase S1 and S6, chymotrypsin/Hap"		38259	49153
MSMEG_0158	formyl-coenzyme A transferase		5546	13037
MSMEG_6034	hypothetical protein		11375	5910
MSMEG_2435	30S ribosomal protein S16		57265	114055
MSMEG_6572	methyltransferase		8489	5559
At1g03650	At1g03650		10379	6522
MSMEG_4970	hypothetical protein		4531	8301
MSMEG_5932	conserved hypothetical protein		3493	9032
MSMEG_4705	"acyltransferase, ws/dgat/mgat subfamily protein"		18071	16527
MSMEG_2584	"penicillin-binding protein, putative"		13543	16196
MSMEG_1778	conserved hypothetical protein		12512	5967
MSMEG_4333	"transcriptional regulator, TetR family protein"		4484	5579
Obsolete	Obsolete		6676	8712
At1g04710	At1g04710		6484	5894
MSMEG_0443	"hydrolase, carbon-nitrogen family protein"		5078	8361
MSMEG_0660	Bacterial extracellular solute-binding protein		3493	9159
Obsolete	Obsolete		8646	3694
Empty	Empty		9432	4228
MSMEG_3356	conserved hypothetical protein TIGR00026		9606	6224
Obsolete	Obsolete		33088	51020
MSMEG_6929	"integral membrane protein MviN, putative"		5601	7733
MSMEG_4707	non-heme bromoperoxidase BPO-A2		16377	5953
MSMEG_5103	succinyl-diaminopimelate desuccinylase	dapE	6197	10908
Obsolete	Obsolete		5037	4851
MSMEG_1192	M23 peptidase domain protein		3493	7800
MSMEG_1444	ribosomal protein L29	rpmC	78167	73338
MSMEG_3923	conserved hypothetical protein		8445	11895
MSMEG_3922	hypothetical protein		9404	10119
At1g03050	At1g03050		6746	3272
MSMEG_4325	malonyl CoA-acyl carrier protein transacylase		26653	66031
MSMEG_5626	luciferase		8539	5070
Obsolete	Obsolete		5611	18314
MSMEG_3849	hypothetical protein		5088	4279
MSMEG_4821	conserved hypothetical protein		9474	2728
Obsolete	Obsolete		29233	5828
MSMEG_6709	cyclopentanol dehydrogenase		3493	4002
At1g03790	At1g03790		3493	5014
MSMEG_3267	transporter		1039	4742
MSMEG_6069	CobW/P47K C- domain protein		2369	2719
MSMEG_4263	ubiquinol-cytochrome c reductase cytochrome b subunit		25515	31471
MSMEG_5671	YbaK/prolyl-tRNA synthetase associated region		4877	9393
MSMEG_3899	ectoine synthase	ectC	9087	6635
MSMEG_2886	stress responsive A/B Barrel Domain family protein		3493	5359
MSMEG_4156	putative transposase		2193	673
MSMEG_0507	"probable sugar ABC transporter, permease protein"		4882	6486
MSMEG_2612	conserved hypothetical protein		9565	13632
Obsolete	Obsolete		1272	2519
MSMEG_0070	hypothetical protein		32656	22089
MSMEG_6946	ribosomal protein L34	rpmH	74943	100936
MSMEG_4898	conserved hypothetical protein		24044	22879
MSMEG_2932	HIT family protein hydrolase		23368	17518
At1g04490	At1g04490		8714	2669
MSMEG_1134	putative protease HtpX		9870	18435
MSMEG_1586	beta-lactamase		5726	3069
Obsolete	Obsolete		5094	14827
MSMEG_2463	nicotine dehydrogenase chain A		8376	10561
MSMEG_2251	nitrate/nitrite response regulator protein		14539	10467
MSMEG_2153	"transcriptional regulator, TetR family protein"		9815	10715
MSMEG_5159	"DNA-binding response regulator, putative"		8014	9631
MSMEG_0342	hypothetical protein		10098	7621
MSMEG_4861	cyclase		4536	5991
MSMEG_5964	"glycosyl transferase, group 1, putative"		3698	14285
MSMEG_0374	glycolate oxidase subunit		7699	6202
MSMEG_6782	hypothetical protein		6053	9026
MSMEG_6873	enoyl-CoA hydratase/isomerase; this gene contains a frame shift which is not the result of sequencing error		9992	7599
MSMEG_3483	mosc domain protein		16225	22879
Empty	Empty		5354	3463
MSMEG_5000	"transcriptional regulator, LysR family protein"		8000	4236
MSMEG_3573	"integral membrane protein, putative"		3493	7780
MSMEG_5305	choline dehydrogenase		9388	4380
MSMEG_1457	conserved hypothetical protein		5638	4649
Obsolete	Obsolete		16645	6617
Obsolete	Obsolete		14510	14560
MSMEG_1487	conserved hypothetical protein		8157	9811
At1g02910	At1g02910		8201	3985
MSMEG_3107	conserved hypothetical protein		10296	8427
MSMEG_1702	amidohydrolase		16098	25508
MSMEG_1610	glutamine-hydrolyzing GMP synthase		13096	12783
MSMEG_4175	"transcriptional regulator, ArsR family protein"		10081	8310
MSMEG_2364	"glutamyl-tRNA(Gln) amidotransferase, C subunit"	gatC	29584	29597
MSMEG_2414	pantetheine-phosphate adenylyltransferase	coaD	10401	9042
MSMEG_4077	enoyl-CoA hydratase		4998	2872
MSMEG_6825	"caax amino protease family protein, putative"		8017	7456
MSMEG_1632	hypothetical protein		9143	9186
MSMEG_1460	Pyridine nucleotide-disulphide oxidoreductase		5808	4311
MSMEG_6899	conserved hypothetical protein		7993	8701
MSMEG_5288	putative serine/threonine protein kinase		3493	4245
Obsolete	Obsolete		10100	4660
MSMEG_5690	conserved hypothetical protein		11348	14546
MSMEG_3582	ATP-dependent protease La	lon	8810	7149
MSMEG_4663	protein IolB		6308	5808
MSMEG_5433	4Fe-4S binding domain protein		5067	3085
MSMEG_4200	peptidase M20		14835	21146
MSMEG_0322	glyoxylase family protein; this gene contains a frame shift which is not the result of sequencing error		1367	3550
MSMEG_6578	hypothetical protein		9709	3606
MSMEG_5703	molybdenum cofactor biosynthesis protein C	moaC	23799	23285
MSMEG_0919	heparin-binding hemagglutinin		28445	58835
At1g02630	At1g02630		9465	3625
MSMEG_6752	endoglucanase A		9144	16324
MSMEG_3392	acyl-CoA dehydrogenase domain protein		4308	7200
MSMEG_1272	putative ribosylglycohydrolase		4980	7864
MSMEG_2751	hypothetical protein		5990	5436
MSMEG_4841	conserved hypothetical protein		10320	7099
MSMEG_5228	3-beta hydroxysteroid dehydrogenase/isomerase family protein		8468	5881
MSMEG_0972	cytochrome C biogenesis protein transmembrane region		14625	11441
MSMEG_3555	hydrolase		6105	7794
Obsolete	Obsolete		12098	18951
Obsolete	Obsolete		7994	4538
MSMEG_5553	"CheR methyltransferase, SAM binding domain protein"	cheR	5157	9357
MSMEG_6650	hypothetical protein		11250	4890
MSMEG_5405	"transcriptional regulator, ArsR family protein"		13614	9212
MSMEG_2001	sugar transporter		7072	4808
MSMEG_0408	type I modular polyketide synthase		8926	9493
MSMEG_4335	conserved hypothetical protein		7631	2711
Obsolete	Obsolete		35460	29739
MSMEG_4786	virulence factor mce family protein		6588	3266
MSMEG_1334	metallo-beta-lactamase family protein		3493	13015
MSMEG_6684	agarase		11925	5545
Obsolete	Obsolete		18039	25903
Obsolete	Obsolete		28004	33409
At1g04500	At1g04500		10428	6685
MSMEG_4559	"ABC transporter, membrane spanning protein"		9033	11884
MSMEG_5923	acetyl-CoA acetyltransferase		5033	3433
MSMEG_4704	acyltransferase family protein		9527	9389
MSMEG_4061	translation initiation inhibitor		8437	5302
MSMEG_3722	bifunctional coenzyme PQQ synthesis protein C/D		8741	6260
MSMEG_2643	conserved hypothetical protein		8340	6816
Obsolete	Obsolete		7359	8896
MSMEG_5310	SAM-dependent methyltransferase		7529	9515
MSMEG_3925	AttM/AiiB family protein		3493	2741
MSMEG_2207	beta-ketothiolase		4142	7704
MSMEG_2847	"bacterial extracellular solute-binding protein, family protein 5"		5536	1966
MSMEG_5184	"alpha-methylacyl-CoA racemase, putative"		6310	11516
MSMEG_6603	NADH:flavin oxidoreductase/nadh oxidase		10171	6576
MSMEG_6682	"RNA polymerase sigma-70 factor, putative"		5080	4473
MSMEG_2656	guanosine pentaphosphate synthetase I/polyribonucleotide nucleotidyltransferase	gpsI	28941	26188
MSMEG_2098	fumarylacetoacetate hydrolase family protein		11638	7432
MSMEG_0486	"putative ABC transporter, periplasmic protein"		6002	3187
MSMEG_3188	adenosylmethionine-8-amino-7-oxononanoate transaminase	bioA	4569	6360
MSMEG_0229	dihydroxy-acid dehydratase	ilvD	17767	25929
MSMEG_3327	hypothetical protein		9124	11263
MSMEG_5579	MarR-family protein transcriptional regulator		11353	4462
MSMEG_2474	probable cutinase Cut3		5988	3895
At1g02950	At1g02950		10119	7133
MSMEG_4542	oligopeptide transport integral membrane protein		7802	3255
MSMEG_5519	monooxygenase		8209	4237
MSMEG_1515	two-component sensor histidine kinase		18175	18364
MSMEG_2678	hypothetical protein		3493	8066
Obsolete	Obsolete		10007	6068
MSMEG_0890	HD domain protein		9110	12026
MSMEG_0555	ABC transporter permease protein		6904	3931
MSMEG_3971	hypothetical protein		7262	4044
MSMEG_5803	hypothetical protein		11584	14933
MSMEG_0688	aspartate aminotransferase		9192	15349
MSMEG_4482	DNA primase		7683	7843
Empty	Empty		8904	6921
MSMEG_4390	hypothetical protein		13531	5692
MSMEG_5776	phosphate transport system regulatory protein PhoU	phoU	20149	31301
Empty	Empty		8150	5820
MSMEG_5933	conserved hypothetical protein		3788	9999
MSMEG_6808	hypothetical protein		5838	7259
MSMEG_1573	carbohydrate kinase family protein		6763	15796
MSMEG_1660	"oxidoreductase, 2-nitropropane dioxygenase family protein"		8795	8602
MSMEG_0721	RemQ protein; this gene contains a frame shift which is not the result of sequencing error		22656	5658
MSMEG_4030	conserved hypothetical protein		6482	5005
MSMEG_3099	6-phosphogluconolactonase	pgl	57194	60793
At1g01610	At1g01610		12701	3436
MSMEG_6122	"ABC transporter, membrane spanning protein"		2827	4322
MSMEG_2962	protein-export membrane protein SecF		20721	27627
Obsolete	Obsolete		3493	8842
MSMEG_4338	possible transcriptional regulatory protein		4492	3139
MSMEG_0026	putative membrane protein		36869	61216
MSMEG_5977	"dTDP-4-dehydrorhamnose 3,5-epimerase"	rfbC	3493	6623
MSMEG_6119	conserved hypothetical protein		5663	2911
MSMEG_2560	conserved hypothetical protein		5637	3312
MSMEG_4561	"ABC Fe3+-siderophores transporter, periplasmic binding protein"		8026	10485
MSMEG_2293	conserved hypothetical protein		3493	8847
MSMEG_3131	AMP-binding protein		4588	6385
MSMEG_5465	"transcriptional regulator, AraC family protein"		7339	9658
MSMEG_5678	glyoxalase/bleomycin resistance protein/dioxygenase		11812	12355
Obsolete	Obsolete		4079	10430
MSMEG_4851	caib/baif family protein		5654	3251
MSMEG_5463	"6-phosphogluconate dehydrogenase, NAD-binding"		3071	2689
Obsolete	Obsolete		3158	2769
MSMEG_5442	glutamate dehydrogenase		13293	8789
MSMEG_0520	porin		12352	9176
MSMEG_1163	hypothetical protein		10600	7273
MSMEG_1441	50S ribosomal protein L22		95660	138330
MSMEG_2386	"transcriptional regulator, IclR family protein"		10569	12253
At1g05080	At1g05080		4731	5426
Obsolete	Obsolete		10180	11758
MSMEG_2796	integral membrane protein		6136	5456
MSMEG_5578	hypothetical protein		7485	4796
MSMEG_2903	transposase; this gene contains a frame shift which is not the result of sequencing error		8888	6385
MSMEG_4071	conserved hypothetical protein; this region contains one or more premature stops and/or frameshifts which are not the result of sequencing error		15160	4977
MSMEG_1127	probable conserved transmembrane protein		3723	5715
MSMEG_2229	enoyl-CoA hydratase		4947	3144
MSMEG_5857	hypothetical oxidoreductase		7587	5132
MSMEG_6446	hypothetical protein		13636	8199
MSMEG_3799	conserved hypothetical protein		10081	11538
MSMEG_6386	membrane protein		3493	15613
Empty	Empty		7217	5367
MSMEG_4627	nucleoside diphosphate kinase		43822	47979
MSMEG_0798	hypothetical protein		8153	7958
Empty	Empty		4723	3626
MSMEG_0741	conserved hypothetical protein		10751	11750
MSMEG_4885	conserved hypothetical protein		7488	6336
MSMEG_0426	"transcriptional regulator, GntR family protein"		3703	3554
MSMEG_1565	"transcriptional regulator, TetR family protein"		10082	12059
MSMEG_4508	conserved domain protein		7837	5977
MSMEG_3585	MmpS2 protein		3265	3171
MSMEG_5639	enoyl-CoA hydratase		22670	23187
At1g05620	At1g05620		8928	5129
MSMEG_0350	virulence factor Mce family protein		3493	5137
MSMEG_2314	putative esterase family protein		5800	8601
MSMEG_0889	succinic semialdehyde dehydrogenase		10464	14011
MSMEG_4252	conserved hypothetical protein		12415	12568
Obsolete	Obsolete		43727	39896
Obsolete	Obsolete		6491	4372
MSMEG_2029	3-ketoacyl-ACP/CoA redutase		8461	7514
MSMEG_3114	conserved hypothetical protein		6513	3887
MSMEG_0210	LprO protein		10489	13015
MSMEG_1348	RNA polymerase ECF-subfamily protein sigma factor		4109	1432
MSMEG_2869	3-ketosteroid-delta-1-dehydrogenase		3493	1701
MSMEG_5352	conserved hypothetical protein		11715	12226
MSMEG_4919	conserved hypothetical protein		38553	30460
MSMEG_5034	hypothetical protein		6325	4524
MSMEG_5775	LytR/CpsA/Psr family protein		18590	19831
MSMEG_2307	conserved hypothetical protein		3493	7873
MSMEG_0797	conserved hypothetical protein; this gene contains a frame shift which is not the result of sequencing error		9562	6567
MSMEG_4082	monoxygenase		3493	9465
MSMEG_0420	conserved hypothetical protein		10026	14372
MSMEG_3294	hypothetical protein		13274	5097
MSMEG_1091	urease accessory protein UreE 1		8279	7824
MSMEG_5416	LpqU protein		12457	13369
At1g02475	At1g02475		5751	4159
MSMEG_6071	metallo-beta-lactamase superfamily protein		6151	10559
MSMEG_4472	multidrug-efflux transporter protein		3493	7436
MSMEG_1838	cationic amino acid transporter		8543	9240
MSMEG_2820	hypothetical protein		26437	19583
MSMEG_4804	conserved hypothetical protein		58895	57762
MSMEG_2112	secreted protein		86679	13596
MSMEG_2895	short chain oxidoreductase		8473	12416
MSMEG_6029	conserved hypothetical protein		8367	10066
MSMEG_3285	3-isopropylmalate dehydrogenase		10523	10611
MSMEG_4485	glycyl-tRNA synthetase	glyS	16427	25604
MSMEG_3076	gamma-glutamyltransferase	ggt	15007	7295
Empty	Empty		10090	4375
MSMEG_1887	hypothetical protein		14386	13431
MSMEG_4672	Clp protease	clpP	50999	71003
Empty	Empty		8993	4361
MSMEG_2542	integral membrane protein DUF6		3493	4485
MSMEG_2651	alkanesulfonate monooxygenase family protein		7247	15897
MSMEG_4696	alpha-amylase family protein		6306	10546
MSMEG_1784	type I topoisomerase		9741	6027
Obsolete	Obsolete		132498	15191
Obsolete	Obsolete		3747	2739
MSMEG_6483	methyltransferase type 11		9052	18466
At1g04780	At1g04780		10119	5501
MSMEG_3106	quinone oxidoreductase		40403	48053
MSMEG_6616	S-(hydroxymethyl)glutathione dehydrogenase		120118	11417
MSMEG_1190	serine/threonine-protein kinase PknD		9364	6839
MSMEG_4537	major membrane protein I		16755	14008
MSMEG_1597	Transcription factor WhiB		36886	85505
MSMEG_6771	conserved hypothetical protein		7382	4893
MSMEG_6145	hypothetical protein		8193	13061
MSMEG_2327	nudix hydrolase		11863	13363
MSMEG_0432	uroporphyrinogen-III synthetase		22969	17600
MSMEG_2060	"NADH-quinone oxidoreducatase, D subunit"	nuoD	9822	8317
MSMEG_2737	ppe family protein		6777	7807
MSMEG_5622	putative acyl-CoA dehydrogenase		4718	5240
MSMEG_1278	death-on-curing protein		7953	5283
MSMEG_5483	porin		276346	661065
MSMEG_6554	hypothetical ABC transporter ATP-binding protein		5879	5527
Obsolete	Obsolete		4336	2827
MSMEG_2993	"acyl-CoA dehydrogenase, C- domain protein"		7428	7653
MSMEG_2445	conserved hypothetical protein		6876	7705
MSMEG_0674	ErfK/YbiS/YcfS/YnhG family protein		10144	12813
Obsolete	Obsolete		14735	5845
MSMEG_0834	tuberculin related peptide		19987	16894
MSMEG_1526	probable cutinase		8933	13637
At1g03180	At1g03180		7691	4546
MSMEG_4572	"DNA polymerase III, delta subunit"		4876	8638
MSMEG_1929	conserved hypothetical protein		6578	13825
Obsolete	Obsolete		2956	9360
MSMEG_3059	esterase		9419	13138
Obsolete	Obsolete		10825	7392
MSMEG_1640	ATP/GTP-binding protein		27215	33057
MSMEG_5596	oxidoreductase		3493	2699
MSMEG_2407	morphine 6-dehydrogenase		38435	55125
MSMEG_3876	"phosphotransferase enzyme family protein, putative"		3493	6894
MSMEG_6113	D-alanyl-D-alanine carboxypeptidase/D-alanyl-D-alanine-endopeptidase	dacB	6056	16031
Obsolete	Obsolete		10616	16277
Empty	Empty		7246	6292
MSMEG_5450	redox-sensitive transcriptional activator SoxR	soxR	9209	7995
MSMEG_0222	conserved hypothetical protein		4489	13556
Empty	Empty		7649	3568
Obsolete	Obsolete		33372	49567
MSMEG_0106	sensory histidine kinase		3493	2650
MSMEG_0279	amino acid permease		5229	4125
MSMEG_1733	conserved hypothetical protein		5506	5969
MSMEG_6749	conserved hypothetical protein		9986	8835
Obsolete	Obsolete		7561	3588
MSMEG_2704	transposase; this gene contains a frame shift which is not the result of sequencing error; identified by match to protein family HMM PF01548		11703	7634
At1g05360	At1g05360		4101	3735
MSMEG_4279	adenylate and Guanylate cyclase catalytic domain protein		3493	7413
MSMEG_2269	NHL repeat protein		4996	6821
MSMEG_4101	"ABC-type transporter, substrate binding protein"		3493	2616
MSMEG_4432	hypothetical protein		3039	2605
MSMEG_0066	"early secretory antigenic target, 6 kDa"		598291	624407
MSMEG_6325	conserved hypothetical protein		6731	5483
MSMEG_2227	carnitinyl-CoA dehydratase		13250	6244
MSMEG_4816	"6-phosphogluconate dehydrogenase, NAD-binding"		8203	9072
MSMEG_3583	monooxygenase		2479	3649
MSMEG_6842	"2,2-dialkylglycine decarboxylase"		2619	4105
MSMEG_1193	TROVE domain protein		8630	6952
MSMEG_5525	"succinyl-CoA synthetase, beta subunit"	sucC	43966	62657
MSMEG_1831	Transcription factor WhiB		73128	80712
MSMEG_1648	putative transcriptional regulator		7725	6986
MSMEG_5899	virulence factor Mce family protein		8341	2580
MSMEG_2658	beta-lactamase		17974	16390
MSMEG_3102	transaldolase	tal	67594	69080
MSMEG_5426	UDP-N-acetylglucosamine pyrophosphorylase	glmU	8229	6571
MSMEG_0592	putative rhamnose catabolism operon transcriptional regulator		6461	3247
MSMEG_4054	hypothetical protein		9748	6626
MSMEG_6383	transcription regulator FurA		6141	9672
MSMEG_4121	GntR-family protein transcriptional regulator		9853	14488
At1g06440	At1g06440		5265	4914
MSMEG_6794	DNA-binding protein		7418	4149
MSMEG_2650	acyl-CoA dehydrogenase		3771	16264
MSMEG_5166	Na+/solute symporter		9924	7928
MSMEG_2977	hypothetical protein		5492	4705
Obsolete	Obsolete		201347	328921
MSMEG_0712	"transcriptional regulator, TetR family protein"		14307	9753
MSMEG_6692	putative glutamine-binding periplasmic protein		5741	9240
MSMEG_1203	methoxy mycolic acid synthase 1		9719	20590
MSMEG_1172	arsenical-resistance protein	arsB	6519	7939
Obsolete	Obsolete		11379	17391
MSMEG_1231	inner membrane protein YidH		7747	8385
Empty	Empty		5649	5514
MSMEG_3717	short-chain dehydrogenase/reductase SDR; this gene contains a frame shift which is not the result of sequencing error		12246	3462
MSMEG_5978	GlcNAc-PI de-N-acetylase family protein		4416	6382
MSMEG_4727	mycocerosic acid synthase		10599	17420
MSMEG_6646	methylisocitrate lyase	prpB	3493	8635
MSMEG_1961	conserved hypothetical protein		9660	11236
MSMEG_3091	ribose transport ATP-binding protein RbsA		4051	5837
MSMEG_3895	proteasome beta subunit		43881	55183
MSMEG_2297	glutaredoxin		57208	72327
Obsolete	Obsolete		9377	7412
MSMEG_2902	"hydrolase, putative"		9388	11832
At1g01010	At1g01010		7704	4168
MSMEG_1123	cobalamin synthesis protein		6705	3699
MSMEG_0214	L-sorbosone dehydrogenase		4244	8835
MSMEG_3465	acyl-CoA synthase		7077	7752
MSMEG_6739	hypothetical protein		38299	17288
MSMEG_1788	conserved hypothetical protein		316502	48171
Obsolete	Obsolete		11943	12141
MSMEG_6340	short-chain dehydrogenase/reductase SDR		6554	10796
Obsolete	Obsolete		5151	7646
MSMEG_3776	N-acetyl-gamma-glutamyl-phosphate reductase	argC	18071	26373
MSMEG_1298	guanine deaminase		7092	12930
MSMEG_0092	probable transcriptional regulatory protein		27224	42587
MSMEG_5751	putative adhesin/hemolysin		10192	8704
MSMEG_3340	hypothetical protein		6238	7596
Obsolete	Obsolete		12568	17810
MSMEG_5570	DNA ligase		2060	2455
MSMEG_3235	"ABC-type amino acid transport system, secreted component"		56529	147759
MSMEG_6568	"regulatory protein, LuxR, putative"		3035	2243
MSMEG_0368	hypothetical protein		5521	11794
MSMEG_2551	hypothetical protein		6186	7329
Obsolete	Obsolete		13419	12248
MSMEG_4129	hypothetical protein		10250	9859
MSMEG_1070	3-oxoacyl-[acyl-carrier-protein] reductase		7064	5896
At1g01290	At1g01290		10399	4467
MSMEG_5064	malyl-CoA lyase		15460	10040
MSMEG_5589	manganese transport protein MntH		7346	9663
Obsolete	Obsolete		8532	4693
MSMEG_5231	hypothetical protein		13356	20693
MSMEG_1124	putative ferredoxin FdxA		8513	6287
MSMEG_1738	probable conserved transmembrane protein		14587	7587
MSMEG_3423	probable IclR family protein regulator		10168	8105
MSMEG_3250	"ABC transporter, ATP-binding protein"		13017	20188
MSMEG_0300	amidohydrolase family protein		6503	2311
MSMEG_3730	"helix-turn-helix, Fis-type, putative"		9083	3388
MSMEG_1128	conserved hypothetical protein		5263	6291
Empty	Empty		7557	5180
MSMEG_5871	HIT family protein		10702	13835
MSMEG_0480	"transcriptional regulator, GntR family protein"		8581	8089
Obsolete	Obsolete		2905	6172
MSMEG_1570	carboxylesterase		3493	5777
MSMEG_3343	hypothetical protein		6972	9482
MSMEG_2332	amino acid carrier protein		161706	217954
MSMEG_3813	NAD-dependent epimerase/dehydratase		1353	3187
Obsolete	Obsolete		11689	3996
MSMEG_3460	ferric uptake regulation protein		64231	15104
MSMEG_4868	"transcriptional regulator, IclR family protein, C- domain protein"		4962	7444
At1g05850	At1g05850		3671	2797
MSMEG_1512	"dTDP-glucose 4,6-dehydratase"	rfbB	17023	23328
MSMEG_4536	conserved hypothetical protein		5459	9694
MSMEG_4203	"peptidase S8 and S53, subtilisin, kexin, sedolisin"		6867	6680
MSMEG_6579	conserved hypothetical protein		106423	26256
Obsolete	Obsolete		13579	8465
Obsolete	Obsolete		10259	5190
MSMEG_2013	"oxidoreductase, short chain dehydrogenase/reductase family protein"		5648	3116
MSMEG_4846	probable enoyl-CoA hydratase		3650	4379
MSMEG_6754	MaoC like domain protein		8977	12082
MSMEG_2058	"NADH-quinone oxidoreductase, F subunit"	nuoF	3302	7681
MSMEG_0023	conserved hypothetical protein		14583	23405
MSMEG_5696	'Cold-shock' DNA-binding domain protein		27501	32361
MSMEG_5162	cinnamoyl ester hydrolase		4906	5794
MSMEG_3793	translation initiation factor IF-3	infC	42079	43971
MSMEG_0858	cell division control protein Cdc48		2511	16129
MSMEG_4735	conserved hypothetical protein		2485	11650
MSMEG_5018	Adenylate and Guanylate cyclase catalytic domain protein		6353	10210
MSMEG_2383	glutamyl-tRNA synthetase	gltX	15470	21701
MSMEG_2440	ribosomal protein L19	rplS	155704	202901
Obsolete	Obsolete		6834	10036
MSMEG_0238	O-acetylhomoserine/O-acetylserine sulfhydrylase		8680	15414
MSMEG_5307	TetR-family protein transcriptional regulator		3684	9841
At1g01360	At1g01360		7815	7675
MSMEG_2797	LysR-family protein transcriptional regulator		4994	5757
MSMEG_4540	"acetyltransferase, gnat family protein"		5529	5304
MSMEG_4959	arginyl-tRNA synthetase	argS	11855	10529
MSMEG_5154	conserved hypothetical protein		28712	22430
MSMEG_6415	conserved hypothetical protein		12888	9569
MSMEG_3961	transcriptional regulator		9763	12020
MSMEG_6081	conserved hypothetical protein		31188	39847
MSMEG_3121	DNA-binding protein		32417	46850
MSMEG_0152	Alanine dehydrogenase/pyridine nucleotide transhydrogenase		8323	8120
MSMEG_0875	putative sialic acid transporter		5856	6437
MSMEG_1406	conserved hypothetical protein		3696	5767
MSMEG_2701	hypothetical protein		25378	16355
MSMEG_4251	cyclase/dehydrase		17226	20175
MSMEG_5210	hydrolase		11314	7122
Empty	Empty		0	0
MSMEG_5999	short chain dehydrogenase		8505	6378
MSMEG_3981	L-carnitine dehydratase/bile acid-inducible protein F		8264	6752
MSMEG_4281	cytosol aminopeptidase		20809	19684
MSMEG_4131	hypothetical protein		6985	8847
MSMEG_0081	conserved hypothetical protein		25086	14438
MSMEG_0545	"transcriptional regulator, LuxR family protein"		12896	9580
MSMEG_3823	3-oxoacyl-[acyl-carrier-protein] reductase		7290	7207
At1g01880	At1g01880		10652	5820
MSMEG_4543	ABC transporter system integral membrane protein		8019	6817
MSMEG_6286	aspartate transaminase		10764	9111
MSMEG_4436	transketolase		4529	4963
Empty	Empty		8317	6171
MSMEG_5328	conserved hypothetical protein		191898	81063
MSMEG_4582	conserved hypothetical protein		10448	9210
MSMEG_5992	conserved hypothetical protein		6255	6096
MSMEG_1744	hypothetical protein		4781	4797
MSMEG_3248	ABC transporter branched chain amino acid transport permease		14837	28280
MSMEG_5322	hypothetical protein		7600	9023
MSMEG_0271	conserved hypothetical protein		6024	6678
Obsolete	Obsolete		19272	4760
MSMEG_1779	hypothetical protein		14371	5864
Obsolete	Obsolete		6223	14040
MSMEG_0211	"ABC transporter, ATP-binding protein"		14442	21575
MSMEG_6713	"hydroxyquinol 1,2-dioxygenase"		3077	2386
MSMEG_6647	citrate synthase 2		7485	3722
MSMEG_1209	glycosidase		2430	3246
MSMEG_6056	transposase; this gene contains a frame shift which is not the result of sequencing error		4706	8674
MSMEG_3733	conserved hypothetical protein		20309	21526
MSMEG_0187	acetyltransferase		12074	9491
MSMEG_2767	conserved hypothetical protein		6794	5284
At1g06450	At1g06450		6162	3431
MSMEG_3260	LysR-family protein transcriptional regulator		11169	7018
MSMEG_4084	putative acyl-CoA dehydrogenase		5133	11384
MSMEG_2315	conserved hypothetical protein		8235	10205
MSMEG_5409	conserved hypothetical protein		12254	13387
MSMEG_6944	"conserved hypothetical protein, putative"		20346	20997
Obsolete	Obsolete		9454	3377
MSMEG_3211	"imidazoleglycerol phosphate synthase, cyclase subunit"	hisF	12911	12400
MSMEG_5245	universal stress protein family protein		3551	11510
MSMEG_2774	diguanylate cyclase (ggdef) domain protein		8447	11526
MSMEG_6240	conserved hypothetical protein		24593	16525
MSMEG_1294	allantoicase		19853	30638
MSMEG_0792	thiamine biosynthesis protein ThiS	thiS	22440	15690
MSMEG_3154	membrane protein implicated in regulation of membrane protease activity		16307	12195
MSMEG_4212	transcriptional regulatory protein CitT		4097	5252
Empty	Empty		8204	4364
MSMEG_5524	"succinyl-CoA synthetase, alpha subunit"	sucD	28606	47450
MSMEG_3407	epoxide hydrolase		9224	4486
MSMEG_0616	conserved hypothetical protein		12200	4145
MSMEG_4016	conserved hypothetical protein		4303	19378
MSMEG_2608	cobalt transport protein CbiM		38510	46133
MSMEG_3026	conserved hypothetical protein		16136	13034
MSMEG_5987	two-component regulator		6052	5331
At1g04410	At1g04410		11604	3409
MSMEG_1571	integral membrane protein		10738	4953
MSMEG_1267	putative ribosylglycohydrolase; this gene contains a frame shift which is not the result of sequencing error; identified by match to protein family HMM PF00782		3493	7358
MSMEG_2344	dehydrogenase		64937	16739
MSMEG_6883	hypothetical protein; this region contains one or more premature stops and/or frameshifts which are not the result of sequencing error; identified by Glimmer2; putative		8177	5910
Obsolete	Obsolete		13605	6104
Obsolete	Obsolete		7488	7375
MSMEG_2674	"similar at the nucleotide level to IS1137 in the IS Finder database. This gene is disrupted by an IS element.; IS1137, transposase orfB, interruption-N"		3583	4178
MSMEG_2798	hypothetical protein		11153	9086
MSMEG_3601	"ribose/xylose/arabinose/galactoside ABC-type transport systems, permease components"		6929	13849
MSMEG_5420	Tat-translocated enzyme		3493	9754
MSMEG_0192	"transcriptional regulator, RpiR family protein"		3111	7198
MSMEG_0009	hypothetical protein		24609	22744
Obsolete	Obsolete		7364	3965
MSMEG_3275	"RNA polymerase sigma factor, sigma-70 family protein"		3116	4323
MSMEG_3934	phosphoenolpyruvate synthase		4641	4734
MSMEG_3255	"DoxX subfamily protein, putative"		238872	22604
MSMEG_3414	conserved hypothetical protein		7237	7125
MSMEG_1533	subtilase family protein		5285	5732
MSMEG_2628	translation initiation factor IF-2	infB	42071	47608
MSMEG_1759	hypothetical protein		19355	6829
MSMEG_1136	conserved hypothetical protein		25611	29007
MSMEG_3450	"haloacid dehalogenase, type II"	dehII	7099	3662
At1g02290	At1g02290		10909	7043
MSMEG_0670	FAD dependent oxidoreductase		29838	5943
MSMEG_6490	major facilitator superfamily protein		4702	2910
MSMEG_2189	allophanate hydrolase	atzF	7603	116036
MSMEG_5321	hypothetical protein		16916	5082
Obsolete	Obsolete		13388	4836
Obsolete	Obsolete		7655	10333
MSMEG_2872	short-chain dehydrogenase/reductase SDR		4717	6550
MSMEG_5917	conserved hypothetical protein		4531	1432
MSMEG_0928	UDP-N-acetylenolpyruvoylglucosamine reductase	murB	9914	9378
MSMEG_4674	trigger factor	tig	49969	69892
MSMEG_1619	hypothetical protein		7062	8115
MSMEG_6501	hypothetical protein		30088	7209
MSMEG_5860	"transcriptional regulator, TetR family protein"		7099	4316
MSMEG_0651	putative conserved exported protein		7283	10469
Empty	Empty		6067	3780
MSMEG_1318	polysaccharide deacetylase family protein		8160	9313
MSMEG_4235	S-adenosyl-methyltransferase MraW	mraW	20425	28994
MSMEG_0281	choline dehydrogenase		5637	3946
MSMEG_4297	"acyltransferase, ws/dgat/mgat subfamily protein"		8537	13230
MSMEG_0383	conserved hypothetical protein		118732	68359
MSMEG_5156	"base excision DNA repair protein, HhH-GPD family protein"		23554	34476
MSMEG_2025	putative IclR family protein transcriptional regulator		9018	9824
At1g05270	At1g05270		9918	4470
Obsolete	Obsolete		7587	9350
MSMEG_6023	transposase		3493	4069
MSMEG_5403	cadmium-translocating P-type ATPase	cadA	2958	15967
Empty	Empty		7799	4196
MSMEG_2341	conserved hypothetical protein		28809	6470
MSMEG_2210	CaiB/BaiF family protein; this gene contains a frame shift which is not the result of sequencing error		11612	6800
MSMEG_0629	trans-aconitate 2-methyltransferase		9479	4894
MSMEG_3276	integral membrane protein		18186	25915
MSMEG_0414	"oxidoreductase, 2OG-Fe(II) oxygenase family protein"		2144	5787
MSMEG_0985	sugar transporter family protein		7948	11929
MSMEG_0471	transcriptional regulator LysR family protein		4123	8477
MSMEG_4612	conserved hypothetical protein; this gene contains a frame shift which is not the result of sequencing error; identified by match to protein family HMM PF04978		14380	6463
MSMEG_5617	immunogenic protein MPT63		151869	18130
Obsolete	Obsolete		3369	7525
MSMEG_4703	glycerol-3-phosphate acyltransferase		7642	9472
MSMEG_0104	"transcriptional regulator, LysR family protein"		5373	4111
Obsolete	Obsolete		4268	11928
MSMEG_1176	hypothetical protein		6549	11298
MSMEG_2842	nitrilotriacetate monooxygenase component A	ssuD	7525	5542
MSMEG_4368	"putative regulatory protein, FmdB family protein"		25919	30931
MSMEG_2055	"NADH-quinone oxidoreductase, I subunit"	nuoI	9406	7453
Obsolete	Obsolete		4381	6419
At1g01640	At1g01640		3046	3789
MSMEG_5413	exopolyphosphatase		7414	8783
MSMEG_0247	secreted peptidase		8288	11343
MSMEG_6573	conserved hypothetical protein		9277	3706
MSMEG_5601	hypothetical protein		9021	7030
MSMEG_2421	conserved hypothetical protein		7635	11011
MSMEG_3960	transcriptional regulator		4621	8009
MSMEG_3994	short chain dehydrogenase		7784	8339
Obsolete	Obsolete		4448	2289
MSMEG_1835	TobH protein		15478	13221
Obsolete	Obsolete		3493	5390
MSMEG_1541	hypothetical protein		7054	6649
MSMEG_3370	hypothetical protein		13015	6028
MSMEG_2311	conserved hypothetical protein		5716	9338
MSMEG_2209	"transcriptional regulator, GntR family protein"		4438	8249
Empty	Empty		6964	3283
MSMEG_2734	tRNA delta(2)-isopentenylpyrophosphate transferase	miaA	2983	10087
MSMEG_1282	hypothetical cytosolic protein		9989	6663
MSMEG_6124	putative ABC transporter periplasmic oligopeptide-binding protein		3493	3129
MSMEG_4216	conserved hypothetical protein		25368	30627
MSMEG_6934	thioredoxin	trx	22080	20856
MSMEG_5208	conserved hypothetical protein		4382	3438
MSMEG_0650	GntR-family protein transcriptional regulator		2571	6798
At1g03260	At1g03260		5536	3130
MSMEG_1133	bifunctional short chain isoprenyl diphosphate synthase		6744	13788
MSMEG_5205	conserved hypothetical protein		4268	5689
MSMEG_2884	cyclohexanone monooxygenase		4957	3755
Empty	Empty		5714	3471
MSMEG_0882	conserved hypothetical protein		11521	11324
Obsolete	Obsolete		7135	5099
MSMEG_4382	dehydrogenase/reductase SDR family protein member 10		15028	18803
MSMEG_6353	"delta3,5-delta2,4-dienoyl-CoA isomerase"		10054	18224
MSMEG_2630	DHH family protein		12930	15904
MSMEG_0581	4-aminobutyrate transaminase	gabT	4782	4666
MSMEG_0361	Glycosyl hydrolase family protein 3		7985	17666
MSMEG_0119	conserved hypothetical protein		25890	21106
Obsolete	Obsolete		11685	4571
MSMEG_0285	transcriptional regulator TetR family protein		11817	5855
MSMEG_1285	tetratricopeptide repeat family protein		9243	7723
MSMEG_2441	signal peptidase I	lepB	13531	20539
MSMEG_3269	putative sugar ABC transporter ATP-binding protein		6034	3192
MSMEG_5249	serine hydroxymethyltransferase	glyA	14288	17177
MSMEG_2771	TrkA protein		6665	14649
MSMEG_5150	putative pterin-4-alpha-carbinolamine dehydratase		24855	20202
Obsolete	Obsolete		48534	5644
Obsolete	Obsolete		6374	5472
At1g05540	At1g05540		9687	2984
MSMEG_1862	transposase		6819	12095
MSMEG_0302	"peptidase, S9A/B/C families"		5141	5587
MSMEG_5650	AMP-dependent synthetase and ligase		8458	3807
MSMEG_5499	conserved hypothetical protein		10651	5146
MSMEG_0918	"transcriptional regulator, XRE family protein"		30655	56172
MSMEG_1951	conserved domain protein		522809	56490
MSMEG_5584	short chain dehydrogenase		4813	8525
MSMEG_1514	conserved hypothetical protein		9496	12375
MSMEG_5228	3-beta hydroxysteroid dehydrogenase/isomerase family protein		11605	6851
MSMEG_0661	"glutamate-1-semialdehyde 2,1-aminomutase"		7896	6629
MSMEG_1760	short-chain dehydrogenase/reductase SDR		42661	47498
MSMEG_6274	conserved hypothetical protein		17275	5362
Obsolete	Obsolete		9306	4373
MSMEG_5175	NAD-dependent deacetylase		13509	16174
Empty	Empty		7797	4195
MSMEG_6927	MutT/nudix family protein		8576	13757
MSMEG_0189	conserved hypothetical protein		3493	5447
MSMEG_2184	amino acid permease		9378	557337
MSMEG_4462	sodium:solute symporter		6491	8428
MSMEG_3858	conserved hypothetical protein		43007	43705
MSMEG_2944	holliday junction DNA helicase RuvA	ruvA	14647	13322
MSMEG_4125	"oxidoreductase, short chain dehydrogenase/reductase family protein"		19334	13338
At1g04170	At1g04170		8654	5942
MSMEG_5715	conserved hypothetical protein		21909	42589
MSMEG_3006	Fe-dependent alcohol dehydrogenase		3274	5820
MSMEG_0406	acyl-coA-dehydrogenase		11315	6793
Empty	Empty		7622	7182
MSMEG_3380	"pyridoxamine 5'-phosphate oxidase-related, FMN-binding"		14956	11418
MSMEG_3381	acyl carrier protein phosphodiesterase		33889	47129
MSMEG_2124	"glycerol uptake facilitator, MIP channel"		28689	30645
MSMEG_2633	ABC transporter ATP-binding protein		3627	4966
Obsolete	Obsolete		16598	9743
MSMEG_5507	hypothetical protein		7276	10026
MSMEG_0637	iron-sulfur binding oxidoreductase		61900	8389
MSMEG_5357	conserved hypothetical protein		11049	6942
Obsolete	Obsolete		8132	4298
MSMEG_6815	secreted protein		12848	13956
Obsolete	Obsolete		9043	2574
MSMEG_2890	putative transcriptional regulator		2484	1941
MSMEG_1247	conserved hypothetical protein		10903	12833
MSMEG_3832	4-hydroxyacetophenone monooxygenase		5878	5226
MSMEG_3010	acetyl-hydrolase		5733	7352
Obsolete	Obsolete		12682	5910
MSMEG_6838	putative esterase		9122	5642
MSMEG_3550	"ectoine/hydroxyectoine ABC transporter, ATP-binding protein"	ehuA	6974	3722
At1g03430	At1g03430		6802	4092
MSMEG_6669	"ABC transporter, permease protein"		3493	3461
MSMEG_2171	L-carnitine dehydratase/bile acid-inducible protein F		6240	7132
MSMEG_1316	peptide chain release factor 3	prfC	12188	7576
MSMEG_5738	conserved hypothetical protein		8798	18740
MSMEG_6625	glyoxalase family protein		8902	6769
Obsolete	Obsolete		3256	8677
MSMEG_0284	ribosyldihydronicotinamide dehydrogenase (quinone)		4828	14147
MSMEG_4130	polysaccharide deacetylase family protein		3493	2769
MSMEG_0940	conserved hypothetical protein		11450	12697
MSMEG_2611	pyridine nucleotide-disulphide oxidoreductase family protein		10158	12614
MSMEG_1717	"ISMsm8, transposase"		5666	11758
MSMEG_1191	hypothetical protein		14465	6858
MSMEG_5702	molybdenum cofactor synthesis domain protein		25990	30918
MSMEG_2483	"transcriptional regulator, IclR family protein"		4177	7767
Empty	Empty		3053	4435
MSMEG_1073	"oxidoreductase, short-chain dehydrogenase/reductase family protein"		7248	9742
MSMEG_6049	secreted protein		3493	5750
MSMEG_5800	amidophosphoribosyltransferase	purF	28457	40884
MSMEG_4406	UsfY protein		3380	6402
MSMEG_1778	conserved hypothetical protein		10604	4459
MSMEG_4333	"transcriptional regulator, TetR family protein"		4173	6037
Obsolete	Obsolete		5759	8502
At1g04710	At1g04710		0	0
MSMEG_0443	"hydrolase, carbon-nitrogen family protein"		3493	8886
MSMEG_0660	Bacterial extracellular solute-binding protein		1196	9132
Obsolete	Obsolete		8548	7717
Empty	Empty		2722	1848
MSMEG_6273	integral membrane protein		10035	7609
MSMEG_6619	conserved hypothetical protein; this gene contains a frame shift which is not the result of sequencing error		7131	5236
MSMEG_5050	"methionine aminopeptidase, type I"	map	8283	7633
MSMEG_6473	tetracenomycin polyketide synthesis O-methyltransferase TcmP		8743	10932
MSMEG_5618	acyl-CoA dehydrogenase		6635	3683
Obsolete	Obsolete		8723	9092
MSMEG_0552	conserved hypothetical protein		5679	12849
MSMEG_5497	conserved hypothetical protein		31552	7370
MSMEG_4792	virulence factor mce family protein		6139	4859
MSMEG_2744	thymidylate synthase		15178	14188
MSMEG_5395	sensor protein KdpD		8462	3006
MSMEG_4490	undecaprenyl diphosphate synthase	uppS	17302	22296
MSMEG_5638	metallo-beta-lactamase family protein		12263	14967
MSMEG_2907	hypothetical oxidoreductase YeiQ		3959	3905
MSMEG_2936	"hydrolase, nudix family protein"		9878	10639
MSMEG_4821	conserved hypothetical protein		8932	3362
Obsolete	Obsolete		3731	2514
MSMEG_6709	cyclopentanol dehydrogenase		9123	6206
At1g03790	At1g03790		2149	3121
MSMEG_3267	transporter		4261	6403
MSMEG_6069	CobW/P47K C- domain protein		2978	1840
MSMEG_4263	ubiquinol-cytochrome c reductase cytochrome b subunit		25566	27939
MSMEG_5671	YbaK/prolyl-tRNA synthetase associated region		5114	6383
MSMEG_4157	putative transposase		4490	8906
MSMEG_1935	TetR-family protein transcriptional regulator		12914	20399
MSMEG_6459	ferredoxin-dependent glutamate synthase 1		10788	17272
MSMEG_4532	"sulfate ABC transporter, permease protein CysT"	cysT	6861	13654
MSMEG_5580	Ku protein		6474	12304
MSMEG_0631	"sulfatase family protein, authentic frameshift; this gene contains a frame shift which is not the result of sequencing error; identified by match to protein family HMM PF00884"		4646	12555
MSMEG_1263	conserved hypothetical protein		1749	3296
MSMEG_4359	hypothetical protein		10415	5867
MSMEG_0180	putative HTH-type transcriptional regulator		5244	10542
MSMEG_0549	"ABC transporter, permease protein"		19004	54151
At1g02810	At1g02810		9690	5833
MSMEG_0795	ABC transporter ATP-binding protein		7487	9850
MSMEG_5619	acyl-CoA dehydrogenase domain protein		1656	1696
MSMEG_4458	transmembrane transport protein		2661	2257
MSMEG_3958	glyoxalase/bleomycin resistance protein/dioxygenase		3493	17014
MSMEG_2251	nitrate/nitrite response regulator protein		20253	8191
MSMEG_2153	"transcriptional regulator, TetR family protein"		9317	10274
MSMEG_5159	"DNA-binding response regulator, putative"		8365	9593
MSMEG_0342	hypothetical protein		5021	10474
MSMEG_4861	cyclase		8913	5553
MSMEG_5964	"glycosyl transferase, group 1, putative"		3493	15057
MSMEG_0374	glycolate oxidase subunit		4250	5861
MSMEG_6782	hypothetical protein		1093	3167
MSMEG_0598	hypothetical protein		9249	5740
MSMEG_0540	"transcriptional regulator, putative"		6443	12036
MSMEG_3673	4-alpha-glucanotransferase	malQ	24397	8641
MSMEG_6407	Cof-like hydrolase		7336	14564
MSMEG_5920	FMN-dependent monooxygenase		3493	8975
MSMEG_5486	"peptidase S1 and S6, chymotrypsin/Hap"		39133	43172
MSMEG_0158	formyl-coenzyme A transferase		8106	14908
MSMEG_6034	hypothetical protein		11021	4696
MSMEG_2435	30S ribosomal protein S16		51349	102066
MSMEG_6572	methyltransferase		4958	7241
At1g03650	At1g03650		12020	5504
MSMEG_4970	hypothetical protein		3433	10092
MSMEG_5932	conserved hypothetical protein		3493	9106
MSMEG_4705	"acyltransferase, ws/dgat/mgat subfamily protein"		16923	15829
MSMEG_2584	"penicillin-binding protein, putative"		12107	12992
MSMEG_2364	"glutamyl-tRNA(Gln) amidotransferase, C subunit"	gatC	25320	24520
MSMEG_2414	pantetheine-phosphate adenylyltransferase	coaD	6056	9106
MSMEG_4077	enoyl-CoA hydratase		3493	5192
MSMEG_6825	"caax amino protease family protein, putative"		3493	7902
MSMEG_1632	hypothetical protein		4796	11305
MSMEG_1460	Pyridine nucleotide-disulphide oxidoreductase		6690	4320
MSMEG_6899	conserved hypothetical protein		3515	10176
MSMEG_5288	putative serine/threonine protein kinase		2374	1917
MSMEG_3356	conserved hypothetical protein TIGR00026		8853	8247
Obsolete	Obsolete		45223	50640
MSMEG_6929	"integral membrane protein MviN, putative"		6436	3419
MSMEG_4707	non-heme bromoperoxidase BPO-A2		14165	3904
MSMEG_5103	succinyl-diaminopimelate desuccinylase	dapE	2134	13593
Obsolete	Obsolete		7576	7960
MSMEG_1192	M23 peptidase domain protein		3493	6765
MSMEG_1444	ribosomal protein L29	rpmC	70821	62933
MSMEG_3923	conserved hypothetical protein		9661	10304
MSMEG_3922	hypothetical protein		4811	8366
At1g03050	At1g03050		8341	7359
MSMEG_4325	malonyl CoA-acyl carrier protein transacylase		28371	58075
MSMEG_5626	luciferase		11437	2069
Obsolete	Obsolete		6594	12971
MSMEG_3849	hypothetical protein		2955	7084
MSMEG_4841	conserved hypothetical protein		4235	8864
MSMEG_5228	3-beta hydroxysteroid dehydrogenase/isomerase family protein		1878	8015
MSMEG_0972	cytochrome C biogenesis protein transmembrane region		8628	16445
MSMEG_3555	hydrolase		4848	4333
Obsolete	Obsolete		5425	17819
Obsolete	Obsolete		3493	2813
MSMEG_5553	"CheR methyltransferase, SAM binding domain protein"	cheR	5228	12427
MSMEG_6650	hypothetical protein		12858	5071
MSMEG_3899	ectoine synthase	ectC	10920	7087
MSMEG_2886	stress responsive A/B Barrel Domain family protein		3493	8759
MSMEG_4156	putative transposase		3493	4685
MSMEG_0507	"probable sugar ABC transporter, permease protein"		4639	7668
MSMEG_2612	conserved hypothetical protein		6458	13408
Obsolete	Obsolete		2169	2034
MSMEG_0070	hypothetical protein		24710	25451
MSMEG_6946	ribosomal protein L34	rpmH	77109	101874
MSMEG_4898	conserved hypothetical protein		22756	20838
MSMEG_2932	HIT family protein hydrolase		15680	18473
At1g04490	At1g04490		6495	3251
MSMEG_1134	putative protease HtpX		11506	15963
MSMEG_1586	beta-lactamase		2622	749
Obsolete	Obsolete		3493	17615
MSMEG_2463	nicotine dehydrogenase chain A		10913	12539
MSMEG_3722	bifunctional coenzyme PQQ synthesis protein C/D		7266	5592
MSMEG_2643	conserved hypothetical protein		3503	7999
Obsolete	Obsolete		3493	3711
MSMEG_5310	SAM-dependent methyltransferase		4221	6491
MSMEG_3925	AttM/AiiB family protein		0	0
MSMEG_2207	beta-ketothiolase		5135	7960
MSMEG_2847	"bacterial extracellular solute-binding protein, family protein 5"		4200	6062
MSMEG_5184	"alpha-methylacyl-CoA racemase, putative"		3708	9744
MSMEG_6873	enoyl-CoA hydratase/isomerase; this gene contains a frame shift which is not the result of sequencing error		8177	8868
MSMEG_3483	mosc domain protein		18651	25959
Empty	Empty		6275	4045
MSMEG_5000	"transcriptional regulator, LysR family protein"		4059	6633
MSMEG_3573	"integral membrane protein, putative"		4209	6498
MSMEG_5305	choline dehydrogenase		7974	8497
MSMEG_1457	conserved hypothetical protein		7854	6315
Obsolete	Obsolete		10702	5341
Obsolete	Obsolete		19875	19295
MSMEG_1487	conserved hypothetical protein		10249	9404
At1g02910	At1g02910		10660	6380
MSMEG_3107	conserved hypothetical protein		6817	10277
MSMEG_1702	amidohydrolase		19221	25731
MSMEG_1610	glutamine-hydrolyzing GMP synthase		9663	14593
MSMEG_4175	"transcriptional regulator, ArsR family protein"		5660	9605
Obsolete	Obsolete		11035	4301
MSMEG_0890	HD domain protein		11956	10965
MSMEG_0555	ABC transporter permease protein		8430	6183
MSMEG_3971	hypothetical protein		8884	6093
MSMEG_5803	hypothetical protein		4933	10677
MSMEG_0688	aspartate aminotransferase		7782	14408
MSMEG_4482	DNA primase		5415	8659
Empty	Empty		6953	3947
Obsolete	Obsolete		6092	5396
MSMEG_5690	conserved hypothetical protein		13640	13589
MSMEG_3582	ATP-dependent protease La	lon	8854	5969
MSMEG_4663	protein IolB		7500	6914
MSMEG_5433	4Fe-4S binding domain protein		5656	6935
MSMEG_4200	peptidase M20		15194	19173
MSMEG_0322	glyoxylase family protein; this gene contains a frame shift which is not the result of sequencing error		3171	7146
MSMEG_6578	hypothetical protein		12764	4826
MSMEG_5703	molybdenum cofactor biosynthesis protein C	moaC	23061	23173
MSMEG_0919	heparin-binding hemagglutinin		26368	53466
At1g02630	At1g02630		3901	4873
MSMEG_6752	endoglucanase A		12607	14187
MSMEG_3392	acyl-CoA dehydrogenase domain protein		2031	3733
MSMEG_1272	putative ribosylglycohydrolase		6228	7260
MSMEG_2751	hypothetical protein		5281	7065
MSMEG_0026	putative membrane protein		36843	53741
MSMEG_5977	"dTDP-4-dehydrorhamnose 3,5-epimerase"	rfbC	7368	6768
MSMEG_6119	conserved hypothetical protein		7936	3878
MSMEG_2560	conserved hypothetical protein		3880	8394
MSMEG_4561	"ABC Fe3+-siderophores transporter, periplasmic binding protein"		8413	11204
MSMEG_2293	conserved hypothetical protein		6419	5406
MSMEG_3131	AMP-binding protein		4697	1465
MSMEG_5465	"transcriptional regulator, AraC family protein"		7373	8325
MSMEG_5405	"transcriptional regulator, ArsR family protein"		13723	9332
MSMEG_2001	sugar transporter		5538	5146
MSMEG_0408	type I modular polyketide synthase		8519	12459
MSMEG_4335	conserved hypothetical protein		4351	7930
Obsolete	Obsolete		19990	24229
MSMEG_4786	virulence factor mce family protein		3493	4564
MSMEG_1334	metallo-beta-lactamase family protein		4200	11720
MSMEG_6684	agarase		15272	6367
Obsolete	Obsolete		13976	26558
Obsolete	Obsolete		24975	32547
At1g04500	At1g04500		14638	6428
MSMEG_4559	"ABC transporter, membrane spanning protein"		8186	12280
MSMEG_5923	acetyl-CoA acetyltransferase		6655	7941
MSMEG_4704	acyltransferase family protein		4288	13828
MSMEG_4061	translation initiation inhibitor		3529	4495
MSMEG_4071	conserved hypothetical protein; this region contains one or more premature stops and/or frameshifts which are not the result of sequencing error		9835	5882
MSMEG_1127	probable conserved transmembrane protein		10726	11375
MSMEG_2229	enoyl-CoA hydratase		5463	3200
MSMEG_5857	hypothetical oxidoreductase		3562	3912
MSMEG_6446	hypothetical protein		9187	10212
MSMEG_3799	conserved hypothetical protein		8993	13352
MSMEG_6386	membrane protein		5151	13257
Empty	Empty		4814	5289
MSMEG_6603	NADH:flavin oxidoreductase/nadh oxidase		7809	4719
MSMEG_6682	"RNA polymerase sigma-70 factor, putative"		5294	3362
MSMEG_2656	guanosine pentaphosphate synthetase I/polyribonucleotide nucleotidyltransferase	gpsI	36927	28907
MSMEG_2098	fumarylacetoacetate hydrolase family protein		5526	7731
MSMEG_0486	"putative ABC transporter, periplasmic protein"		6922	7573
MSMEG_3188	adenosylmethionine-8-amino-7-oxononanoate transaminase	bioA	4355	6830
MSMEG_0229	dihydroxy-acid dehydratase	ilvD	18954	25215
MSMEG_3327	hypothetical protein		13651	12826
MSMEG_5579	MarR-family protein transcriptional regulator		7002	3276
MSMEG_2474	probable cutinase Cut3		6322	4697
At1g02950	At1g02950		11189	2846
MSMEG_4542	oligopeptide transport integral membrane protein		2691	2209
MSMEG_5519	monooxygenase		8104	3894
MSMEG_1515	two-component sensor histidine kinase		15629	17671
MSMEG_2678	hypothetical protein		2825	7835
Obsolete	Obsolete		42083	42428
Obsolete	Obsolete		9774	6365
MSMEG_2029	3-ketoacyl-ACP/CoA redutase		7518	5950
MSMEG_3114	conserved hypothetical protein		3493	5905
MSMEG_0210	LprO protein		14921	12321
MSMEG_1348	RNA polymerase ECF-subfamily protein sigma factor		2403	2070
MSMEG_2869	3-ketosteroid-delta-1-dehydrogenase		3859	7028
MSMEG_5352	conserved hypothetical protein		10298	12868
MSMEG_4390	hypothetical protein		7371	6934
MSMEG_5776	phosphate transport system regulatory protein PhoU	phoU	22836	28721
Empty	Empty		4958	2498
MSMEG_5933	conserved hypothetical protein		5659	4281
MSMEG_6808	hypothetical protein		8880	7526
MSMEG_1573	carbohydrate kinase family protein		12185	13050
MSMEG_1660	"oxidoreductase, 2-nitropropane dioxygenase family protein"		4391	11660
MSMEG_0721	RemQ protein; this gene contains a frame shift which is not the result of sequencing error		20184	5901
MSMEG_4030	conserved hypothetical protein		4793	3667
MSMEG_3099	6-phosphogluconolactonase	pgl	44381	44665
At1g01610	At1g01610		10147	4393
MSMEG_6122	"ABC transporter, membrane spanning protein"		8004	6353
MSMEG_2962	protein-export membrane protein SecF		18743	29401
Obsolete	Obsolete		3493	9068
MSMEG_4338	possible transcriptional regulatory protein		2834	5304
MSMEG_4804	conserved hypothetical protein		45044	46164
MSMEG_2112	secreted protein		67113	12184
MSMEG_2895	short chain oxidoreductase		9656	8538
MSMEG_6029	conserved hypothetical protein		8823	9233
MSMEG_3285	3-isopropylmalate dehydrogenase		5805	10848
MSMEG_4485	glycyl-tRNA synthetase	glyS	15486	26136
MSMEG_3076	gamma-glutamyltransferase	ggt	12795	7055
Empty	Empty		14575	5284
MSMEG_5678	glyoxalase/bleomycin resistance protein/dioxygenase		16158	9954
Obsolete	Obsolete		5571	9644
MSMEG_4851	caib/baif family protein		5203	6209
MSMEG_5463	"6-phosphogluconate dehydrogenase, NAD-binding"		1895	5349
Obsolete	Obsolete		8159	3865
MSMEG_5442	glutamate dehydrogenase		10964	9934
MSMEG_0520	porin		8583	11064
MSMEG_1163	hypothetical protein		10747	7033
MSMEG_1441	50S ribosomal protein L22		84418	137443
MSMEG_2386	"transcriptional regulator, IclR family protein"		8600	13796
At1g05080	At1g05080		8893	3286
Obsolete	Obsolete		10783	13264
MSMEG_2796	integral membrane protein		5712	6223
MSMEG_5578	hypothetical protein		6606	6819
MSMEG_2903	transposase; this gene contains a frame shift which is not the result of sequencing error		7283	4414
MSMEG_1597	Transcription factor WhiB		35576	75704
MSMEG_6771	conserved hypothetical protein		7626	7980
MSMEG_6145	hypothetical protein		12699	10792
MSMEG_2327	nudix hydrolase		8997	12970
MSMEG_0432	uroporphyrinogen-III synthetase		21779	20129
MSMEG_2060	"NADH-quinone oxidoreducatase, D subunit"	nuoD	6933	4782
MSMEG_2737	ppe family protein		9634	6619
MSMEG_5622	putative acyl-CoA dehydrogenase		4601	5630
MSMEG_4627	nucleoside diphosphate kinase		39563	47049
MSMEG_0798	hypothetical protein		5940	10942
Empty	Empty		5879	2407
MSMEG_0741	conserved hypothetical protein		9837	11390
MSMEG_4885	conserved hypothetical protein		5553	4108
MSMEG_0426	"transcriptional regulator, GntR family protein"		6189	3252
MSMEG_1565	"transcriptional regulator, TetR family protein"		10645	12551
MSMEG_4508	conserved domain protein		13754	5877
MSMEG_3585	MmpS2 protein		3126	3862
MSMEG_5639	enoyl-CoA hydratase		23154	21397
At1g05620	At1g05620		9387	6811
MSMEG_0350	virulence factor Mce family protein		5087	4496
MSMEG_2314	putative esterase family protein		3774	17508
MSMEG_0889	succinic semialdehyde dehydrogenase		9889	14679
MSMEG_4252	conserved hypothetical protein		10858	12549
Obsolete	Obsolete		7622	7594
MSMEG_1640	ATP/GTP-binding protein		32593	35756
MSMEG_5596	oxidoreductase		5173	2756
MSMEG_2407	morphine 6-dehydrogenase		40072	59873
MSMEG_3876	"phosphotransferase enzyme family protein, putative"		3493	5783
MSMEG_6113	D-alanyl-D-alanine carboxypeptidase/D-alanyl-D-alanine-endopeptidase	dacB	10128	11026
Obsolete	Obsolete		10868	17529
Empty	Empty		9057	5213
MSMEG_4919	conserved hypothetical protein		35900	30687
MSMEG_5034	hypothetical protein		3493	4794
MSMEG_5775	LytR/CpsA/Psr family protein		11422	23274
MSMEG_2307	conserved hypothetical protein		6657	6795
MSMEG_0797	conserved hypothetical protein; this gene contains a frame shift which is not the result of sequencing error		8973	7977
MSMEG_4082	monoxygenase		6458	7923
MSMEG_0420	conserved hypothetical protein		6674	13860
MSMEG_3294	hypothetical protein		8144	4253
MSMEG_1091	urease accessory protein UreE 1		8466	7067
MSMEG_5416	LpqU protein		12649	12899
At1g02475	At1g02475		3800	6791
MSMEG_6071	metallo-beta-lactamase superfamily protein		4106	7163
MSMEG_4472	multidrug-efflux transporter protein		1912	7316
MSMEG_1838	cationic amino acid transporter		3824	8320
MSMEG_2820	hypothetical protein		28515	21607
MSMEG_0066	"early secretory antigenic target, 6 kDa"		618362	654824
MSMEG_6325	conserved hypothetical protein		4280	3878
MSMEG_2227	carnitinyl-CoA dehydratase		8521	6835
MSMEG_4816	"6-phosphogluconate dehydrogenase, NAD-binding"		5135	6594
MSMEG_3583	monooxygenase		3493	3599
MSMEG_6842	"2,2-dialkylglycine decarboxylase"		3388	4736
MSMEG_1193	TROVE domain protein		8601	7317
MSMEG_5525	"succinyl-CoA synthetase, beta subunit"	sucC	43511	60466
MSMEG_1887	hypothetical protein		17101	12924
MSMEG_4672	Clp protease	clpP	60350	76850
Empty	Empty		9611	5325
MSMEG_2542	integral membrane protein DUF6		3819	6356
MSMEG_2651	alkanesulfonate monooxygenase family protein		10644	15172
MSMEG_4696	alpha-amylase family protein		6765	7939
MSMEG_1784	type I topoisomerase		11868	6502
Obsolete	Obsolete		144012	16434
Obsolete	Obsolete		8762	6300
MSMEG_6483	methyltransferase type 11		9982	19376
At1g04780	At1g04780		160717	6668
MSMEG_3106	quinone oxidoreductase		36357	47988
MSMEG_6616	S-(hydroxymethyl)glutathione dehydrogenase		121624	12055
MSMEG_1190	serine/threonine-protein kinase PknD		5240	5705
MSMEG_4537	major membrane protein I		12763	14544
Obsolete	Obsolete		152890	243193
MSMEG_0712	"transcriptional regulator, TetR family protein"		13170	10730
MSMEG_6692	putative glutamine-binding periplasmic protein		11011	8142
MSMEG_1203	methoxy mycolic acid synthase 1		14325	21050
MSMEG_1172	arsenical-resistance protein	arsB	5987	8097
Obsolete	Obsolete		16023	17336
MSMEG_1231	inner membrane protein YidH		10785	3519
Empty	Empty		3087	2367
MSMEG_1278	death-on-curing protein		8914	9071
MSMEG_5483	porin		275016	663414
MSMEG_6554	hypothetical ABC transporter ATP-binding protein		2141	4584
Obsolete	Obsolete		4894	6119
MSMEG_2993	"acyl-CoA dehydrogenase, C- domain protein"		6822	4929
MSMEG_2445	conserved hypothetical protein		5645	8524
MSMEG_0674	ErfK/YbiS/YcfS/YnhG family protein		9183	12494
Obsolete	Obsolete		12953	6965
MSMEG_0834	tuberculin related peptide		18837	15877
MSMEG_1526	probable cutinase		11712	14490
At1g03180	At1g03180		4867	2389
MSMEG_4572	"DNA polymerase III, delta subunit"		8109	6599
MSMEG_1929	conserved hypothetical protein		6744	12761
Obsolete	Obsolete		2712	5680
MSMEG_3059	esterase		11740	13319
MSMEG_1788	conserved hypothetical protein		281990	43550
Obsolete	Obsolete		12142	9806
MSMEG_6340	short-chain dehydrogenase/reductase SDR		4857	7623
Obsolete	Obsolete		5435	10197
MSMEG_3776	N-acetyl-gamma-glutamyl-phosphate reductase	argC	14503	26933
MSMEG_1298	guanine deaminase		6985	12314
MSMEG_0092	probable transcriptional regulatory protein		27383	37437
MSMEG_5751	putative adhesin/hemolysin		7548	9908
MSMEG_5450	redox-sensitive transcriptional activator SoxR	soxR	4152	7409
MSMEG_0222	conserved hypothetical protein		6297	15597
Empty	Empty		5760	5114
Obsolete	Obsolete		31396	42778
MSMEG_0106	sensory histidine kinase		3493	4677
MSMEG_0279	amino acid permease		3493	6006
MSMEG_1733	conserved hypothetical protein		2202	5009
MSMEG_6749	conserved hypothetical protein		14138	6485
Obsolete	Obsolete		8200	5693
MSMEG_2704	transposase; this gene contains a frame shift which is not the result of sequencing error; identified by match to protein family HMM PF01548		7701	11131
At1g05360	At1g05360		5350	6609
MSMEG_4279	adenylate and Guanylate cyclase catalytic domain protein		2638	3675
MSMEG_2269	NHL repeat protein		3493	8631
MSMEG_4101	"ABC-type transporter, substrate binding protein"		5519	2045
MSMEG_4432	hypothetical protein		3699	3907
MSMEG_1124	putative ferredoxin FdxA		12612	6498
MSMEG_1738	probable conserved transmembrane protein		14362	7382
MSMEG_3423	probable IclR family protein regulator		11880	9178
MSMEG_3250	"ABC transporter, ATP-binding protein"		15335	21339
MSMEG_0300	amidohydrolase family protein		3493	2670
MSMEG_3730	"helix-turn-helix, Fis-type, putative"		4760	2108
MSMEG_1128	conserved hypothetical protein		2417	6868
Empty	Empty		7108	3293
MSMEG_1831	Transcription factor WhiB		64406	73690
MSMEG_1648	putative transcriptional regulator		7309	4836
MSMEG_5899	virulence factor Mce family protein		7377	7328
MSMEG_2658	beta-lactamase		14390	18072
MSMEG_3102	transaldolase	tal	69736	66940
MSMEG_5426	UDP-N-acetylglucosamine pyrophosphorylase	glmU	3082	2209
MSMEG_0592	putative rhamnose catabolism operon transcriptional regulator		11094	2851
MSMEG_4054	hypothetical protein		11203	7056
MSMEG_6383	transcription regulator FurA		7122	10149
MSMEG_4121	GntR-family protein transcriptional regulator		9383	14784
At1g06440	At1g06440		5915	4664
MSMEG_6794	DNA-binding protein		3437	2943
MSMEG_2650	acyl-CoA dehydrogenase		5877	13800
MSMEG_5166	Na+/solute symporter		3634	7754
MSMEG_2977	hypothetical protein		2434	9535
Obsolete	Obsolete		12296	9057
Obsolete	Obsolete		6506	6271
MSMEG_2013	"oxidoreductase, short chain dehydrogenase/reductase family protein"		5161	2880
MSMEG_4846	probable enoyl-CoA hydratase		2307	2056
MSMEG_6754	MaoC like domain protein		8324	9714
MSMEG_2058	"NADH-quinone oxidoreductase, F subunit"	nuoF	8029	9041
MSMEG_0023	conserved hypothetical protein		14887	20523
MSMEG_5696	'Cold-shock' DNA-binding domain protein		27633	32366
MSMEG_3717	short-chain dehydrogenase/reductase SDR; this gene contains a frame shift which is not the result of sequencing error		2076	5613
MSMEG_5978	GlcNAc-PI de-N-acetylase family protein		3055	8148
MSMEG_4727	mycocerosic acid synthase		13125	18487
MSMEG_6646	methylisocitrate lyase	prpB	4921	8229
MSMEG_1961	conserved hypothetical protein		7637	11592
MSMEG_3091	ribose transport ATP-binding protein RbsA		2368	6590
MSMEG_3895	proteasome beta subunit		47330	54895
MSMEG_2297	glutaredoxin		66524	84635
Obsolete	Obsolete		8829	6834
MSMEG_2902	"hydrolase, putative"		9390	13595
At1g01010	At1g01010		4415	2633
MSMEG_1123	cobalamin synthesis protein		3493	5999
MSMEG_0214	L-sorbosone dehydrogenase		7235	8167
MSMEG_3465	acyl-CoA synthase		7194	7612
MSMEG_6739	hypothetical protein		36255	15685
MSMEG_6415	conserved hypothetical protein		18639	6130
MSMEG_3961	transcriptional regulator		8038	9299
MSMEG_6081	conserved hypothetical protein		28990	39993
MSMEG_3121	DNA-binding protein		30735	46474
MSMEG_0152	Alanine dehydrogenase/pyridine nucleotide transhydrogenase		6380	9529
MSMEG_0875	putative sialic acid transporter		2422	3319
MSMEG_1406	conserved hypothetical protein		6485	10172
Empty	Empty		6348	3754
MSMEG_3340	hypothetical protein		11505	6352
Obsolete	Obsolete		13028	19836
MSMEG_5570	DNA ligase		6149	6184
MSMEG_3235	"ABC-type amino acid transport system, secreted component"		52675	152555
MSMEG_6568	"regulatory protein, LuxR, putative"		3493	4608
MSMEG_0368	hypothetical protein		9276	9227
MSMEG_2551	hypothetical protein		4739	8670
Obsolete	Obsolete		12932	11841
MSMEG_4129	hypothetical protein		10333	12038
MSMEG_1070	3-oxoacyl-[acyl-carrier-protein] reductase		8434	7540
At1g01290	At1g01290		6731	6682
MSMEG_5064	malyl-CoA lyase		12996	8813
MSMEG_5589	manganese transport protein MntH		5148	7194
Obsolete	Obsolete		5575	5268
MSMEG_5231	hypothetical protein		16565	19199
MSMEG_5328	conserved hypothetical protein		175264	76995
MSMEG_4582	conserved hypothetical protein		6066	9974
MSMEG_5992	conserved hypothetical protein		3344	3363
MSMEG_1744	hypothetical protein		4477	5890
MSMEG_3248	ABC transporter branched chain amino acid transport permease		13257	25899
MSMEG_5322	hypothetical protein		3493	3408
MSMEG_0271	conserved hypothetical protein		5728	5060
Empty	Empty		7402	3712
MSMEG_5871	HIT family protein		15935	13262
MSMEG_0480	"transcriptional regulator, GntR family protein"		7585	7444
Obsolete	Obsolete		5245	10593
MSMEG_1570	carboxylesterase		4442	10060
MSMEG_3343	hypothetical protein		8215	11484
MSMEG_2332	amino acid carrier protein		137534	197881
MSMEG_3813	NAD-dependent epimerase/dehydratase		4239	3701
Obsolete	Obsolete		12942	4546
MSMEG_3460	ferric uptake regulation protein		59990	15444
MSMEG_4868	"transcriptional regulator, IclR family protein, C- domain protein"		5710	5830
At1g05850	At1g05850		4519	8426
MSMEG_1512	"dTDP-glucose 4,6-dehydratase"	rfbB	19437	23148
MSMEG_4536	conserved hypothetical protein		796	8165
MSMEG_4203	"peptidase S8 and S53, subtilisin, kexin, sedolisin"		5423	5931
MSMEG_6579	conserved hypothetical protein		99052	27726
MSMEG_6944	"conserved hypothetical protein, putative"		22092	20054
Obsolete	Obsolete		9679	4542
MSMEG_3211	"imidazoleglycerol phosphate synthase, cyclase subunit"	hisF	12249	11490
MSMEG_5245	universal stress protein family protein		3253	5382
MSMEG_2774	diguanylate cyclase (ggdef) domain protein		9111	10621
MSMEG_6240	conserved hypothetical protein		23696	19001
MSMEG_1294	allantoicase		21979	30438
Empty	Empty		6218	4636
MSMEG_5162	cinnamoyl ester hydrolase		2422	6451
MSMEG_3793	translation initiation factor IF-3	infC	42585	43364
MSMEG_0858	cell division control protein Cdc48		7070	12072
MSMEG_4735	conserved hypothetical protein		2413	13275
MSMEG_5018	Adenylate and Guanylate cyclase catalytic domain protein		5782	5166
MSMEG_2383	glutamyl-tRNA synthetase	gltX	17506	22017
MSMEG_2440	ribosomal protein L19	rplS	165456	211267
Obsolete	Obsolete		11229	6863
MSMEG_0238	O-acetylhomoserine/O-acetylserine sulfhydrylase		8036	17122
MSMEG_5307	TetR-family protein transcriptional regulator		7602	10978
At1g01360	At1g01360		7048	3274
MSMEG_2797	LysR-family protein transcriptional regulator		7071	8373
MSMEG_4540	"acetyltransferase, gnat family protein"		5188	5512
MSMEG_4959	arginyl-tRNA synthetase	argS	11118	8724
MSMEG_5154	conserved hypothetical protein		22613	23981
Obsolete	Obsolete		10840	4455
Obsolete	Obsolete		8091	3254
MSMEG_2674	"similar at the nucleotide level to IS1137 in the IS Finder database. This gene is disrupted by an IS element.; IS1137, transposase orfB, interruption-N"		5736	3606
MSMEG_2798	hypothetical protein		9700	9738
MSMEG_3601	"ribose/xylose/arabinose/galactoside ABC-type transport systems, permease components"		2558	11080
MSMEG_5420	Tat-translocated enzyme		3493	9303
MSMEG_0192	"transcriptional regulator, RpiR family protein"		3493	3614
Empty	Empty		8610	3155
MSMEG_4693	conserved hypothetical protein		52614	51956
MSMEG_2149	hypothetical protein		19152	9191
Obsolete	Obsolete		7959	6874
At1g03800	At1g03800		9778	6428
MSMEG_4937	"ATP synthase F1, gamma subunit"	atpG	13714	21328
MSMEG_6443	DNA polymerase IV	dinP	8033	12504
MSMEG_6430	hypothetical protein		12310	5987
MSMEG_4767	major facilitator superfamily protein permease		13047	18633
MSMEG_6762	transcriptional regulator		16018	13397
MSMEG_6101	2-amino-4-hydroxy-6- hydroxymethyldihydropteridine pyrophosphokinase	folK	13293	15524
MSMEG_0794	conserved hypothetical protein		16844	18322
At1g04850	At1g04850		10089	10082
MSMEG_0791	glycine oxidase ThiO	thiO	16941	15898
MSMEG_5816	conserved hypothetical protein		13701	14084
MSMEG_5640	"amylo-alpha-1,6-glucosidase"		17260	9028
Empty	Empty		7895	3458
Obsolete	Obsolete		13452	7599
MSMEG_4304	regulatory protein		7922	14098
MSMEG_0464	phosphomethylpyrimidine kinase		15999	17901
MSMEG_6720	epoxide hydrolase		8704	10248
MSMEG_6712	maleylacetate reductase		8566	4292
MSMEG_4913	LpqM protein		7938	12302
MSMEG_2154	conserved hypothetical protein		5232	3591
MSMEG_4613	hypothetical protein		8903	3449
MSMEG_1256	hypothetical protein		9650	5066
MSMEG_1168	putative transcriptional regulator		3568	3781
MSMEG_3808	"excinuclease ABC, A subunit"	uvrA	39529	20025
Obsolete	Obsolete		7115	4195
MSMEG_0046	conserved hypothetical protein		1007	5137
MSMEG_5251	hypothetical protein		3654	4998
MSMEG_3362	enoyl-CoA hydratase		5144	4162
MSMEG_1915	"anti-sigma factor, family protein"		17215	14155
MSMEG_0186	MmpS2 protein		4404	7150
MSMEG_5746	gas vesicle protein		3676	3841
At1g01560	At1g01560		3338	3425
MSMEG_5436	4-diphosphocytidyl-2C-methyl-D-erythritol kinase	ispE	4050	12633
MSMEG_0030	serine/threonine protein kinase PknA	pknA	14566	19168
Obsolete	Obsolete		2645	1381
MSMEG_6100	conserved hypothetical protein		8034	8618
MSMEG_3892	hypothetical protein		8597	5522
MSMEG_3436	conserved hypothetical protein		6791	10442
MSMEG_5953	hypothetical protein		4578	3660
MSMEG_3649	conserved hypothetical protein		4925	11881
MSMEG_6671	sulfate/thiosulfate import ATP-binding protein CysA		3493	2099
MSMEG_6146	"ISMsm3, transposase"		3493	2946
MSMEG_2302	conserved hypothetical protein		2768	5451
Obsolete	Obsolete		17345	4426
MSMEG_5786	thiredoxin		4926	9646
MSMEG_2726	glutamate permease		33813	51799
At1g01380	At1g01380		13706	5085
MSMEG_1205	cyclopropane-fatty-acyl-phospholipid synthase 1		10146	23037
MSMEG_5470	molybdopterin biosynthesis protein MoeA 1		8783	10105
Obsolete	Obsolete		3493	3186
MSMEG_4701	single-strand binding protein		5050	8081
MSMEG_1462	ferredoxin		12705	5169
MSMEG_6428	conserved hypothetical protein		12050	23713
MSMEG_3251	branched-chain amino acid ABC transporter ATP-binding protein		16303	18226
At1g05700	At1g05700		10642	5211
MSMEG_2547	transcriptional regulator		3218	4504
MSMEG_0348	mce-family protein mce3c		8466	5256
MSMEG_3103	transketolase	tkt	20886	24700
Empty	Empty		4630	2155
Obsolete	Obsolete		5566	2685
MSMEG_0593	conserved hypothetical protein		8112	7490
MSMEG_1289	conserved hypothetical protein		2498	1767
MSMEG_1074	polysaccharide deacetylase		5693	10383
MSMEG_3259	acyl-CoA dehydrogenase		12768	15728
MSMEG_3587	D-serine/D-alanine/glycine transporter		3493	3930
MSMEG_2082	hypothetical protein		12177	9132
Obsolete	Obsolete		11525	8328
MSMEG_1863	putative transposase		25944	24287
MSMEG_1914	"RNA polymerase sigma-70 factor, family protein"		19216	32166
MSMEG_6917	leucyl-tRNA synthetase	leuS	18426	26568
MSMEG_1826	"dTDP-RhA:a-D-GlcNAc-diphosphoryl polyprenol, a-3-L-rhamnosyl transferase"		5991	19170
MSMEG_6230	probable acyltransferase		10906	9638
MSMEG_5892	"alpha,alpha-trehalose-phosphate synthase (UDP-forming)"		45659	58474
MSMEG_3299	putative oxidoreductase; this gene contains a frame shift which is not the result of sequencing error		15592	7842
MSMEG_2763	conserved hypothetical protein		23025	38910
MSMEG_1165	conserved hypothetical protein		26711	31704
MSMEG_1119	"glutamine amidotransferase, class I"		10570	17666
At1g04540	At1g04540		0	0
MSMEG_6882	LysR-family protein transcriptional regulator		4890	10646
MSMEG_1148	mce related protein		2961	7154
MSMEG_4437	"cytochrome c oxidase, subunit I"	ctaD	20923	7592
MSMEG_5921	conserved hypothetical protein		15299	3861
MSMEG_4237	probable conserved transmembrane protein		78950	127838
MSMEG_5469	"acetyltransferase, GNAT family protein"		7607	18137
MSMEG_1554	"ethanolamine ammonia-lyase, light chain"	eutC	10992	22204
MSMEG_6703	"N5,N10- methylenetetrahydromethanopterin reductase-related protein"		3493	3285
MSMEG_6256	aspartate-semialdehyde dehydrogenase	asd	30198	33425
MSMEG_3621	NADH dehydrogenase	ndh	57614	49321
MSMEG_2289	cytochrome p450		3493	13753
MSMEG_1790	conserved hypothetical protein		46671	9141
MSMEG_1446	NTP pyrophosphohydrolase		11784	11957
Obsolete	Obsolete		13617	14563
At1g03420	At1g03420		7890	4239
MSMEG_2818	"ISMsm1, transposase orfB"		6234	13788
MSMEG_2234	"acyl-CoA dehydrogenase, middle domain protein"		8118	5255
Obsolete	Obsolete		9004	9253
MSMEG_4943	conserved hypothetical protein		13600	19560
MSMEG_2806	two-component system response regulator		14766	10481
MSMEG_4708	putative methyltransferase		19249	10413
MSMEG_2696	putative conserved membrane alanine rich protein		21368	26841
At1g02010	At1g02010		7487	6418
MSMEG_0639	oligopeptide transport ATP-binding protein AppF		177501	163588
MSMEG_4837	amidohydrolase 2		6443	3068
MSMEG_4206	Molybdopterin oxidoreductase; this gene contains a frame shift which is not the result of sequencing error; identified by match to protein family HMM PF00384		13136	13778
Empty	Empty		7321	4017
Obsolete	Obsolete		19231	5928
MSMEG_1680	conserved hypothetical protein		254234	236434
MSMEG_3751	hemolysin A		16390	16284
MSMEG_1210	conserved hypothetical protein		8951	11470
MSMEG_4258	anthranilate phosphoribosyltransferase	trpD	14030	23539
MSMEG_1964	mitomycin radical oxidase		7759	6289
MSMEG_2324	hypothetical protein		4551	18023
MSMEG_0360	conserved hypothetical protein		25252	21746
MSMEG_4781	conserved hypothetical protein		5438	4108
MSMEG_1436	ribosomal protein L3	rplC	59502	42681
MSMEG_1327	"exodeoxyribonuclease V, beta subunit"	recB	4039	5971
MSMEG_4763	ABC transporter permease protein		1189	4365
MSMEG_5068	Mrp protein		17199	17997
Obsolete	Obsolete		12169	13637
MSMEG_3553	dihydropyrimidinase	hydA	8517	6212
MSMEG_3911	oxidoreductase		15249	13865
Obsolete	Obsolete		8419	7768
MSMEG_0388	Macrocin-O-methyltransferase	tylF	17622	25167
At1g01700	At1g01700		5789	4034
MSMEG_3119	"ABC transporter, ATP-binding subunit"		11449	11268
MSMEG_3404	HNH endonuclease domain protein		5838	8910
MSMEG_0692	conserved hypothetical protein		4444	9944
MSMEG_6279	recombination protein RecR	recR	36102	34281
MSMEG_4429	hypothetical protein		9188	5177
MSMEG_0535	GntR-family protein transcriptional regulator		7560	4777
MSMEG_0600	dehydrogenase		35220	6796
MSMEG_5643	conserved hypothetical protein		1068	2037
MSMEG_5286	"dihydrodipicolinate reductase, N-terminus domain protein"	dapB	3714	8338
MSMEG_4876	acyl-CoA synthase		2066	2089
MSMEG_2332	amino acid carrier protein		153933	167087
MSMEG_5081	conserved hypothetical protein		44904	39022
MSMEG_1201	hypothetical protein		8673	7628
MSMEG_0596	"bacterial regulatory protein, GntR family protein"		6204	5628
At1g04260	At1g04260		6246	4109
MSMEG_2036	"hydrolase, alpha/beta fold family protein"		4944	7097
MSMEG_2028	chloramphenicol resistance protein		3493	3316
MSMEG_5435	acyl-CoA synthase		30474	57623
MSMEG_4839	carboxymuconolactone decarboxylase		3422	4513
MSMEG_4616	acyl-CoA dehydrogenase family protein; this gene contains a frame shift which is not the result of sequencing error		9917	6347
MSMEG_0172	"probable conserved transmembrane protein, putative"		19174	27493
MSMEG_4709	enoyl-CoA hydratase		19101	15624
At1g06390	At1g06390		8079	2613
MSMEG_1207	"glycosyltransferase, group I"		3857	3973
Obsolete	Obsolete		2259	3163
MSMEG_2467	"transketolase, central region"		3361	6490
Empty	Empty		5627	4771
MSMEG_3456	hydroxylaminobenzene mutase		8227	7656
MSMEG_3517	HAD-superfamily protein subfamily protein IB hydrolase		3493	17210
MSMEG_4859	"oxidoreductase, short chain dehydrogenase/reductase family protein"		6315	5694
MSMEG_2970	polysaccharide deacetylase		3342	2637
MSMEG_0248	conserved hypothetical protein		3732	9627
MSMEG_5559	metabolite/sugar transport protein		5414	6019
MSMEG_2256	conserved hypothetical protein		0	0
MSMEG_1339	ribosomal protein L33	rpmG	52068	70252
MSMEG_1340	conserved hypothetical protein		66438	84460
MSMEG_5645	conserved hypothetical protein		8022	11438
MSMEG_6892	replicative DNA helicase		12919	25425
MSMEG_2635	ABC transporter permease protein		6251	4378
MSMEG_2042	phosphotransferase enzyme family protein		6814	8884
MSMEG_6094	lysyl-tRNA synthetase	lysS	17139	16698
MSMEG_3466	hypothetical protein		7405	10234
MSMEG_5868	hypothetical protein		15164	48673
MSMEG_4558	conserved hypothetical protein		15551	27893
MSMEG_2546	"transcriptional Regulator, GntR family protein"		4423	17698
At1g01680	At1g01680		9552	8853
MSMEG_2105	ATP dependent DNA ligase		7251	10075
MSMEG_2380	sugar transporter family protein		17568	29504
MSMEG_6492	"GAF domain protein, putative"		9157	7881
MSMEG_6186	conserved hypothetical protein		6804	15379
MSMEG_0770	hypothetical protein		19591	26758
MSMEG_1430	"transcriptional regulator, TetR family protein"		8023	3226
MSMEG_4901	ribonuclease PH	rph	27676	35652
MSMEG_2270	hypothetical protein		2712	11004
MSMEG_2317	"alcohol dehydrogenase, zinc-containing"		58680	119708
MSMEG_3551	linalool 8-monooxygenase		12987	9357
MSMEG_2318	GTP cyclohydrolase II		33922	48831
MSMEG_3938	hypothetical protein		14401	10537
MSMEG_5777	transcription regulator		11998	12221
MSMEG_1938	conserved hypothetical protein		13020	14801
At1g05205	At1g05205		7299	3476
MSMEG_0095	methyltransferase		8084	17771
MSMEG_5443	dehydrogenase		10466	13635
MSMEG_2051	"NADH-quinone oxidoreductase, M subunit"	nuoM	7540	4655
MSMEG_5098	hypothetical protein		2857	4716
MSMEG_2768	OB-fold nucleic acid binding domain protein		43015	43144
MSMEG_6010	hypothetical protein		13665	9054
MSMEG_3215	"ABC-type molybdenum transport system, ATPase component/photorepair protein PhrA"		12137	15729
At1g04140	At1g04140		12601	6851
MSMEG_5767	conserved hypothetical protein		14820	11645
MSMEG_0933	conserved hypothetical protein		10682	18150
MSMEG_5537	conserved integral membrane protein		3783	14472
Empty	Empty		13058	4215
MSMEG_5840	conserved hypothetical protein		16685	8893
MSMEG_4215	phosphoribosyltransferase		11119	19086
At1g04635	At1g04635		13907	8858
MSMEG_5430	retinol dehydrogenase 13		8521	11003
MSMEG_1925	isochorismate synthase DhbC		4662	9979
MSMEG_1477	major facilitator superfamily protein		68431	18942
MSMEG_1909	putative HTH-type transcriptional regulator YnfL		8249	10370
Obsolete	Obsolete		11986	2708
MSMEG_5611	spore protein		7154	10551
MSMEG_2328	probable enoyl-CoA hydratase		15231	10294
MSMEG_2146	gp15 protein		9991	2187
MSMEG_2103	"5,10-methylenetetrahydromethanopterin reductase"		6169	4461
MSMEG_0671	S-(hydroxymethyl)glutathione dehydrogenase		76393	8956
Obsolete	Obsolete		5612	6231
MSMEG_3752	conserved hypothetical protein		27320	27433
MSMEG_0587	L-rhamnose 1-epimerase	rhaU	24725	24260
Obsolete	Obsolete		7875	12205
MSMEG_1115	menaquinone biosynthesis methyltransferase UbiE		5340	6192
At1g03905	At1g03905		4910	3186
MSMEG_4032	zinc-binding alcohol dehydrogenase		3493	3120
MSMEG_3054	phosphopantothenoylcysteine decarboxylase/phosphopantothenate--cysteine ligase	coaBC	18668	19615
MSMEG_2894	steroid monooxygenase		3493	3562
MSMEG_6498	hypothetical protein		4678	3805
Obsolete	Obsolete		12875	6239
MSMEG_3447	two-component system response regulator		6474	6660
MSMEG_6828	transcriptional regulator		4040	2530
MSMEG_2185	conserved hypothetical protein		10170	237041
MSMEG_1144	virulence factor Mce family protein		7603	3473
MSMEG_1908	"benzoate 1,2-dioxygenase alpha subunit"		3493	4063
MSMEG_0852	CBS domain protein		5562	9110
MSMEG_5052	DNA-binding protein		17943	10619
MSMEG_1668	pyridoxamine 5'-phosphate oxidase family protein		6154	5625
MSMEG_3157	conserved hypothetical protein		16364	14565
At1g04000	At1g04000		5315	3059
MSMEG_6801	"kinase, pfkB family protein"		4897	14096
MSMEG_0001	"DNA polymerase III, beta subunit"	dnaN	21027	35341
MSMEG_4357	"ABC transporter, ATP-binding protein"		7377	5401
MSMEG_5007	LprB protein		28762	32377
MSMEG_1755	"anti-sigm factor, ChrR"		8080	6785
MSMEG_1523	ribosomal protein S4	rpsD	107118	106649
MSMEG_0924	"hydrolase, carbon-nitrogen family protein"		4194	16185
At1g03830	At1g03830		5969	3152
MSMEG_1990	conserved hypothetical protein		4628	15611
MSMEG_1320	major facilitator superfamily protein MFS_1		3493	10272
MSMEG_4633	"peptidase S9, prolyl oligopeptidase"		7666	5432
Empty	Empty		4044	2750
Obsolete	Obsolete		150309	87276
MSMEG_6300	"transcriptional regulator, GntR family protein"		9069	12154
At1g02490	At1g02490		5706	3590
Obsolete	Obsolete		4738	4427
MSMEG_6542	B12 binding domain protein		17686	10268
MSMEG_2252	flavin-type hydroxylase		3750	8326
MSMEG_2151	"transposase IstA protein, putative"		4175	1537
Obsolete	Obsolete		35874	9559
MSMEG_5998	conserved hypothetical protein		42927	14099
MSMEG_2562	conserved hypothetical protein		6941	5514
MSMEG_0529	probable serine/threonine-protein kinase PknK		6043	13519
MSMEG_3998	MmsAB operon regulatory protein		3493	3447
MSMEG_5754	gp41 protein		13182	7947
MSMEG_0068	probable conserved transmembrane protein		21164	10495
MSMEG_3660	conserved hypothetical protein TIGR00026		18949	17804
MSMEG_0245	probable conserved transmembrane protein		10451	21372
MSMEG_3035	translation elongation factor P	efp	23916	24437
MSMEG_3567	enoyl-CoA hydratase		11232	16558
At1g04570	At1g04570		9988	8781
MSMEG_5454	"choloylglycine hydrolase, putative"		4844	6423
MSMEG_6172	hypothetical protein		7198	12433
Obsolete	Obsolete		6334	5206
MSMEG_6426	conserved hypothetical protein		29924	41373
MSMEG_1601	conserved hypothetical protein		56647	65024
MSMEG_5336	amidate substrates transporter protein		3483	4432
Obsolete	Obsolete		6262	5316
MSMEG_3058	"lipoprotein, nlpa family protein"		5742	13924
MSMEG_2799	phospho-2-dehydro-3-deoxyheptonate aldolase		11396	16264
MSMEG_2151	"transposase IstA protein, putative"		8444	8394
MSMEG_0727	hypothetical protein		21296	8906
MSMEG_2642	conserved hypothetical protein		15001	11703
MSMEG_5718	"transcriptional regulator, TetR family protein"		7771	14366
MSMEG_2770	probable conserved integral membrane alanine and leucine rich protein		18568	22884
At1g01670	At1g01670		10711	9924
MSMEG_1388	enoyl-CoA hydratase		2161	23369
MSMEG_3040	beta-lactamase		8525	11578
MSMEG_6134	NADP-dependent fatty aldehyde dehydrogenase		3835	8900
MSMEG_4662	deoxyribose-phosphate aldolase superfamily protein		15696	9372
Obsolete	Obsolete		11026	12268
MSMEG_2417	conserved hypothetical protein		44927	28979
MSMEG_2845	ABC transporter permease protein		2239	4903
MSMEG_3238	3-mercaptopyruvate sulfurtransferase		17208	20073
MSMEG_4908	endo-type 6-aminohexanoate oligomer hydrolase		11755	13656
MSMEG_5247	PhoH family protein		38486	58746
MSMEG_3061	primosomal protein N'	priA	4273	8961
Empty	Empty		8206	5291
MSMEG_0324	conserved hypothetical protein		14558	7352
MSMEG_5361	hypothetical protein		11762	4280
At1g05770	At1g05770		7478	7870
MSMEG_3651	membrane associated protein		5136	30584
MSMEG_5308	conserved hypothetical protein		18443	17558
MSMEG_5576	D-mannonate oxidoreductase		6623	11433
MSMEG_2040	hypothetical protein		4185	4269
MSMEG_2730	conserved hypothetical protein; this gene contains a frame shift which is not the result of sequencing error		18338	7294
MSMEG_6760	conserved hypothetical protein		12337	13319
MSMEG_4169	3-oxoacyl-[acyl-carrier-protein] reductase		4135	3245
At1g04890	At1g04890		10278	3994
Obsolete	Obsolete		5384	3034
MSMEG_4307	conserved hypothetical protein		3636	8161
MSMEG_6656	conserved hypothetical protein		8058	12736
MSMEG_3282	hypothetical protein		3924	1951
MSMEG_6447	hypothetical protein		15182	21620
MSMEG_1078	hydrolase		13694	11894
MSMEG_3629	conserved hypothetical protein		7648	7575
MSMEG_5248	acyl-[ACP] desaturase		10242	12292
Obsolete	Obsolete		4049	4650
MSMEG_5446	"para-aminobenzoate synthase, component I"	pabB	3493	4331
MSMEG_0695	isoniazid inductible protein IniA		9676	7687
MSMEG_0547	"ISMsm5, transposase"		13623	19741
MSMEG_4313	glyoxalase/bleomycin resistance protein/dioxygenase		15032	11909
MSMEG_5040	"transcriptional regulator, TetR family protein"		3493	2689
MSMEG_0225	MmpL4 protein		7470	15531
MSMEG_4588	"ABC nitrate/sulfonate/bicarbonate family protein transporter, inner membrane subunit"		4438	10605
MSMEG_3194	biotin synthase	bioB	21089	32171
MSMEG_4495	CBS domain protein		7059	10827
MSMEG_0995	"glycosyl transferase, family protein 2"		7935	9022
MSMEG_4479	conserved hypothetical protein		10887	6945
MSMEG_2504	3-isopropylmalate dehydratase small subunit		2874	2661
MSMEG_5329	conserved hypothetical protein		11335	11927
At1g01930	At1g01930		5363	5568
MSMEG_4060	aspartate aminotransferase; this gene contains a frame shift which is not the result of sequencing error; identified by match to protein family HMM PF00155		3405	5560
MSMEG_2493	"aminotransferase, class I and II family protein"		3147	10091
MSMEG_5400	dehydrogenase		17377	8342
MSMEG_4594	hypothetical protein		863	4892
MSMEG_1521	ribosomal protein S13p/S18e	rpsM	88791	86914
MSMEG_3613	conserved hypothetical protein		9409	7681
MSMEG_6208	palmitoyl-CoA hydrolase		7521	8282
MSMEG_0113	taurine transport system permease protein TauC		6086	3550
MSMEG_3464	alcohol dehydrogenase		1365	3891
MSMEG_1535	conserved hypothetical protein		3493	5010
MSMEG_0590	rhamnulose-1-phosphate aldolase/alcohol dehydrogenase	rhaD	5166	7091
Empty	Empty		6773	3197
MSMEG_2743	"transcriptional regulator, NrdR family protein"	nrdR	12499	14785
Obsolete	Obsolete		5615	4239
At1g06280	At1g06280		10788	4420
MSMEG_5146	binding protein dependent transport protein		3497	5800
MSMEG_6942	membrane protein OxaA		3654	10851
MSMEG_1796	membrane protein		3493	1549
MSMEG_1956	hypothetical protein		3136	6975
Obsolete	Obsolete		16034	5415
MSMEG_3254	"RDD family protein, putative"		353636	107198
MSMEG_5312	ABC-type multidrug transport system ATPase component		7122	5627
At1g06270	At1g06270		4160	5406
MSMEG_5841	phosphoribosylaminoimidazole-succinocarboxamide synthase	purC	7216	18233
MSMEG_4641	salicylate hydroxylase		5802	8626
MSMEG_4038	vanillin dehydrogenase		9783	8058
MSMEG_0803	hypothetical protein		31898	37103
MSMEG_0151	PntAB protein		3493	12329
Obsolete	Obsolete		4535	4742
MSMEG_5616	glyoxalase/bleomycin resistance protein/dioxygenase		20699	8782
MSMEG_0949	"HAD-superfamily protein subfamily protein IB hydrolase, TIGR01490"		13361	19616
MSMEG_4138	aliphatic nitrilase		3493	8457
MSMEG_4046	L-carnitine dehydratase/bile acid-inducible protein F		12944	9539
MSMEG_4019	AMP-dependent synthetase and ligase		9197	7217
MSMEG_5812	carveol dehydrogenase		8667	10013
MSMEG_0754	conserved hypothetical protein		21069	13960
MSMEG_6741	antar domain protein		7441	9086
MSMEG_0161	"formate dehydrogenase, alpha subunit"		3493	5342
MSMEG_0391	Rmt3 protein		29697	43261
MSMEG_4657	ABC transporter membrane protein		3057	15971
MSMEG_4446	dihydrolipoamide dehydrogenase; this gene contains a premature stop which is not the result of sequencing error; identified by match to protein family HMM PF00070; match to protein family HMM PF02852; match to protein family HMM PF07992; match to protein family HMM TIGR01350	lpdA	3493	2793
MSMEG_0938	conserved hypothetical protein		25041	36318
Obsolete	Obsolete		18261	11977
MSMEG_3063	LemA protein		12415	13170
MSMEG_6006	conserved hypothetical protein		12958	10639
At1g03740	At1g03740		10287	5200
MSMEG_4888	"periplasmic binding proteins and sugar binding domain of the LacI family protein, putative"		5405	8320
MSMEG_2909	starvation-sensing protein RspA		9005	4322
Obsolete	Obsolete		0	0
MSMEG_4807	amidohydrolase family protein		7422	8611
MSMEG_3333	"putative fatty acid desaturase, authentic frameshift; this gene contains a frame shift which is not the result of sequencing error"		12231	14428
MSMEG_2957	conserved hypothetical protein		5244	12432
MSMEG_6314	haloalkane dehalogenase 1		9441	6087
MSMEG_3287	"hydrolase, alpha/beta fold family protein"		17510	18839
MSMEG_4530	"sulfate ABC transporter, ATP-binding protein"	cysA	16845	15737
MSMEG_0782	aminotransferase class-III		6541	16976
MSMEG_0206	acyltransferase 3		7318	7513
Empty	Empty		4114	4450
MSMEG_1079	hypothetical protein		29051	8002
MSMEG_3739	cytidylate kinase	cmk	13378	22016
At1g03120	At1g03120		6907	6103
MSMEG_4139	major facilitator superfamily MFS_1; this gene contains a frame shift which is not the result of sequencing error		4638	9061
Obsolete	Obsolete		6532	8679
MSMEG_2915	sensor histidine kinase		3971	9276
MSMEG_2220	enoyl-CoA hydratase/isomerase		7235	7409
MSMEG_5890	conserved hypothetical protein		111624	107343
MSMEG_4593	acyl-CoA dehydrogenase		6904	4865
MSMEG_4260	cytochrome c oxidase subunit 3		121322	105633
At1g01190	At1g01190		10449	2932
Obsolete	Obsolete		14228	22026
MSMEG_1679	AmiB		105690	91232
MSMEG_1306	aldehyde dehydrogenase (NAD) family protein		3493	2856
MSMEG_3411	MOSC domain protein		11031	13482
MSMEG_6066	30S ribosomal protein S14		7573	3116
Obsolete	Obsolete		2631	2239
MSMEG_3396	"transcriptional regulator, IclR family protein"		6280	7688
MSMEG_1303	putative transcriptional regulator		2921	4475
Obsolete	Obsolete		4865	4813
Obsolete	Obsolete		2696	2199
MSMEG_0184	transferase		4719	7224
MSMEG_6164	conserved hypothetical protein		4814	7184
MSMEG_5876	H-N-H endonuclease F-TflIV		9803	6581
MSMEG_0760	thioesterase family protein		10210	13054
MSMEG_0228	adenylate and Guanylate cyclase catalytic domain protein		4764	4890
MSMEG_4034	NAD dependent epimerase/dehydratase family protein		3493	11063
MSMEG_0108	acyl-CoA dehydrogenase		3466	7013
Obsolete	Obsolete		3493	2590
MSMEG_2311	conserved hypothetical protein		3493	11777
MSMEG_5904	conserved domain protein		17059	10242
Obsolete	Obsolete		9622	4409
MSMEG_0775	metallo-beta-lactamase superfamily protein		9564	17585
At1g04790	At1g04790		12158	3123
MSMEG_6798	ribose operon repressor	rbsR	6633	10156
MSMEG_1839	alkane 1-monooxygenase		5327	7852
MSMEG_3942	conserved hypothetical protein		3493	4378
MSMEG_4747	hypothetical protein		8717	5833
MSMEG_0071	conserved hypothetical protein		17837	14102
MSMEG_6104	GTP cyclohydrolase I	folE	17932	15463
MSMEG_6519	pyridoxamine 5'-phosphate oxidase family protein		9608	4310
MSMEG_3301	conserved hypothetical protein		5124	3030
MSMEG_5734	alpha-methylacyl-CoA racemase		5025	10408
MSMEG_2012	histidinol dehydrogenase	hisD	3493	4576
MSMEG_5963	"glycosyl transferase, family protein 2"		5755	9336
Empty	Empty		8146	3605
Obsolete	Obsolete		11290	6133
MSMEG_5808	binding-protein-dependent transport systems inner membrane component		4321	3824
At1g03600	At1g03600		3117	3733
MSMEG_0517	sugar binding-protein dependent transporter system permease		3493	7134
MSMEG_6051	"ABC transporter protein, integral membrane subunit; this gene contains a frame shift which is not the result of sequencing error; identified by match to protein family HMM PF00950"		2539	5727
MSMEG_0109	"NAD(P) transhydrogenase, beta subunit"	pntB	9075	15441
MSMEG_2129	hypothetical protein		3493	2201
Obsolete	Obsolete		27466	9410
MSMEG_6438	hypothetical protein		21170	23602
MSMEG_4317	conserved hypothetical protein		7143	6534
At1g03350	At1g03350		2307	3279
MSMEG_4459	agmatinase	speB	16113	25343
MSMEG_4166	acyl-CoA dehydrogenase		5291	8654
MSMEG_4573	competence protein		6789	3955
MSMEG_3334	hypothetical protein		3493	4377
Obsolete	Obsolete		17534	8824
Obsolete	Obsolete		28497	34240
MSMEG_6923	conserved hypothetical protein		6149	19213
MSMEG_4875	putative acyl-CoA dehydrogenase		9892	3420
MSMEG_1062	O-succinylbenzoic acid--CoA ligase		12421	17084
Obsolete	Obsolete		3493	5054
MSMEG_1876	LpqB protein		7595	10413
MSMEG_5989	hypothetical protein		34743	34539
MSMEG_5533	"4Fe-4S ferredoxin, iron-sulfur binding"		10332	3469
MSMEG_3474	probable conserved integral membrane protein		4323	5421
MSMEG_1959	putative membrane protein		15166	25065
MSMEG_0755	cobalt-zinc-cadmium resistance protein		5037	14906
MSMEG_5676	citrate synthase		10688	22160
MSMEG_2617	"cobyrinic Acid a,c-diamide synthase"	cobB	15238	16874
MSMEG_2295	"transcriptional regulator, TetR family protein"		12709	19848
Obsolete	Obsolete		11950	12480
MSMEG_4678	hypothetical protein		11661	15979
Obsolete	Obsolete		5306	7502
At1g04650	At1g04650		12708	9707
Obsolete	Obsolete		20963	18417
MSMEG_0929	ErfK/YbiS/YcfS/YnhG family protein		12893	19867
MSMEG_5119	1-pyrroline-5-carboxylate dehydrogenase	pruA	3493	8671
MSMEG_4985	carbonic anhydrase		17688	28250
MSMEG_5765	globin		25804	15835
MSMEG_6329	conserved hypothetical protein		22705	28229
MSMEG_1609	beta-phosphoglucomutase hydrolase; this gene contains a frame shift which is not the result of sequencing error; identified by match to protein family HMM PF00702; match to protein family HMM TIGR01509; match to protein family HMM TIGR02009		13600	8096
MSMEG_0133	ABC-transporter integral membrane protein		12464	12911
MSMEG_6904	myo-inositol-1-phosphate synthase		112785	106620
MSMEG_4087	major facilitator superfamily protein		7188	16705
MSMEG_2174	superfamily protein I DNA or RNA helicase		10550	17800
Empty	Empty		6947	12504
MSMEG_5934	conserved hypothetical protein		11867	6836
MSMEG_4975	flavin-nucleotide-binding protein		15984	18887
At1g03870	At1g03870		7409	4196
MSMEG_4996	"ABC transporter, permease protein OppC"	oppC	13558	16093
Obsolete	Obsolete		12060	12660
MSMEG_3957	conserved 13e12 repeat family protein		4172	2411
MSMEG_2399	uracil-DNA glycosylase	ung	17017	16211
MSMEG_5489	ribosomal protein L32	rpmF	67201	49427
MSMEG_2851	conserved hypothetical protein		9331	3289
MSMEG_6277	cobyric acid synthase		12380	14716
At1g03610	At1g03610		7865	6014
Obsolete	Obsolete		3411	2454
Obsolete	Obsolete		26160	29997
MSMEG_0266	arginine decarboxylase		18763	3666
MSMEG_3627	"urease, gamma subunit"	ureA	39868	52240
MSMEG_2688	antibiotic biosynthesis monooxygenase domain protein		19858	17579
MSMEG_0042	TetR-family protein transcriptional regulator		7448	8710
MSMEG_6777	probable enoyl-CoA hydratase		4712	4493
MSMEG_4860	"hydrolase, alpha/beta fold family protein, putative"		2140	1957
MSMEG_3598	periplasmic sugar-binding proteins		11211	8988
MSMEG_2597	aldehyde dehydrogenase		3950	4291
MSMEG_3003	aspartyl-tRNA synthetase	aspS	6680	3864
MSMEG_6362	quinone oxidoreductase		16059	13727
Obsolete	Obsolete		6466	1839
MSMEG_1635	nitroreductase family protein		28701	21989
MSMEG_4515	putative non-ribosomal peptide synthetase		3487	1754
MSMEG_6298	malyl-CoA lyase		5042	2378
Obsolete	Obsolete		4492	8049
MSMEG_5070	Trypsin		7506	9699
MSMEG_1075	naphthoate synthase	menB	8949	12090
MSMEG_6065	ribosomal protein S18	rpsR	12776	4609
MSMEG_5945	conserved hypothetical protein		8186	5572
MSMEG_2610	cobalt transport protein ATP-binding subunit		12698	18082
At1g01220	At1g01220		7427	3471
MSMEG_5773	fatty acid desaturase		42789	45611
MSMEG_2785	putative conserved integral membrane protein		4407	11602
Obsolete	Obsolete		8377	15818
MSMEG_4895	hypothetical protein		3105	3694
MSMEG_1251	conserved hypothetical protein		9978	3757
MSMEG_3058	"lipoprotein, nlpa family protein"		3863	6041
MSMEG_2219	enoyl-CoA hydratase/isomerase family protein		5925	6025
MSMEG_1249	"ISMsm7, transposase orfB"		7235	9301
MSMEG_2987	conserved hypothetical protein; this gene contains a frame shift which is not the result of sequencing error		2951	5260
MSMEG_1553	"ethanolamine ammonia-lyase, large subunit"	eutB	5814	16076
MSMEG_2299	"ribonucleoside-diphosphate reductase, alpha subunit"		13959	10456
Empty	Empty		6188	2377
MSMEG_6166	hypothetical protein		27943	4559
MSMEG_6235	thiopurine S-methyltransferase (tpmt) superfamily protein		30688	28542
At1g01020	At1g01020		4211	3444
MSMEG_3620	conserved hypothetical protein		38270	46764
MSMEG_6038	pigment production hydroxylase		6218	13087
MSMEG_4334	flavoprotein		0	0
MSMEG_2296	secreted protein		7379	5328
MSMEG_3438	hypothetical protein		47656	7781
MSMEG_3073	"6,7-dimethyl-8-ribityllumazine synthase"	ribE	22109	25834
MSMEG_6940	methyltransferase GidB	gidB	10000	24688
At1g06190	At1g06190		4627	7299
MSMEG_0097	"oxidoreductase, zinc-binding dehydrogenase family protein"		13886	16981
MSMEG_6303	para-nitrobenzyl esterase		5654	8191
MSMEG_4140	GntR-family protein transcriptional regulator		6750	3100
MSMEG_3518	conserved hypothetical protein		15659	7446
MSMEG_1076	conserved hypothetical protein		773563	238483
Obsolete	Obsolete		8086	18078
MSMEG_2609	"cobalt ABC transporter, permease protein CbiQ"	cbiQ	10995	27200
MSMEG_5478	"hydroxypyruvate isomerase, putative"		8186	8042
MSMEG_2746	conserved hypothetical alanine and leucine rich protein		13505	20950
MSMEG_0818	"transporter, major facilitator family protein"		7917	7102
MSMEG_0062	ftsk/spoiiie family protein		25337	20349
MSMEG_6231	conserved hypothetical protein		10068	7862
Obsolete	Obsolete		19416	8235
MSMEG_3714	conserved hypothetical protein		12806	5897
MSMEG_0370	conserved hypothetical protein		4851	10773
MSMEG_0748	"ATPase associated with various cellular activities, AAA_5"		1082	2803
MSMEG_1417	glyoxalase family protein		9649	19036
MSMEG_1824	"transcriptional regulator, LytR family protein"		13460	9879
MSMEG_2326	"ABC-type molybdenum transport system, ATPase component"		72267	141664
MSMEG_0820	conserved hypothetical protein		7702	13856
MSMEG_0366	hypothetical protein		37713	50273
MSMEG_3497	"transcriptional regulator, ArsR family protein"		6766	9855
At1g05520	At1g05520		12463	5531
MSMEG_4008	"oxidoreductase, 2OG-Fe(II) oxygenase family protein"		8912	14602
MSMEG_4886	major facilitator family protein transporter		3493	2602
MSMEG_6285	DNA polymerase III gamma/tau subunit		18153	16676
MSMEG_5133	hypothetical protein		15580	10313
Obsolete	Obsolete		21201	14620
MSMEG_0353	conserved hypothetical protein		12001	8706
MSMEG_3908	conserved hypothetical protein		9786	15654
MSMEG_3959	transcriptional regulator		6895	4160
MSMEG_3348	"bacterial extracellular solute-binding protein, family protein 7"		10604	4350
MSMEG_5848	amino acid permease-associated region		7179	10924
MSMEG_1878	S30AE family protein		48296	74857
Empty	Empty		4012	3048
MSMEG_1110	probable conserved transmembrane protein		13508	9916
MSMEG_5452	conserved hypothetical protein		24422	21994
At1g04670	At1g04670		10222	10407
MSMEG_5575	repressor		7031	10926
MSMEG_5331	UDP-glucoronosyl and UDP-glucosyl transferase family; this gene contains a frame shift which is not the result of sequencing error; identified by match to protein family HMM PF00201; match to protein family HMM PF04101		5984	11970
MSMEG_5492	acetyl-CoA carboxylase carboxyltransferase		6875	5983
MSMEG_4632	saccharopine dehydrogenase		19905	17404
MSMEG_4822	conserved domain protein		9300	4907
Obsolete	Obsolete		26053	22479
Obsolete	Obsolete		39318	33978
At1g01370	At1g01370		6937	3210
MSMEG_1354	conserved hypothetical protein; this gene contains a frame shift which is not the result of sequencing error		5601	10250
MSMEG_2573	conserved hypothetical protein		1375	7843
MSMEG_6788	dihydroxyacetone kinase		3411	11167
MSMEG_3794	hypothetical protein		286472	185833
Obsolete	Obsolete		43247	49949
MSMEG_0227	"transcriptional regulator, TetR family protein"		7146	8175
MSMEG_4440	glucose-1-dehydrogenase		3009	7758
Obsolete	Obsolete		23349	30890
MSMEG_5981	"glycosyl transferase, putative"		4634	2152
MSMEG_4590	nitrilotriacetate monooxygenase component A	ssuD	3480	5870
MSMEG_0799	hypothetical protein		3493	16887
MSMEG_6528	conserved hypothetical protein		0	0
MSMEG_3224	conserved hypothetical protein		9996	5976
MSMEG_4379	isochorismatase hydrolase		7374	8455
MSMEG_0321	transcriptional regulator		5525	13319
MSMEG_6722	conserved hypothetical protein		5402	8831
MSMEG_6177	galactonate dehydratase		3493	839
MSMEG_6856	MmgE/PrpD family protein		3493	1358
MSMEG_3252	membrane protein		4080	3489
MSMEG_4993	hypothetical protein		42482	10916
MSMEG_5203	"DoxX subfamily protein, putative"		6501	11986
MSMEG_5266	RDD family protein		12977	14181
At1g04680	At1g04680		2877	974
MSMEG_5972	hypothetical protein		7596	5122
Obsolete	Obsolete		3493	4408
MSMEG_3973	N-methylhydantoinase		6460	8297
MSMEG_5073	"O-methyltransferase, family protein 3"		7542	15928
MSMEG_6920	hypothetical protein		25776	28441
MSMEG_4779	probable regulatory protein		7839	9642
Obsolete	Obsolete		3215	6564
MSMEG_3684	nuclear transport factor 2 (NTF2) domain family protein		6616	10638
MSMEG_1704	ABC transporter		4287	9846
MSMEG_5350	"PPE family protein, putative"		3493	4359
MSMEG_1815	hypothetical protein		3493	2268
Empty	Empty		5134	3031
MSMEG_3130	hypothetical protein		5615	1969
MSMEG_2438	tRNA (guanine-N1)-methyltransferase	trmD	9285	14167
At1g03660	At1g03660		3882	5330
MSMEG_2156	conserved hypothetical protein		3482	1975
MSMEG_0103	major facilitator family protein transporter		3493	8241
MSMEG_3244	hypothetical protein		11831	9778
MSMEG_4576	SpfH domain protein		8719	6420
MSMEG_1933	hypothetical protein		41328	21233
MSMEG_2800	NADPH-dependent fmn reductase		21348	27633
MSMEG_4858	"transcriptional regulator, TetR family protein"		6159	1673
At1g06210	At1g06210		12093	3624
MSMEG_0512	BadF/BadG/BcrA/BcrD ATPase family protein		8969	5778
Obsolete	Obsolete		3128	38338
MSMEG_4228	cell division protein FtsW	ftsW	22687	9240
MSMEG_3719	sodium/calcium exchanger protein		19568	8588
MSMEG_2457	hypothetical protein		14760	7413
Obsolete	Obsolete		39135	15652
MSMEG_5495	enoyl-CoA hydratase		11036	6338
Obsolete	Obsolete		4095	5293
MSMEG_0331	"transcriptional regulator, LuxR family protein"		7477	10070
MSMEG_2303	integral membrane transporter		14888	26457
MSMEG_0706	4-carboxy-4-hydroxy-2-oxoadipate aldolase		10633	8489
MSMEG_6460	hypothetical protein		8438	1885
MSMEG_3695	conserved hypothetical protein		21433	7708
Obsolete	Obsolete		4481	10225
MSMEG_1642	"ABC transporter, ATP-binding protein"		9822	22401
MSMEG_4493	GTP-binding protein Era	era	6579	20660
MSMEG_2935	phosphatidylinositol alpha-mannosyltransferase		11844	12440
MSMEG_6491	aldehyde dehydrogenase		9415	6604
MSMEG_3135	hypothetical protein		11824	5177
Obsolete	Obsolete		19505	12064
MSMEG_1395	"lipoprotein, putative"		31653	40275
MSMEG_6215	conserved hypothetical protein		12592	13242
At1g03457	At1g03457		15103	9162
MSMEG_2247	dihydrokaempferol 4-reductase		2544	5686
MSMEG_0788	putative conserved membrane protein		7603	9130
Obsolete	Obsolete		7937	9793
Empty	Empty		8802	4066
MSMEG_3394	cupin domain protein		15634	12924
MSMEG_4029	conserved hypothetical protein		8478	13504
MSMEG_4850	short-chain dehydrogenase/reductase SDR		5636	9250
MSMEG_6187	endonuclease III	nth	14162	18371
MSMEG_2086	peptide chain release factor 2	prfB	21029	14230
MSMEG_0906	DNA-binding protein		7888	17269
MSMEG_1988	conserved hypothetical protein		17635	29472
MSMEG_4693	conserved hypothetical protein		40479	47433
MSMEG_2149	hypothetical protein		18048	10529
Obsolete	Obsolete		5196	6756
At1g03800	At1g03800		8703	6142
MSMEG_4937	"ATP synthase F1, gamma subunit"	atpG	11387	21416
MSMEG_6443	DNA polymerase IV	dinP	5748	10179
MSMEG_6430	hypothetical protein		11087	4436
MSMEG_4767	major facilitator superfamily protein permease		10205	20208
Obsolete	Obsolete		11453	3078
MSMEG_3171	conserved hypothetical protein		17321	17640
MSMEG_1217	ABC-type transport system ATP-binding protein I		8013	6892
At1g01500	At1g01500		7515	4341
Obsolete	Obsolete		4224	3710
MSMEG_0392	hypothetical glycosyl transferase		9378	12907
MSMEG_5008	"ABC transporter, ATP-binding protein"		831	1743
MSMEG_5867	nuclear transport factor 2 (NTF2) domain superfamily protein		10235	7239
Obsolete	Obsolete		8612	3308
MSMEG_6293	transcriptional regulatory protein		6730	8799
MSMEG_5316	"glutamine ABC transporter, ATP-binding protein"		5211	9417
MSMEG_2444	dienelactone hydrolase family protein		4850	9708
MSMEG_1214	oxidoreductase		4233	4966
MSMEG_1746	6-hydroxy-D-nicotine oxidase		5076	2772
MSMEG_0967	conserved hypothetical protein		5711	7498
MSMEG_4613	hypothetical protein		12691	4441
MSMEG_1256	hypothetical protein		9068	3812
MSMEG_1168	putative transcriptional regulator		5186	4900
MSMEG_3808	"excinuclease ABC, A subunit"	uvrA	39401	17571
Obsolete	Obsolete		3493	4454
MSMEG_0046	conserved hypothetical protein		405	6994
MSMEG_5251	hypothetical protein		3493	4981
MSMEG_3362	enoyl-CoA hydratase		4648	3331
Obsolete	Obsolete		13004	6763
MSMEG_0773	acetyltransferase		5127	3030
MSMEG_0895	"bacterial regulatory protein, GntR family protein"		9343	17763
At1g02970	At1g02970		3928	4913
MSMEG_0267	esterase		29780	5603
MSMEG_1152	citrate-proton symporter		3415	5324
Obsolete	Obsolete		4411	3631
Empty	Empty		4811	4118
MSMEG_5363	hypothetical protein		10441	5419
MSMEG_0574	putative ECF sigma factor RpoE1		5822	6684
MSMEG_0132	conserved hypothetical protein		4163	14570
MSMEG_1350	cyclopropane-fatty-acyl-phospholipid synthase 1		23960	26983
MSMEG_3374	conserved hypothetical protein		3493	1076
MSMEG_5870	sensor histidine kinase PhoR		1218	7081
MSMEG_1936	conserved hypothetical protein		25898	22798
Obsolete	Obsolete		12918	4735
MSMEG_5786	thiredoxin		10281	6362
MSMEG_2726	glutamate permease		35884	48985
At1g01380	At1g01380		7838	4005
MSMEG_1205	cyclopropane-fatty-acyl-phospholipid synthase 1		10575	22499
MSMEG_5470	molybdopterin biosynthesis protein MoeA 1		7266	8027
Obsolete	Obsolete		3493	4937
MSMEG_4701	single-strand binding protein		7600	5596
MSMEG_4606	hypothetical protein		25116	8257
MSMEG_4612	conserved hypothetical protein; this gene contains a frame shift which is not the result of sequencing error; identified by match to protein family HMM PF04978		10314	14855
MSMEG_0735	putative transcriptional regulator		3493	3933
At1g01800	At1g01800		14609	15772
MSMEG_6878	inner-membrane translocator		4635	9162
MSMEG_6848	putative oxidoreductase		7799	7793
MSMEG_6553	ABC transporter ATP-binding protein		6458	10871
MSMEG_5793	hypothetical protein		38842	55051
MSMEG_1864	transposase		6204	14252
MSMEG_6167	bacterial type II secretion system protein F domain		2525	4150
MSMEG_2350	conserved hypothetical protein		8173	14386
MSMEG_3763	"ABC transporter efflux protein, DrrB family protein"		8609	3284
MSMEG_6938	ParB-like partition proteins		11050	23304
MSMEG_6307	glutamine-binding periplasmic protein/glutamine transport system permease protein		12530	14868
MSMEG_0913	methoxy mycolic acid synthase 1		87550	170263
Obsolete	Obsolete		8921	2599
MSMEG_1863	putative transposase		19160	26803
MSMEG_1914	"RNA polymerase sigma-70 factor, family protein"		17163	34485
MSMEG_6917	leucyl-tRNA synthetase	leuS	15388	22943
MSMEG_1826	"dTDP-RhA:a-D-GlcNAc-diphosphoryl polyprenol, a-3-L-rhamnosyl transferase"		9049	20356
MSMEG_6230	probable acyltransferase		8237	7047
MSMEG_5892	"alpha,alpha-trehalose-phosphate synthase (UDP-forming)"		47080	45879
MSMEG_3299	putative oxidoreductase; this gene contains a frame shift which is not the result of sequencing error		18305	8909
MSMEG_6762	transcriptional regulator		11907	17115
MSMEG_6101	2-amino-4-hydroxy-6- hydroxymethyldihydropteridine pyrophosphokinase	folK	12845	17784
MSMEG_0794	conserved hypothetical protein		12842	18977
At1g04850	At1g04850		7506	4205
MSMEG_0791	glycine oxidase ThiO	thiO	16618	17364
MSMEG_5816	conserved hypothetical protein		11929	16620
MSMEG_5640	"amylo-alpha-1,6-glucosidase"		19369	7892
Empty	Empty		7031	4160
Obsolete	Obsolete		13321	5958
MSMEG_4304	regulatory protein		10146	10736
MSMEG_0464	phosphomethylpyrimidine kinase		17288	18464
MSMEG_6720	epoxide hydrolase		9936	11308
MSMEG_6712	maleylacetate reductase		10109	5531
MSMEG_4913	LpqM protein		10454	13131
MSMEG_2154	conserved hypothetical protein		2649	3904
MSMEG_1790	conserved hypothetical protein		39399	7142
MSMEG_1446	NTP pyrophosphohydrolase		8914	9666
Obsolete	Obsolete		17231	12622
At1g03420	At1g03420		7272	6070
MSMEG_2818	"ISMsm1, transposase orfB"		8911	14169
MSMEG_2234	"acyl-CoA dehydrogenase, middle domain protein"		2529	8732
Obsolete	Obsolete		4008	9877
MSMEG_4943	conserved hypothetical protein		14659	17214
MSMEG_1915	"anti-sigma factor, family protein"		15016	17527
MSMEG_0186	MmpS2 protein		6054	4991
MSMEG_5746	gas vesicle protein		4878	4141
At1g01560	At1g01560		2744	4559
MSMEG_5436	4-diphosphocytidyl-2C-methyl-D-erythritol kinase	ispE	6026	10125
MSMEG_0030	serine/threonine protein kinase PknA	pknA	11074	19306
Obsolete	Obsolete		4954	2855
MSMEG_6100	conserved hypothetical protein		5607	8536
MSMEG_3892	hypothetical protein		5064	5078
MSMEG_3436	conserved hypothetical protein		6780	10593
MSMEG_5953	hypothetical protein		2919	2490
MSMEG_3649	conserved hypothetical protein		6949	10073
MSMEG_6671	sulfate/thiosulfate import ATP-binding protein CysA		3493	3036
MSMEG_6146	"ISMsm3, transposase"		1282	7128
MSMEG_2302	conserved hypothetical protein		3493	4602
MSMEG_0360	conserved hypothetical protein		26377	21017
MSMEG_4781	conserved hypothetical protein		4860	5143
MSMEG_1436	ribosomal protein L3	rplC	55918	40225
MSMEG_1327	"exodeoxyribonuclease V, beta subunit"	recB	3238	5752
MSMEG_4763	ABC transporter permease protein		3493	9206
MSMEG_5068	Mrp protein		12308	17141
Obsolete	Obsolete		9142	13894
MSMEG_3553	dihydropyrimidinase	hydA	3887	6342
MSMEG_1462	ferredoxin		12294	3508
MSMEG_6428	conserved hypothetical protein		14586	23968
MSMEG_3251	branched-chain amino acid ABC transporter ATP-binding protein		13971	20362
At1g05700	At1g05700		9959	4217
MSMEG_2547	transcriptional regulator		5362	3067
MSMEG_0348	mce-family protein mce3c		8347	3780
MSMEG_3103	transketolase	tkt	21169	21787
Empty	Empty		6645	5409
Obsolete	Obsolete		11941	5614
MSMEG_0593	conserved hypothetical protein		6045	9998
MSMEG_1289	conserved hypothetical protein		3883	4374
MSMEG_1074	polysaccharide deacetylase		6676	8815
MSMEG_3259	acyl-CoA dehydrogenase		11953	14605
MSMEG_3587	D-serine/D-alanine/glycine transporter		2881	3756
MSMEG_2082	hypothetical protein		9450	10845
MSMEG_5081	conserved hypothetical protein		42384	40154
MSMEG_1201	hypothetical protein		10207	5966
MSMEG_0596	"bacterial regulatory protein, GntR family protein"		8038	3734
At1g04260	At1g04260		4560	5087
MSMEG_2036	"hydrolase, alpha/beta fold family protein"		5596	7706
MSMEG_2028	chloramphenicol resistance protein		3493	2041
MSMEG_5435	acyl-CoA synthase		30559	51694
MSMEG_4839	carboxymuconolactone decarboxylase		3493	3732
MSMEG_2763	conserved hypothetical protein		23421	45323
MSMEG_1165	conserved hypothetical protein		23792	30594
MSMEG_1119	"glutamine amidotransferase, class I"		3476	18508
At1g04540	At1g04540		3493	3243
MSMEG_6882	LysR-family protein transcriptional regulator		5843	5106
MSMEG_1148	mce related protein		3493	3619
MSMEG_4437	"cytochrome c oxidase, subunit I"	ctaD	18061	9480
MSMEG_5921	conserved hypothetical protein		11436	12381
MSMEG_4237	probable conserved transmembrane protein		59439	66143
MSMEG_5469	"acetyltransferase, GNAT family protein"		10672	10896
MSMEG_1554	"ethanolamine ammonia-lyase, light chain"	eutC	7825	22809
MSMEG_6703	"N5,N10- methylenetetrahydromethanopterin reductase-related protein"		3493	9487
MSMEG_6256	aspartate-semialdehyde dehydrogenase	asd	24179	30833
MSMEG_3621	NADH dehydrogenase	ndh	64319	48549
MSMEG_2289	cytochrome p450		9252	16069
MSMEG_1339	ribosomal protein L33	rpmG	55511	70435
MSMEG_1340	conserved hypothetical protein		71127	99369
MSMEG_5645	conserved hypothetical protein		7808	10295
MSMEG_6892	replicative DNA helicase		15218	21273
MSMEG_2635	ABC transporter permease protein		7118	4455
MSMEG_2042	phosphotransferase enzyme family protein		11153	15695
MSMEG_6094	lysyl-tRNA synthetase	lysS	18306	11704
MSMEG_3466	hypothetical protein		11111	10496
MSMEG_2806	two-component system response regulator		16227	12372
MSMEG_4708	putative methyltransferase		17292	12546
MSMEG_2696	putative conserved membrane alanine rich protein		25897	27786
At1g02010	At1g02010		9933	5943
MSMEG_0639	oligopeptide transport ATP-binding protein AppF		187684	169582
MSMEG_4837	amidohydrolase 2		4352	6270
MSMEG_4206	Molybdopterin oxidoreductase; this gene contains a frame shift which is not the result of sequencing error; identified by match to protein family HMM PF00384		10736	15075
Empty	Empty		11067	6823
Obsolete	Obsolete		19676	5216
MSMEG_1680	conserved hypothetical protein		254581	242386
MSMEG_3751	hemolysin A		15425	15986
MSMEG_1210	conserved hypothetical protein		10068	7974
MSMEG_4258	anthranilate phosphoribosyltransferase	trpD	14713	23626
MSMEG_1964	mitomycin radical oxidase		5390	3977
MSMEG_2324	hypothetical protein		4362	19060
MSMEG_3938	hypothetical protein		18007	5123
MSMEG_5777	transcription regulator		15757	7698
MSMEG_1938	conserved hypothetical protein		11436	15113
At1g05205	At1g05205		4501	3836
MSMEG_0095	methyltransferase		3493	14511
MSMEG_5443	dehydrogenase		11111	5862
MSMEG_2051	"NADH-quinone oxidoreductase, M subunit"	nuoM	8303	7488
MSMEG_5098	hypothetical protein		5390	6447
MSMEG_3911	oxidoreductase		10376	13474
Obsolete	Obsolete		11333	6737
MSMEG_0388	Macrocin-O-methyltransferase	tylF	20219	23411
At1g01700	At1g01700		8951	3501
MSMEG_3119	"ABC transporter, ATP-binding subunit"		8747	12268
MSMEG_3404	HNH endonuclease domain protein		8708	10613
MSMEG_0692	conserved hypothetical protein		4959	11614
MSMEG_6279	recombination protein RecR	recR	34178	30909
MSMEG_4429	hypothetical protein		7868	6148
MSMEG_0535	GntR-family protein transcriptional regulator		11124	4474
MSMEG_0600	dehydrogenase		29735	7408
MSMEG_5643	conserved hypothetical protein		5079	1782
MSMEG_5286	"dihydrodipicolinate reductase, N-terminus domain protein"	dapB	6206	6726
MSMEG_4876	acyl-CoA synthase		8041	3428
MSMEG_2332	amino acid carrier protein		136971	149639
Obsolete	Obsolete		9196	4729
MSMEG_5611	spore protein		11321	9080
MSMEG_2328	probable enoyl-CoA hydratase		14552	10444
MSMEG_2146	gp15 protein		5812	4781
MSMEG_2103	"5,10-methylenetetrahydromethanopterin reductase"		2417	3272
MSMEG_0671	S-(hydroxymethyl)glutathione dehydrogenase		93574	10214
Obsolete	Obsolete		6578	6979
MSMEG_3752	conserved hypothetical protein		23684	26229
MSMEG_4616	acyl-CoA dehydrogenase family protein; this gene contains a frame shift which is not the result of sequencing error		7587	4286
MSMEG_0172	"probable conserved transmembrane protein, putative"		22283	29866
MSMEG_4709	enoyl-CoA hydratase		13826	15508
At1g06390	At1g06390		6285	4401
MSMEG_1207	"glycosyltransferase, group I"		5914	4989
Obsolete	Obsolete		4786	3430
MSMEG_2467	"transketolase, central region"		2756	8981
Empty	Empty		6141	6770
MSMEG_3456	hydroxylaminobenzene mutase		7496	3475
MSMEG_3517	HAD-superfamily protein subfamily protein IB hydrolase		8916	13282
MSMEG_4859	"oxidoreductase, short chain dehydrogenase/reductase family protein"		5231	4428
MSMEG_2970	polysaccharide deacetylase		2588	1946
MSMEG_0248	conserved hypothetical protein		3322	8802
MSMEG_5559	metabolite/sugar transport protein		6666	4734
MSMEG_2256	conserved hypothetical protein		0	0
MSMEG_5052	DNA-binding protein		13715	9375
MSMEG_1668	pyridoxamine 5'-phosphate oxidase family protein		4825	9360
MSMEG_3157	conserved hypothetical protein		17831	13929
At1g04000	At1g04000		4648	4027
MSMEG_6801	"kinase, pfkB family protein"		7050	12500
MSMEG_0001	"DNA polymerase III, beta subunit"	dnaN	24010	32913
MSMEG_4357	"ABC transporter, ATP-binding protein"		5468	7982
MSMEG_5007	LprB protein		26171	34560
MSMEG_5868	hypothetical protein		16636	43050
MSMEG_4558	conserved hypothetical protein		16091	27922
MSMEG_2546	"transcriptional Regulator, GntR family protein"		7955	19999
At1g01680	At1g01680		7526	2968
MSMEG_2105	ATP dependent DNA ligase		9882	13762
MSMEG_2380	sugar transporter family protein		17106	29087
MSMEG_6492	"GAF domain protein, putative"		5880	2051
MSMEG_6186	conserved hypothetical protein		9312	17714
MSMEG_0770	hypothetical protein		15869	24865
MSMEG_1430	"transcriptional regulator, TetR family protein"		7915	7810
MSMEG_4901	ribonuclease PH	rph	26202	29412
MSMEG_2270	hypothetical protein		1695	9542
MSMEG_2317	"alcohol dehydrogenase, zinc-containing"		57880	109773
MSMEG_3551	linalool 8-monooxygenase		14413	7859
MSMEG_2318	GTP cyclohydrolase II		29495	48079
Obsolete	Obsolete		39174	9058
MSMEG_5998	conserved hypothetical protein		36215	12624
MSMEG_2562	conserved hypothetical protein		5069	6127
MSMEG_0529	probable serine/threonine-protein kinase PknK		3493	7449
MSMEG_3998	MmsAB operon regulatory protein		3493	3331
MSMEG_5754	gp41 protein		14128	3780
MSMEG_0068	probable conserved transmembrane protein		23026	9132
MSMEG_3660	conserved hypothetical protein TIGR00026		18781	15753
MSMEG_2768	OB-fold nucleic acid binding domain protein		36674	42606
MSMEG_6010	hypothetical protein		8845	10603
MSMEG_3215	"ABC-type molybdenum transport system, ATPase component/photorepair protein PhrA"		12482	16020
At1g04140	At1g04140		9216	8698
MSMEG_5767	conserved hypothetical protein		9988	13817
MSMEG_0933	conserved hypothetical protein		15403	15814
MSMEG_5537	conserved integral membrane protein		3493	16174
Empty	Empty		6321	5196
MSMEG_5840	conserved hypothetical protein		18562	8035
MSMEG_4215	phosphoribosyltransferase		13321	16611
At1g04635	At1g04635		18914	7730
MSMEG_5430	retinol dehydrogenase 13		7499	12799
MSMEG_1925	isochorismate synthase DhbC		4719	10372
MSMEG_1477	major facilitator superfamily protein		67517	18381
MSMEG_1909	putative HTH-type transcriptional regulator YnfL		5567	6368
MSMEG_2642	conserved hypothetical protein		18344	10549
MSMEG_5718	"transcriptional regulator, TetR family protein"		12964	13127
MSMEG_2770	probable conserved integral membrane alanine and leucine rich protein		20190	18051
At1g01670	At1g01670		15930	7954
MSMEG_1388	enoyl-CoA hydratase		6876	11201
MSMEG_3040	beta-lactamase		4064	13326
MSMEG_6134	NADP-dependent fatty aldehyde dehydrogenase		5268	4974
MSMEG_4662	deoxyribose-phosphate aldolase superfamily protein		10721	2471
MSMEG_0587	L-rhamnose 1-epimerase	rhaU	25197	24856
Obsolete	Obsolete		10519	11606
MSMEG_1115	menaquinone biosynthesis methyltransferase UbiE		12511	5120
At1g03905	At1g03905		9996	5052
MSMEG_4032	zinc-binding alcohol dehydrogenase		3074	2349
MSMEG_3054	phosphopantothenoylcysteine decarboxylase/phosphopantothenate--cysteine ligase	coaBC	18430	18130
MSMEG_2894	steroid monooxygenase		3493	3416
MSMEG_6498	hypothetical protein		3493	3788
Obsolete	Obsolete		5699	5727
MSMEG_3447	two-component system response regulator		5087	6558
MSMEG_6828	transcriptional regulator		3493	4591
MSMEG_2185	conserved hypothetical protein		5781	197388
MSMEG_1144	virulence factor Mce family protein		7358	5643
MSMEG_1908	"benzoate 1,2-dioxygenase alpha subunit"		1649	3981
MSMEG_0852	CBS domain protein		7430	7437
MSMEG_2730	conserved hypothetical protein; this gene contains a frame shift which is not the result of sequencing error		15630	7347
MSMEG_6760	conserved hypothetical protein		7568	11624
MSMEG_4169	3-oxoacyl-[acyl-carrier-protein] reductase		3100	5054
At1g04890	At1g04890		7826	4651
Obsolete	Obsolete		3475	2470
MSMEG_4307	conserved hypothetical protein		2302	6511
MSMEG_6656	conserved hypothetical protein		7484	11116
MSMEG_3282	hypothetical protein		3493	7920
MSMEG_1755	"anti-sigm factor, ChrR"		11330	5897
MSMEG_1523	ribosomal protein S4	rpsD	109804	110150
MSMEG_0924	"hydrolase, carbon-nitrogen family protein"		10580	14081
At1g03830	At1g03830		6440	2430
MSMEG_1990	conserved hypothetical protein		2215	16888
MSMEG_1320	major facilitator superfamily protein MFS_1		3593	8371
MSMEG_4633	"peptidase S9, prolyl oligopeptidase"		9002	6227
Empty	Empty		6000	3157
Obsolete	Obsolete		143778	81793
MSMEG_6300	"transcriptional regulator, GntR family protein"		8316	11119
At1g02490	At1g02490		9838	6123
Obsolete	Obsolete		5289	2896
MSMEG_6542	B12 binding domain protein		17333	9912
MSMEG_2252	flavin-type hydroxylase		3461	2218
MSMEG_2151	"transposase IstA protein, putative"		2712	3707
MSMEG_4479	conserved hypothetical protein		12630	9528
MSMEG_2504	3-isopropylmalate dehydratase small subunit		6332	2355
MSMEG_5329	conserved hypothetical protein		13393	11849
At1g01930	At1g01930		6135	3720
MSMEG_4060	aspartate aminotransferase; this gene contains a frame shift which is not the result of sequencing error; identified by match to protein family HMM PF00155		3089	6499
MSMEG_2493	"aminotransferase, class I and II family protein"		2280	7490
MSMEG_5400	dehydrogenase		14776	5388
MSMEG_4594	hypothetical protein		3493	7901
MSMEG_0245	probable conserved transmembrane protein		8850	22072
MSMEG_3035	translation elongation factor P	efp	21882	26358
MSMEG_3567	enoyl-CoA hydratase		10445	13676
At1g04570	At1g04570		9762	5744
MSMEG_5454	"choloylglycine hydrolase, putative"		6417	14269
MSMEG_6172	hypothetical protein		6504	5808
Obsolete	Obsolete		6626	4583
MSMEG_6426	conserved hypothetical protein		29904	37537
MSMEG_1601	conserved hypothetical protein		55126	55340
MSMEG_5336	amidate substrates transporter protein		4277	2749
Obsolete	Obsolete		7431	4586
MSMEG_3058	"lipoprotein, nlpa family protein"		7205	17495
MSMEG_2799	phospho-2-dehydro-3-deoxyheptonate aldolase		14265	12882
MSMEG_2151	"transposase IstA protein, putative"		6215	9803
MSMEG_0727	hypothetical protein		18782	9954
Obsolete	Obsolete		16131	7972
MSMEG_3254	"RDD family protein, putative"		368980	113593
MSMEG_5312	ABC-type multidrug transport system ATPase component		5755	5937
At1g06270	At1g06270		3311	2560
MSMEG_5841	phosphoribosylaminoimidazole-succinocarboxamide synthase	purC	10464	18621
MSMEG_4641	salicylate hydroxylase		5785	6188
MSMEG_4038	vanillin dehydrogenase		11723	4697
MSMEG_0803	hypothetical protein		33714	35415
Obsolete	Obsolete		14697	11342
MSMEG_2417	conserved hypothetical protein		47332	30150
MSMEG_2845	ABC transporter permease protein		2834	7144
MSMEG_3238	3-mercaptopyruvate sulfurtransferase		11014	22969
MSMEG_4908	endo-type 6-aminohexanoate oligomer hydrolase		15433	13177
MSMEG_5247	PhoH family protein		41293	60279
MSMEG_3061	primosomal protein N'	priA	2291	9812
Empty	Empty		4677	3863
MSMEG_0324	conserved hypothetical protein		14699	7193
MSMEG_5361	hypothetical protein		5162	2331
At1g05770	At1g05770		10904	9181
MSMEG_3651	membrane associated protein		8042	22197
MSMEG_5308	conserved hypothetical protein		21291	19120
MSMEG_5576	D-mannonate oxidoreductase		6653	10337
MSMEG_2040	hypothetical protein		3717	6785
Obsolete	Obsolete		23178	8814
MSMEG_3063	LemA protein		14000	12942
MSMEG_6006	conserved hypothetical protein		7679	7472
At1g03740	At1g03740		12726	7550
MSMEG_4888	"periplasmic binding proteins and sugar binding domain of the LacI family protein, putative"		5193	10748
MSMEG_2909	starvation-sensing protein RspA		5712	657
Obsolete	Obsolete		2627	3413
MSMEG_4807	amidohydrolase family protein		14872	5313
MSMEG_6447	hypothetical protein		21699	20519
MSMEG_1078	hydrolase		14177	9184
MSMEG_3629	conserved hypothetical protein		9944	7675
MSMEG_5248	acyl-[ACP] desaturase		13867	15185
Obsolete	Obsolete		6126	2624
MSMEG_5446	"para-aminobenzoate synthase, component I"	pabB	3079	7550
MSMEG_0695	isoniazid inductible protein IniA		6672	9300
MSMEG_0547	"ISMsm5, transposase"		15841	18269
MSMEG_4313	glyoxalase/bleomycin resistance protein/dioxygenase		13577	11431
MSMEG_5040	"transcriptional regulator, TetR family protein"		2163	3433
MSMEG_0225	MmpL4 protein		13124	15367
MSMEG_4588	"ABC nitrate/sulfonate/bicarbonate family protein transporter, inner membrane subunit"		2661	7487
MSMEG_3194	biotin synthase	bioB	14103	32076
MSMEG_4495	CBS domain protein		7355	9498
MSMEG_0995	"glycosyl transferase, family protein 2"		7474	9440
MSMEG_5890	conserved hypothetical protein		104187	101245
MSMEG_4593	acyl-CoA dehydrogenase		7398	5865
MSMEG_4260	cytochrome c oxidase subunit 3		121766	98952
At1g01190	At1g01190		5464	5969
Obsolete	Obsolete		17417	20099
MSMEG_1679	AmiB		95507	82498
MSMEG_1306	aldehyde dehydrogenase (NAD) family protein		3493	5090
MSMEG_3411	MOSC domain protein		7495	13214
MSMEG_1521	ribosomal protein S13p/S18e	rpsM	88539	87324
MSMEG_3613	conserved hypothetical protein		5302	4717
MSMEG_6208	palmitoyl-CoA hydrolase		3493	3883
MSMEG_0113	taurine transport system permease protein TauC		3896	3449
MSMEG_3464	alcohol dehydrogenase		2864	9103
MSMEG_1535	conserved hypothetical protein		3493	2469
MSMEG_0590	rhamnulose-1-phosphate aldolase/alcohol dehydrogenase	rhaD	4182	3783
Empty	Empty		3536	6022
MSMEG_2743	"transcriptional regulator, NrdR family protein"	nrdR	14447	14427
Obsolete	Obsolete		4661	4854
At1g06280	At1g06280		7433	5431
MSMEG_5146	binding protein dependent transport protein		6342	6329
MSMEG_6942	membrane protein OxaA		4699	5448
MSMEG_1796	membrane protein		4365	5923
MSMEG_1956	hypothetical protein		3161	6800
MSMEG_5904	conserved domain protein		13579	12818
Obsolete	Obsolete		8716	4741
MSMEG_0775	metallo-beta-lactamase superfamily protein		8376	16973
At1g04790	At1g04790		3186	2451
MSMEG_6798	ribose operon repressor	rbsR	4591	7864
MSMEG_1839	alkane 1-monooxygenase		2179	2720
MSMEG_3942	conserved hypothetical protein		3493	3526
MSMEG_4747	hypothetical protein		3416	2525
MSMEG_0151	PntAB protein		3329	11117
Obsolete	Obsolete		3746	8147
MSMEG_5616	glyoxalase/bleomycin resistance protein/dioxygenase		18469	9293
MSMEG_0949	"HAD-superfamily protein subfamily protein IB hydrolase, TIGR01490"		16066	24204
MSMEG_4138	aliphatic nitrilase		4145	6454
MSMEG_4046	L-carnitine dehydratase/bile acid-inducible protein F		8249	6389
MSMEG_4019	AMP-dependent synthetase and ligase		11031	8377
MSMEG_5812	carveol dehydrogenase		11571	8082
MSMEG_0754	conserved hypothetical protein		20726	15494
MSMEG_6741	antar domain protein		13643	10484
MSMEG_0161	"formate dehydrogenase, alpha subunit"		1005	1348
MSMEG_0391	Rmt3 protein		29809	41287
MSMEG_4657	ABC transporter membrane protein		3493	7487
MSMEG_4446	dihydrolipoamide dehydrogenase; this gene contains a premature stop which is not the result of sequencing error; identified by match to protein family HMM PF00070; match to protein family HMM PF02852; match to protein family HMM PF07992; match to protein family HMM TIGR01350	lpdA	3493	2904
MSMEG_0938	conserved hypothetical protein		15455	41187
Obsolete	Obsolete		25112	3886
MSMEG_6438	hypothetical protein		20661	25033
MSMEG_4317	conserved hypothetical protein		3493	2557
At1g03350	At1g03350		3493	6030
MSMEG_4459	agmatinase	speB	10981	23455
MSMEG_4166	acyl-CoA dehydrogenase		4673	4748
MSMEG_4573	competence protein		6500	7592
MSMEG_3334	hypothetical protein		6288	2939
MSMEG_3333	"putative fatty acid desaturase, authentic frameshift; this gene contains a frame shift which is not the result of sequencing error"		11923	15516
MSMEG_2957	conserved hypothetical protein		8432	12354
MSMEG_6314	haloalkane dehalogenase 1		7852	7527
MSMEG_3287	"hydrolase, alpha/beta fold family protein"		17504	20080
MSMEG_4530	"sulfate ABC transporter, ATP-binding protein"	cysA	16657	15977
MSMEG_0782	aminotransferase class-III		7149	15229
MSMEG_0206	acyltransferase 3		7895	6646
Empty	Empty		3236	7705
MSMEG_1079	hypothetical protein		29509	5552
MSMEG_3739	cytidylate kinase	cmk	17629	18799
At1g03120	At1g03120		13127	6375
MSMEG_4139	major facilitator superfamily MFS_1; this gene contains a frame shift which is not the result of sequencing error		4427	6106
Obsolete	Obsolete		7253	3644
MSMEG_2915	sensor histidine kinase		7675	10083
MSMEG_2220	enoyl-CoA hydratase/isomerase		9083	4326
Obsolete	Obsolete		14614	11034
MSMEG_4678	hypothetical protein		13898	19544
Obsolete	Obsolete		8849	5622
At1g04650	At1g04650		12823	8485
Obsolete	Obsolete		17152	19573
MSMEG_0929	ErfK/YbiS/YcfS/YnhG family protein		14427	18162
MSMEG_5119	1-pyrroline-5-carboxylate dehydrogenase	pruA	4754	8576
MSMEG_4985	carbonic anhydrase		15675	28418
MSMEG_6066	30S ribosomal protein S14		10160	4355
Obsolete	Obsolete		3493	6284
MSMEG_3396	"transcriptional regulator, IclR family protein"		6055	7420
MSMEG_1303	putative transcriptional regulator		1722	4340
Obsolete	Obsolete		4236	7124
Obsolete	Obsolete		1760	4273
MSMEG_0184	transferase		4421	6326
MSMEG_6164	conserved hypothetical protein		2210	6300
MSMEG_5876	H-N-H endonuclease F-TflIV		8940	6418
MSMEG_0760	thioesterase family protein		9735	11212
MSMEG_0228	adenylate and Guanylate cyclase catalytic domain protein		3493	4613
MSMEG_4034	NAD dependent epimerase/dehydratase family protein		41221	17011
MSMEG_0108	acyl-CoA dehydrogenase		6169	6821
Obsolete	Obsolete		3493	1957
MSMEG_2311	conserved hypothetical protein		3493	10005
MSMEG_5489	ribosomal protein L32	rpmF	54790	46129
MSMEG_2851	conserved hypothetical protein		4584	5466
MSMEG_6277	cobyric acid synthase		10219	11999
At1g03610	At1g03610		3148	4934
Obsolete	Obsolete		3536	2485
Obsolete	Obsolete		22920	29546
MSMEG_0266	arginine decarboxylase		17967	4418
MSMEG_3627	"urease, gamma subunit"	ureA	37779	50777
MSMEG_0071	conserved hypothetical protein		16210	14734
MSMEG_6104	GTP cyclohydrolase I	folE	13073	17768
MSMEG_6519	pyridoxamine 5'-phosphate oxidase family protein		3667	8362
MSMEG_3301	conserved hypothetical protein		5385	8296
MSMEG_5734	alpha-methylacyl-CoA racemase		7097	9130
MSMEG_2012	histidinol dehydrogenase	hisD	2844	3651
MSMEG_5963	"glycosyl transferase, family protein 2"		8479	9304
Empty	Empty		7802	3511
Obsolete	Obsolete		10325	5376
MSMEG_5808	binding-protein-dependent transport systems inner membrane component		1769	3650
At1g03600	At1g03600		5496	3347
MSMEG_0517	sugar binding-protein dependent transporter system permease		3456	2538
MSMEG_6051	"ABC transporter protein, integral membrane subunit; this gene contains a frame shift which is not the result of sequencing error; identified by match to protein family HMM PF00950"		3560	5364
MSMEG_0109	"NAD(P) transhydrogenase, beta subunit"	pntB	9211	19084
MSMEG_2129	hypothetical protein		2005	677
MSMEG_6065	ribosomal protein S18	rpsR	12579	5482
MSMEG_5945	conserved hypothetical protein		7026	7414
MSMEG_2610	cobalt transport protein ATP-binding subunit		11874	17471
At1g01220	At1g01220		4765	6143
MSMEG_5773	fatty acid desaturase		38330	40508
MSMEG_2785	putative conserved integral membrane protein		6402	10666
Obsolete	Obsolete		9220	15010
MSMEG_4895	hypothetical protein		5382	6218
Obsolete	Obsolete		21493	6638
Obsolete	Obsolete		22982	37276
MSMEG_6923	conserved hypothetical protein		8347	17911
MSMEG_4875	putative acyl-CoA dehydrogenase		14061	3776
MSMEG_1062	O-succinylbenzoic acid--CoA ligase		11165	17386
Obsolete	Obsolete		3493	4121
MSMEG_1876	LpqB protein		8126	16022
MSMEG_5989	hypothetical protein		30409	35550
MSMEG_5533	"4Fe-4S ferredoxin, iron-sulfur binding"		14059	5965
MSMEG_3474	probable conserved integral membrane protein		4584	5508
MSMEG_1959	putative membrane protein		8728	26249
MSMEG_0755	cobalt-zinc-cadmium resistance protein		5043	13912
MSMEG_5676	citrate synthase		10862	20641
MSMEG_2617	"cobyrinic Acid a,c-diamide synthase"	cobB	15857	16431
MSMEG_2295	"transcriptional regulator, TetR family protein"		8374	21536
MSMEG_3438	hypothetical protein		49728	10812
MSMEG_3073	"6,7-dimethyl-8-ribityllumazine synthase"	ribE	22994	26339
MSMEG_6940	methyltransferase GidB	gidB	6867	28843
At1g06190	At1g06190		2520	10124
MSMEG_0097	"oxidoreductase, zinc-binding dehydrogenase family protein"		8446	15374
MSMEG_6303	para-nitrobenzyl esterase		6689	7777
MSMEG_4140	GntR-family protein transcriptional regulator		10871	6140
MSMEG_3518	conserved hypothetical protein		16582	7950
MSMEG_5765	globin		30041	23527
MSMEG_6329	conserved hypothetical protein		17196	29432
MSMEG_1609	beta-phosphoglucomutase hydrolase; this gene contains a frame shift which is not the result of sequencing error; identified by match to protein family HMM PF00702; match to protein family HMM TIGR01509; match to protein family HMM TIGR02009		11654	7753
MSMEG_0133	ABC-transporter integral membrane protein		10941	14052
MSMEG_6904	myo-inositol-1-phosphate synthase		110400	103436
MSMEG_4087	major facilitator superfamily protein		9190	13248
MSMEG_2174	superfamily protein I DNA or RNA helicase		8832	18576
Empty	Empty		3515	6491
MSMEG_5934	conserved hypothetical protein		12237	11026
MSMEG_4975	flavin-nucleotide-binding protein		14880	19373
At1g03870	At1g03870		8913	5020
MSMEG_4996	"ABC transporter, permease protein OppC"	oppC	15466	14976
Obsolete	Obsolete		12851	15200
MSMEG_3957	conserved 13e12 repeat family protein		6827	6685
MSMEG_2399	uracil-DNA glycosylase	ung	29275	17234
MSMEG_0820	conserved hypothetical protein		14452	10660
MSMEG_0366	hypothetical protein		35877	43225
MSMEG_3497	"transcriptional regulator, ArsR family protein"		5871	11934
At1g05520	At1g05520		10106	4599
MSMEG_4008	"oxidoreductase, 2OG-Fe(II) oxygenase family protein"		6489	13407
MSMEG_4886	major facilitator family protein transporter		2641	3703
MSMEG_6285	DNA polymerase III gamma/tau subunit		14985	17770
MSMEG_5133	hypothetical protein		13499	5429
MSMEG_2688	antibiotic biosynthesis monooxygenase domain protein		19851	17407
MSMEG_0042	TetR-family protein transcriptional regulator		8181	8863
MSMEG_6777	probable enoyl-CoA hydratase		5823	7295
MSMEG_4860	"hydrolase, alpha/beta fold family protein, putative"		5593	4937
MSMEG_3598	periplasmic sugar-binding proteins		9013	12510
MSMEG_2597	aldehyde dehydrogenase		7282	5929
MSMEG_3003	aspartyl-tRNA synthetase	aspS	5759	7547
MSMEG_6362	quinone oxidoreductase		10372	12397
Obsolete	Obsolete		7468	5232
MSMEG_1635	nitroreductase family protein		41647	30866
MSMEG_4515	putative non-ribosomal peptide synthetase		3061	5299
MSMEG_6298	malyl-CoA lyase		5601	4572
Obsolete	Obsolete		6145	7103
MSMEG_5070	Trypsin		9507	9481
MSMEG_1075	naphthoate synthase	menB	8985	11516
MSMEG_4822	conserved domain protein		12246	4445
Obsolete	Obsolete		22926	19826
Obsolete	Obsolete		35686	33260
At1g01370	At1g01370		7759	6637
MSMEG_1354	conserved hypothetical protein; this gene contains a frame shift which is not the result of sequencing error		2158	12850
MSMEG_2573	conserved hypothetical protein		4550	7374
MSMEG_6788	dihydroxyacetone kinase		4902	7046
MSMEG_3794	hypothetical protein		265278	179870
MSMEG_1251	conserved hypothetical protein		7731	7910
MSMEG_3058	"lipoprotein, nlpa family protein"		7133	7555
MSMEG_2219	enoyl-CoA hydratase/isomerase family protein		3905	8201
MSMEG_1249	"ISMsm7, transposase orfB"		8313	9672
MSMEG_2987	conserved hypothetical protein; this gene contains a frame shift which is not the result of sequencing error		6793	10050
MSMEG_1553	"ethanolamine ammonia-lyase, large subunit"	eutB	4455	13496
MSMEG_2299	"ribonucleoside-diphosphate reductase, alpha subunit"		10656	12070
Empty	Empty		4540	6195
MSMEG_6166	hypothetical protein		29970	4420
MSMEG_6235	thiopurine S-methyltransferase (tpmt) superfamily protein		27063	22428
At1g01020	At1g01020		3217	3675
MSMEG_3620	conserved hypothetical protein		33244	39758
MSMEG_6038	pigment production hydroxylase		5345	15048
MSMEG_4334	flavoprotein		5263	3050
MSMEG_2296	secreted protein		3493	3697
MSMEG_4993	hypothetical protein		44107	11999
MSMEG_5203	"DoxX subfamily protein, putative"		14374	13271
MSMEG_5266	RDD family protein		10895	14229
At1g04680	At1g04680		8422	5007
MSMEG_5972	hypothetical protein		4223	3890
Obsolete	Obsolete		2898	4967
MSMEG_3973	N-methylhydantoinase		5655	8732
MSMEG_5073	"O-methyltransferase, family protein 3"		6982	15956
MSMEG_1076	conserved hypothetical protein		674119	187804
Obsolete	Obsolete		11175	16326
MSMEG_2609	"cobalt ABC transporter, permease protein CbiQ"	cbiQ	14059	28102
MSMEG_5478	"hydroxypyruvate isomerase, putative"		11268	5576
MSMEG_2746	conserved hypothetical alanine and leucine rich protein		16437	21185
MSMEG_0818	"transporter, major facilitator family protein"		12634	6765
MSMEG_0062	ftsk/spoiiie family protein		26835	19153
MSMEG_6231	conserved hypothetical protein		5789	14122
Obsolete	Obsolete		19615	7386
MSMEG_3714	conserved hypothetical protein		13769	5809
MSMEG_0370	conserved hypothetical protein		8760	11859
MSMEG_0748	"ATPase associated with various cellular activities, AAA_5"		7541	2042
MSMEG_1417	glyoxalase family protein		14534	18470
MSMEG_1824	"transcriptional regulator, LytR family protein"		10207	9482
MSMEG_2326	"ABC-type molybdenum transport system, ATPase component"		60886	113967
MSMEG_1933	hypothetical protein		41038	22184
MSMEG_2800	NADPH-dependent fmn reductase		20497	27029
MSMEG_4858	"transcriptional regulator, TetR family protein"		5003	5380
At1g06210	At1g06210		9402	6998
MSMEG_0512	BadF/BadG/BcrA/BcrD ATPase family protein		8617	2774
Obsolete	Obsolete		9291	30691
MSMEG_4228	cell division protein FtsW	ftsW	30457	10515
MSMEG_3719	sodium/calcium exchanger protein		18854	6331
Obsolete	Obsolete		18941	17021
MSMEG_0353	conserved hypothetical protein		8801	12853
MSMEG_3908	conserved hypothetical protein		10306	13299
MSMEG_3959	transcriptional regulator		6581	5382
MSMEG_3348	"bacterial extracellular solute-binding protein, family protein 7"		7095	4643
MSMEG_5848	amino acid permease-associated region		12067	10754
MSMEG_1878	S30AE family protein		46740	73899
Empty	Empty		8514	6171
MSMEG_1110	probable conserved transmembrane protein		16387	9490
MSMEG_5452	conserved hypothetical protein		16230	19178
At1g04670	At1g04670		9776	4885
MSMEG_5575	repressor		7985	11199
MSMEG_5331	UDP-glucoronosyl and UDP-glucosyl transferase family; this gene contains a frame shift which is not the result of sequencing error; identified by match to protein family HMM PF00201; match to protein family HMM PF04101		7100	13475
MSMEG_5492	acetyl-CoA carboxylase carboxyltransferase		14125	7402
MSMEG_4632	saccharopine dehydrogenase		16648	19177
Obsolete	Obsolete		22131	9648
MSMEG_1395	"lipoprotein, putative"		33269	34862
MSMEG_6215	conserved hypothetical protein		14447	10744
At1g03457	At1g03457		11188	8294
MSMEG_2247	dihydrokaempferol 4-reductase		9383	8049
MSMEG_0788	putative conserved membrane protein		5753	12731
Obsolete	Obsolete		9480	4867
Empty	Empty		5454	9232
Obsolete	Obsolete		44437	50455
MSMEG_0227	"transcriptional regulator, TetR family protein"		4847	9244
MSMEG_4440	glucose-1-dehydrogenase		5082	5559
Obsolete	Obsolete		20335	29978
MSMEG_5981	"glycosyl transferase, putative"		3493	2745
MSMEG_4590	nitrilotriacetate monooxygenase component A	ssuD	3493	1796
MSMEG_0799	hypothetical protein		5400	12405
MSMEG_6528	conserved hypothetical protein		3493	3943
MSMEG_3224	conserved hypothetical protein		10361	6249
MSMEG_4379	isochorismatase hydrolase		9950	8536
MSMEG_0321	transcriptional regulator		7075	10966
MSMEG_6722	conserved hypothetical protein		1590	6246
MSMEG_6177	galactonate dehydratase		1856	5657
MSMEG_6856	MmgE/PrpD family protein		3493	3193
MSMEG_3252	membrane protein		5024	2950
Obsolete	Obsolete		8528	3375
MSMEG_3171	conserved hypothetical protein		19109	17202
MSMEG_1217	ABC-type transport system ATP-binding protein I		5635	7429
At1g01500	At1g01500		10357	4752
Obsolete	Obsolete		3915	2538
MSMEG_0392	hypothetical glycosyl transferase		9480	11026
MSMEG_5008	"ABC transporter, ATP-binding protein"		2804	5290
MSMEG_5867	nuclear transport factor 2 (NTF2) domain superfamily protein		6600	7153
MSMEG_6920	hypothetical protein		27466	26526
MSMEG_4779	probable regulatory protein		7223	9138
Obsolete	Obsolete		1389	2213
MSMEG_3684	nuclear transport factor 2 (NTF2) domain family protein		4354	12676
MSMEG_1704	ABC transporter		11700	5434
MSMEG_5350	"PPE family protein, putative"		4889	6242
MSMEG_1815	hypothetical protein		3573	3756
Empty	Empty		6074	3166
MSMEG_3130	hypothetical protein		7321	4003
MSMEG_2438	tRNA (guanine-N1)-methyltransferase	trmD	6658	12477
At1g03660	At1g03660		2994	3362
MSMEG_2156	conserved hypothetical protein		4151	5494
MSMEG_0103	major facilitator family protein transporter		3493	3669
MSMEG_3244	hypothetical protein		13053	10446
MSMEG_4576	SpfH domain protein		3882	8764
Obsolete	Obsolete		14009	4898
MSMEG_0773	acetyltransferase		7065	10903
MSMEG_0895	"bacterial regulatory protein, GntR family protein"		11620	16850
At1g02970	At1g02970		7051	3898
MSMEG_0267	esterase		27635	6145
MSMEG_1152	citrate-proton symporter		7775	8686
Obsolete	Obsolete		7078	4491
Empty	Empty		2136	1853
MSMEG_2457	hypothetical protein		13362	8224
Obsolete	Obsolete		38863	14971
MSMEG_5495	enoyl-CoA hydratase		13330	8338
Obsolete	Obsolete		8412	5815
MSMEG_0331	"transcriptional regulator, LuxR family protein"		14449	11172
MSMEG_2303	integral membrane transporter		13562	25187
MSMEG_0706	4-carboxy-4-hydroxy-2-oxoadipate aldolase		6231	8418
MSMEG_6460	hypothetical protein		2187	4991
MSMEG_3695	conserved hypothetical protein		16116	8506
Obsolete	Obsolete		5770	11762
MSMEG_1642	"ABC transporter, ATP-binding protein"		11136	17741
MSMEG_4493	GTP-binding protein Era	era	7438	18050
MSMEG_2935	phosphatidylinositol alpha-mannosyltransferase		7583	11469
MSMEG_6491	aldehyde dehydrogenase		8547	5961
MSMEG_3135	hypothetical protein		10297	7143
MSMEG_4606	hypothetical protein		22359	8309
MSMEG_4612	conserved hypothetical protein; this gene contains a frame shift which is not the result of sequencing error; identified by match to protein family HMM PF04978		11233	15860
MSMEG_0735	putative transcriptional regulator		5007	9978
At1g01800	At1g01800		8666	3289
MSMEG_6878	inner-membrane translocator		11932	12870
MSMEG_6848	putative oxidoreductase		15776	8602
MSMEG_6553	ABC transporter ATP-binding protein		4953	8612
MSMEG_5793	hypothetical protein		44175	49816
MSMEG_3394	cupin domain protein		12813	13941
MSMEG_4029	conserved hypothetical protein		7454	23812
MSMEG_4850	short-chain dehydrogenase/reductase SDR		5413	7565
MSMEG_6187	endonuclease III	nth	16245	19404
MSMEG_2086	peptide chain release factor 2	prfB	13195	16551
MSMEG_0906	DNA-binding protein		7810	18997
MSMEG_1988	conserved hypothetical protein		20515	31030
MSMEG_4693	conserved hypothetical protein		49324	50514
MSMEG_2149	hypothetical protein		20019	9207
Obsolete	Obsolete		4863	8036
At1g03800	At1g03800		11393	4633
MSMEG_4937	"ATP synthase F1, gamma subunit"	atpG	13274	19881
MSMEG_6443	DNA polymerase IV	dinP	3225	5440
MSMEG_6430	hypothetical protein		14412	8531
MSMEG_4767	major facilitator superfamily protein permease		8296	21861
MSMEG_6762	transcriptional regulator		11239	17606
MSMEG_6101	2-amino-4-hydroxy-6- hydroxymethyldihydropteridine pyrophosphokinase	folK	8397	20819
MSMEG_0794	conserved hypothetical protein		13662	19655
At1g04850	At1g04850		8496	4762
MSMEG_0791	glycine oxidase ThiO	thiO	15323	16021
MSMEG_5816	conserved hypothetical protein		11595	14911
MSMEG_5640	"amylo-alpha-1,6-glucosidase"		18686	8190
Empty	Empty		5429	3970
Obsolete	Obsolete		7631	5868
MSMEG_6293	transcriptional regulatory protein		5086	9426
MSMEG_5316	"glutamine ABC transporter, ATP-binding protein"		8465	6932
MSMEG_2444	dienelactone hydrolase family protein		2945	15720
MSMEG_1214	oxidoreductase		5490	6686
MSMEG_1746	6-hydroxy-D-nicotine oxidase		6774	2898
MSMEG_0967	conserved hypothetical protein		7160	7811
MSMEG_4613	hypothetical protein		13862	3114
MSMEG_1256	hypothetical protein		7554	5810
MSMEG_1168	putative transcriptional regulator		5384	3515
MSMEG_3808	"excinuclease ABC, A subunit"	uvrA	40914	18076
Obsolete	Obsolete		5347	2131
MSMEG_0046	conserved hypothetical protein		2124	7236
MSMEG_5251	hypothetical protein		4607	1550
MSMEG_3362	enoyl-CoA hydratase		10777	4050
MSMEG_1915	"anti-sigma factor, family protein"		18503	17389
MSMEG_0186	MmpS2 protein		3336	3590
MSMEG_5746	gas vesicle protein		5953	2672
At1g01560	At1g01560		6849	5333
MSMEG_5436	4-diphosphocytidyl-2C-methyl-D-erythritol kinase	ispE	5215	10699
MSMEG_0030	serine/threonine protein kinase PknA	pknA	10593	18434
Obsolete	Obsolete		1409	862
MSMEG_6100	conserved hypothetical protein		7279	9395
MSMEG_5363	hypothetical protein		7193	7351
MSMEG_0574	putative ECF sigma factor RpoE1		7816	5918
MSMEG_0132	conserved hypothetical protein		6620	10616
MSMEG_1350	cyclopropane-fatty-acyl-phospholipid synthase 1		19944	25810
MSMEG_3374	conserved hypothetical protein		2403	5080
MSMEG_5870	sensor histidine kinase PhoR		64279	16433
MSMEG_1936	conserved hypothetical protein		23212	21236
Obsolete	Obsolete		14559	4892
MSMEG_5786	thiredoxin		9668	6844
MSMEG_2726	glutamate permease		26746	44972
At1g01380	At1g01380		11974	4684
MSMEG_1205	cyclopropane-fatty-acyl-phospholipid synthase 1		11415	21483
MSMEG_5470	molybdopterin biosynthesis protein MoeA 1		5793	11827
Obsolete	Obsolete		1196	2652
MSMEG_4701	single-strand binding protein		11688	10780
MSMEG_1462	ferredoxin		9697	5821
MSMEG_6428	conserved hypothetical protein		12873	22952
MSMEG_3251	branched-chain amino acid ABC transporter ATP-binding protein		9771	21625
At1g05700	At1g05700		5707	5263
MSMEG_2547	transcriptional regulator		3497	5119
MSMEG_0348	mce-family protein mce3c		9439	6408
MSMEG_3103	transketolase	tkt	19940	23367
Empty	Empty		3160	2444
MSMEG_1864	transposase		5200	10315
MSMEG_6167	bacterial type II secretion system protein F domain		8511	2398
MSMEG_2350	conserved hypothetical protein		9059	17720
MSMEG_3763	"ABC transporter efflux protein, DrrB family protein"		10481	7893
MSMEG_6938	ParB-like partition proteins		14400	24587
MSMEG_6307	glutamine-binding periplasmic protein/glutamine transport system permease protein		9560	19445
MSMEG_0913	methoxy mycolic acid synthase 1		79805	146466
Obsolete	Obsolete		10673	3504
MSMEG_1863	putative transposase		25755	19498
MSMEG_1914	"RNA polymerase sigma-70 factor, family protein"		18760	31926
MSMEG_6917	leucyl-tRNA synthetase	leuS	10955	21132
MSMEG_1826	"dTDP-RhA:a-D-GlcNAc-diphosphoryl polyprenol, a-3-L-rhamnosyl transferase"		5639	21041
MSMEG_6230	probable acyltransferase		11145	8166
MSMEG_5892	"alpha,alpha-trehalose-phosphate synthase (UDP-forming)"		50562	61572
MSMEG_3299	putative oxidoreductase; this gene contains a frame shift which is not the result of sequencing error		22717	8219
MSMEG_2763	conserved hypothetical protein		30577	48586
MSMEG_1165	conserved hypothetical protein		25008	29580
MSMEG_1119	"glutamine amidotransferase, class I"		2688	12433
At1g04540	At1g04540		2385	1543
MSMEG_6882	LysR-family protein transcriptional regulator		4021	6366
MSMEG_1148	mce related protein		3493	6555
MSMEG_4437	"cytochrome c oxidase, subunit I"	ctaD	14002	5769
MSMEG_5921	conserved hypothetical protein		8721	8556
Obsolete	Obsolete		10348	11080
MSMEG_4304	regulatory protein		8706	10561
MSMEG_0464	phosphomethylpyrimidine kinase		16863	19069
MSMEG_6720	epoxide hydrolase		13270	8720
MSMEG_6712	maleylacetate reductase		6407	5798
MSMEG_4913	LpqM protein		10864	11552
MSMEG_2154	conserved hypothetical protein		3493	7125
MSMEG_1790	conserved hypothetical protein		35725	7176
MSMEG_1446	NTP pyrophosphohydrolase		13237	9047
Obsolete	Obsolete		17181	13055
At1g03420	At1g03420		7407	4038
MSMEG_2818	"ISMsm1, transposase orfB"		7545	15041
MSMEG_2234	"acyl-CoA dehydrogenase, middle domain protein"		3493	11602
Obsolete	Obsolete		5921	9893
MSMEG_4943	conserved hypothetical protein		13444	19052
MSMEG_2806	two-component system response regulator		15304	8626
MSMEG_4708	putative methyltransferase		16456	9480
MSMEG_2696	putative conserved membrane alanine rich protein		27461	25888
At1g02010	At1g02010		11481	3198
MSMEG_0639	oligopeptide transport ATP-binding protein AppF		166848	160528
MSMEG_4837	amidohydrolase 2		7196	5247
MSMEG_4206	Molybdopterin oxidoreductase; this gene contains a frame shift which is not the result of sequencing error; identified by match to protein family HMM PF00384		13178	13385
Empty	Empty		4442	3401
MSMEG_3892	hypothetical protein		7215	6439
MSMEG_3436	conserved hypothetical protein		6823	10316
MSMEG_5953	hypothetical protein		4061	5625
MSMEG_3649	conserved hypothetical protein		9500	9388
MSMEG_6671	sulfate/thiosulfate import ATP-binding protein CysA		4159	3698
MSMEG_6146	"ISMsm3, transposase"		914	3410
MSMEG_2302	conserved hypothetical protein		2399	6402
MSMEG_0360	conserved hypothetical protein		27176	21573
MSMEG_4781	conserved hypothetical protein		8418	4792
MSMEG_1436	ribosomal protein L3	rplC	59393	40704
MSMEG_1327	"exodeoxyribonuclease V, beta subunit"	recB	4687	5742
MSMEG_4763	ABC transporter permease protein		5699	7970
MSMEG_5068	Mrp protein		10719	16955
Obsolete	Obsolete		7260	14051
MSMEG_3553	dihydropyrimidinase	hydA	2187	2306
MSMEG_3911	oxidoreductase		10738	13309
Obsolete	Obsolete		9479	7265
MSMEG_0388	Macrocin-O-methyltransferase	tylF	17608	24847
At1g01700	At1g01700		6380	2634
MSMEG_3119	"ABC transporter, ATP-binding subunit"		8259	11627
MSMEG_3404	HNH endonuclease domain protein		6681	9174
MSMEG_0692	conserved hypothetical protein		6265	8473
MSMEG_6279	recombination protein RecR	recR	32592	30831
Obsolete	Obsolete		12150	4736
MSMEG_0593	conserved hypothetical protein		3481	10779
MSMEG_1289	conserved hypothetical protein		6165	3046
MSMEG_1074	polysaccharide deacetylase		5774	8283
MSMEG_3259	acyl-CoA dehydrogenase		11631	12481
MSMEG_3587	D-serine/D-alanine/glycine transporter		3162	2444
MSMEG_2082	hypothetical protein		11486	10774
MSMEG_5081	conserved hypothetical protein		43538	38055
MSMEG_1201	hypothetical protein		5171	9178
MSMEG_0596	"bacterial regulatory protein, GntR family protein"		4949	6220
At1g04260	At1g04260		6736	3261
MSMEG_2036	"hydrolase, alpha/beta fold family protein"		5763	6668
MSMEG_2028	chloramphenicol resistance protein		3493	4391
MSMEG_5435	acyl-CoA synthase		29739	51544
MSMEG_4839	carboxymuconolactone decarboxylase		3493	2349
MSMEG_4616	acyl-CoA dehydrogenase family protein; this gene contains a frame shift which is not the result of sequencing error		7595	7200
MSMEG_0172	"probable conserved transmembrane protein, putative"		14845	28648
MSMEG_4709	enoyl-CoA hydratase		11720	18170
At1g06390	At1g06390		8778	5795
MSMEG_1207	"glycosyltransferase, group I"		5180	1838
Obsolete	Obsolete		1186	1988
MSMEG_2467	"transketolase, central region"		4535	3596
Empty	Empty		7242	3171
MSMEG_4237	probable conserved transmembrane protein		65372	84042
MSMEG_5469	"acetyltransferase, GNAT family protein"		7201	13519
MSMEG_1554	"ethanolamine ammonia-lyase, light chain"	eutC	10849	21454
MSMEG_6703	"N5,N10- methylenetetrahydromethanopterin reductase-related protein"		3493	2709
MSMEG_6256	aspartate-semialdehyde dehydrogenase	asd	27149	31929
MSMEG_3621	NADH dehydrogenase	ndh	64088	54319
MSMEG_2289	cytochrome p450		6802	19788
MSMEG_1339	ribosomal protein L33	rpmG	52119	63230
MSMEG_1340	conserved hypothetical protein		75093	92985
MSMEG_5645	conserved hypothetical protein		7223	11373
MSMEG_6892	replicative DNA helicase		12147	22971
MSMEG_2635	ABC transporter permease protein		6944	4651
MSMEG_2042	phosphotransferase enzyme family protein		11588	12374
MSMEG_6094	lysyl-tRNA synthetase	lysS	17993	16268
MSMEG_3466	hypothetical protein		14888	11288
MSMEG_5868	hypothetical protein		18100	49049
MSMEG_4558	conserved hypothetical protein		12654	27740
MSMEG_2546	"transcriptional Regulator, GntR family protein"		10423	16195
At1g01680	At1g01680		7794	7504
MSMEG_2105	ATP dependent DNA ligase		8973	11343
MSMEG_2380	sugar transporter family protein		18368	27790
MSMEG_6492	"GAF domain protein, putative"		10329	8836
MSMEG_6186	conserved hypothetical protein		13104	13986
Obsolete	Obsolete		14718	6947
MSMEG_1680	conserved hypothetical protein		276389	249087
MSMEG_3751	hemolysin A		13632	17368
MSMEG_1210	conserved hypothetical protein		14102	10626
MSMEG_4258	anthranilate phosphoribosyltransferase	trpD	22380	27241
MSMEG_1964	mitomycin radical oxidase		2779	7108
MSMEG_2324	hypothetical protein		6269	23474
MSMEG_3938	hypothetical protein		19017	5768
MSMEG_5777	transcription regulator		10929	12441
MSMEG_1938	conserved hypothetical protein		14309	14506
At1g05205	At1g05205		3100	3707
MSMEG_0095	methyltransferase		5781	18399
MSMEG_5443	dehydrogenase		8950	10051
MSMEG_2051	"NADH-quinone oxidoreductase, M subunit"	nuoM	6246	8300
MSMEG_5098	hypothetical protein		6090	3734
MSMEG_2768	OB-fold nucleic acid binding domain protein		32564	35694
MSMEG_6010	hypothetical protein		14826	9580
MSMEG_3215	"ABC-type molybdenum transport system, ATPase component/photorepair protein PhrA"		14469	14391
At1g04140	At1g04140		9845	4566
MSMEG_5767	conserved hypothetical protein		12623	12943
MSMEG_0933	conserved hypothetical protein		11902	16357
MSMEG_5537	conserved integral membrane protein		4513	17293
Empty	Empty		7645	3454
MSMEG_4429	hypothetical protein		11208	4491
MSMEG_0535	GntR-family protein transcriptional regulator		9583	3749
MSMEG_0600	dehydrogenase		31550	8033
MSMEG_5643	conserved hypothetical protein		3493	2208
MSMEG_5286	"dihydrodipicolinate reductase, N-terminus domain protein"	dapB	5676	8070
MSMEG_4876	acyl-CoA synthase		5712	2606
MSMEG_2332	amino acid carrier protein		141596	156069
Obsolete	Obsolete		11010	2929
MSMEG_5611	spore protein		9228	9439
MSMEG_2328	probable enoyl-CoA hydratase		16902	10028
MSMEG_2146	gp15 protein		5047	6031
MSMEG_2103	"5,10-methylenetetrahydromethanopterin reductase"		3493	4856
MSMEG_0671	S-(hydroxymethyl)glutathione dehydrogenase		68697	9015
Obsolete	Obsolete		4989	2707
MSMEG_3752	conserved hypothetical protein		22528	26855
MSMEG_0587	L-rhamnose 1-epimerase	rhaU	23863	23896
Obsolete	Obsolete		11768	12176
MSMEG_1115	menaquinone biosynthesis methyltransferase UbiE		5596	6323
At1g03905	At1g03905		25008	3584
MSMEG_4032	zinc-binding alcohol dehydrogenase		2774	3657
MSMEG_3054	phosphopantothenoylcysteine decarboxylase/phosphopantothenate--cysteine ligase	coaBC	14608	20406
MSMEG_2894	steroid monooxygenase		6061	2619
MSMEG_6498	hypothetical protein		2900	3679
MSMEG_3456	hydroxylaminobenzene mutase		8517	3123
MSMEG_3517	HAD-superfamily protein subfamily protein IB hydrolase		15203	13586
MSMEG_4859	"oxidoreductase, short chain dehydrogenase/reductase family protein"		4470	4457
MSMEG_2970	polysaccharide deacetylase		2738	2143
MSMEG_0248	conserved hypothetical protein		6327	9175
MSMEG_5559	metabolite/sugar transport protein		7136	5771
MSMEG_2256	conserved hypothetical protein		2313	2869
MSMEG_5052	DNA-binding protein		8635	9250
MSMEG_1668	pyridoxamine 5'-phosphate oxidase family protein		8636	6414
MSMEG_3157	conserved hypothetical protein		15905	13711
At1g04000	At1g04000		5473	5925
MSMEG_6801	"kinase, pfkB family protein"		8088	8923
MSMEG_0001	"DNA polymerase III, beta subunit"	dnaN	24106	30898
MSMEG_4357	"ABC transporter, ATP-binding protein"		7084	3764
MSMEG_5007	LprB protein		24445	27944
MSMEG_1755	"anti-sigm factor, ChrR"		9644	6854
MSMEG_1523	ribosomal protein S4	rpsD	110983	105718
MSMEG_0924	"hydrolase, carbon-nitrogen family protein"		8216	14903
At1g03830	At1g03830		3447	4578
MSMEG_1990	conserved hypothetical protein		7727	14814
MSMEG_1320	major facilitator superfamily protein MFS_1		3493	9054
MSMEG_4633	"peptidase S9, prolyl oligopeptidase"		9761	9420
Empty	Empty		7100	3179
MSMEG_0770	hypothetical protein		20340	26269
MSMEG_1430	"transcriptional regulator, TetR family protein"		10567	12011
MSMEG_4901	ribonuclease PH	rph	26497	29378
MSMEG_2270	hypothetical protein		3493	18311
MSMEG_2317	"alcohol dehydrogenase, zinc-containing"		52856	99218
MSMEG_3551	linalool 8-monooxygenase		12946	8659
MSMEG_2318	GTP cyclohydrolase II		38487	46000
Obsolete	Obsolete		39079	8409
MSMEG_5998	conserved hypothetical protein		34667	11709
MSMEG_2562	conserved hypothetical protein		2103	3309
MSMEG_0529	probable serine/threonine-protein kinase PknK		8604	7601
MSMEG_3998	MmsAB operon regulatory protein		27119	10891
MSMEG_5754	gp41 protein		14413	8560
MSMEG_0068	probable conserved transmembrane protein		26155	7897
MSMEG_3660	conserved hypothetical protein TIGR00026		20211	15311
MSMEG_0245	probable conserved transmembrane protein		5630	29426
MSMEG_3035	translation elongation factor P	efp	19209	26544
MSMEG_3567	enoyl-CoA hydratase		8067	18254
At1g04570	At1g04570		5781	6243
MSMEG_5454	"choloylglycine hydrolase, putative"		6221	15258
MSMEG_6172	hypothetical protein		10038	3436
Obsolete	Obsolete		14540	3808
MSMEG_6426	conserved hypothetical protein		31170	36631
MSMEG_5840	conserved hypothetical protein		16198	9069
MSMEG_4215	phosphoribosyltransferase		14311	17604
At1g04635	At1g04635		12308	7158
MSMEG_5430	retinol dehydrogenase 13		10185	14885
MSMEG_1925	isochorismate synthase DhbC		2985	13401
MSMEG_1477	major facilitator superfamily protein		70018	19508
MSMEG_1909	putative HTH-type transcriptional regulator YnfL		9585	8519
MSMEG_2642	conserved hypothetical protein		15565	10112
MSMEG_5718	"transcriptional regulator, TetR family protein"		22396	8906
MSMEG_2770	probable conserved integral membrane alanine and leucine rich protein		24998	21926
At1g01670	At1g01670		14094	6048
MSMEG_1388	enoyl-CoA hydratase		7979	11806
MSMEG_3040	beta-lactamase		9067	12083
MSMEG_6134	NADP-dependent fatty aldehyde dehydrogenase		8560	11164
MSMEG_4662	deoxyribose-phosphate aldolase superfamily protein		12329	4743
Obsolete	Obsolete		12177	11997
MSMEG_2417	conserved hypothetical protein		48306	26226
MSMEG_2845	ABC transporter permease protein		4468	4950
MSMEG_3238	3-mercaptopyruvate sulfurtransferase		16910	19535
MSMEG_4908	endo-type 6-aminohexanoate oligomer hydrolase		15346	12597
MSMEG_5247	PhoH family protein		44164	57548
MSMEG_3061	primosomal protein N'	priA	3214	11488
Empty	Empty		4304	3799
Obsolete	Obsolete		10601	4820
MSMEG_3447	two-component system response regulator		2549	1223
MSMEG_6828	transcriptional regulator		2133	5176
MSMEG_2185	conserved hypothetical protein		10697	173489
MSMEG_1144	virulence factor Mce family protein		3113	5228
MSMEG_1908	"benzoate 1,2-dioxygenase alpha subunit"		1722	1501
MSMEG_0852	CBS domain protein		4618	9880
MSMEG_2730	conserved hypothetical protein; this gene contains a frame shift which is not the result of sequencing error		15914	7361
MSMEG_6760	conserved hypothetical protein		9464	14647
MSMEG_4169	3-oxoacyl-[acyl-carrier-protein] reductase		5296	3062
At1g04890	At1g04890		11028	4836
Obsolete	Obsolete		1999	3113
MSMEG_4307	conserved hypothetical protein		6702	6427
MSMEG_6656	conserved hypothetical protein		7734	10924
MSMEG_3282	hypothetical protein		5088	5742
MSMEG_6447	hypothetical protein		18320	21457
MSMEG_1078	hydrolase		13579	9679
MSMEG_3629	conserved hypothetical protein		7703	8105
MSMEG_5248	acyl-[ACP] desaturase		12150	13393
Obsolete	Obsolete		2013	1899
MSMEG_5446	"para-aminobenzoate synthase, component I"	pabB	3652	8550
MSMEG_0695	isoniazid inductible protein IniA		1962	8505
MSMEG_0547	"ISMsm5, transposase"		13399	20197
Obsolete	Obsolete		137072	81467
MSMEG_6300	"transcriptional regulator, GntR family protein"		8613	11129
At1g02490	At1g02490		6932	3422
Obsolete	Obsolete		3769	6360
MSMEG_6542	B12 binding domain protein		22162	9544
MSMEG_2252	flavin-type hydroxylase		3144	2439
MSMEG_2151	"transposase IstA protein, putative"		1862	2086
MSMEG_4479	conserved hypothetical protein		15194	8020
MSMEG_2504	3-isopropylmalate dehydratase small subunit		4836	9457
MSMEG_5329	conserved hypothetical protein		11561	13342
At1g01930	At1g01930		5064	5247
MSMEG_4060	aspartate aminotransferase; this gene contains a frame shift which is not the result of sequencing error; identified by match to protein family HMM PF00155		7915	6389
MSMEG_2493	"aminotransferase, class I and II family protein"		1016	5806
MSMEG_5400	dehydrogenase		16653	6640
MSMEG_4594	hypothetical protein		2545	5294
MSMEG_1521	ribosomal protein S13p/S18e	rpsM	91544	87694
MSMEG_3613	conserved hypothetical protein		8237	6692
MSMEG_6208	palmitoyl-CoA hydrolase		3463	8660
MSMEG_0113	taurine transport system permease protein TauC		4334	7977
MSMEG_3464	alcohol dehydrogenase		1840	6430
MSMEG_1535	conserved hypothetical protein		1930	3339
MSMEG_0590	rhamnulose-1-phosphate aldolase/alcohol dehydrogenase	rhaD	4330	5435
Empty	Empty		6738	4924
MSMEG_1601	conserved hypothetical protein		55667	63407
MSMEG_5336	amidate substrates transporter protein		1676	6294
Obsolete	Obsolete		2787	4956
MSMEG_3058	"lipoprotein, nlpa family protein"		10430	6191
MSMEG_2799	phospho-2-dehydro-3-deoxyheptonate aldolase		7355	38856
MSMEG_2151	"transposase IstA protein, putative"		40049	13723
MSMEG_0727	hypothetical protein		24971	10934
Obsolete	Obsolete		16566	8474
MSMEG_3254	"RDD family protein, putative"		352251	95852
MSMEG_5312	ABC-type multidrug transport system ATPase component		15108	11857
At1g06270	At1g06270		4932	2860
MSMEG_5841	phosphoribosylaminoimidazole-succinocarboxamide synthase	purC	17236	20135
MSMEG_4641	salicylate hydroxylase		7965	6674
MSMEG_4038	vanillin dehydrogenase		15545	8225
MSMEG_0803	hypothetical protein		34660	35576
MSMEG_0151	PntAB protein		3493	9248
Obsolete	Obsolete		7875	7903
MSMEG_5616	glyoxalase/bleomycin resistance protein/dioxygenase		20626	8783
MSMEG_0949	"HAD-superfamily protein subfamily protein IB hydrolase, TIGR01490"		67491	14617
MSMEG_4138	aliphatic nitrilase		16891	11111
MSMEG_4046	L-carnitine dehydratase/bile acid-inducible protein F		19732	8780
MSMEG_4019	AMP-dependent synthetase and ligase		20482	9047
MSMEG_5812	carveol dehydrogenase		12967	10127
MSMEG_0324	conserved hypothetical protein		11592	4900
MSMEG_5361	hypothetical protein		5633	3996
At1g05770	At1g05770		7214	5628
MSMEG_3651	membrane associated protein		13994	17510
MSMEG_5308	conserved hypothetical protein		23076	18577
MSMEG_5576	D-mannonate oxidoreductase		6752	16640
MSMEG_2040	hypothetical protein		3820	8962
Obsolete	Obsolete		19293	11546
MSMEG_3063	LemA protein		10926	13337
MSMEG_6006	conserved hypothetical protein		17211	8116
At1g03740	At1g03740		11307	4686
MSMEG_4888	"periplasmic binding proteins and sugar binding domain of the LacI family protein, putative"		9268	11096
MSMEG_2909	starvation-sensing protein RspA		8589	4486
Obsolete	Obsolete		3493	3554
MSMEG_4807	amidohydrolase family protein		11518	8330
MSMEG_3333	"putative fatty acid desaturase, authentic frameshift; this gene contains a frame shift which is not the result of sequencing error"		12955	15030
MSMEG_2957	conserved hypothetical protein		9037	6815
MSMEG_6314	haloalkane dehalogenase 1		9004	6227
MSMEG_3287	"hydrolase, alpha/beta fold family protein"		12249	19640
MSMEG_4530	"sulfate ABC transporter, ATP-binding protein"	cysA	15180	15139
MSMEG_0782	aminotransferase class-III		3831	14665
MSMEG_0206	acyltransferase 3		5302	3953
Empty	Empty		4085	2618
MSMEG_4313	glyoxalase/bleomycin resistance protein/dioxygenase		17732	14897
MSMEG_5040	"transcriptional regulator, TetR family protein"		6258	4203
MSMEG_0225	MmpL4 protein		12041	16098
MSMEG_4588	"ABC nitrate/sulfonate/bicarbonate family protein transporter, inner membrane subunit"		4629	6423
MSMEG_3194	biotin synthase	bioB	21632	28075
MSMEG_4495	CBS domain protein		10278	9687
MSMEG_0995	"glycosyl transferase, family protein 2"		9387	11845
MSMEG_5890	conserved hypothetical protein		114723	99250
MSMEG_4593	acyl-CoA dehydrogenase		8030	4328
MSMEG_4260	cytochrome c oxidase subunit 3		121411	100207
At1g01190	At1g01190		6953	5481
Obsolete	Obsolete		14232	17739
MSMEG_1679	AmiB		102898	87610
MSMEG_1306	aldehyde dehydrogenase (NAD) family protein		3493	3838
MSMEG_3411	MOSC domain protein		11336	13154
MSMEG_6066	30S ribosomal protein S14		5199	4352
Obsolete	Obsolete		5779	3691
MSMEG_3396	"transcriptional regulator, IclR family protein"		8193	6484
MSMEG_1303	putative transcriptional regulator		6627	5446
Obsolete	Obsolete		5375	6749
Obsolete	Obsolete		3311	2980
MSMEG_0184	transferase		4529	5920
MSMEG_6164	conserved hypothetical protein		5897	6765
MSMEG_2743	"transcriptional regulator, NrdR family protein"	nrdR	13729	13917
Obsolete	Obsolete		4923	8354
At1g06280	At1g06280		9156	4123
MSMEG_5146	binding protein dependent transport protein		2166	2686
MSMEG_6942	membrane protein OxaA		3158	9382
MSMEG_1796	membrane protein		1527	2045
MSMEG_1956	hypothetical protein		3493	13637
MSMEG_5904	conserved domain protein		15885	11742
Obsolete	Obsolete		10461	3163
MSMEG_0775	metallo-beta-lactamase superfamily protein		7533	16398
At1g04790	At1g04790		9068	3501
MSMEG_6798	ribose operon repressor	rbsR	5152	9043
MSMEG_1839	alkane 1-monooxygenase		3086	5363
MSMEG_3942	conserved hypothetical protein		2131	4452
MSMEG_4747	hypothetical protein		6329	4414
MSMEG_0071	conserved hypothetical protein		15805	14629
MSMEG_6104	GTP cyclohydrolase I	folE	11003	16400
MSMEG_6519	pyridoxamine 5'-phosphate oxidase family protein		3130	9281
MSMEG_3301	conserved hypothetical protein		6950	4778
MSMEG_5734	alpha-methylacyl-CoA racemase		5475	9173
MSMEG_2012	histidinol dehydrogenase	hisD	2807	3951
MSMEG_5963	"glycosyl transferase, family protein 2"		8841	6759
Empty	Empty		6123	6609
MSMEG_0754	conserved hypothetical protein		24419	15633
MSMEG_6741	antar domain protein		11996	11899
MSMEG_0161	"formate dehydrogenase, alpha subunit"		2169	1154
MSMEG_0391	Rmt3 protein		31067	38731
MSMEG_4657	ABC transporter membrane protein		16299	15557
MSMEG_4446	dihydrolipoamide dehydrogenase; this gene contains a premature stop which is not the result of sequencing error; identified by match to protein family HMM PF00070; match to protein family HMM PF02852; match to protein family HMM PF07992; match to protein family HMM TIGR01350	lpdA	80431	18194
MSMEG_0938	conserved hypothetical protein		20482	35621
Obsolete	Obsolete		31003	7080
MSMEG_6438	hypothetical protein		19916	24114
MSMEG_4317	conserved hypothetical protein		4897	6532
At1g03350	At1g03350		2645	2385
MSMEG_4459	agmatinase	speB	26485	23708
MSMEG_4166	acyl-CoA dehydrogenase		7450	12909
MSMEG_4573	competence protein		10994	9642
MSMEG_3334	hypothetical protein		7342	6161
Obsolete	Obsolete		21469	8378
Obsolete	Obsolete		25708	34410
MSMEG_6923	conserved hypothetical protein		8458	17081
MSMEG_4875	putative acyl-CoA dehydrogenase		13264	3717
MSMEG_1062	O-succinylbenzoic acid--CoA ligase		19679	17655
Obsolete	Obsolete		3493	5092
MSMEG_1876	LpqB protein		13559	6530
MSMEG_5989	hypothetical protein		42410	34519
MSMEG_1079	hypothetical protein		28301	9061
MSMEG_3739	cytidylate kinase	cmk	14261	20765
At1g03120	At1g03120		10621	6015
MSMEG_4139	major facilitator superfamily MFS_1; this gene contains a frame shift which is not the result of sequencing error		2562	9863
Obsolete	Obsolete		9541	5926
MSMEG_2915	sensor histidine kinase		5148	8108
MSMEG_2220	enoyl-CoA hydratase/isomerase		8385	8728
Obsolete	Obsolete		16647	4039
MSMEG_4678	hypothetical protein		12643	15596
Obsolete	Obsolete		9988	6601
At1g04650	At1g04650		10882	6061
Obsolete	Obsolete		13639	20543
MSMEG_0929	ErfK/YbiS/YcfS/YnhG family protein		18466	24694
MSMEG_5119	1-pyrroline-5-carboxylate dehydrogenase	pruA	8132	5565
MSMEG_4985	carbonic anhydrase		18718	30261
MSMEG_5765	globin		25091	16141
MSMEG_6329	conserved hypothetical protein		19079	22861
MSMEG_1609	beta-phosphoglucomutase hydrolase; this gene contains a frame shift which is not the result of sequencing error; identified by match to protein family HMM PF00702; match to protein family HMM TIGR01509; match to protein family HMM TIGR02009		11445	9343
MSMEG_0133	ABC-transporter integral membrane protein		10500	14503
MSMEG_6904	myo-inositol-1-phosphate synthase		104691	100845
MSMEG_4087	major facilitator superfamily protein		10212	13191
MSMEG_2174	superfamily protein I DNA or RNA helicase		11205	16915
Empty	Empty		8821	4629
MSMEG_5876	H-N-H endonuclease F-TflIV		10397	7081
MSMEG_0760	thioesterase family protein		9649	13547
MSMEG_0228	adenylate and Guanylate cyclase catalytic domain protein		4118	5551
MSMEG_4034	NAD dependent epimerase/dehydratase family protein		7007	7978
MSMEG_0108	acyl-CoA dehydrogenase		4559	10412
Obsolete	Obsolete		3493	4950
MSMEG_2311	conserved hypothetical protein		2957	11418
MSMEG_5489	ribosomal protein L32	rpmF	61252	46343
MSMEG_2851	conserved hypothetical protein		8627	5277
MSMEG_6277	cobyric acid synthase		5203	14196
At1g03610	At1g03610		3510	6718
Obsolete	Obsolete		4842	2580
Obsolete	Obsolete		20973	31191
MSMEG_0266	arginine decarboxylase		18070	4162
MSMEG_3627	"urease, gamma subunit"	ureA	34429	50523
MSMEG_2688	antibiotic biosynthesis monooxygenase domain protein		19094	17581
MSMEG_0042	TetR-family protein transcriptional regulator		8485	7806
MSMEG_6777	probable enoyl-CoA hydratase		2111	3706
MSMEG_4860	"hydrolase, alpha/beta fold family protein, putative"		2112	1688
MSMEG_3598	periplasmic sugar-binding proteins		9735	8473
MSMEG_2597	aldehyde dehydrogenase		5009	3829
MSMEG_3003	aspartyl-tRNA synthetase	aspS	5546	7324
MSMEG_6362	quinone oxidoreductase		14524	13703
Obsolete	Obsolete		14101	5397
MSMEG_5808	binding-protein-dependent transport systems inner membrane component		6298	3170
At1g03600	At1g03600		8214	5371
MSMEG_0517	sugar binding-protein dependent transporter system permease		6910	5078
MSMEG_6051	"ABC transporter protein, integral membrane subunit; this gene contains a frame shift which is not the result of sequencing error; identified by match to protein family HMM PF00950"		3845	6470
MSMEG_0109	"NAD(P) transhydrogenase, beta subunit"	pntB	9809	15093
MSMEG_2129	hypothetical protein		2717	1362
MSMEG_6065	ribosomal protein S18	rpsR	14466	3895
MSMEG_5945	conserved hypothetical protein		8712	7458
MSMEG_2610	cobalt transport protein ATP-binding subunit		14635	18007
At1g01220	At1g01220		11785	3125
MSMEG_5773	fatty acid desaturase		37649	36570
MSMEG_2785	putative conserved integral membrane protein		6190	10980
Obsolete	Obsolete		8352	15662
MSMEG_4895	hypothetical protein		4574	3525
MSMEG_1251	conserved hypothetical protein		9395	5724
MSMEG_3058	"lipoprotein, nlpa family protein"		7687	5919
MSMEG_2219	enoyl-CoA hydratase/isomerase family protein		2348	9042
MSMEG_1249	"ISMsm7, transposase orfB"		7586	9533
MSMEG_2987	conserved hypothetical protein; this gene contains a frame shift which is not the result of sequencing error		4421	4567
MSMEG_1553	"ethanolamine ammonia-lyase, large subunit"	eutB	2819	18823
MSMEG_2299	"ribonucleoside-diphosphate reductase, alpha subunit"		11259	11736
Empty	Empty		7899	3130
MSMEG_5533	"4Fe-4S ferredoxin, iron-sulfur binding"		7510	5921
MSMEG_3474	probable conserved integral membrane protein		9740	7092
MSMEG_1959	putative membrane protein		15008	25140
MSMEG_0755	cobalt-zinc-cadmium resistance protein		7941	15093
MSMEG_5676	citrate synthase		11590	19522
MSMEG_2617	"cobyrinic Acid a,c-diamide synthase"	cobB	22769	14194
MSMEG_2295	"transcriptional regulator, TetR family protein"		10298	19272
MSMEG_3438	hypothetical protein		53238	8991
MSMEG_3073	"6,7-dimethyl-8-ribityllumazine synthase"	ribE	22782	26752
MSMEG_6940	methyltransferase GidB	gidB	10278	24579
At1g06190	At1g06190		22326	15774
MSMEG_0097	"oxidoreductase, zinc-binding dehydrogenase family protein"		14669	13873
MSMEG_6303	para-nitrobenzyl esterase		10335	10324
MSMEG_4140	GntR-family protein transcriptional regulator		12804	3447
MSMEG_3518	conserved hypothetical protein		18377	9079
MSMEG_1076	conserved hypothetical protein		825043	278702
Obsolete	Obsolete		13004	15390
MSMEG_2609	"cobalt ABC transporter, permease protein CbiQ"	cbiQ	17070	24362
MSMEG_5478	"hydroxypyruvate isomerase, putative"		8000	8553
MSMEG_2746	conserved hypothetical alanine and leucine rich protein		20569	18804
MSMEG_0818	"transporter, major facilitator family protein"		7135	3932
MSMEG_0062	ftsk/spoiiie family protein		24844	19034
MSMEG_6231	conserved hypothetical protein		10555	12448
MSMEG_5934	conserved hypothetical protein		19173	8396
MSMEG_4975	flavin-nucleotide-binding protein		14922	19371
At1g03870	At1g03870		6212	3017
MSMEG_4996	"ABC transporter, permease protein OppC"	oppC	14277	16106
Obsolete	Obsolete		15085	13105
MSMEG_3957	conserved 13e12 repeat family protein		5971	4133
MSMEG_2399	uracil-DNA glycosylase	ung	16671	18410
MSMEG_0820	conserved hypothetical protein		12468	6539
MSMEG_0366	hypothetical protein		35864	48646
MSMEG_3497	"transcriptional regulator, ArsR family protein"		8524	10074
At1g05520	At1g05520		6769	8114
MSMEG_4008	"oxidoreductase, 2OG-Fe(II) oxygenase family protein"		7066	13959
MSMEG_4886	major facilitator family protein transporter		2815	3808
MSMEG_6285	DNA polymerase III gamma/tau subunit		16396	16033
MSMEG_5133	hypothetical protein		10514	9417
Obsolete	Obsolete		23056	15322
MSMEG_0353	conserved hypothetical protein		11874	7948
MSMEG_3908	conserved hypothetical protein		11707	16622
MSMEG_3959	transcriptional regulator		4567	5230
MSMEG_3348	"bacterial extracellular solute-binding protein, family protein 7"		11049	6246
MSMEG_5848	amino acid permease-associated region		8460	10250
MSMEG_1878	S30AE family protein		51098	78215
Empty	Empty		939	3970
Obsolete	Obsolete		8932	4911
MSMEG_1635	nitroreductase family protein		25964	24658
MSMEG_4515	putative non-ribosomal peptide synthetase		2969	3054
MSMEG_6298	malyl-CoA lyase		5419	2834
Obsolete	Obsolete		8388	5482
MSMEG_5070	Trypsin		8331	10229
MSMEG_1075	naphthoate synthase	menB	10731	11254
MSMEG_4822	conserved domain protein		11895	4139
Obsolete	Obsolete		25087	20083
Obsolete	Obsolete		40592	34193
At1g01370	At1g01370		6509	3962
MSMEG_1354	conserved hypothetical protein; this gene contains a frame shift which is not the result of sequencing error		7632	7487
MSMEG_2573	conserved hypothetical protein		3493	7706
MSMEG_6788	dihydroxyacetone kinase		7555	6841
MSMEG_3794	hypothetical protein		256784	176745
Obsolete	Obsolete		43694	49160
MSMEG_0227	"transcriptional regulator, TetR family protein"		9358	7121
MSMEG_4440	glucose-1-dehydrogenase		3493	2597
Obsolete	Obsolete		23769	31621
MSMEG_5981	"glycosyl transferase, putative"		3493	1671
MSMEG_4590	nitrilotriacetate monooxygenase component A	ssuD	1916	3667
MSMEG_0799	hypothetical protein		6247	11809
MSMEG_6528	conserved hypothetical protein		3153	3269
MSMEG_6166	hypothetical protein		33873	3946
MSMEG_6235	thiopurine S-methyltransferase (tpmt) superfamily protein		27952	25653
At1g01020	At1g01020		4884	3675
MSMEG_3620	conserved hypothetical protein		37618	41908
MSMEG_6038	pigment production hydroxylase		8892	11533
MSMEG_4334	flavoprotein		10604	6041
MSMEG_2296	secreted protein		5775	9276
MSMEG_4993	hypothetical protein		43669	11466
MSMEG_5203	"DoxX subfamily protein, putative"		8564	14906
MSMEG_5266	RDD family protein		13411	14087
At1g04680	At1g04680		8381	4611
MSMEG_5972	hypothetical protein		6481	5735
Obsolete	Obsolete		4058	6982
MSMEG_3973	N-methylhydantoinase		7241	5600
MSMEG_5073	"O-methyltransferase, family protein 3"		7324	14202
MSMEG_6920	hypothetical protein		28015	26541
MSMEG_4779	probable regulatory protein		9399	9662
Obsolete	Obsolete		3407	2522
MSMEG_3684	nuclear transport factor 2 (NTF2) domain family protein		8438	8685
MSMEG_1704	ABC transporter		10761	6829
MSMEG_5350	"PPE family protein, putative"		1855	4329
MSMEG_1815	hypothetical protein		2012	3187
Empty	Empty		6845	5398
Obsolete	Obsolete		19819	7794
MSMEG_3714	conserved hypothetical protein		25366	4452
MSMEG_0370	conserved hypothetical protein		11033	13915
MSMEG_0748	"ATPase associated with various cellular activities, AAA_5"		17004	11944
MSMEG_1417	glyoxalase family protein		16964	17458
MSMEG_1824	"transcriptional regulator, LytR family protein"		15071	10379
MSMEG_2326	"ABC-type molybdenum transport system, ATPase component"		63163	115456
MSMEG_1933	hypothetical protein		42827	17972
MSMEG_2800	NADPH-dependent fmn reductase		17726	38694
MSMEG_4858	"transcriptional regulator, TetR family protein"		41011	10237
At1g06210	At1g06210		11478	10169
MSMEG_0512	BadF/BadG/BcrA/BcrD ATPase family protein		24409	8318
Obsolete	Obsolete		10061	25686
MSMEG_4228	cell division protein FtsW	ftsW	32644	12216
MSMEG_3719	sodium/calcium exchanger protein		32856	10214
MSMEG_2457	hypothetical protein		42057	11601
Obsolete	Obsolete		30672	14199
MSMEG_5495	enoyl-CoA hydratase		11423	3686
Obsolete	Obsolete		14367	8204
MSMEG_0331	"transcriptional regulator, LuxR family protein"		9580	6975
MSMEG_2303	integral membrane transporter		15123	21884
MSMEG_0706	4-carboxy-4-hydroxy-2-oxoadipate aldolase		13536	5787
MSMEG_6460	hypothetical protein		6258	7345
MSMEG_1110	probable conserved transmembrane protein		13943	11146
MSMEG_5452	conserved hypothetical protein		16354	20213
At1g04670	At1g04670		6558	8436
MSMEG_5575	repressor		7072	11783
MSMEG_5331	UDP-glucoronosyl and UDP-glucosyl transferase family; this gene contains a frame shift which is not the result of sequencing error; identified by match to protein family HMM PF00201; match to protein family HMM PF04101		5531	12314
MSMEG_5492	acetyl-CoA carboxylase carboxyltransferase		11263	8926
MSMEG_4632	saccharopine dehydrogenase		15286	18749
Obsolete	Obsolete		17959	11004
MSMEG_1395	"lipoprotein, putative"		29736	37374
MSMEG_6215	conserved hypothetical protein		12338	11749
At1g03457	At1g03457		15060	5393
MSMEG_2247	dihydrokaempferol 4-reductase		8265	13662
MSMEG_0788	putative conserved membrane protein		4846	11667
Obsolete	Obsolete		8977	11551
Empty	Empty		5220	4344
MSMEG_3394	cupin domain protein		20923	13903
MSMEG_4029	conserved hypothetical protein		7749	6967
MSMEG_4850	short-chain dehydrogenase/reductase SDR		10365	5746
MSMEG_6187	endonuclease III	nth	21367	16866
MSMEG_2086	peptide chain release factor 2	prfB	19227	15817
MSMEG_0906	DNA-binding protein		5761	10960
MSMEG_1988	conserved hypothetical protein		14047	32806
Empty	Empty		6482	4359
MSMEG_3224	conserved hypothetical protein		13318	6733
MSMEG_4379	isochorismatase hydrolase		10252	7395
MSMEG_0321	transcriptional regulator		7410	12337
MSMEG_6722	conserved hypothetical protein		7323	8401
MSMEG_6177	galactonate dehydratase		3493	4428
MSMEG_6856	MmgE/PrpD family protein		4720	3271
MSMEG_3252	membrane protein		3493	5160
Obsolete	Obsolete		9526	3477
MSMEG_3171	conserved hypothetical protein		20614	18325
MSMEG_1217	ABC-type transport system ATP-binding protein I		5419	6688
At1g01500	At1g01500		7295	2707
Obsolete	Obsolete		3919	4620
MSMEG_0392	hypothetical glycosyl transferase		6770	13183
MSMEG_5008	"ABC transporter, ATP-binding protein"		5858	3689
MSMEG_5867	nuclear transport factor 2 (NTF2) domain superfamily protein		10344	7631
Obsolete	Obsolete		6281	5900
MSMEG_6293	transcriptional regulatory protein		8076	7203
MSMEG_5316	"glutamine ABC transporter, ATP-binding protein"		7057	6729
MSMEG_2444	dienelactone hydrolase family protein		3633	9509
MSMEG_1214	oxidoreductase		6152	1604
MSMEG_1746	6-hydroxy-D-nicotine oxidase		4176	1130
MSMEG_0967	conserved hypothetical protein		8408	6992
Empty	Empty		4291	1417
MSMEG_3130	hypothetical protein		7461	4464
MSMEG_2438	tRNA (guanine-N1)-methyltransferase	trmD	6476	13141
At1g03660	At1g03660		2787	4101
MSMEG_2156	conserved hypothetical protein		4563	5354
MSMEG_0103	major facilitator family protein transporter		3493	2349
MSMEG_3244	hypothetical protein		7553	8971
MSMEG_4576	SpfH domain protein		7418	8891
Obsolete	Obsolete		18272	6572
MSMEG_0773	acetyltransferase		9282	3837
MSMEG_0895	"bacterial regulatory protein, GntR family protein"		15290	17460
At1g02970	At1g02970		8549	4188
MSMEG_0267	esterase		31279	4415
MSMEG_1152	citrate-proton symporter		7681	6650
Obsolete	Obsolete		6814	3928
Empty	Empty		7266	3169
MSMEG_5363	hypothetical protein		11100	8696
MSMEG_0574	putative ECF sigma factor RpoE1		8075	4958
MSMEG_0132	conserved hypothetical protein		8036	11253
MSMEG_1350	cyclopropane-fatty-acyl-phospholipid synthase 1		25648	24483
MSMEG_3374	conserved hypothetical protein		4122	5416
MSMEG_5870	sensor histidine kinase PhoR		9051	9160
MSMEG_1936	conserved hypothetical protein		32993	22503
Empty	Empty		5754	2740
MSMEG_3695	conserved hypothetical protein		29007	7575
Obsolete	Obsolete		9999	9795
MSMEG_1642	"ABC transporter, ATP-binding protein"		13521	23685
MSMEG_4493	GTP-binding protein Era	era	18540	23779
MSMEG_2935	phosphatidylinositol alpha-mannosyltransferase		19502	10260
MSMEG_6491	aldehyde dehydrogenase		9268	7530
MSMEG_3135	hypothetical protein		14420	11050
MSMEG_4606	hypothetical protein		29958	6322
MSMEG_4612	conserved hypothetical protein; this gene contains a frame shift which is not the result of sequencing error; identified by match to protein family HMM PF04978		15099	14565
MSMEG_0735	putative transcriptional regulator		4340	6186
At1g01800	At1g01800		6778	6761
MSMEG_6878	inner-membrane translocator		12985	8813
MSMEG_6848	putative oxidoreductase		76573	10547
MSMEG_6553	ABC transporter ATP-binding protein		12326	11141
MSMEG_5793	hypothetical protein		43123	48656
MSMEG_1864	transposase		1764	9011
MSMEG_6167	bacterial type II secretion system protein F domain		9920	6078
MSMEG_2350	conserved hypothetical protein		10307	14292
MSMEG_3763	"ABC transporter efflux protein, DrrB family protein"		12250	8785
MSMEG_6938	ParB-like partition proteins		21673	24703
MSMEG_6307	glutamine-binding periplasmic protein/glutamine transport system permease protein		14833	13285
MSMEG_0913	methoxy mycolic acid synthase 1		83268	147390
Empty	Empty		4900	2855
MSMEG_5864	cytochrome P450 51		11870	6539
MSMEG_5028	HIT family protein		17806	17066
MSMEG_5955	"protein-tyrosine kinase, putative"		10830	9708
Empty	Empty		5750	7447
MSMEG_6629	"malonate decarboxylase, epsilon subunit"	mdcH	6396	3408
MSMEG_5019	regulatory protein		6963	9263
MSMEG_4570	conserved hypothetical protein		12047	16159
MSMEG_4137	hypothetical protein		5271	10437
MSMEG_1550	PduH protein		18678	8474
MSMEG_2660	"transcriptional regulator, AsnC family protein"		13176	9577
MSMEG_3919	hypothetical protein		9341	6432
At1g04970	At1g04970		8415	7325
Obsolete	Obsolete		3263	2466
MSMEG_0810	putative pyrimidine permease RutG		8159	23013
Obsolete	Obsolete		5018	6071
Empty	Empty		6174	3370
MSMEG_2158	hypothetical protein		15828	7760
MSMEG_3071	"riboflavin synthase, alpha subunit"	ribE	21664	23150
MSMEG_3286	methyltransferase		11647	15319
MSMEG_6710	"hydrolase, alpha/beta fold family protein"		2269	5637
MSMEG_1686	NPL/P60-family protein secreted protein		5169	8991
MSMEG_5810	putative monooxygenase		6841	3438
MSMEG_1637	periplasmic sensor signal transduction histidine kinase		26321	26928
Obsolete	Obsolete		14386	6903
Obsolete	Obsolete		8526	9050
MSMEG_3023	conserved hypothetical protein; this gene contains a frame shift which is not the result of sequencing error		10802	13631
MSMEG_1608	glycosyl transferase		7056	2983
MSMEG_6822	beta-lactamase		68298	46657
MSMEG_6746	"oxidoreductase, aldo/keto reductase family protein"		28396	29700
MSMEG_1564	"lignostilbene-alpha,beta-dioxygenase"		8347	12907
MSMEG_2708	hypothetical protein		6442	6589
MSMEG_4045	muconolactone delta-isomerase		17792	8348
Obsolete	Obsolete		22425	21977
MSMEG_2840	conserved hypothetical protein		3493	4311
At1g05510	At1g05510		4923	2717
MSMEG_3463	putative esterase		6155	10416
MSMEG_4097	acyl-CoA dehydrogenase domain protein		4866	2703
MSMEG_3802	tetratricopeptide repeat family protein		5968	4102
MSMEG_5412	immunogenic protein MPT63		44547	67788
MSMEG_2586	"conserved hypothetical protein, putative"		8281	8149
MSMEG_2541	ribosome recycling factor	frr	26349	33940
Obsolete	Obsolete		5918	2891
MSMEG_3762	ABC transporter ATP-binding protein		4930	7444
MSMEG_1140	glycerol-3-phosphate dehydrogenase 2 [NAD(P)+] (NAD(P)H-dependent glycerol-3-phosphate dehydrogenase 2)		2902	8817
MSMEG_1890	3-phosphoshikimate 1-carboxyvinyltransferase	aroA	4439	14837
MSMEG_0479	hypothetical protein		4579	4146
Obsolete	Obsolete		16121	11326
MSMEG_3484	cupin domain protein		6822	5278
MSMEG_4765	"transcriptional regulator, MerR family protein"		7637	26503
Empty	Empty		6819	4090
MSMEG_0259	enoyl-CoA hydratase/isomerase		3493	8377
Obsolete	Obsolete		3545	2707
MSMEG_2588	cobyric acid synthase CobQ	cobQ	6493	19506
MSMEG_4021	hypothetical protein		2348	2107
MSMEG_2722	hydrogenase nickel insertion protein HypA	hypA	9699	6988
Obsolete	Obsolete		5997	4010
MSMEG_6830	conserved hypothetical protein		6436	6763
At1g02305	At1g02305		5471	6334
MSMEG_1830	lppg:fo 2-phospho-l-lactate transferase	cofD	9139	16849
MSMEG_2450	adenosylmethionine--8-amino-7-oxononanoate transaminase		74437	91410
MSMEG_3536	sugar transport protein		24009	8590
MSMEG_6890	antibiotic biosynthesis monooxygenase domain protein		4073	6529
MSMEG_2482	hypothetical protein		11583	11229
MSMEG_4976	isochorismatase hydrolase		19719	35377
MSMEG_4119	3-hydroxybutyryl-CoA dehydratase		3493	6709
MSMEG_0566	aliphatic amidase		7814	22229
MSMEG_2550	glyoxylate reductase		20069	11190
MSMEG_5114	acyl-CoA synthase		59915	18991
MSMEG_1544	PduO protein		96773	93782
MSMEG_2020	"hyi family protein, authentic frameshift; this gene contains a frame shift which is not the result of sequencing error; identified by similarity to RF:NP_457306.1"		8669	12260
MSMEG_2271	hydrogenase accessory protein HypB	hypB	9860	17605
MSMEG_3662	mannose-binding lectin		17593	26460
MSMEG_6105	cell division protein		29593	43538
MSMEG_3544	conserved hypothetical protein		44348	30417
MSMEG_3519	"oxidoreductase, 2-nitropropane dioxygenase family protein"		10288	13996
MSMEG_3432	choline dehydrogenase		9002	3899
MSMEG_2632	SAM-dependent methyltransferase		9891	9535
MSMEG_1871	conserved hypothetical protein		12636	8606
Obsolete	Obsolete		3259	7581
MSMEG_3653	hypothetical protein		7965	11878
At1g06010	At1g06010		2243	1166
Obsolete	Obsolete		12823	12290
MSMEG_3155	band 7 protein		16590	28065
MSMEG_5392	"K+-transporting ATPase, A subunit"	kdpA	6727	4931
MSMEG_5325	hypothetical protein		15777	22824
MSMEG_1716	"IS3 family protein element, transposase orfA"		11390	8269
MSMEG_5221	GCN5-related N-acetyltransferase		3142	11305
MSMEG_5048	conserved hypothetical protein		12964	28127
MSMEG_6758	transport integral membrane protein		548056	352848
MSMEG_3084	"glyceraldehyde-3-phosphate dehydrogenase, type I"	gap	34944	60901
MSMEG_0680	UDP-glucose 6-dehydrogenase		5313	8747
MSMEG_0395	hypothetical protein		3358	4061
Obsolete	Obsolete		22442	17482
MSMEG_6569	conserved hypothetical protein		5831	5057
MSMEG_1722	hypothetical protein		10427	16102
Empty	Empty		5725	3272
MSMEG_1351	cyclopropane-fatty-acyl-phospholipid synthase 1		35426	39588
MSMEG_4715	acyl-CoA dehydrogenase		8435	9200
MSMEG_0619	ppe family protein		3493	8057
MSMEG_4306	conserved hypothetical protein		13288	10685
Obsolete	Obsolete		16378	6276
MSMEG_6380	hypothetical protein		11752	18339
MSMEG_2059	NADH-quinone oxidoreductase chain e		4857	6361
At1g04930	At1g04930		14196	7809
MSMEG_3384	isoflavone reductase		7255	8020
MSMEG_6854	3-isopropylmalate dehydratase large subunit		3493	9946
MSMEG_5493	acetyl-/propionyl-coenzyme A carboxylase alpha chain		3742	3931
Empty	Empty		4827	3066
MSMEG_1221	rifampin ADP-ribosyl transferase		16730	7256
Obsolete	Obsolete		6851	5195
MSMEG_5691	conserved hypothetical protein		8733	14849
MSMEG_2150	putative transposition helper protein		3096	6704
Obsolete	Obsolete		3099	2363
MSMEG_0822	cytochrome P450		3493	2745
MSMEG_1770	conserved hypothetical protein		639662	130845
MSMEG_5406	hypothetical protein		40426	50121
MSMEG_5772	"cytospin-A, putative"		10022	6935
MSMEG_5346	TetR-family protein transcriptional regulator		7649	6090
MSMEG_2427	protein-P-II uridylyltransferase	glnD	18908	24868
MSMEG_0622	putative DNA-binding protein		7149	9967
MSMEG_0288	"FAD dependent oxidoreductase, putative"		0	0
MSMEG_1665	aldehyde dehydrogenase (NAD) family protein		7046	18247
MSMEG_2873	3-ketosteroid-delta4		6959	2977
Obsolete	Obsolete		19614	7663
MSMEG_2964	adenine phosphoribosyltransferase		7605	8376
MSMEG_0542	antar domain protein		14112	16601
At1g03940	At1g03940		9608	5468
MSMEG_5903	"oxidoreductase, short chain dehydrogenase/reductase family protein"		15278	21644
MSMEG_0289	alpha/beta hydrolase fold family protein		7417	8082
MSMEG_1238	"type III restriction enzyme, res subunit"		13610	5154
MSMEG_5602	conserved hypothetical protein		7663	8624
MSMEG_3791	ribosomal protein L20	rplT	42495	39058
MSMEG_4271	conserved hypothetical protein		13146	16400
MSMEG_2279	3-hydroxyacyl-CoA dehydrogenase type-2		3489	4132
Obsolete	Obsolete		4516	5235
MSMEG_3753	hydrolase		4911	13076
MSMEG_6027	major facilitator superfamily protein MFS_1		3541	4612
MSMEG_0645	"putative beta-1,3-glucanase"		33170	50061
MSMEG_3568	conserved hypothetical protein		13602	9875
Obsolete	Obsolete		8439	20308
MSMEG_2363	amino acid-binding ACT		10146	17455
Empty	Empty		5861	3020
MSMEG_4099	ABC transporter permease protein		5765	3864
MSMEG_3247	branched-chain amino acid ABC transporter substrate-binding protein		16423	43345
MSMEG_2050	"NADH-quinone oxidoreductase, N subunit"	nuoN	5125	7753
MSMEG_4218	possible conserved transmembrane protein		40484	50243
MSMEG_1301	NanT3		14209	8932
MSMEG_6348	hypothetical protein		9515	14897
MSMEG_2453	"transcriptional regulator, GntR family protein"		8049	24068
At1g06200	At1g06200		8264	14624
MSMEG_1846	"polysulphide reductase, NrfD"		7582	8545
MSMEG_5250	CalR9 protein		10279	25536
Obsolete	Obsolete		10086	25890
Empty	Empty		7224	5550
MSMEG_0101	conserved hypothetical protein		15141	18001
Obsolete	Obsolete		8368	12018
MSMEG_0336	conserved hypothetical protein		8223	4842
MSMEG_4566	conserved 13e12 repeat family protein; this gene contains a frame shift which is not the result of sequencing error		10493	13668
MSMEG_1159	ABC transporter component A		9946	11917
MSMEG_3230	"ABC transporter, CydDC cysteine exporter (CydDC-E) family, permease/ATP-binding protein CydC; this gene contains a frame shift which is not the result of sequencing error; identified by match to protein family HMM PF00005; match to protein family HMM TIGR02868"		6649	35197
MSMEG_1721	"IS1137, transposase orfB"		12062	12121
MSMEG_1752	hypothetical protein		15232	6358
MSMEG_4489	conserved hypothetical protein		24153	16218
MSMEG_0343	TetR-family protein transcriptional regulator		18437	10454
MSMEG_3654	ATPase SecA2		39632	22115
MSMEG_2529	glyoxylate reductase		1746	5380
MSMEG_3605	sorbitol dehydrogenase		17194	6003
Obsolete	Obsolete		5390	5861
MSMEG_2792	Clp amino terminal domain protein		3668	4360
MSMEG_5337	"putative regulatory protein, FmdB family; this gene contains a frame shift which is not the result of sequencing error; identified by match to protein family HMM TIGR02605"		12174	3763
Obsolete	Obsolete		6308	6088
MSMEG_0530	short chain dehydrogenase		6847	28032
At1g02870	At1g02870		85709	39716
MSMEG_2346	phytoene synthase		37748	9683
MSMEG_0531	putative acyl-CoA dehydrogenase		12031	8945
MSMEG_0627	"glycosyl transferase, family protein 39"		10733	8131
MSMEG_5500	hypothetical protein		7483	6078
MSMEG_6620	conserved hypothetical protein		19567	22246
Obsolete	Obsolete		5374	4542
MSMEG_5201	"regulatory protein GntR, HTH"		14050	12295
MSMEG_6843	NAD-dependent epimerase/dehydratase		5975	16387
MSMEG_5781	"phosphate ABC transporter, permease protein PstC"	pstC	40488	24724
MSMEG_5897	virulence factor mce family protein		5696	15616
MSMEG_0557	hypothetical protein		34598	39526
MSMEG_0944	"DNA binding domain, excisionase family protein"		43940	50000
MSMEG_4714	MoaC domain protein		11406	9091
MSMEG_5581	conserved hypothetical integral membrane protein		8229	10445
Empty	Empty		5897	6803
MSMEG_0876	short chain dehydrogenase		5625	16351
MSMEG_0489	racemase		6023	2661
MSMEG_3202	hypothetical protein		3493	4712
MSMEG_4492	amidase		10212	12837
MSMEG_4900	Pks14 protein		27446	29485
MSMEG_3469	TetR family protein transcriptional regulator		14320	7686
MSMEG_5353	putative methyltransferase		9137	3479
At1g02690	At1g02690		6879	5220
MSMEG_6221	integral membrane protein		4163	11900
MSMEG_3220	"tryptophan synthase, beta subunit"	trpB	12326	19158
MSMEG_3222	prolipoprotein diacylglyceryl transferase		18716	19284
Empty	Empty		5024	3108
Obsolete	Obsolete		12964	4920
Obsolete	Obsolete		6244	12284
MSMEG_4699	NAD-glutamate dehydrogenase		12561	14818
MSMEG_4795	ABC-transporter integral membrane protein		6157	8552
MSMEG_5586	conserved hypothetical protein		2201	3761
MSMEG_2081	putative acyl-CoA dehydrogenase		86343	80467
MSMEG_1266	ankyrin-repeat containing protein		5228	7080
Obsolete	Obsolete		14380	7062
MSMEG_4811	conserved hypothetical protein		9527	9868
MSMEG_6864	putative transcription regulator		7887	8383
MSMEG_5942	AMP-dependent synthetase and ligase		6230	7480
MSMEG_2981	"branched-chain amino acid ABC-type transport system, permease component"		45158	81519
MSMEG_2395	D-alanine--D-alanine ligase		2644	13550
MSMEG_4187	conserved hypothetical protein		8431	12522
MSMEG_3029	"peptidase, A24 (type IV prepilin peptidase) family protein"		4537	5254
MSMEG_0570	conserved hypothetical protein		19770	32559
MSMEG_6903	"transcriptional regulator, PadR family protein"		48326	47841
MSMEG_3784	"transcriptional regulator, IclR family protein"		10467	6348
At1g01980	At1g01980		13044	4234
MSMEG_6813	amidohydrolase 2		1395	1236
MSMEG_2465	adenine deaminase		3354	6748
MSMEG_1978	chaperonin GroL	groL	3245	6965
MSMEG_5739	putative long-chain fatty-acid--CoA ligase		2603	1667
MSMEG_0721	RemQ protein; this gene contains a frame shift which is not the result of sequencing error		7417	8662
MSMEG_0703	conserved hypothetical protein		15958	11409
MSMEG_2403	ATP-dependent DNA helicase RecG	recG	3412	9439
MSMEG_6670	"ABC transporter, permease protein, putative"		759	2330
MSMEG_6060	permease		6572	8568
MSMEG_5663	sensor-type histidine kinase PrrB		9249	15089
MSMEG_0163	conserved hypothetical protein		1708	2056
MSMEG_1519	translation initiation factor IF-1	infA	91551	86156
MSMEG_6343	conserved hypothetical protein		21431	24082
MSMEG_2489	"transcriptional regulator, GntR family protein, putative"		7913	18888
Empty	Empty		4003	4245
MSMEG_1481	methyltransferase		3020	6906
MSMEG_6239	"1,3-propanediol dehydrogenase"		14470	20149
MSMEG_6297	aldehyde dehydrogenase		7972	9002
MSMEG_4409	hypothetical protein		5202	5176
MSMEG_3127	"conserved protein, DUF59"		20084	30257
MSMEG_4414	conserved hypothetical protein		7203	3064
Obsolete	Obsolete		6585	8591
At1g04400	At1g04400		7446	8896
MSMEG_0774	flavin-dependent oxidoreductase; this gene contains a frame shift which is not the result of sequencing error		4667	5598
MSMEG_2675	"ISMsm8, transposase"		3493	8933
MSMEG_4986	"glycosyl transferase, family protein 39"		10098	4874
Empty	Empty		3665	3103
MSMEG_3522	dopamine receptor D4		12681	19637
MSMEG_6434	conserved hypothetical protein		15091	25416
MSMEG_0868	hypothetical protein		10580	9571
Obsolete	Obsolete		6778	3101
MSMEG_5339	nitrile hydratase regulator1		3499	7709
MSMEG_3789	inner membrane permease YgbN		22383	10259
MSMEG_1197	"transcriptional regulator, LuxR family protein"		5871	15569
MSMEG_1800	hypothetical protein		8585	3053
MSMEG_5105	hypothetical protein		44583	12782
MSMEG_2917	hypothetical protein		7339	13347
MSMEG_0732	chaperone ClpB		10900	19163
MSMEG_5983	glucose-1-phosphate thymidylyltransferase	rfbA	6833	4011
MSMEG_0126	mandelate racemase/muconate lactonizing enzyme		14113	6868
MSMEG_3405	methylenomycin A resistance protein		5455	4528
MSMEG_2937	pyridoxine biosynthesis protein		28912	41112
Obsolete	Obsolete		25182	42732
MSMEG_1962	hypothetical protein		8065	11689
MSMEG_6859	oxidoreductase		7349	3731
At1g06170	At1g06170		3493	1592
MSMEG_3306	zinc-binding alcohol dehydrogenase		4844	2979
MSMEG_6504	conserved hypothetical protein		1601	5744
MSMEG_4339	tetratricopeptide repeat family protein		9776	8207
MSMEG_5672	citrate synthase I	gltA	53579	72337
MSMEG_4070	"transcriptional regulator, TetR family protein, putative"		7766	5355
MSMEG_2901	conserved hypothetical protein		3133	2844
MSMEG_0061	ftsk/spoiiie family protein		20058	42462
Obsolete	Obsolete		3169	3338
MSMEG_2625	transcription termination factor NusA	nusA	22157	40434
MSMEG_3985	integral membrane transport protein		6618	2959
MSMEG_2824	"IS1549, transposase"		36132	29286
Obsolete	Obsolete		12518	6519
MSMEG_1342	conserved hypothetical protein		41614	49195
MSMEG_0986	RemM protein		46491	56017
At1g03590	At1g03590		8936	5995
Obsolete	Obsolete		13572	10512
MSMEG_5798	phosphoribosylformylglycinamidine cyclo-ligase	purM	31964	37981
MSMEG_4477	"hydrolase, alpha/beta hydrolase fold family protein"		6094	8623
MSMEG_3963	hypothetical protein		10956	7719
MSMEG_3161	conserved hypothetical protein		19947	7661
MSMEG_2388	"3-isopropylmalate dehydratase, small subunit"	leuD	28652	40217
MSMEG_5314	conserved hypothetical protein		11178	7413
MSMEG_0941	"AP endonuclease, family protein 2"		12708	10454
Obsolete	Obsolete		7138	14676
MSMEG_5995	P450 heme-thiolate protein		3493	7713
MSMEG_0709	chaperone protein DnaK	dnaK	16205	21596
MSMEG_6791	3-hydroxybutyryl-CoA dehydrogenase		6924	15495
MSMEG_0424	Hsp20/alpha crystallin family protein		16655	5223
MSMEG_4040	nitroreductase		10628	8861
Empty	Empty		7262	4817
Obsolete	Obsolete		3493	3886
MSMEG_3691	galactose-1-phosphate uridylyltransferase	galT	5717	3271
MSMEG_6379	"transporter, major facilitator family protein"		3493	9051
MSMEG_1475	conserved hypothetical protein		13185	10069
Obsolete	Obsolete		13220	8443
MSMEG_2629	ribosome-binding factor A	rbfA	40761	48038
MSMEG_6676	probable conserved transmembrane protein		9122	6494
At1g05970	At1g05970		6472	3837
MSMEG_5795	4-amino-4-deoxychorismate lyase		8810	13680
MSMEG_6871	isomerase		3238	7366
Obsolete	Obsolete		3493	2784
MSMEG_2589	conserved hypothetical protein		8485	13736
MSMEG_4326	acyl carrier protein	acpP	61647	122522
MSMEG_2943	crossover junction endodeoxyribonuclease RuvC	ruvC	11195	6023
MSMEG_4126	"hydrolase, isochorismatase family protein"		11047	14300
MSMEG_0260	DNA-binding protein		7385	10082
MSMEG_2752	sigma factor SigB		115498	78218
MSMEG_1836	"mannose-6-phosphate isomerase, class I"	manA	12502	16608
MSMEG_1187	N-acyl-D-aspartate deacylase		2912	1846
MSMEG_5289	hypothetical protein		0	0
MSMEG_5069	sec-independent translocase		17628	23370
MSMEG_6176	2-dehydro-3-deoxy-6-phosphogalactonate aldolase		1994	3085
MSMEG_1313	secreted protein		4655	5969
MSMEG_5025	putative transcriptional regulator		7570	12613
MSMEG_5652	alpha/beta hydrolase fold		2742	5768
MSMEG_4591	hypothetical protein		3188	2014
MSMEG_0325	conserved hypothetical protein		7629	8236
Obsolete	Obsolete		11585	11599
MSMEG_4679	hypothetical protein		12271	16814
MSMEG_4248	1-acylglycerol-3-phosphate O-acyltransferase		45365	59537
At1g05055	At1g05055		12172	11877
MSMEG_4386	ABC transporter permease protein		4214	6303
MSMEG_5725	PLP-dependent aminotransferases		3114	11777
MSMEG_5908	acyl-CoA synthase		2625	1964
MSMEG_3865	hypothetical protein		13481	12479
MSMEG_5165	integral membrane protein		12319	15022
MSMEG_5301	transcriptional regulator		7802	18646
MSMEG_1669	"succinate dehydrogenase, iron-sulfur protein"	sdhB	26373	59251
MSMEG_4110	3-hydroxyacyl-CoA dehydrogenase		8642	8300
MSMEG_3056	ABC transporter ATP-binding protein		3060	6448
MSMEG_1850	L-seryl-tRNA selenium transferase	selA	2848	9166
MSMEG_5593	pyruvate dehydrogenase		10076	13639
MSMEG_6652	hypothetical protein		6786	5147
MSMEG_5688	"regulatory protein, MarR"		10864	6852
MSMEG_2246	conserved hypothetical protein		9322	15647
MSMEG_0019	amino acid adenylation		8653	5765
MSMEG_5075	ABC transporter ATP-binding protein		11836	10064
MSMEG_5233	RmlD substrate binding domain superfamily protein		7102	11934
MSMEG_6079	DNA repair protein RadA	radA	3493	15048
MSMEG_1359	DeoR-family protein transcriptional regulator		6851	4083
MSMEG_0421	hypothetical protein		14836	7783
Obsolete	Obsolete		7194	7090
Obsolete	Obsolete		11257	14983
At1g02920	At1g02920		3864	2690
MSMEG_1156	dihydrodipicolinate synthetase		9664	8756
Obsolete	Obsolete		3493	10174
MSMEG_5455	pe family protein		3993	9508
MSMEG_2490	decarboxylase		14912	19479
Obsolete	Obsolete		10713	9356
Obsolete	Obsolete		1734	1328
MSMEG_1372	ABC transporter ATP-binding protein		6351	5013
MSMEG_0473	"transcriptional regulator, LuxR family protein"		3129	8940
MSMEG_3952	conserved hypothetical protein		4540	4788
MSMEG_2500	conserved hypothetical protein		5164	18482
MSMEG_5967	glucose-methanol-choline oxidoreductase		3943	5730
MSMEG_5193	"transcriptional regulator, AraC family protein"		2134	5407
MSMEG_0869	hypothetical protein		5106	4789
MSMEG_0839	ATP-dependent protease La (LON) domain subfamily protein		2803	11019
MSMEG_2711	[NiFe] hydrogenase maturation protein HypF	hypF	3755	2315
MSMEG_2735	diaminopimelate epimerase	dapF	16232	29997
MSMEG_0752	"fructose-bisphosphate aldolase, class II"	fbaA	11291	14507
MSMEG_3386	shikimate transporter		4946	4925
MSMEG_6146	"ISMsm3, transposase"		2087	6765
MSMEG_5016	conserved domain protein		30319	30666
Obsolete	Obsolete		12699	15855
MSMEG_1595	putative oxidoreductase		5887	4585
At1g03100	At1g03100		8405	4487
MSMEG_3609	hydride transferase 1		6262	14522
MSMEG_3012	acetyl-CoA acetyltransferases		11033	8940
MSMEG_3667	para-nitrobenzyl esterase		12268	15394
MSMEG_4179	probable conserved integral membrane protein		15979	21165
MSMEG_5292	hypothetical protein		30880	37008
MSMEG_1355	"transcriptional regulator, TetR family protein"		9512	8850
MSMEG_1613	"ABC polar amino acid transporter, inner membrane subunit"		6064	14947
MSMEG_3983	L-carnitine dehydratase/bile acid-inducible protein F; this gene contains a frame shift which is not the result of sequencing error; identified by match to protein family HMM PF02515		8666	7573
MSMEG_6004	"oxidoreductase, 2-nitropropane dioxygenase family protein"		8847	10705
MSMEG_1225	conserved hypothetical protein		8359	4383
Obsolete	Obsolete		4734	3188
Empty	Empty		6688	3396
MSMEG_4421	conserved hypothetical protein		7222	6881
MSMEG_6076	2-C-methyl-D-erythritol 4-phosphate cytidylyltransferase	ispD	122586	191258
Empty	Empty		9248	2840
MSMEG_6281	N-acetylmuramoyl-L-alanine amidase		47995	41783
MSMEG_0362	amidohydrolase 2		5910	4085
MSMEG_1677	aspartate ammonia-lyase	aspA	89286	121303
MSMEG_1663	"transcriptional regulator, AsnC family protein"		17601	25694
MSMEG_6706	hypothetical protein		16135	3665
Obsolete	Obsolete		29940	29148
MSMEG_1268	nudix hydrolase		12842	13534
At1g01225	At1g01225		5855	2882
MSMEG_0998	"oxidoreductase, molybdopterin binding"		3158	3317
MSMEG_4103	alkanesulfonate monooxygenase		6738	3770
MSMEG_3283	membrane transport protein		3730	5314
MSMEG_2756	conserved hypothetical protein		172676	306741
Obsolete	Obsolete		12631	7455
MSMEG_0887	conserved hypothetical protein		19377	27126
MSMEG_6385	hypothetical oxidoreductase in MprA 5'region		14534	19297
MSMEG_2725	glutamate transporter permease protein GluD		16303	21283
MSMEG_4565	oxidoreductase		7629	6907
MSMEG_1896	beta-ketothiolase		5409	11948
Obsolete	Obsolete		6089	5254
MSMEG_5472	"5,10-methenyltetrahydrofolate synthetase"		4371	7790
Obsolete	Obsolete		11261	6574
MSMEG_1690	putative ECF sigma factor RpoE1		6237	5898
MSMEG_2121	multiphosphoryl transfer protein (MTP)		17677	19162
MSMEG_5733	universal stress protein family protein		8829	9983
MSMEG_2926	glycine betaine/carnitine/choline transport ATP-binding protein opuCA		73829	11286
MSMEG_6117	glucarate dehydratase		2577	5704
MSMEG_0522	pp24 protein		10849	6660
Obsolete	Obsolete		16555	10033
MSMEG_0453	shikimate kinase	aroK	7928	13417
MSMEG_5300	short-chain type dehydrogenase/reductase		6547	8120
At1g05030	At1g05030		2917	2564
MSMEG_5427	ribose-phosphate pyrophosphokinase		34719	55251
MSMEG_6012	putative acyl-CoA dehydrogenase		1959	4549
MSMEG_6410	Rieske 2Fe-2S family protein		5612	23983
MSMEG_4064	zinc-binding alcohol dehydrogenase		10446	9408
MSMEG_4448	transcriptional modulator of MazE		12658	11825
MSMEG_1312	hypothetical protein		3581	3657
MSMEG_2461	"transporter permease 2, putative"		36088	17387
MSMEG_6423	Glycerophosphoryl diester phosphodiesterase family protein		13355	29954
MSMEG_6844	"trap-t family protein transporter, dctp"		3012	4424
MSMEG_3900	diaminobutyrate--2-oxoglutarate aminotransferase	ectB	23373	13629
MSMEG_2615	chelatase		9084	18356
Empty	Empty		3433	5035
MSMEG_4691	HNH nuclease		11990	16724
MSMEG_1248	hypothetical protein		9594	15672
Empty	Empty		2303	1830
MSMEG_1479	"methyltransferase, putative, family protein"		12553	11641
MSMEG_5199	putative acyl-CoA dehydrogenase		26761	16804
MSMEG_0433	nitrite extrusion protein		35034	26614
MSMEG_1572	"transcriptional regulator, GntR family protein"		12074	7811
MSMEG_3413	MerR-family transcriptional regulator; this gene contains a frame shift which is not the result of sequencing error; identified by match to protein family HMM PF00376		9734	14256
MSMEG_6254	hypothetical protein		1227	2531
MSMEG_2591	hypothetical protein		6404	15378
At1g03510	At1g03510		5456	3347
MSMEG_4606	hypothetical protein		4383	5314
MSMEG_5866	alcohol dehydrogenase B		34274	13287
Obsolete	Obsolete		5313	5322
MSMEG_2679	conserved hypothetical protein		2722	7993
MSMEG_0272	propanediol utilization protein PduA		12588	6925
MSMEG_1664	hypothetical protein		7389	5066
MSMEG_2531	GntR family protein transcriptional regulator		5789	2943
MSMEG_4722	short-chain dehydrogenase		7011	16267
MSMEG_0444	agmatine deiminase		12463	9593
MSMEG_1780	hypothetical protein		5179	4585
MSMEG_3120	conserved hypothetical protein		4733	8055
MSMEG_5365	RNA polymerase sigma-70 factor		1880	998
MSMEG_5083	conserved hypothetical protein		24510	34192
MSMEG_5082	DNA-3-methyladenine glycosylase I	tag	10627	16761
MSMEG_2057	"NADH-quinone oxidoreductase, G subunit"	nuoG	0	0
MSMEG_1087	oligopeptide ABC transporter ATP-binding protein; this gene contains a frame shift which is not the result of sequencing error; identified by match to protein family HMM PF00005		3685	2050
MSMEG_1507	D-aminopeptidase		3885	3437
MSMEG_4360	conserved hypothetical protein		13441	12221
MSMEG_0429	putative ferric uptake regulator		4838	6198
MSMEG_3170	conserved domain protein		13430	10435
MSMEG_4142	"transcriptional repressor, TetR family protein, putative"		13809	28007
MSMEG_0454	GntR-family protein transcriptional regulator		8328	12173
At1g06460	At1g06460		8372	4916
MSMEG_6202	secreted protein		19373	31028
MSMEG_3111	"extracellular solute-binding protein, family protein 1"		6412	5034
MSMEG_1615	gamma-glutamyltranspeptidase	ggt	3737	2390
MSMEG_4346	conserved hypothetical protein		8206	9578
MSMEG_5217	hypothetical protein		15479	4651
Obsolete	Obsolete		7858	3844
MSMEG_3229	conserved hypothetical protein		30163	39332
Obsolete	Obsolete		2904	2239
MSMEG_3778	"phenylalanyl-tRNA synthetase, alpha subunit"	pheS	5586	25337
MSMEG_5145	"extracellular solute-binding protein, family protein 1"		5005	14361
MSMEG_4646	pyruvate synthase		17314	30567
Empty	Empty		3203	2428
MSMEG_2538	MarR-family protein transcriptional regulator		12350	8508
MSMEG_4697	conserved hypothetical protein		10659	11341
Empty	Empty		6818	2337
MSMEG_2777	alpha/beta hydrolase fold		9413	14708
MSMEG_5414	"septum formation initiator subfamily protein, putative"		8867	14748
MSMEG_4925	"transcriptional regulator, Ada family protein/DNA-3-methyladenine glycosylase II"		4989	4492
MSMEG_1792	conserved hypothetical protein		48588	7644
MSMEG_1309	conserved hypothetical protein		13889	10797
MSMEG_2376	conserved hypothetical protein		38035	5616
MSMEG_4528	phosphoadenosine phosphosulfate reductase		24811	24464
At1g01720	At1g01720		7188	8065
MSMEG_6098	chalcone/stilbene synthase family protein		7132	21270
MSMEG_2813	sensor kinase		5259	4781
MSMEG_5653	cytosine/purine/uracil/thiamine/allantoin permease family protein		3283	7226
MSMEG_2905	transcriptional regulator		10125	8303
MSMEG_1618	hypothetical protein		200742	376212
Obsolete	Obsolete		7575	6542
MSMEG_0087	glucitol operon repressor		8734	17187
MSMEG_1656	exodeoxyribonuclease III	xth	9474	7640
MSMEG_0491	"transcriptional regulator, LacI family protein"		2794	11945
MSMEG_2549	major facilitator superfamily protein		5230	2465
MSMEG_3200	L-aspartate oxidase	nadB	7076	9830
MSMEG_5629	conserved hypothetical protein		6125	3854
MSMEG_1300	hypothetical protein		10379	6093
MSMEG_5522	"transcriptional Regulator, TetR family protein"		7521	10993
MSMEG_0045	hypothetical protein		8769	10827
MSMEG_0435	allophanate hydrolase subunit 2		18278	10679
MSMEG_4172	D-ribose-binding periplasmic protein RbsB		11399	3453
MSMEG_4182	arabinose-proton symporter		2929	2629
MSMEG_0683	conserved hypothetical protein		30912	40424
MSMEG_4759	hypothetical protein		21503	26329
MSMEG_3658	conserved hypothetical protein		10487	14632
MSMEG_5802	"oxidoreductase, short chain dehydrogenase/reductase family protein"		10623	4569
At1g04990	At1g04990		10647	5040
MSMEG_0504	carbohydrate kinase		6829	19838
MSMEG_1682	flavin-containing monooxygenase FMO		54961	77058
MSMEG_1625	"amino acid transporter, putative"		3493	3354
MSMEG_4255	conserved hypothetical protein		2862	3680
MSMEG_3670	"transporter, small multidrug resistance (SMR) family protein"		11336	12066
MSMEG_2049	"putative transcriptional regulator, TetR family protein"		8753	13434
MSMEG_6062	Fe uptake system permease		7841	16370
MSMEG_2548	3-oxoacyl-[acyl-carrier-protein] reductase		0	0
MSMEG_4102	conserved hypothetical protein		3322	3316
MSMEG_6382	"oxidoreductase, FAD-binding"		17461	25985
MSMEG_6024	acetoacetyl-CoA synthase		12417	13856
Empty	Empty		5035	7779
MSMEG_5717	pyridoxamine 5'-phosphate oxidase family protein		19531	17456
MSMEG_0224	O-methyltransferase MdmC		13458	18297
Empty	Empty		4234	2713
MSMEG_4655	"transcriptional regulator, AraC family protein"		26386	12900
MSMEG_1386	hypothetical protein		3393	9573
MSMEG_0478	"secreted protein, putative"		19892	6062
MSMEG_1734	conserved hypothetical protein		28617	35160
MSMEG_3725	coenzyme PQQ biosynthesis protein A	pqqA	9422	9970
Obsolete	Obsolete		9934	11200
MSMEG_5687	23s ribosomal RNA methyltransferase		42568	13131
At1g03400	At1g03400		1305	1085
MSMEG_6073	"RNA methyltransferase, TrmH family protein, group 3"		10649	12709
MSMEG_4798	L-carnitine dehydratase/bile acid-inducible protein F		10590	7775
Obsolete	Obsolete		9347	5517
MSMEG_2822	"transposase, truncation"		10980	11386
MSMEG_0621	low molecular weight protein antigen 7		13570	9074
MSMEG_6851	phosphatidylethanolamine-binding protein		5069	7878
Obsolete	Obsolete		12266	8315
MSMEG_5090	conserved hypothetical protein		7944	14748
MSMEG_4268	cytochrome c oxidase subunit 2		51580	64255
MSMEG_0705	putative permease of the major facilitator superfamily protein		6590	4488
MSMEG_3375	alcohol dehydrogenase		3493	9395
MSMEG_5535	hypothetical protein		8121	10031
MSMEG_1921	SEC-C motif domain protein		12464	12963
MSMEG_1768	conserved hypothetical protein		61555	15900
Obsolete	Obsolete		3012	1718
MSMEG_3236	"ABC-type amino acid transport system, permease component"		35909	45459
MSMEG_4204	catalase		6268	5625
MSMEG_5538	[NADP+] succinate-semialdehyde dehydrogenase		18076	20089
MSMEG_0595	glycolate oxidase		11522	13186
MSMEG_2178	integral membrane protein		10730	5813
Obsolete	Obsolete		17241	21693
MSMEG_2524	"ABC transporter, ATP-binding protein"		60667	117753
At1g02960	At1g02960		4093	3285
Obsolete	Obsolete		5825	12648
MSMEG_6845	"trap dicarboxylate transporter, dctm subunit"		4826	4561
MSMEG_1200	serine/threonine-protein kinase PknD		8138	5725
MSMEG_4552	nitrilotriacetate monooxygenase component A	ssuD	10421	5525
MSMEG_3156	conserved hypothetical protein		17888	14991
MSMEG_1400	elongation factor G; this gene contains a frame shift which is not the result of sequencing error; identified by match to protein family HMM PF00009; match to protein family HMM TIGR00231		113809	140246
MSMEG_6724	ABC-type cobalt transport system		16586	23656
MSMEG_1612	"extracellular solute-binding protein, family protein 3"		7508	12099
MSMEG_2359	"methionine synthase, vitamin-B12 independent"		9552	10385
Obsolete	Obsolete		5692	2360
MSMEG_1236	Mpr protein		2264	9548
Empty	Empty		3858	2442
MSMEG_3889	conserved hypothetical protein; this gene contains a frame shift which is not the result of sequencing error		11171	11983
MSMEG_6053	"cob(II)yrinic acid a,c-diamide reductase"	bluB	14809	15860
MSMEG_1252	conserved hypothetical protein		10629	16683
MSMEG_6747	oxidoreductase		6668	8204
MSMEG_1980	monooxygenase		13769	13331
MSMEG_5441	methionyl-tRNA synthetase	metG	2276	8991
MSMEG_3918	hypothetical protein		9708	13550
MSMEG_6827	hypothetical protein		10113	2834
MSMEG_0847	NADH-ubiquinone/plastoquinone oxidoreductase chain 4l family protein		20576	20879
MSMEG_2089	cell division ATP-binding protein FtsE	ftsE	18785	22197
At1g05680	At1g05680		5819	6335
MSMEG_4955	homoserine kinase	thrB	7782	16200
MSMEG_2778	ribonuclease D		8286	17597
MSMEG_5835	fumarate reductase/succinate dehydrogenase flavoprotein		6719	11795
MSMEG_3068	hypothetical protein		28410	57156
Obsolete	Obsolete		29094	22624
MSMEG_1827	"hydrolase, nudix family protein, putative"		4967	9623
MSMEG_6750	hypothetical protein		6596	7810
MSMEG_4531	"sulfate ABC transporter, permease protein CysW"	cysW	12329	13272
Obsolete	Obsolete		3808	3343
Obsolete	Obsolete		5352	2806
MSMEG_0096	peroxisomal hydratase-dehydrogenase-epimerase		20134	26242
MSMEG_5761	cupin domain protein		6936	9640
MSMEG_3648	glycine cleavage system H protein	gcvH	22835	26422
MSMEG_3759	3-methyladenine DNA glycosylase		6065	8315
MSMEG_5178	integral membrane protein		6964	9484
MSMEG_3355	conserved hypothetical protein		5610	4373
MSMEG_1113	glycosyl transferase		10065	4282
MSMEG_0806	hydrolase		2678	1711
MSMEG_2561	gluconolactonase		5657	4999
MSMEG_0162	NAD-dependent formate dehydrogenase delta subunit		13812	9843
MSMEG_3045	integral membrane protein		13197	23777
MSMEG_3527	putative HTH-type transcriptional regulator		6577	22442
At1g01540	At1g01540		6125	5205
MSMEG_4658	sugar ABC transporter substrate-binding protein		9470	19679
MSMEG_3933	conserved hypothetical protein		2614	4978
MSMEG_6781	hypothetical protein		638	1527
MSMEG_4438	hypothetical protein		10533	10041
MSMEG_1270	hypothetical protein		15357	11567
MSMEG_1869	hypothetical protein		8989	20268
MSMEG_3475	conserved hypothetical protein		4304	1790
MSMEG_3424	"transcriptional regulator, MerR family protein"		7105	13158
MSMEG_0386	NAD dependent epimerase/dehydratase family protein		11395	23830
MSMEG_5605	"cytochrome bd ubiquinol oxidase, subunit I"		13358	14685
MSMEG_1135	hypothetical protein		5139	6134
Empty	Empty		1897	2164
MSMEG_6346	hypothetical protein		13803	18085
MSMEG_0707	conserved hypothetical protein		59226	14315
MSMEG_1361	alpha-mannosidase		24636	10545
MSMEG_3427	metal dependent hydrolase		10262	8650
MSMEG_3773	acetylornithine aminotransferase	argD	19738	24500
MSMEG_1183	histidine ammonia-lyase	hutH	18232	9433
MSMEG_3820	hypothetical protein		21017	7772
MSMEG_4068	hypothetical protein		12071	7377
Obsolete	Obsolete		7953	3072
MSMEG_4964	"transcriptional regulator, TetR family protein"		5251	5556
At1g02330	At1g02330		4718	5014
MSMEG_0332	"2-nitropropane dioxygenase, NPD"		7593	3368
MSMEG_3249	"branched-chain amino acid ABC transporter, permease protein"		13351	26628
MSMEG_0088	phosphoenolpyruvate-protein phosphotransferase	ptsI	6010	6882
MSMEG_2988	carbon-nitrogen hydrolase family protein		13688	7290
MSMEG_1170	conserved domain protein		15749	6039
MSMEG_3503	conserved hypothetical protein		6377	16192
MSMEG_2039	putative transcriptional regulator		6461	13691
Obsolete	Obsolete		3493	8965
MSMEG_6772	homoserine O-acetyltransferase		9153	7558
MSMEG_2100	peptidase family protein M20/M25/M40		3493	13850
MSMEG_0041	conserved hypothetical protein		3493	6834
MSMEG_5700	secreted protein		85222	151159
MSMEG_5613	probable conserved transmembrane protein		8705	7024
MSMEG_5362	hypothetical protein		5753	16864
MSMEG_3461	catalase/peroxidase HPI	katG	80856	22592
MSMEG_4869	LAO/AO transport system ATPase		2243	3572
Obsolete	Obsolete		15382	5524
MSMEG_2488	[NADP+] succinate-semialdehyde dehydrogenase		2312	4721
MSMEG_2442	ribonuclease HII		13399	10209
Obsolete	Obsolete		23200	21731
MSMEG_4618	isochorismatase family protein		60527	9299
MSMEG_3434	"peptidyl-prolyl cis-trans isomerase, fkbp-type domain protein"		13045	17613
At1g04420	At1g04420		64584	17487
MSMEG_1269	Ser/Thr protein phosphatase family protein		4825	14689
MSMEG_2235	amidohydrolase family protein		3645	5863
MSMEG_1883	glycine betaine transporter OpuD		18853	10132
MSMEG_6751	hypothetical protein		31458	8703
MSMEG_6425	rhodanese-like domain protein		24256	28090
Obsolete	Obsolete		8502	5753
MSMEG_6419	conserved hypothetical protein		5546	6525
Obsolete	Obsolete		8915	11893
Obsolete	Obsolete		13432	10799
MSMEG_1591	TnpC protein		2969	9694
MSMEG_1421	hypothetical protein		252341	381537
MSMEG_5864	cytochrome P450 51		17436	6585
MSMEG_5028	HIT family protein		19817	17400
MSMEG_5955	"protein-tyrosine kinase, putative"		8306	9605
Empty	Empty		7304	4917
MSMEG_6629	"malonate decarboxylase, epsilon subunit"	mdcH	6026	8801
MSMEG_5019	regulatory protein		8699	7892
MSMEG_4570	conserved hypothetical protein		16544	16510
MSMEG_4137	hypothetical protein		7606	8735
MSMEG_1789	conserved hypothetical protein		430922	48799
MSMEG_4320	alkyl hydroperoxide reductase/ Thiol specific antioxidant/ Mal allergen		15051	20611
MSMEG_1264	prophage Lp1 protein 5		3422	2056
At1g05210	At1g05210		5672	6059
MSMEG_6015	putative acyl-CoA dehydrogenase		4127	11431
MSMEG_6021	xylose isomerase	xylA	8757	11281
MSMEG_6232	catalase KatA	katA	20518	5824
MSMEG_5253	conserved hypothetical protein		3493	7898
MSMEG_0065	conserved hypothetical protein		616433	619312
MSMEG_4983	"transcriptional regulator, TetR family protein"		5956	6152
MSMEG_6455	conserved hypothetical protein		2902	4729
Obsolete	Obsolete		901	385
MSMEG_4171	ribose transport system permease protein RbsC		771	1805
MSMEG_6263	glutamate synthase family protein		3034	4050
MSMEG_0278	hypothetical protein		15758	6902
Obsolete	Obsolete		11183	3438
Obsolete	Obsolete		6993	4404
MSMEG_3023	conserved hypothetical protein; this gene contains a frame shift which is not the result of sequencing error		6342	15528
MSMEG_1608	glycosyl transferase		6528	4120
MSMEG_6822	beta-lactamase		56447	37191
MSMEG_6746	"oxidoreductase, aldo/keto reductase family protein"		20858	28065
MSMEG_1564	"lignostilbene-alpha,beta-dioxygenase"		3493	2715
MSMEG_2708	hypothetical protein		6832	8384
MSMEG_2397	"transcriptional regulatory protein, AsnC family protein"		25561	38836
MSMEG_3665	TrkA domain protein		11257	16835
MSMEG_5466	oxidoreductase		5979	7691
At1g04690	At1g04690		7181	7431
MSMEG_2393	NAD-dependent glycerol-3-phosphate dehydrogenase	gpsA	12042	22931
MSMEG_4854	"peptidase, M24 family protein"		6596	8601
MSMEG_4997	"ABC transporter, ATP-binding protein OppD"	oppD	1564	8098
MSMEG_6609	hypothetical protein		30604	10817
MSMEG_1067	conserved hypothetical protein		11805	13475
MSMEG_0832	peptide deformylase	def	21558	43233
MSMEG_3322	hypothetical protein		6021	6621
MSMEG_5651	"transcriptional regulator, LuxR family protein"		11474	12407
MSMEG_3422	"D-isomer specific 2-hydroxyacid dehydrogenase, NAD-binding"		11712	18111
MSMEG_0766	phosphoribosylglycinamide formyltransferase 2	purT	9355	13835
MSMEG_1297	hydroxydechloroatrazine ethylaminohydrolase		20252	30417
Obsolete	Obsolete		16131	12944
MSMEG_3484	cupin domain protein		9066	12099
MSMEG_4765	"transcriptional regulator, MerR family protein"		10286	25297
Empty	Empty		3027	2068
MSMEG_0259	enoyl-CoA hydratase/isomerase		7191	14201
Obsolete	Obsolete		13656	15203
MSMEG_2588	cobyric acid synthase CobQ	cobQ	11910	11715
MSMEG_4021	hypothetical protein		16355	8363
Obsolete	Obsolete		9467	4905
MSMEG_0884	glyoxalase family protein		18229	11180
MSMEG_5375	GntR-family protein transcriptional regulator		9347	15397
At1g02700	At1g02700		10747	7209
MSMEG_3043	aspartate carbamoyltransferase	pyrB	7694	11077
MSMEG_4710	dihydrolipoamide acetyltransferase		19088	6307
MSMEG_0643	"extracellular solute-binding protein, family protein 5, putative"		69906	67367
MSMEG_5167	major facilitator superfamily protein MFS_1		3493	4571
MSMEG_6544	"transport-associated, putative"		73073	77306
MSMEG_5971	conserved hypothetical protein		5598	6306
Obsolete	Obsolete		949	1309
MSMEG_2979	ABC transporter ATP-binding protein		56116	85936
MSMEG_4150	4-hydroxy-2-oxovalerate aldolase		8250	6669
MSMEG_6641	nitrilotriacetate monooxygenase component A		6428	5428
MSMEG_0201	hypothetical protein		4934	5389
MSMEG_2020	"hyi family protein, authentic frameshift; this gene contains a frame shift which is not the result of sequencing error; identified by similarity to RF:NP_457306.1"		13677	10178
MSMEG_2271	hydrogenase accessory protein HypB	hypB	13421	16963
MSMEG_3662	mannose-binding lectin		13149	24580
MSMEG_6105	cell division protein		21492	42265
MSMEG_3544	conserved hypothetical protein		28892	31508
MSMEG_3519	"oxidoreductase, 2-nitropropane dioxygenase family protein"		6717	9096
MSMEG_3432	choline dehydrogenase		3807	4204
MSMEG_2632	SAM-dependent methyltransferase		10685	9764
MSMEG_1550	PduH protein		13975	12394
MSMEG_2660	"transcriptional regulator, AsnC family protein"		7700	12431
MSMEG_3919	hypothetical protein		5742	6812
At1g04970	At1g04970		10774	3963
Obsolete	Obsolete		7058	3146
MSMEG_0810	putative pyrimidine permease RutG		12135	18009
Obsolete	Obsolete		4010	3995
Empty	Empty		5413	8482
MSMEG_2158	hypothetical protein		11872	7905
MSMEG_3071	"riboflavin synthase, alpha subunit"	ribE	22400	23646
MSMEG_3286	methyltransferase		11469	14624
MSMEG_6710	"hydrolase, alpha/beta fold family protein"		3493	3614
MSMEG_1686	NPL/P60-family protein secreted protein		6160	9153
MSMEG_5810	putative monooxygenase		1010	2649
MSMEG_1637	periplasmic sensor signal transduction histidine kinase		29705	26243
Obsolete	Obsolete		27763	17894
MSMEG_6569	conserved hypothetical protein		8037	5790
MSMEG_1722	hypothetical protein		12919	17745
Empty	Empty		8394	3448
MSMEG_1351	cyclopropane-fatty-acyl-phospholipid synthase 1		27222	42498
MSMEG_4715	acyl-CoA dehydrogenase		8294	11891
MSMEG_0619	ppe family protein		7529	11423
MSMEG_4306	conserved hypothetical protein		16300	10901
MSMEG_4045	muconolactone delta-isomerase		16861	5796
Obsolete	Obsolete		23007	24929
MSMEG_2840	conserved hypothetical protein		2725	4396
At1g05510	At1g05510		5740	2865
MSMEG_3463	putative esterase		6574	10378
MSMEG_4097	acyl-CoA dehydrogenase domain protein		3493	6168
MSMEG_3802	tetratricopeptide repeat family protein		9263	6140
MSMEG_5412	immunogenic protein MPT63		44812	66403
MSMEG_2586	"conserved hypothetical protein, putative"		10035	7444
MSMEG_2541	ribosome recycling factor	frr	22170	32684
Obsolete	Obsolete		10344	6793
MSMEG_3762	ABC transporter ATP-binding protein		9932	7256
MSMEG_1140	glycerol-3-phosphate dehydrogenase 2 [NAD(P)+] (NAD(P)H-dependent glycerol-3-phosphate dehydrogenase 2)		4238	7654
MSMEG_1890	3-phosphoshikimate 1-carboxyvinyltransferase	aroA	6406	14810
MSMEG_0479	hypothetical protein		3405	3982
MSMEG_5406	hypothetical protein		37382	43146
MSMEG_5772	"cytospin-A, putative"		11523	8139
MSMEG_5346	TetR-family protein transcriptional regulator		5851	11739
MSMEG_2427	protein-P-II uridylyltransferase	glnD	18435	25406
MSMEG_0622	putative DNA-binding protein		3191	11790
MSMEG_0288	"FAD dependent oxidoreductase, putative"		2660	2762
MSMEG_1665	aldehyde dehydrogenase (NAD) family protein		10066	15466
MSMEG_2873	3-ketosteroid-delta4		5208	2943
MSMEG_2722	hydrogenase nickel insertion protein HypA	hypA	11687	11287
Obsolete	Obsolete		11139	11610
MSMEG_6830	conserved hypothetical protein		5454	6268
At1g02305	At1g02305		11312	9431
MSMEG_1830	lppg:fo 2-phospho-l-lactate transferase	cofD	7087	13387
MSMEG_2450	adenosylmethionine--8-amino-7-oxononanoate transaminase		68196	84589
MSMEG_3536	sugar transport protein		23576	8880
MSMEG_6890	antibiotic biosynthesis monooxygenase domain protein		5465	4591
MSMEG_2482	hypothetical protein		14113	11359
MSMEG_4976	isochorismatase hydrolase		15941	31357
MSMEG_4119	3-hydroxybutyryl-CoA dehydratase		4881	3052
MSMEG_0566	aliphatic amidase		12686	17592
MSMEG_2550	glyoxylate reductase		8913	15700
MSMEG_5114	acyl-CoA synthase		11430	16168
MSMEG_1544	PduO protein		90942	86192
MSMEG_3568	conserved hypothetical protein		23853	22117
Obsolete	Obsolete		5394	23575
MSMEG_2363	amino acid-binding ACT		9366	17933
Empty	Empty		24599	8638
MSMEG_4099	ABC transporter permease protein		5802	7713
MSMEG_3247	branched-chain amino acid ABC transporter substrate-binding protein		20190	27876
MSMEG_2050	"NADH-quinone oxidoreductase, N subunit"	nuoN	5846	8803
MSMEG_4218	possible conserved transmembrane protein		30655	40537
MSMEG_1871	conserved hypothetical protein		18278	9991
Obsolete	Obsolete		4552	6618
MSMEG_3653	hypothetical protein		8796	12170
At1g06010	At1g06010		2719	1196
Obsolete	Obsolete		14665	11917
MSMEG_3155	band 7 protein		12676	19961
MSMEG_5392	"K+-transporting ATPase, A subunit"	kdpA	7269	4885
MSMEG_5325	hypothetical protein		40929	30524
MSMEG_1716	"IS3 family protein element, transposase orfA"		23534	8225
MSMEG_5221	GCN5-related N-acetyltransferase		7737	12388
MSMEG_5048	conserved hypothetical protein		18760	29832
MSMEG_6758	transport integral membrane protein		534273	349032
MSMEG_3084	"glyceraldehyde-3-phosphate dehydrogenase, type I"	gap	36174	55938
MSMEG_0680	UDP-glucose 6-dehydrogenase		3493	10342
MSMEG_0395	hypothetical protein		5756	5659
MSMEG_1752	hypothetical protein		7871	2276
MSMEG_4489	conserved hypothetical protein		9738	15724
MSMEG_0343	TetR-family protein transcriptional regulator		5708	7303
MSMEG_3654	ATPase SecA2		7815	14267
MSMEG_2529	glyoxylate reductase		1466	1400
MSMEG_3605	sorbitol dehydrogenase		6408	9178
Obsolete	Obsolete		7067	3926
MSMEG_2792	Clp amino terminal domain protein		5433	5822
Obsolete	Obsolete		9164	10767
MSMEG_6380	hypothetical protein		17730	21263
MSMEG_2059	NADH-quinone oxidoreductase chain e		4600	4583
At1g04930	At1g04930		9900	9032
MSMEG_3384	isoflavone reductase		5350	7700
MSMEG_6854	3-isopropylmalate dehydratase large subunit		4739	7054
MSMEG_5493	acetyl-/propionyl-coenzyme A carboxylase alpha chain		6919	3442
Empty	Empty		3700	2389
MSMEG_1221	rifampin ADP-ribosyl transferase		16087	4348
Obsolete	Obsolete		8817	7582
MSMEG_5691	conserved hypothetical protein		8767	14887
MSMEG_2150	putative transposition helper protein		2119	2288
Obsolete	Obsolete		7919	8851
MSMEG_0822	cytochrome P450		3493	5003
MSMEG_1770	conserved hypothetical protein		639715	128971
MSMEG_0944	"DNA binding domain, excisionase family protein"		58802	57360
MSMEG_4714	MoaC domain protein		3832	9680
MSMEG_5581	conserved hypothetical integral membrane protein		11302	8013
Empty	Empty		7624	2088
MSMEG_0876	short chain dehydrogenase		3439	9652
MSMEG_0489	racemase		2479	2506
MSMEG_3202	hypothetical protein		3493	7812
MSMEG_4492	amidase		6950	16161
Obsolete	Obsolete		12248	10291
MSMEG_2964	adenine phosphoribosyltransferase		8459	9435
MSMEG_0542	antar domain protein		14316	16490
At1g03940	At1g03940		10465	6007
MSMEG_5903	"oxidoreductase, short chain dehydrogenase/reductase family protein"		10812	23380
MSMEG_0289	alpha/beta hydrolase fold family protein		6573	8189
MSMEG_1238	"type III restriction enzyme, res subunit"		14264	8103
MSMEG_5602	conserved hypothetical protein		8744	8201
MSMEG_3791	ribosomal protein L20	rplT	50536	55647
MSMEG_4271	conserved hypothetical protein		15210	15883
MSMEG_2279	3-hydroxyacyl-CoA dehydrogenase type-2		4786	6205
Obsolete	Obsolete		14240	3692
MSMEG_3753	hydrolase		7798	13987
MSMEG_6027	major facilitator superfamily protein MFS_1		2309	5775
MSMEG_0645	"putative beta-1,3-glucanase"		32942	46605
Obsolete	Obsolete		16197	6724
MSMEG_4811	conserved hypothetical protein		9380	8904
MSMEG_6864	putative transcription regulator		7905	10095
MSMEG_5942	AMP-dependent synthetase and ligase		4695	6572
MSMEG_2981	"branched-chain amino acid ABC-type transport system, permease component"		38134	73842
MSMEG_2395	D-alanine--D-alanine ligase		3667	16929
MSMEG_4187	conserved hypothetical protein		6663	13492
MSMEG_3029	"peptidase, A24 (type IV prepilin peptidase) family protein"		4541	7129
MSMEG_1301	NanT3		16120	8660
MSMEG_6348	hypothetical protein		11362	15283
MSMEG_2453	"transcriptional regulator, GntR family protein"		8163	13515
At1g06200	At1g06200		10549	3671
MSMEG_1846	"polysulphide reductase, NrfD"		4891	5655
MSMEG_5250	CalR9 protein		11112	22340
Obsolete	Obsolete		7206	22051
Empty	Empty		3693	1827
MSMEG_0101	conserved hypothetical protein		15136	19501
Obsolete	Obsolete		9167	6040
MSMEG_0336	conserved hypothetical protein		14686	9249
MSMEG_4566	conserved 13e12 repeat family protein; this gene contains a frame shift which is not the result of sequencing error		11064	9872
MSMEG_1159	ABC transporter component A		45955	4167
MSMEG_3230	"ABC transporter, CydDC cysteine exporter (CydDC-E) family, permease/ATP-binding protein CydC; this gene contains a frame shift which is not the result of sequencing error; identified by match to protein family HMM PF00005; match to protein family HMM TIGR02868"		10657	23815
MSMEG_1721	"IS1137, transposase orfB"		14136	15109
MSMEG_1519	translation initiation factor IF-1	infA	293134	196275
MSMEG_6343	conserved hypothetical protein		37251	19963
MSMEG_2489	"transcriptional regulator, GntR family protein, putative"		13128	15442
Empty	Empty		5164	6798
MSMEG_1481	methyltransferase		4865	11228
MSMEG_6239	"1,3-propanediol dehydrogenase"		14470	18989
MSMEG_6297	aldehyde dehydrogenase		12074	9221
MSMEG_4409	hypothetical protein		60097	16357
MSMEG_5337	"putative regulatory protein, FmdB family; this gene contains a frame shift which is not the result of sequencing error; identified by match to protein family HMM TIGR02605"		11330	6763
Obsolete	Obsolete		8794	7901
MSMEG_0530	short chain dehydrogenase		8809	22386
At1g02870	At1g02870		4928	5436
MSMEG_2346	phytoene synthase		28219	9632
MSMEG_0531	putative acyl-CoA dehydrogenase		10929	11282
MSMEG_0627	"glycosyl transferase, family protein 39"		6958	3998
MSMEG_5500	hypothetical protein		9884	5194
MSMEG_6620	conserved hypothetical protein		14888	22330
Obsolete	Obsolete		7058	2559
MSMEG_5201	"regulatory protein GntR, HTH"		6572	16859
MSMEG_6843	NAD-dependent epimerase/dehydratase		4185	5905
MSMEG_5781	"phosphate ABC transporter, permease protein PstC"	pstC	19539	21575
MSMEG_5897	virulence factor mce family protein		6504	16052
MSMEG_0557	hypothetical protein		38761	37423
MSMEG_1800	hypothetical protein		8166	2816
MSMEG_5105	hypothetical protein		19986	7591
MSMEG_2917	hypothetical protein		92267	19431
MSMEG_0732	chaperone ClpB		10177	15056
MSMEG_5983	glucose-1-phosphate thymidylyltransferase	rfbA	2911	4124
MSMEG_0126	mandelate racemase/muconate lactonizing enzyme		9417	5946
MSMEG_3405	methylenomycin A resistance protein		6262	6913
MSMEG_2937	pyridoxine biosynthesis protein		22186	40949
MSMEG_4900	Pks14 protein		37306	32736
MSMEG_3469	TetR family protein transcriptional regulator		10915	7428
MSMEG_5353	putative methyltransferase		9002	4965
At1g02690	At1g02690		6277	6303
MSMEG_6221	integral membrane protein		11517	9077
MSMEG_3220	"tryptophan synthase, beta subunit"	trpB	14929	18029
MSMEG_3222	prolipoprotein diacylglyceryl transferase		13654	18969
Empty	Empty		7920	5820
Obsolete	Obsolete		8509	7002
Obsolete	Obsolete		8677	7275
MSMEG_4699	NAD-glutamate dehydrogenase		15605	15457
MSMEG_4795	ABC-transporter integral membrane protein		8171	9500
MSMEG_5586	conserved hypothetical protein		2910	7898
MSMEG_2081	putative acyl-CoA dehydrogenase		94060	82791
MSMEG_1266	ankyrin-repeat containing protein		7450	5943
Obsolete	Obsolete		16233	6292
MSMEG_1342	conserved hypothetical protein		37841	43950
MSMEG_0986	RemM protein		34671	45119
At1g03590	At1g03590		11569	5668
Obsolete	Obsolete		12362	10571
MSMEG_5798	phosphoribosylformylglycinamidine cyclo-ligase	purM	28546	30601
MSMEG_4477	"hydrolase, alpha/beta hydrolase fold family protein"		1993	6107
MSMEG_3963	hypothetical protein		8217	7453
MSMEG_0570	conserved hypothetical protein		21810	27682
MSMEG_6903	"transcriptional regulator, PadR family protein"		58519	64357
MSMEG_3784	"transcriptional regulator, IclR family protein"		8278	5068
At1g01980	At1g01980		8990	4415
MSMEG_6813	amidohydrolase 2		7877	3945
MSMEG_2465	adenine deaminase		4500	8441
MSMEG_1978	chaperonin GroL	groL	3493	3593
MSMEG_5739	putative long-chain fatty-acid--CoA ligase		3493	7575
MSMEG_0721	RemQ protein; this gene contains a frame shift which is not the result of sequencing error		11717	9376
MSMEG_0703	conserved hypothetical protein		17352	9650
MSMEG_2403	ATP-dependent DNA helicase RecG	recG	8187	7297
MSMEG_6670	"ABC transporter, permease protein, putative"		2933	2710
MSMEG_6060	permease		6611	2957
MSMEG_5663	sensor-type histidine kinase PrrB		7755	15809
MSMEG_0163	conserved hypothetical protein		1111	1300
Obsolete	Obsolete		14052	9331
MSMEG_2629	ribosome-binding factor A	rbfA	40621	37773
MSMEG_6676	probable conserved transmembrane protein		6408	9628
At1g05970	At1g05970		7697	5266
MSMEG_5795	4-amino-4-deoxychorismate lyase		11743	13590
MSMEG_6871	isomerase		4385	8147
Obsolete	Obsolete		4592	12950
MSMEG_2589	conserved hypothetical protein		9265	13459
MSMEG_3127	"conserved protein, DUF59"		20983	31174
MSMEG_4414	conserved hypothetical protein		6623	1878
Obsolete	Obsolete		9879	9451
At1g04400	At1g04400		7968	3829
MSMEG_0774	flavin-dependent oxidoreductase; this gene contains a frame shift which is not the result of sequencing error		6537	13599
MSMEG_2675	"ISMsm8, transposase"		4423	8219
MSMEG_4986	"glycosyl transferase, family protein 39"		10325	3304
Empty	Empty		6013	8350
MSMEG_3522	dopamine receptor D4		14312	19563
MSMEG_6434	conserved hypothetical protein		13773	23885
MSMEG_0868	hypothetical protein		6938	12840
Obsolete	Obsolete		556	1302
MSMEG_5339	nitrile hydratase regulator1		13120	13338
MSMEG_3789	inner membrane permease YgbN		17085	12472
MSMEG_1197	"transcriptional regulator, LuxR family protein"		11183	13007
Obsolete	Obsolete		16307	10849
MSMEG_4679	hypothetical protein		16116	14398
MSMEG_4248	1-acylglycerol-3-phosphate O-acyltransferase		35212	38160
At1g05055	At1g05055		11144	6533
MSMEG_4386	ABC transporter permease protein		8980	8736
MSMEG_5725	PLP-dependent aminotransferases		14246	15729
MSMEG_5908	acyl-CoA synthase		3407	6448
MSMEG_3865	hypothetical protein		44944	15991
Obsolete	Obsolete		23918	38820
MSMEG_1962	hypothetical protein		9576	10225
MSMEG_6859	oxidoreductase		14689	4749
At1g06170	At1g06170		5188	2659
MSMEG_3306	zinc-binding alcohol dehydrogenase		9153	7351
MSMEG_6504	conserved hypothetical protein		7355	4925
MSMEG_4339	tetratricopeptide repeat family protein		12072	7692
MSMEG_5672	citrate synthase I	gltA	59151	70628
MSMEG_4070	"transcriptional regulator, TetR family protein, putative"		16669	6879
MSMEG_2901	conserved hypothetical protein		5395	7218
MSMEG_0061	ftsk/spoiiie family protein		21910	34377
Obsolete	Obsolete		1850	4388
MSMEG_2625	transcription termination factor NusA	nusA	13493	19353
MSMEG_3985	integral membrane transport protein		4076	6169
MSMEG_2824	"IS1549, transposase"		40619	22678
MSMEG_0421	hypothetical protein		10200	3789
Obsolete	Obsolete		4247	4546
Obsolete	Obsolete		14446	19312
At1g02920	At1g02920		5586	2356
MSMEG_1156	dihydrodipicolinate synthetase		5274	9711
Obsolete	Obsolete		3345	3152
MSMEG_5455	pe family protein		3373	7106
MSMEG_2490	decarboxylase		5624	20462
MSMEG_3161	conserved hypothetical protein		14493	8675
MSMEG_2388	"3-isopropylmalate dehydratase, small subunit"	leuD	33068	39798
MSMEG_5314	conserved hypothetical protein		3102	6207
MSMEG_0941	"AP endonuclease, family protein 2"		8680	9732
Obsolete	Obsolete		5881	5434
MSMEG_5995	P450 heme-thiolate protein		6790	8838
MSMEG_0709	chaperone protein DnaK	dnaK	19530	22321
MSMEG_6791	3-hydroxybutyryl-CoA dehydrogenase		8470	13734
MSMEG_0424	Hsp20/alpha crystallin family protein		16018	6382
MSMEG_4040	nitroreductase		6960	7191
Empty	Empty		7544	3084
Obsolete	Obsolete		6523	6774
MSMEG_3691	galactose-1-phosphate uridylyltransferase	galT	6060	3240
MSMEG_6379	"transporter, major facilitator family protein"		5078	8481
MSMEG_1475	conserved hypothetical protein		7981	10155
MSMEG_5016	conserved domain protein		30538	29937
Obsolete	Obsolete		11921	14677
MSMEG_1595	putative oxidoreductase		4856	4790
At1g03100	At1g03100		7128	4355
MSMEG_3609	hydride transferase 1		6190	17488
MSMEG_3012	acetyl-CoA acetyltransferases		7724	5545
MSMEG_3667	para-nitrobenzyl esterase		12681	15998
MSMEG_4179	probable conserved integral membrane protein		17838	20141
MSMEG_4326	acyl carrier protein	acpP	52480	97569
MSMEG_2943	crossover junction endodeoxyribonuclease RuvC	ruvC	8653	7745
MSMEG_4126	"hydrolase, isochorismatase family protein"		21661	23633
MSMEG_0260	DNA-binding protein		8392	10604
MSMEG_2752	sigma factor SigB		115269	75914
MSMEG_1836	"mannose-6-phosphate isomerase, class I"	manA	6935	17598
MSMEG_1187	N-acyl-D-aspartate deacylase		5889	8118
MSMEG_5289	hypothetical protein		4857	4571
MSMEG_5069	sec-independent translocase		21553	18823
MSMEG_6176	2-dehydro-3-deoxy-6-phosphogalactonate aldolase		4036	3263
MSMEG_1313	secreted protein		4202	4266
MSMEG_5025	putative transcriptional regulator		5197	11176
MSMEG_5652	alpha/beta hydrolase fold		3493	3800
MSMEG_4591	hypothetical protein		4315	2343
MSMEG_0325	conserved hypothetical protein		4027	4406
MSMEG_6706	hypothetical protein		10632	4763
Obsolete	Obsolete		27114	29080
MSMEG_1268	nudix hydrolase		13527	11654
At1g01225	At1g01225		2179	2750
MSMEG_0998	"oxidoreductase, molybdopterin binding"		4569	4162
MSMEG_4103	alkanesulfonate monooxygenase		3493	2873
MSMEG_3283	membrane transport protein		2103	4425
MSMEG_2756	conserved hypothetical protein		161073	291382
MSMEG_5165	integral membrane protein		11941	17034
MSMEG_5301	transcriptional regulator		9825	11413
MSMEG_1669	"succinate dehydrogenase, iron-sulfur protein"	sdhB	28273	54063
MSMEG_4110	3-hydroxyacyl-CoA dehydrogenase		7904	13242
MSMEG_3056	ABC transporter ATP-binding protein		8690	11651
MSMEG_1850	L-seryl-tRNA selenium transferase	selA	5161	6511
MSMEG_5593	pyruvate dehydrogenase		20060	28079
MSMEG_6652	hypothetical protein		11432	11912
MSMEG_5688	"regulatory protein, MarR"		20554	10148
MSMEG_2246	conserved hypothetical protein		11916	10986
MSMEG_0019	amino acid adenylation		10926	7291
MSMEG_5075	ABC transporter ATP-binding protein		12687	10867
MSMEG_5233	RmlD substrate binding domain superfamily protein		11491	9662
MSMEG_6079	DNA repair protein RadA	radA	3299	7978
MSMEG_1359	DeoR-family protein transcriptional regulator		8024	9127
Obsolete	Obsolete		16304	7146
MSMEG_0453	shikimate kinase	aroK	8337	9520
MSMEG_5300	short-chain type dehydrogenase/reductase		22722	19871
At1g05030	At1g05030		22916	9118
MSMEG_5427	ribose-phosphate pyrophosphokinase		27673	44923
MSMEG_6012	putative acyl-CoA dehydrogenase		10599	10437
MSMEG_6410	Rieske 2Fe-2S family protein		11157	23208
MSMEG_4064	zinc-binding alcohol dehydrogenase		12747	11121
Obsolete	Obsolete		68404	15463
Obsolete	Obsolete		3749	2477
MSMEG_1372	ABC transporter ATP-binding protein		5209	4163
MSMEG_0473	"transcriptional regulator, LuxR family protein"		2339	14170
MSMEG_3952	conserved hypothetical protein		5627	4994
MSMEG_2500	conserved hypothetical protein		7626	14835
MSMEG_5967	glucose-methanol-choline oxidoreductase		4546	8796
MSMEG_5193	"transcriptional regulator, AraC family protein"		4550	6399
MSMEG_0869	hypothetical protein		4139	6477
MSMEG_0839	ATP-dependent protease La (LON) domain subfamily protein		6787	11292
MSMEG_2711	[NiFe] hydrogenase maturation protein HypF	hypF	3557	4832
MSMEG_2735	diaminopimelate epimerase	dapF	24445	26706
MSMEG_0752	"fructose-bisphosphate aldolase, class II"	fbaA	10933	16210
MSMEG_3386	shikimate transporter		4702	4836
MSMEG_6146	"ISMsm3, transposase"		3493	5510
MSMEG_3413	MerR-family transcriptional regulator; this gene contains a frame shift which is not the result of sequencing error; identified by match to protein family HMM PF00376		13514	12709
MSMEG_6254	hypothetical protein		463	1489
MSMEG_2591	hypothetical protein		17722	11588
At1g03510	At1g03510		2070	2291
MSMEG_4606	hypothetical protein		6756	10449
MSMEG_5866	alcohol dehydrogenase B		6193	9562
Obsolete	Obsolete		22554	4339
MSMEG_2679	conserved hypothetical protein		5116	15424
MSMEG_5292	hypothetical protein		32162	38337
MSMEG_1355	"transcriptional regulator, TetR family protein"		5799	6343
MSMEG_1613	"ABC polar amino acid transporter, inner membrane subunit"		9708	14350
MSMEG_3983	L-carnitine dehydratase/bile acid-inducible protein F; this gene contains a frame shift which is not the result of sequencing error; identified by match to protein family HMM PF02515		3927	3663
MSMEG_6004	"oxidoreductase, 2-nitropropane dioxygenase family protein"		7231	11892
MSMEG_1225	conserved hypothetical protein		9444	10979
Obsolete	Obsolete		6422	5589
Empty	Empty		3457	2922
MSMEG_4421	conserved hypothetical protein		9422	5971
MSMEG_6076	2-C-methyl-D-erythritol 4-phosphate cytidylyltransferase	ispD	121861	180274
Empty	Empty		8292	3600
MSMEG_6281	N-acetylmuramoyl-L-alanine amidase		49746	42467
MSMEG_0362	amidohydrolase 2		3493	6169
MSMEG_1677	aspartate ammonia-lyase	aspA	98049	129574
MSMEG_1663	"transcriptional regulator, AsnC family protein"		16451	23266
MSMEG_3170	conserved domain protein		19648	8633
MSMEG_4142	"transcriptional repressor, TetR family protein, putative"		18260	26009
MSMEG_0454	GntR-family protein transcriptional regulator		9877	10851
At1g06460	At1g06460		16783	5152
MSMEG_6202	secreted protein		19124	29439
MSMEG_3111	"extracellular solute-binding protein, family protein 1"		7013	4856
MSMEG_1615	gamma-glutamyltranspeptidase	ggt	6765	4887
MSMEG_4346	conserved hypothetical protein		6634	12473
Obsolete	Obsolete		12785	7825
MSMEG_0887	conserved hypothetical protein		22923	21915
MSMEG_6385	hypothetical oxidoreductase in MprA 5'region		14617	20029
MSMEG_2725	glutamate transporter permease protein GluD		13640	22090
MSMEG_4565	oxidoreductase		5951	4139
MSMEG_1896	beta-ketothiolase		4189	16760
Obsolete	Obsolete		7870	3398
MSMEG_5472	"5,10-methenyltetrahydrofolate synthetase"		8901	7912
Obsolete	Obsolete		13005	3623
MSMEG_1690	putative ECF sigma factor RpoE1		5666	6273
MSMEG_2121	multiphosphoryl transfer protein (MTP)		17950	17765
MSMEG_5733	universal stress protein family protein		5946	10240
MSMEG_2926	glycine betaine/carnitine/choline transport ATP-binding protein opuCA		70144	10314
MSMEG_6117	glucarate dehydratase		1832	2138
MSMEG_0522	pp24 protein		9402	6050
MSMEG_1309	conserved hypothetical protein		13801	8530
MSMEG_2376	conserved hypothetical protein		32051	4871
MSMEG_4528	phosphoadenosine phosphosulfate reductase		23492	22249
At1g01720	At1g01720		7532	3737
MSMEG_6098	chalcone/stilbene synthase family protein		10158	17081
MSMEG_2813	sensor kinase		2590	7533
MSMEG_5653	cytosine/purine/uracil/thiamine/allantoin permease family protein		2826	4536
MSMEG_2905	transcriptional regulator		10947	8097
MSMEG_4448	transcriptional modulator of MazE		13885	13083
MSMEG_1312	hypothetical protein		4690	4699
MSMEG_2461	"transporter permease 2, putative"		4950	14875
MSMEG_6423	Glycerophosphoryl diester phosphodiesterase family protein		10719	30077
MSMEG_6844	"trap-t family protein transporter, dctp"		4155	6385
MSMEG_3900	diaminobutyrate--2-oxoglutarate aminotransferase	ectB	5233	9742
MSMEG_2615	chelatase		8563	18692
Empty	Empty		4031	4670
MSMEG_4691	HNH nuclease		18543	13227
MSMEG_1248	hypothetical protein		15976	14894
Empty	Empty		3803	10332
MSMEG_1479	"methyltransferase, putative, family protein"		21894	11004
MSMEG_5199	putative acyl-CoA dehydrogenase		18010	17117
MSMEG_0433	nitrite extrusion protein		43961	32151
MSMEG_1572	"transcriptional regulator, GntR family protein"		40328	10342
MSMEG_4759	hypothetical protein		17461	25420
MSMEG_3658	conserved hypothetical protein		13234	7234
MSMEG_5802	"oxidoreductase, short chain dehydrogenase/reductase family protein"		13357	9856
At1g04990	At1g04990		35294	9209
MSMEG_0504	carbohydrate kinase		9089	16954
MSMEG_1682	flavin-containing monooxygenase FMO		65643	83512
MSMEG_1625	"amino acid transporter, putative"		12737	8186
MSMEG_4255	conserved hypothetical protein		9260	11143
MSMEG_0272	propanediol utilization protein PduA		8805	6524
MSMEG_1664	hypothetical protein		34387	38590
MSMEG_2531	GntR family protein transcriptional regulator		3837	4604
MSMEG_4722	short-chain dehydrogenase		12141	14824
MSMEG_0444	agmatine deiminase		11725	10841
MSMEG_1780	hypothetical protein		5188	6453
MSMEG_3120	conserved hypothetical protein		4484	14443
MSMEG_5365	RNA polymerase sigma-70 factor		4115	2405
MSMEG_5083	conserved hypothetical protein		44931	28136
MSMEG_5082	DNA-3-methyladenine glycosylase I	tag	15699	18041
MSMEG_2057	"NADH-quinone oxidoreductase, G subunit"	nuoG	2613	3945
MSMEG_1087	oligopeptide ABC transporter ATP-binding protein; this gene contains a frame shift which is not the result of sequencing error; identified by match to protein family HMM PF00005		6805	4028
MSMEG_1507	D-aminopeptidase		5152	2056
MSMEG_4360	conserved hypothetical protein		3050	10222
MSMEG_0429	putative ferric uptake regulator		6637	9680
MSMEG_3725	coenzyme PQQ biosynthesis protein A	pqqA	10941	7597
Obsolete	Obsolete		3767	5246
MSMEG_5687	23s ribosomal RNA methyltransferase		4525	9433
At1g03400	At1g03400		5869	2808
MSMEG_6073	"RNA methyltransferase, TrmH family protein, group 3"		5452	17357
MSMEG_4798	L-carnitine dehydratase/bile acid-inducible protein F		4050	3843
Obsolete	Obsolete		6964	4010
MSMEG_2822	"transposase, truncation"		21657	28548
MSMEG_5217	hypothetical protein		7365	10862
Obsolete	Obsolete		4491	2839
MSMEG_3229	conserved hypothetical protein		54756	70584
Obsolete	Obsolete		3348	2688
MSMEG_3778	"phenylalanyl-tRNA synthetase, alpha subunit"	pheS	7281	21801
MSMEG_5145	"extracellular solute-binding protein, family protein 1"		10546	14097
MSMEG_4646	pyruvate synthase		18563	27587
Empty	Empty		4842	3256
MSMEG_2538	MarR-family protein transcriptional regulator		10203	8511
MSMEG_4697	conserved hypothetical protein		5430	9029
Empty	Empty		2518	4530
MSMEG_2777	alpha/beta hydrolase fold		8318	14996
MSMEG_5414	"septum formation initiator subfamily protein, putative"		7631	15956
MSMEG_4925	"transcriptional regulator, Ada family protein/DNA-3-methyladenine glycosylase II"		1362	6498
MSMEG_1792	conserved hypothetical protein		44367	8937
MSMEG_2178	integral membrane protein		13121	5655
Obsolete	Obsolete		15021	19383
MSMEG_2524	"ABC transporter, ATP-binding protein"		53746	97935
At1g02960	At1g02960		8401	4436
Obsolete	Obsolete		641	2728
MSMEG_6845	"trap dicarboxylate transporter, dctm subunit"		5429	4434
MSMEG_1200	serine/threonine-protein kinase PknD		6268	9098
MSMEG_4552	nitrilotriacetate monooxygenase component A	ssuD	5767	3358
MSMEG_1618	hypothetical protein		205077	373835
Obsolete	Obsolete		17735	6078
MSMEG_0087	glucitol operon repressor		9253	14120
MSMEG_1656	exodeoxyribonuclease III	xth	6245	5742
MSMEG_0491	"transcriptional regulator, LacI family protein"		6076	13096
MSMEG_2549	major facilitator superfamily protein		3537	5111
MSMEG_3200	L-aspartate oxidase	nadB	5312	7484
MSMEG_5629	conserved hypothetical protein		7175	7757
MSMEG_1300	hypothetical protein		11081	9654
MSMEG_5522	"transcriptional Regulator, TetR family protein"		9102	11299
MSMEG_0045	hypothetical protein		3574	9467
MSMEG_0435	allophanate hydrolase subunit 2		18486	7352
MSMEG_4172	D-ribose-binding periplasmic protein RbsB		11259	8114
MSMEG_4182	arabinose-proton symporter		1845	3523
MSMEG_0683	conserved hypothetical protein		28592	39421
MSMEG_6827	hypothetical protein		12361	5089
MSMEG_0847	NADH-ubiquinone/plastoquinone oxidoreductase chain 4l family protein		19972	16934
MSMEG_2089	cell division ATP-binding protein FtsE	ftsE	10806	22830
At1g05680	At1g05680		8290	3062
MSMEG_4955	homoserine kinase	thrB	9671	13479
MSMEG_2778	ribonuclease D		8036	17472
MSMEG_5835	fumarate reductase/succinate dehydrogenase flavoprotein		7065	13476
MSMEG_3068	hypothetical protein		31497	53456
MSMEG_3670	"transporter, small multidrug resistance (SMR) family protein"		11117	4897
MSMEG_2049	"putative transcriptional regulator, TetR family protein"		6193	12736
MSMEG_6062	Fe uptake system permease		7000	19705
MSMEG_2548	3-oxoacyl-[acyl-carrier-protein] reductase		9237	10293
MSMEG_4102	conserved hypothetical protein		2429	2155
MSMEG_6382	"oxidoreductase, FAD-binding"		10015	14852
MSMEG_6024	acetoacetyl-CoA synthase		10494	15649
Empty	Empty		8024	5170
MSMEG_5717	pyridoxamine 5'-phosphate oxidase family protein		17217	20884
MSMEG_0224	O-methyltransferase MdmC		18255	17664
Empty	Empty		3739	7141
MSMEG_4655	"transcriptional regulator, AraC family protein"		8747	6579
MSMEG_1386	hypothetical protein		11275	10592
MSMEG_0478	"secreted protein, putative"		16132	9362
MSMEG_1734	conserved hypothetical protein		27134	36152
MSMEG_0162	NAD-dependent formate dehydrogenase delta subunit		18430	9627
MSMEG_3045	integral membrane protein		16489	16800
MSMEG_3527	putative HTH-type transcriptional regulator		15179	9541
At1g01540	At1g01540		9157	3446
MSMEG_4658	sugar ABC transporter substrate-binding protein		15764	15519
MSMEG_3933	conserved hypothetical protein		11261	3961
MSMEG_6781	hypothetical protein		13908	21413
MSMEG_4438	hypothetical protein		14770	12501
MSMEG_0621	low molecular weight protein antigen 7		11668	11971
MSMEG_6851	phosphatidylethanolamine-binding protein		10509	6919
Obsolete	Obsolete		13749	7300
MSMEG_5090	conserved hypothetical protein		10710	12611
MSMEG_4268	cytochrome c oxidase subunit 2		36218	53272
MSMEG_0705	putative permease of the major facilitator superfamily protein		5664	5126
MSMEG_3375	alcohol dehydrogenase		30497	10102
MSMEG_5535	hypothetical protein		7513	6730
MSMEG_1921	SEC-C motif domain protein		10240	8557
MSMEG_1768	conserved hypothetical protein		48625	10128
Obsolete	Obsolete		570	490
MSMEG_3236	"ABC-type amino acid transport system, permease component"		17933	33612
MSMEG_4204	catalase		8574	7099
MSMEG_5538	[NADP+] succinate-semialdehyde dehydrogenase		15785	21322
MSMEG_0595	glycolate oxidase		8138	13558
MSMEG_4068	hypothetical protein		6454	6929
Obsolete	Obsolete		4132	6206
MSMEG_4964	"transcriptional regulator, TetR family protein"		5630	9066
At1g02330	At1g02330		7115	3038
MSMEG_0332	"2-nitropropane dioxygenase, NPD"		10637	8178
MSMEG_3249	"branched-chain amino acid ABC transporter, permease protein"		18160	24841
MSMEG_0088	phosphoenolpyruvate-protein phosphotransferase	ptsI	12692	10242
MSMEG_2988	carbon-nitrogen hydrolase family protein		9203	8329
MSMEG_3156	conserved hypothetical protein		17901	18033
MSMEG_1400	elongation factor G; this gene contains a frame shift which is not the result of sequencing error; identified by match to protein family HMM PF00009; match to protein family HMM TIGR00231		116401	143384
MSMEG_6724	ABC-type cobalt transport system		18925	21252
MSMEG_1612	"extracellular solute-binding protein, family protein 3"		9366	13133
MSMEG_2359	"methionine synthase, vitamin-B12 independent"		2416	12249
Obsolete	Obsolete		3208	5538
MSMEG_1236	Mpr protein		7480	5853
Empty	Empty		4327	5654
MSMEG_3889	conserved hypothetical protein; this gene contains a frame shift which is not the result of sequencing error		14087	10404
MSMEG_6053	"cob(II)yrinic acid a,c-diamide reductase"	bluB	12490	16507
MSMEG_1252	conserved hypothetical protein		11513	17990
MSMEG_6747	oxidoreductase		7712	3114
MSMEG_1980	monooxygenase		13010	11280
MSMEG_5441	methionyl-tRNA synthetase	metG	5674	8671
MSMEG_3918	hypothetical protein		12196	13682
Obsolete	Obsolete		27378	21697
MSMEG_4618	isochorismatase family protein		56301	7715
MSMEG_3434	"peptidyl-prolyl cis-trans isomerase, fkbp-type domain protein"		14398	16009
At1g04420	At1g04420		10420	5687
MSMEG_1269	Ser/Thr protein phosphatase family protein		7989	8650
MSMEG_2235	amidohydrolase family protein		6483	4107
MSMEG_1883	glycine betaine transporter OpuD		15660	10220
MSMEG_6751	hypothetical protein		24582	7945
Obsolete	Obsolete		26372	24397
MSMEG_1827	"hydrolase, nudix family protein, putative"		7235	8603
MSMEG_6750	hypothetical protein		7405	7768
MSMEG_4531	"sulfate ABC transporter, permease protein CysW"	cysW	13961	12534
Obsolete	Obsolete		5499	5210
Obsolete	Obsolete		7459	6495
MSMEG_0096	peroxisomal hydratase-dehydrogenase-epimerase		21191	27732
MSMEG_5761	cupin domain protein		5011	11463
MSMEG_3648	glycine cleavage system H protein	gcvH	22475	23304
MSMEG_3759	3-methyladenine DNA glycosylase		10398	4096
MSMEG_5178	integral membrane protein		6405	7617
MSMEG_3355	conserved hypothetical protein		5995	5735
MSMEG_1113	glycosyl transferase		5496	4338
MSMEG_0806	hydrolase		5856	8292
MSMEG_2561	gluconolactonase		8717	6611
MSMEG_1789	conserved hypothetical protein		373082	43284
MSMEG_4320	alkyl hydroperoxide reductase/ Thiol specific antioxidant/ Mal allergen		19410	18034
MSMEG_1264	prophage Lp1 protein 5		5641	2851
At1g05210	At1g05210		8968	5535
MSMEG_6015	putative acyl-CoA dehydrogenase		5855	8388
MSMEG_6021	xylose isomerase	xylA	9656	11193
MSMEG_6232	catalase KatA	katA	21002	6257
MSMEG_5253	conserved hypothetical protein		2330	1546
MSMEG_1270	hypothetical protein		12868	15791
MSMEG_1869	hypothetical protein		10690	20108
MSMEG_3475	conserved hypothetical protein		4370	7231
MSMEG_3424	"transcriptional regulator, MerR family protein"		6876	18553
MSMEG_0386	NAD dependent epimerase/dehydratase family protein		8618	24477
MSMEG_5605	"cytochrome bd ubiquinol oxidase, subunit I"		33703	12493
MSMEG_1135	hypothetical protein		12617	8190
Empty	Empty		4361	4205
MSMEG_6346	hypothetical protein		11704	17720
MSMEG_0707	conserved hypothetical protein		12058	6429
MSMEG_1361	alpha-mannosidase		16824	9351
MSMEG_3427	metal dependent hydrolase		15512	4687
MSMEG_3773	acetylornithine aminotransferase	argD	15939	24433
MSMEG_1183	histidine ammonia-lyase	hutH	14175	10058
MSMEG_3820	hypothetical protein		13331	10582
MSMEG_2397	"transcriptional regulatory protein, AsnC family protein"		23334	26981
MSMEG_3665	TrkA domain protein		16735	16641
MSMEG_5466	oxidoreductase		8595	4557
At1g04690	At1g04690		5407	3455
MSMEG_2393	NAD-dependent glycerol-3-phosphate dehydrogenase	gpsA	20990	16495
MSMEG_4854	"peptidase, M24 family protein"		11965	7208
MSMEG_4997	"ABC transporter, ATP-binding protein OppD"	oppD	14263	7975
MSMEG_6609	hypothetical protein		24004	8258
MSMEG_1170	conserved domain protein		27342	6468
MSMEG_3503	conserved hypothetical protein		8032	13562
MSMEG_2039	putative transcriptional regulator		4311	9849
Obsolete	Obsolete		3885	2348
MSMEG_6772	homoserine O-acetyltransferase		13533	8213
MSMEG_2100	peptidase family protein M20/M25/M40		11512	3644
MSMEG_0041	conserved hypothetical protein		2231	1609
MSMEG_5700	secreted protein		79947	138300
MSMEG_5613	probable conserved transmembrane protein		8117	10608
MSMEG_5362	hypothetical protein		7795	13331
MSMEG_3461	catalase/peroxidase HPI	katG	33616	16567
MSMEG_4869	LAO/AO transport system ATPase		881	1178
Obsolete	Obsolete		15289	6098
MSMEG_2488	[NADP+] succinate-semialdehyde dehydrogenase		5568	6991
MSMEG_2442	ribonuclease HII		24333	19874
Obsolete	Obsolete		26442	8321
MSMEG_0884	glyoxalase family protein		10000	10191
MSMEG_5375	GntR-family protein transcriptional regulator		7814	16350
At1g02700	At1g02700		7121	5319
MSMEG_3043	aspartate carbamoyltransferase	pyrB	7264	14219
MSMEG_4710	dihydrolipoamide acetyltransferase		103511	23724
MSMEG_0643	"extracellular solute-binding protein, family protein 5, putative"		55998	61211
MSMEG_5167	major facilitator superfamily protein MFS_1		1294	1074
MSMEG_6425	rhodanese-like domain protein		24036	29252
Obsolete	Obsolete		9232	4975
MSMEG_6419	conserved hypothetical protein		3828	7880
Obsolete	Obsolete		3811	10546
Obsolete	Obsolete		2522	6851
MSMEG_1591	TnpC protein		3493	13992
MSMEG_1421	hypothetical protein		275278	398082
MSMEG_5864	cytochrome P450 51		17729	5896
MSMEG_5028	HIT family protein		17283	14581
MSMEG_5955	"protein-tyrosine kinase, putative"		9554	8832
Empty	Empty		4337	3939
MSMEG_6629	"malonate decarboxylase, epsilon subunit"	mdcH	7274	3447
MSMEG_5019	regulatory protein		10316	9018
MSMEG_4570	conserved hypothetical protein		13594	15952
MSMEG_4137	hypothetical protein		8789	6870
MSMEG_1550	PduH protein		17652	8039
MSMEG_2660	"transcriptional regulator, AsnC family protein"		8666	11534
MSMEG_3919	hypothetical protein		9123	5336
At1g04970	At1g04970		7982	4224
Obsolete	Obsolete		1908	3920
MSMEG_0810	putative pyrimidine permease RutG		9148	21109
Obsolete	Obsolete		5612	7920
Empty	Empty		7488	3444
MSMEG_0065	conserved hypothetical protein		658287	671186
MSMEG_4983	"transcriptional regulator, TetR family protein"		2954	4943
MSMEG_6455	conserved hypothetical protein		4457	4365
Obsolete	Obsolete		3493	3105
MSMEG_4171	ribose transport system permease protein RbsC		831	1657
MSMEG_6263	glutamate synthase family protein		8516	3081
MSMEG_0278	hypothetical protein		18061	5481
Obsolete	Obsolete		12408	3576
Obsolete	Obsolete		9866	5109
MSMEG_3023	conserved hypothetical protein; this gene contains a frame shift which is not the result of sequencing error		9210	12649
MSMEG_1608	glycosyl transferase		3548	2162
MSMEG_6822	beta-lactamase		64260	43603
MSMEG_6746	"oxidoreductase, aldo/keto reductase family protein"		21471	25664
MSMEG_1564	"lignostilbene-alpha,beta-dioxygenase"		2126	1426
MSMEG_2708	hypothetical protein		8679	7508
MSMEG_4045	muconolactone delta-isomerase		10174	6503
Obsolete	Obsolete		22995	23477
MSMEG_2840	conserved hypothetical protein		4322	6116
At1g05510	At1g05510		7755	6797
MSMEG_3463	putative esterase		5031	11870
MSMEG_4097	acyl-CoA dehydrogenase domain protein		3493	3719
MSMEG_3802	tetratricopeptide repeat family protein		2747	2746
MSMEG_5412	immunogenic protein MPT63		43176	65340
MSMEG_1067	conserved hypothetical protein		14121	14806
MSMEG_0832	peptide deformylase	def	23636	38201
MSMEG_3322	hypothetical protein		7229	2308
MSMEG_5651	"transcriptional regulator, LuxR family protein"		7609	17388
MSMEG_3422	"D-isomer specific 2-hydroxyacid dehydrogenase, NAD-binding"		13950	12116
MSMEG_0766	phosphoribosylglycinamide formyltransferase 2	purT	25538	15440
MSMEG_1297	hydroxydechloroatrazine ethylaminohydrolase		22746	26720
Obsolete	Obsolete		16942	11355
MSMEG_3484	cupin domain protein		13288	9177
MSMEG_4765	"transcriptional regulator, MerR family protein"		19626	17849
Empty	Empty		1917	5039
MSMEG_0259	enoyl-CoA hydratase/isomerase		7815	8625
Obsolete	Obsolete		13935	6901
MSMEG_2588	cobyric acid synthase CobQ	cobQ	15408	13351
MSMEG_4021	hypothetical protein		13869	9284
MSMEG_2722	hydrogenase nickel insertion protein HypA	hypA	13627	9300
Obsolete	Obsolete		10172	12919
MSMEG_6830	conserved hypothetical protein		14451	9208
At1g02305	At1g02305		27121	10004
MSMEG_1830	lppg:fo 2-phospho-l-lactate transferase	cofD	16727	13931
MSMEG_2450	adenosylmethionine--8-amino-7-oxononanoate transaminase		57181	73236
MSMEG_3536	sugar transport protein		10790	6719
MSMEG_6890	antibiotic biosynthesis monooxygenase domain protein		12783	10982
MSMEG_6544	"transport-associated, putative"		58659	69290
MSMEG_5971	conserved hypothetical protein		10901	7884
Obsolete	Obsolete		7327	5352
MSMEG_2979	ABC transporter ATP-binding protein		44718	66336
MSMEG_4150	4-hydroxy-2-oxovalerate aldolase		10045	5154
MSMEG_6641	nitrilotriacetate monooxygenase component A		11469	8364
MSMEG_0201	hypothetical protein		7098	7353
MSMEG_2020	"hyi family protein, authentic frameshift; this gene contains a frame shift which is not the result of sequencing error; identified by similarity to RF:NP_457306.1"		14435	8606
MSMEG_2271	hydrogenase accessory protein HypB	hypB	8824	17605
MSMEG_3662	mannose-binding lectin		15895	20506
MSMEG_6105	cell division protein		64433	72108
MSMEG_3544	conserved hypothetical protein		31338	31658
MSMEG_3519	"oxidoreductase, 2-nitropropane dioxygenase family protein"		7417	6712
MSMEG_3432	choline dehydrogenase		5925	4540
MSMEG_2632	SAM-dependent methyltransferase		8219	10802
MSMEG_1871	conserved hypothetical protein		12948	9820
Obsolete	Obsolete		2398	4413
MSMEG_3653	hypothetical protein		7760	12808
At1g06010	At1g06010		5954	2827
Obsolete	Obsolete		13416	11641
MSMEG_3155	band 7 protein		11200	19084
MSMEG_5392	"K+-transporting ATPase, A subunit"	kdpA	7561	4222
MSMEG_5325	hypothetical protein		16024	21866
MSMEG_2158	hypothetical protein		6748	9061
MSMEG_3071	"riboflavin synthase, alpha subunit"	ribE	18543	24464
MSMEG_3286	methyltransferase		13990	14391
MSMEG_6710	"hydrolase, alpha/beta fold family protein"		6139	6712
MSMEG_1686	NPL/P60-family protein secreted protein		4307	9805
MSMEG_5810	putative monooxygenase		3493	5397
MSMEG_1637	periplasmic sensor signal transduction histidine kinase		51709	30955
Obsolete	Obsolete		24030	17414
MSMEG_6569	conserved hypothetical protein		10424	4159
MSMEG_1722	hypothetical protein		14513	15466
Empty	Empty		5361	3187
MSMEG_1351	cyclopropane-fatty-acyl-phospholipid synthase 1		25505	37876
MSMEG_4715	acyl-CoA dehydrogenase		8188	6997
MSMEG_0619	ppe family protein		4577	6826
MSMEG_4306	conserved hypothetical protein		11381	12251
Obsolete	Obsolete		16122	8116
MSMEG_6380	hypothetical protein		14585	19490
MSMEG_2059	NADH-quinone oxidoreductase chain e		5561	5758
At1g04930	At1g04930		8715	5009
MSMEG_3384	isoflavone reductase		2846	2781
MSMEG_6854	3-isopropylmalate dehydratase large subunit		5697	5211
MSMEG_5493	acetyl-/propionyl-coenzyme A carboxylase alpha chain		5761	3280
Empty	Empty		4666	3034
MSMEG_2586	"conserved hypothetical protein, putative"		11493	5342
MSMEG_2541	ribosome recycling factor	frr	28865	34920
Obsolete	Obsolete		5907	6922
MSMEG_3762	ABC transporter ATP-binding protein		5839	7178
MSMEG_1140	glycerol-3-phosphate dehydrogenase 2 [NAD(P)+] (NAD(P)H-dependent glycerol-3-phosphate dehydrogenase 2)		5873	9991
MSMEG_1890	3-phosphoshikimate 1-carboxyvinyltransferase	aroA	6919	14531
MSMEG_0479	hypothetical protein		7173	7581
MSMEG_5406	hypothetical protein		40707	45861
MSMEG_5772	"cytospin-A, putative"		9515	5696
MSMEG_5346	TetR-family protein transcriptional regulator		8226	7157
MSMEG_2427	protein-P-II uridylyltransferase	glnD	16513	23351
MSMEG_0622	putative DNA-binding protein		6884	14184
MSMEG_0288	"FAD dependent oxidoreductase, putative"		2820	3620
MSMEG_1665	aldehyde dehydrogenase (NAD) family protein		11611	12625
MSMEG_2873	3-ketosteroid-delta4		5988	6625
Obsolete	Obsolete		19608	5447
MSMEG_2964	adenine phosphoribosyltransferase		9993	8126
MSMEG_0542	antar domain protein		10121	17197
At1g03940	At1g03940		9907	5963
MSMEG_5903	"oxidoreductase, short chain dehydrogenase/reductase family protein"		15226	20495
MSMEG_0289	alpha/beta hydrolase fold family protein		10649	7442
MSMEG_1238	"type III restriction enzyme, res subunit"		9506	6512
MSMEG_5602	conserved hypothetical protein		3886	5348
MSMEG_2482	hypothetical protein		10833	12425
MSMEG_4976	isochorismatase hydrolase		15726	35988
MSMEG_4119	3-hydroxybutyryl-CoA dehydratase		2891	6750
MSMEG_0566	aliphatic amidase		12744	16050
MSMEG_2550	glyoxylate reductase		15161	11182
MSMEG_5114	acyl-CoA synthase		18704	16967
MSMEG_1544	PduO protein		90317	88021
MSMEG_3568	conserved hypothetical protein		13491	10995
Obsolete	Obsolete		7537	10960
MSMEG_2363	amino acid-binding ACT		10614	20107
Empty	Empty		22225	5021
MSMEG_4099	ABC transporter permease protein		8185	5284
MSMEG_3247	branched-chain amino acid ABC transporter substrate-binding protein		73256	38606
MSMEG_2050	"NADH-quinone oxidoreductase, N subunit"	nuoN	13353	9301
MSMEG_4218	possible conserved transmembrane protein		23809	34932
MSMEG_1301	NanT3		19100	10594
MSMEG_6348	hypothetical protein		106405	21828
MSMEG_2453	"transcriptional regulator, GntR family protein"		9737	16862
At1g06200	At1g06200		11613	4209
MSMEG_1846	"polysulphide reductase, NrfD"		10551	13460
MSMEG_5250	CalR9 protein		19552	20383
Obsolete	Obsolete		10719	16352
Empty	Empty		5743	2843
MSMEG_1716	"IS3 family protein element, transposase orfA"		11369	7031
MSMEG_5221	GCN5-related N-acetyltransferase		7513	13619
MSMEG_5048	conserved hypothetical protein		16287	29150
MSMEG_6758	transport integral membrane protein		499270	326227
MSMEG_3084	"glyceraldehyde-3-phosphate dehydrogenase, type I"	gap	155299	159642
MSMEG_0680	UDP-glucose 6-dehydrogenase		5963	2520
MSMEG_0395	hypothetical protein		7516	5079
MSMEG_1752	hypothetical protein		9354	6662
MSMEG_4489	conserved hypothetical protein		11529	13570
MSMEG_0343	TetR-family protein transcriptional regulator		6627	9249
MSMEG_3654	ATPase SecA2		25907	15546
MSMEG_2529	glyoxylate reductase		4597	2178
MSMEG_3605	sorbitol dehydrogenase		8551	10077
Obsolete	Obsolete		5293	2196
MSMEG_2792	Clp amino terminal domain protein		14806	6388
MSMEG_5337	"putative regulatory protein, FmdB family; this gene contains a frame shift which is not the result of sequencing error; identified by match to protein family HMM TIGR02605"		7856	7035
Obsolete	Obsolete		6389	4419
MSMEG_0530	short chain dehydrogenase		17190	49185
At1g02870	At1g02870		9868	10317
MSMEG_2346	phytoene synthase		29956	7053
MSMEG_0531	putative acyl-CoA dehydrogenase		9169	11657
MSMEG_0627	"glycosyl transferase, family protein 39"		7369	4024
MSMEG_5500	hypothetical protein		7644	5326
MSMEG_1221	rifampin ADP-ribosyl transferase		12712	4118
Obsolete	Obsolete		2486	4753
MSMEG_5691	conserved hypothetical protein		12121	15381
MSMEG_2150	putative transposition helper protein		6597	4342
Obsolete	Obsolete		4637	3035
MSMEG_0822	cytochrome P450		5122	5801
MSMEG_1770	conserved hypothetical protein		665044	132110
MSMEG_0944	"DNA binding domain, excisionase family protein"		59278	53293
MSMEG_4714	MoaC domain protein		5335	9487
MSMEG_5581	conserved hypothetical integral membrane protein		10424	8020
Empty	Empty		7082	3896
MSMEG_0876	short chain dehydrogenase		4480	11203
MSMEG_0489	racemase		7561	6062
MSMEG_3202	hypothetical protein		2938	6325
MSMEG_4492	amidase		5452	14911
MSMEG_4900	Pks14 protein		34670	29281
MSMEG_3469	TetR family protein transcriptional regulator		12062	6260
MSMEG_5353	putative methyltransferase		8307	5438
At1g02690	At1g02690		9435	4693
MSMEG_6221	integral membrane protein		5871	7911
MSMEG_3220	"tryptophan synthase, beta subunit"	trpB	12712	18343
MSMEG_3222	prolipoprotein diacylglyceryl transferase		13240	19965
Empty	Empty		9289	6215
MSMEG_3791	ribosomal protein L20	rplT	42139	43637
MSMEG_4271	conserved hypothetical protein		13017	16844
MSMEG_2279	3-hydroxyacyl-CoA dehydrogenase type-2		5947	6761
Obsolete	Obsolete		4632	9550
MSMEG_3753	hydrolase		6692	12818
MSMEG_6027	major facilitator superfamily protein MFS_1		4086	6919
MSMEG_0645	"putative beta-1,3-glucanase"		34462	48934
Obsolete	Obsolete		13950	7998
MSMEG_4811	conserved hypothetical protein		9870	7580
MSMEG_6864	putative transcription regulator		15154	7785
MSMEG_5942	AMP-dependent synthetase and ligase		9851	7193
MSMEG_2981	"branched-chain amino acid ABC-type transport system, permease component"		38827	72362
MSMEG_2395	D-alanine--D-alanine ligase		5938	17340
MSMEG_4187	conserved hypothetical protein		7907	12291
MSMEG_3029	"peptidase, A24 (type IV prepilin peptidase) family protein"		4296	8672
MSMEG_0570	conserved hypothetical protein		24452	24787
MSMEG_6903	"transcriptional regulator, PadR family protein"		43429	40783
MSMEG_3784	"transcriptional regulator, IclR family protein"		9154	6681
At1g01980	At1g01980		13135	7335
MSMEG_6813	amidohydrolase 2		2376	3485
MSMEG_2465	adenine deaminase		4923	7661
MSMEG_1978	chaperonin GroL	groL	6352	5833
MSMEG_5739	putative long-chain fatty-acid--CoA ligase		3364	4254
MSMEG_0101	conserved hypothetical protein		15927	18711
Obsolete	Obsolete		7334	13505
MSMEG_0336	conserved hypothetical protein		10593	7349
MSMEG_4566	conserved 13e12 repeat family protein; this gene contains a frame shift which is not the result of sequencing error		15491	12197
MSMEG_1159	ABC transporter component A		70718	11839
MSMEG_3230	"ABC transporter, CydDC cysteine exporter (CydDC-E) family, permease/ATP-binding protein CydC; this gene contains a frame shift which is not the result of sequencing error; identified by match to protein family HMM PF00005; match to protein family HMM TIGR02868"		10464	24128
MSMEG_1721	"IS1137, transposase orfB"		11601	11368
MSMEG_1519	translation initiation factor IF-1	infA	64745	68459
MSMEG_6343	conserved hypothetical protein		18871	18327
MSMEG_2489	"transcriptional regulator, GntR family protein, putative"		14420	12573
Empty	Empty		3124	4764
MSMEG_1481	methyltransferase		11557	11311
MSMEG_6239	"1,3-propanediol dehydrogenase"		19628	16774
MSMEG_6297	aldehyde dehydrogenase		3695	4413
MSMEG_4409	hypothetical protein		11169	10530
MSMEG_3127	"conserved protein, DUF59"		16942	26467
MSMEG_4414	conserved hypothetical protein		7522	11005
Obsolete	Obsolete		16728	8231
At1g04400	At1g04400		4852	2014
MSMEG_0774	flavin-dependent oxidoreductase; this gene contains a frame shift which is not the result of sequencing error		10406	10934
MSMEG_2675	"ISMsm8, transposase"		10471	11995
MSMEG_4986	"glycosyl transferase, family protein 39"		17888	8057
Empty	Empty		6762	3099
MSMEG_6620	conserved hypothetical protein		27139	39939
Obsolete	Obsolete		16930	5603
MSMEG_5201	"regulatory protein GntR, HTH"		13012	13251
MSMEG_6843	NAD-dependent epimerase/dehydratase		7821	5137
MSMEG_5781	"phosphate ABC transporter, permease protein PstC"	pstC	24719	27010
MSMEG_5897	virulence factor mce family protein		8759	14808
MSMEG_0557	hypothetical protein		39282	37179
MSMEG_1800	hypothetical protein		19351	6002
MSMEG_5105	hypothetical protein		9285	11251
MSMEG_2917	hypothetical protein		8704	10784
MSMEG_0732	chaperone ClpB		8816	14664
MSMEG_5983	glucose-1-phosphate thymidylyltransferase	rfbA	3155	5066
MSMEG_0126	mandelate racemase/muconate lactonizing enzyme		8454	6807
MSMEG_3405	methylenomycin A resistance protein		5795	5975
MSMEG_2937	pyridoxine biosynthesis protein		26434	40799
Obsolete	Obsolete		23689	48480
MSMEG_1962	hypothetical protein		4749	9169
MSMEG_6859	oxidoreductase		9281	4614
At1g06170	At1g06170		2288	4882
MSMEG_3306	zinc-binding alcohol dehydrogenase		5709	8030
MSMEG_6504	conserved hypothetical protein		6432	18864
MSMEG_4339	tetratricopeptide repeat family protein		6892	4647
MSMEG_5672	citrate synthase I	gltA	54345	71987
Obsolete	Obsolete		10895	3452
Obsolete	Obsolete		3493	10721
MSMEG_4699	NAD-glutamate dehydrogenase		16784	16823
MSMEG_4795	ABC-transporter integral membrane protein		7395	8683
MSMEG_5586	conserved hypothetical protein		3493	7275
MSMEG_2081	putative acyl-CoA dehydrogenase		92944	81485
MSMEG_1266	ankyrin-repeat containing protein		6467	5266
Obsolete	Obsolete		16502	7626
MSMEG_1342	conserved hypothetical protein		36263	42962
MSMEG_0986	RemM protein		36501	47144
At1g03590	At1g03590		9203	3482
Obsolete	Obsolete		10259	10062
MSMEG_5798	phosphoribosylformylglycinamidine cyclo-ligase	purM	29593	33917
MSMEG_4477	"hydrolase, alpha/beta hydrolase fold family protein"		3493	8156
MSMEG_3963	hypothetical protein		9266	7376
MSMEG_3161	conserved hypothetical protein		17316	5837
MSMEG_2388	"3-isopropylmalate dehydratase, small subunit"	leuD	32455	36017
MSMEG_5314	conserved hypothetical protein		9712	5511
MSMEG_0941	"AP endonuclease, family protein 2"		8171	10493
Obsolete	Obsolete		3430	4464
MSMEG_5995	P450 heme-thiolate protein		1575	7120
MSMEG_0709	chaperone protein DnaK	dnaK	18385	24832
MSMEG_6791	3-hydroxybutyryl-CoA dehydrogenase		10475	9952
MSMEG_0721	RemQ protein; this gene contains a frame shift which is not the result of sequencing error		9354	7808
MSMEG_0703	conserved hypothetical protein		18145	11082
MSMEG_2403	ATP-dependent DNA helicase RecG	recG	9054	10053
MSMEG_6670	"ABC transporter, permease protein, putative"		3689	2863
MSMEG_6060	permease		6944	8745
MSMEG_5663	sensor-type histidine kinase PrrB		10182	15346
MSMEG_0163	conserved hypothetical protein		4560	3490
Obsolete	Obsolete		14267	10510
MSMEG_2629	ribosome-binding factor A	rbfA	36252	38034
MSMEG_6676	probable conserved transmembrane protein		12467	4225
At1g05970	At1g05970		9389	4432
MSMEG_5795	4-amino-4-deoxychorismate lyase		7210	11475
MSMEG_6871	isomerase		4442	4461
Obsolete	Obsolete		5691	9308
MSMEG_2589	conserved hypothetical protein		7404	8608
MSMEG_4326	acyl carrier protein	acpP	51799	93436
MSMEG_2943	crossover junction endodeoxyribonuclease RuvC	ruvC	10221	8870
MSMEG_4126	"hydrolase, isochorismatase family protein"		11761	17187
MSMEG_0260	DNA-binding protein		7039	11793
MSMEG_2752	sigma factor SigB		132899	83727
MSMEG_1836	"mannose-6-phosphate isomerase, class I"	manA	9313	15866
MSMEG_1187	N-acyl-D-aspartate deacylase		5657	2853
MSMEG_5289	hypothetical protein		3270	3187
MSMEG_3522	dopamine receptor D4		16313	20612
MSMEG_6434	conserved hypothetical protein		14629	26216
MSMEG_0868	hypothetical protein		21848	9370
Obsolete	Obsolete		11135	9112
MSMEG_5339	nitrile hydratase regulator1		24156	12525
MSMEG_3789	inner membrane permease YgbN		12308	10354
MSMEG_1197	"transcriptional regulator, LuxR family protein"		12563	12325
Obsolete	Obsolete		16128	5687
MSMEG_4679	hypothetical protein		14773	17967
MSMEG_4248	1-acylglycerol-3-phosphate O-acyltransferase		32668	34566
At1g05055	At1g05055		16230	12409
MSMEG_4386	ABC transporter permease protein		12338	10648
MSMEG_5725	PLP-dependent aminotransferases		12859	12212
MSMEG_5908	acyl-CoA synthase		9361	9839
MSMEG_3865	hypothetical protein		16363	12949
MSMEG_5165	integral membrane protein		11268	15024
MSMEG_5301	transcriptional regulator		10638	8366
MSMEG_1669	"succinate dehydrogenase, iron-sulfur protein"	sdhB	20657	30254
MSMEG_4110	3-hydroxyacyl-CoA dehydrogenase		17024	7648
MSMEG_3056	ABC transporter ATP-binding protein		14663	11572
MSMEG_1850	L-seryl-tRNA selenium transferase	selA	7661	13568
MSMEG_5593	pyruvate dehydrogenase		2869	10667
MSMEG_6652	hypothetical protein		11889	9348
MSMEG_4070	"transcriptional regulator, TetR family protein, putative"		13114	7032
MSMEG_2901	conserved hypothetical protein		9896	8458
MSMEG_0061	ftsk/spoiiie family protein		13997	23976
Obsolete	Obsolete		4126	7040
MSMEG_2625	transcription termination factor NusA	nusA	13836	14301
MSMEG_3985	integral membrane transport protein		5707	4993
MSMEG_2824	"IS1549, transposase"		26277	20875
MSMEG_0421	hypothetical protein		13029	7535
Obsolete	Obsolete		9032	9116
Obsolete	Obsolete		12987	15545
At1g02920	At1g02920		4861	6278
MSMEG_1156	dihydrodipicolinate synthetase		9210	10472
Obsolete	Obsolete		2929	6311
MSMEG_5455	pe family protein		5957	3484
MSMEG_2490	decarboxylase		9662	18598
Obsolete	Obsolete		5280	7333
Obsolete	Obsolete		3493	14650
MSMEG_1372	ABC transporter ATP-binding protein		6986	5130
MSMEG_0473	"transcriptional regulator, LuxR family protein"		7482	12320
MSMEG_3952	conserved hypothetical protein		3980	5594
MSMEG_2500	conserved hypothetical protein		79711	16932
MSMEG_5967	glucose-methanol-choline oxidoreductase		10942	9068
MSMEG_5193	"transcriptional regulator, AraC family protein"		9412	9883
MSMEG_0424	Hsp20/alpha crystallin family protein		6982	9256
MSMEG_4040	nitroreductase		9974	8181
Empty	Empty		1837	1541
Obsolete	Obsolete		7769	8729
MSMEG_3691	galactose-1-phosphate uridylyltransferase	galT	6246	6626
MSMEG_6379	"transporter, major facilitator family protein"		5982	8988
MSMEG_1475	conserved hypothetical protein		7551	14304
MSMEG_5016	conserved domain protein		34141	29672
Obsolete	Obsolete		12518	14941
MSMEG_1595	putative oxidoreductase		11199	7305
At1g03100	At1g03100		12620	6352
MSMEG_3609	hydride transferase 1		8122	12411
MSMEG_3012	acetyl-CoA acetyltransferases		7389	3441
MSMEG_3667	para-nitrobenzyl esterase		10583	16268
MSMEG_4179	probable conserved integral membrane protein		14074	17668
MSMEG_5292	hypothetical protein		29144	34676
MSMEG_1355	"transcriptional regulator, TetR family protein"		8789	7220
MSMEG_1613	"ABC polar amino acid transporter, inner membrane subunit"		5951	13807
MSMEG_3983	L-carnitine dehydratase/bile acid-inducible protein F; this gene contains a frame shift which is not the result of sequencing error; identified by match to protein family HMM PF02515		4556	3236
MSMEG_6004	"oxidoreductase, 2-nitropropane dioxygenase family protein"		3517	13899
MSMEG_1225	conserved hypothetical protein		6224	8153
Obsolete	Obsolete		5433	3204
Empty	Empty		9521	3502
MSMEG_5069	sec-independent translocase		23428	20262
MSMEG_6176	2-dehydro-3-deoxy-6-phosphogalactonate aldolase		4194	2616
MSMEG_1313	secreted protein		7983	6909
MSMEG_5025	putative transcriptional regulator		7829	7906
MSMEG_5652	alpha/beta hydrolase fold		4356	8340
MSMEG_4591	hypothetical protein		1792	2358
MSMEG_0325	conserved hypothetical protein		1282	736
MSMEG_6706	hypothetical protein		10869	5995
Obsolete	Obsolete		32518	26701
MSMEG_1268	nudix hydrolase		10018	14742
At1g01225	At1g01225		6136	5634
MSMEG_0998	"oxidoreductase, molybdopterin binding"		4415	6343
MSMEG_4103	alkanesulfonate monooxygenase		7382	5442
MSMEG_3283	membrane transport protein		5714	6688
MSMEG_2756	conserved hypothetical protein		155597	275277
Obsolete	Obsolete		11234	10651
MSMEG_0887	conserved hypothetical protein		21274	23592
MSMEG_6385	hypothetical oxidoreductase in MprA 5'region		12268	20586
MSMEG_2725	glutamate transporter permease protein GluD		15584	19287
MSMEG_4565	oxidoreductase		2444	2005
MSMEG_1896	beta-ketothiolase		5097	12530
Obsolete	Obsolete		5841	3201
MSMEG_5472	"5,10-methenyltetrahydrofolate synthetase"		3172	8904
MSMEG_5688	"regulatory protein, MarR"		7891	11262
MSMEG_2246	conserved hypothetical protein		6326	18768
MSMEG_0019	amino acid adenylation		16321	6498
MSMEG_5075	ABC transporter ATP-binding protein		17092	10132
MSMEG_5233	RmlD substrate binding domain superfamily protein		11166	11805
MSMEG_6079	DNA repair protein RadA	radA	11082	15076
MSMEG_1359	DeoR-family protein transcriptional regulator		6642	7897
Obsolete	Obsolete		15487	6843
MSMEG_0453	shikimate kinase	aroK	9006	8175
MSMEG_5300	short-chain type dehydrogenase/reductase		10266	7761
At1g05030	At1g05030		21857	9694
MSMEG_5427	ribose-phosphate pyrophosphokinase		33417	47031
MSMEG_6012	putative acyl-CoA dehydrogenase		16851	8088
MSMEG_6410	Rieske 2Fe-2S family protein		12851	18007
MSMEG_4064	zinc-binding alcohol dehydrogenase		20772	12557
MSMEG_4448	transcriptional modulator of MazE		19581	8228
MSMEG_1312	hypothetical protein		11656	11152
MSMEG_2461	"transporter permease 2, putative"		14070	10033
MSMEG_6423	Glycerophosphoryl diester phosphodiesterase family protein		19083	15662
MSMEG_6844	"trap-t family protein transporter, dctp"		12552	7343
MSMEG_3900	diaminobutyrate--2-oxoglutarate aminotransferase	ectB	12562	12023
MSMEG_2615	chelatase		12817	14036
Empty	Empty		6593	1596
MSMEG_0869	hypothetical protein		25624	6030
MSMEG_0839	ATP-dependent protease La (LON) domain subfamily protein		10229	9559
MSMEG_2711	[NiFe] hydrogenase maturation protein HypF	hypF	5102	4940
MSMEG_2735	diaminopimelate epimerase	dapF	19237	23221
MSMEG_0752	"fructose-bisphosphate aldolase, class II"	fbaA	8606	15566
MSMEG_3386	shikimate transporter		10368	7641
MSMEG_6146	"ISMsm3, transposase"		5579	6332
MSMEG_3413	MerR-family transcriptional regulator; this gene contains a frame shift which is not the result of sequencing error; identified by match to protein family HMM PF00376		10698	12720
MSMEG_6254	hypothetical protein		5535	6542
MSMEG_2591	hypothetical protein		6025	11106
At1g03510	At1g03510		3757	3108
MSMEG_4606	hypothetical protein		3663	4996
MSMEG_5866	alcohol dehydrogenase B		7001	4835
Obsolete	Obsolete		4688	3152
MSMEG_2679	conserved hypothetical protein		8846	9786
MSMEG_0272	propanediol utilization protein PduA		7022	9645
MSMEG_1664	hypothetical protein		8228	7993
MSMEG_2531	GntR family protein transcriptional regulator		5270	2678
MSMEG_4722	short-chain dehydrogenase		9389	16906
MSMEG_0444	agmatine deiminase		9776	10159
MSMEG_1780	hypothetical protein		2383	4002
MSMEG_3120	conserved hypothetical protein		8094	7173
MSMEG_5365	RNA polymerase sigma-70 factor		2517	3013
MSMEG_4421	conserved hypothetical protein		4392	3682
MSMEG_6076	2-C-methyl-D-erythritol 4-phosphate cytidylyltransferase	ispD	126251	189266
Empty	Empty		5020	4231
MSMEG_6281	N-acetylmuramoyl-L-alanine amidase		49401	43951
MSMEG_0362	amidohydrolase 2		5496	9756
MSMEG_1677	aspartate ammonia-lyase	aspA	100966	139277
MSMEG_1663	"transcriptional regulator, AsnC family protein"		17294	27249
MSMEG_3170	conserved domain protein		16772	9566
MSMEG_4142	"transcriptional repressor, TetR family protein, putative"		19676	24737
MSMEG_0454	GntR-family protein transcriptional regulator		10808	11642
At1g06460	At1g06460		12133	5345
MSMEG_6202	secreted protein		19763	29863
MSMEG_3111	"extracellular solute-binding protein, family protein 1"		9266	8161
MSMEG_1615	gamma-glutamyltranspeptidase	ggt	3819	6156
MSMEG_4346	conserved hypothetical protein		7973	8772
MSMEG_5217	hypothetical protein		17741	7549
Obsolete	Obsolete		11641	3941
MSMEG_3229	conserved hypothetical protein		33482	42136
Obsolete	Obsolete		4789	7018
MSMEG_3778	"phenylalanyl-tRNA synthetase, alpha subunit"	pheS	9075	21319
MSMEG_5145	"extracellular solute-binding protein, family protein 1"		7714	14076
MSMEG_4646	pyruvate synthase		18603	26303
Empty	Empty		5328	3180
Obsolete	Obsolete		13263	4935
MSMEG_1690	putative ECF sigma factor RpoE1		8375	5102
MSMEG_2121	multiphosphoryl transfer protein (MTP)		18438	18742
MSMEG_5733	universal stress protein family protein		5751	10061
MSMEG_2926	glycine betaine/carnitine/choline transport ATP-binding protein opuCA		69139	12185
MSMEG_6117	glucarate dehydratase		5318	5316
MSMEG_0522	pp24 protein		12106	6348
MSMEG_1309	conserved hypothetical protein		17796	11841
MSMEG_2376	conserved hypothetical protein		34161	6600
MSMEG_4528	phosphoadenosine phosphosulfate reductase		23494	21882
At1g01720	At1g01720		9688	6180
MSMEG_6098	chalcone/stilbene synthase family protein		10703	15717
MSMEG_2813	sensor kinase		4152	8670
MSMEG_5653	cytosine/purine/uracil/thiamine/allantoin permease family protein		3493	5656
MSMEG_2905	transcriptional regulator		10731	7570
MSMEG_1618	hypothetical protein		190544	343459
Obsolete	Obsolete		5725	3116
MSMEG_0087	glucitol operon repressor		5058	13165
MSMEG_1656	exodeoxyribonuclease III	xth	8301	7807
MSMEG_0491	"transcriptional regulator, LacI family protein"		4929	6509
MSMEG_2549	major facilitator superfamily protein		1047	1696
MSMEG_3200	L-aspartate oxidase	nadB	2287	7931
MSMEG_5629	conserved hypothetical protein		3160	5712
MSMEG_4691	HNH nuclease		11754	14074
MSMEG_1248	hypothetical protein		14986	8454
Empty	Empty		10489	12316
MSMEG_1479	"methyltransferase, putative, family protein"		17349	11516
MSMEG_5199	putative acyl-CoA dehydrogenase		26226	16046
MSMEG_0433	nitrite extrusion protein		35698	29605
MSMEG_1572	"transcriptional regulator, GntR family protein"		12754	11296
MSMEG_4759	hypothetical protein		22596	24237
MSMEG_3658	conserved hypothetical protein		12156	11118
MSMEG_5802	"oxidoreductase, short chain dehydrogenase/reductase family protein"		16031	8458
At1g04990	At1g04990		5843	4945
MSMEG_0504	carbohydrate kinase		14979	9531
MSMEG_1682	flavin-containing monooxygenase FMO		40490	56951
MSMEG_1625	"amino acid transporter, putative"		12431	9541
MSMEG_4255	conserved hypothetical protein		8489	7329
MSMEG_3670	"transporter, small multidrug resistance (SMR) family protein"		14250	10822
MSMEG_2049	"putative transcriptional regulator, TetR family protein"		11312	10410
MSMEG_6062	Fe uptake system permease		12221	10971
MSMEG_2548	3-oxoacyl-[acyl-carrier-protein] reductase		9022	4690
MSMEG_4102	conserved hypothetical protein		17952	10726
MSMEG_6382	"oxidoreductase, FAD-binding"		9001	17635
MSMEG_6024	acetoacetyl-CoA synthase		13241	15406
Empty	Empty		4032	3806
MSMEG_5083	conserved hypothetical protein		28302	25113
MSMEG_5082	DNA-3-methyladenine glycosylase I	tag	15199	17465
MSMEG_2057	"NADH-quinone oxidoreductase, G subunit"	nuoG	8648	8729
MSMEG_1087	oligopeptide ABC transporter ATP-binding protein; this gene contains a frame shift which is not the result of sequencing error; identified by match to protein family HMM PF00005		9229	7368
MSMEG_1507	D-aminopeptidase		15793	7431
MSMEG_4360	conserved hypothetical protein		12230	12282
MSMEG_0429	putative ferric uptake regulator		7639	10642
MSMEG_3725	coenzyme PQQ biosynthesis protein A	pqqA	13420	7586
Obsolete	Obsolete		8199	11772
MSMEG_5687	23s ribosomal RNA methyltransferase		7853	5119
At1g03400	At1g03400		1872	2786
MSMEG_6073	"RNA methyltransferase, TrmH family protein, group 3"		8512	11335
MSMEG_4798	L-carnitine dehydratase/bile acid-inducible protein F		1491	4600
Obsolete	Obsolete		10647	6804
MSMEG_2822	"transposase, truncation"		13323	10955
MSMEG_0621	low molecular weight protein antigen 7		15040	9533
MSMEG_6851	phosphatidylethanolamine-binding protein		6130	5554
Obsolete	Obsolete		10557	6646
MSMEG_5090	conserved hypothetical protein		7783	15040
MSMEG_4268	cytochrome c oxidase subunit 2		46758	60606
MSMEG_0705	putative permease of the major facilitator superfamily protein		807	1089
MSMEG_3375	alcohol dehydrogenase		6464	12972
MSMEG_5535	hypothetical protein		10211	7487
MSMEG_2538	MarR-family protein transcriptional regulator		6069	7377
MSMEG_4697	conserved hypothetical protein		11195	9256
Empty	Empty		2723	1889
MSMEG_2777	alpha/beta hydrolase fold		9953	16114
MSMEG_5414	"septum formation initiator subfamily protein, putative"		8178	16014
MSMEG_4925	"transcriptional regulator, Ada family protein/DNA-3-methyladenine glycosylase II"		4441	7229
MSMEG_1792	conserved hypothetical protein		53219	8394
MSMEG_2178	integral membrane protein		10726	3459
Obsolete	Obsolete		17130	22182
MSMEG_2524	"ABC transporter, ATP-binding protein"		46330	92551
At1g02960	At1g02960		6487	5042
Obsolete	Obsolete		3384	6370
MSMEG_6845	"trap dicarboxylate transporter, dctm subunit"		3493	5086
MSMEG_1200	serine/threonine-protein kinase PknD		6421	9298
MSMEG_4552	nitrilotriacetate monooxygenase component A	ssuD	2486	4046
MSMEG_3156	conserved hypothetical protein		19418	13489
MSMEG_1400	elongation factor G; this gene contains a frame shift which is not the result of sequencing error; identified by match to protein family HMM PF00009; match to protein family HMM TIGR00231		108713	138445
MSMEG_6724	ABC-type cobalt transport system		16677	24350
MSMEG_1612	"extracellular solute-binding protein, family protein 3"		7312	12088
MSMEG_2359	"methionine synthase, vitamin-B12 independent"		5274	11653
Obsolete	Obsolete		3493	5910
MSMEG_1236	Mpr protein		2508	9184
Empty	Empty		7140	1677
MSMEG_1300	hypothetical protein		11653	8262
MSMEG_5522	"transcriptional Regulator, TetR family protein"		13167	11725
MSMEG_0045	hypothetical protein		5891	10910
MSMEG_0435	allophanate hydrolase subunit 2		17760	9176
MSMEG_4172	D-ribose-binding periplasmic protein RbsB		10566	6583
MSMEG_4182	arabinose-proton symporter		4083	2634
MSMEG_0683	conserved hypothetical protein		31083	38020
MSMEG_6827	hypothetical protein		10704	4286
MSMEG_0847	NADH-ubiquinone/plastoquinone oxidoreductase chain 4l family protein		12568	17674
MSMEG_2089	cell division ATP-binding protein FtsE	ftsE	13929	23563
At1g05680	At1g05680		11321	5905
MSMEG_4955	homoserine kinase	thrB	12708	12638
MSMEG_2778	ribonuclease D		9260	16894
MSMEG_5835	fumarate reductase/succinate dehydrogenase flavoprotein		7366	12056
MSMEG_3068	hypothetical protein		25348	46717
Obsolete	Obsolete		27793	22879
MSMEG_1827	"hydrolase, nudix family protein, putative"		6643	9388
MSMEG_6750	hypothetical protein		9928	6475
MSMEG_4531	"sulfate ABC transporter, permease protein CysW"	cysW	12756	13525
Obsolete	Obsolete		4905	3549
Obsolete	Obsolete		5536	4655
MSMEG_0096	peroxisomal hydratase-dehydrogenase-epimerase		20375	25403
MSMEG_5761	cupin domain protein		8947	10802
MSMEG_5717	pyridoxamine 5'-phosphate oxidase family protein		22957	16678
MSMEG_0224	O-methyltransferase MdmC		20757	14026
Empty	Empty		7356	3168
MSMEG_4655	"transcriptional regulator, AraC family protein"		8305	3479
MSMEG_1386	hypothetical protein		13018	14324
MSMEG_0478	"secreted protein, putative"		15238	10632
MSMEG_1734	conserved hypothetical protein		28289	33771
MSMEG_0162	NAD-dependent formate dehydrogenase delta subunit		14533	8988
MSMEG_3045	integral membrane protein		16979	15343
MSMEG_3527	putative HTH-type transcriptional regulator		20492	13462
At1g01540	At1g01540		21436	20709
MSMEG_4658	sugar ABC transporter substrate-binding protein		18061	12952
MSMEG_3933	conserved hypothetical protein		10217	10472
MSMEG_6781	hypothetical protein		5547	4218
MSMEG_4438	hypothetical protein		7391	9307
MSMEG_1270	hypothetical protein		16894	11157
MSMEG_1869	hypothetical protein		19355	11099
MSMEG_3475	conserved hypothetical protein		11450	10708
MSMEG_3424	"transcriptional regulator, MerR family protein"		20184	12773
MSMEG_0386	NAD dependent epimerase/dehydratase family protein		11524	11124
MSMEG_5605	"cytochrome bd ubiquinol oxidase, subunit I"		17493	7715
MSMEG_1135	hypothetical protein		6526	5796
Empty	Empty		1768	6801
MSMEG_1921	SEC-C motif domain protein		10487	9364
MSMEG_1768	conserved hypothetical protein		44040	9048
Obsolete	Obsolete		3551	6887
MSMEG_3236	"ABC-type amino acid transport system, permease component"		19331	32953
MSMEG_4204	catalase		10981	8567
MSMEG_5538	[NADP+] succinate-semialdehyde dehydrogenase		22602	22861
MSMEG_0595	glycolate oxidase		15071	14998
MSMEG_4068	hypothetical protein		11517	7572
Obsolete	Obsolete		9053	3037
MSMEG_4964	"transcriptional regulator, TetR family protein"		7227	6632
At1g02330	At1g02330		7131	2226
MSMEG_0332	"2-nitropropane dioxygenase, NPD"		6552	6794
MSMEG_3249	"branched-chain amino acid ABC transporter, permease protein"		12928	20594
MSMEG_0088	phosphoenolpyruvate-protein phosphotransferase	ptsI	6223	8043
MSMEG_2988	carbon-nitrogen hydrolase family protein		8776	8025
MSMEG_1170	conserved domain protein		9702	6874
MSMEG_3503	conserved hypothetical protein		13519	21883
MSMEG_2039	putative transcriptional regulator		8101	10260
Obsolete	Obsolete		3493	4058
MSMEG_6772	homoserine O-acetyltransferase		8557	8181
MSMEG_2100	peptidase family protein M20/M25/M40		1840	7809
MSMEG_0041	conserved hypothetical protein		3493	3882
MSMEG_5700	secreted protein		79190	140965
MSMEG_3889	conserved hypothetical protein; this gene contains a frame shift which is not the result of sequencing error		11283	12662
MSMEG_6053	"cob(II)yrinic acid a,c-diamide reductase"	bluB	15430	14277
MSMEG_1252	conserved hypothetical protein		13534	25433
MSMEG_6747	oxidoreductase		4477	4916
MSMEG_1980	monooxygenase		14325	13034
MSMEG_5441	methionyl-tRNA synthetase	metG	4101	9073
MSMEG_3918	hypothetical protein		10978	15581
Obsolete	Obsolete		29776	20665
MSMEG_4618	isochorismatase family protein		58465	9554
MSMEG_3434	"peptidyl-prolyl cis-trans isomerase, fkbp-type domain protein"		14144	17298
At1g04420	At1g04420		7990	5426
MSMEG_1269	Ser/Thr protein phosphatase family protein		3749	9910
MSMEG_2235	amidohydrolase family protein		6065	9431
MSMEG_1883	glycine betaine transporter OpuD		19445	8539
MSMEG_6751	hypothetical protein		27418	7344
MSMEG_6425	rhodanese-like domain protein		25876	26268
Obsolete	Obsolete		14406	7769
MSMEG_6419	conserved hypothetical protein		4265	7811
Obsolete	Obsolete		9792	9031
Obsolete	Obsolete		3689	6051
MSMEG_1591	TnpC protein		7756	6878
MSMEG_1421	hypothetical protein		257301	384457
Empty	Empty		4116	951
MSMEG_3648	glycine cleavage system H protein	gcvH	23669	24679
MSMEG_3759	3-methyladenine DNA glycosylase		8471	3954
MSMEG_5178	integral membrane protein		5138	7587
MSMEG_3355	conserved hypothetical protein		5923	4220
MSMEG_1113	glycosyl transferase		9066	4596
MSMEG_0806	hydrolase		8118	7754
MSMEG_2561	gluconolactonase		6176	5555
MSMEG_1789	conserved hypothetical protein		378688	42809
MSMEG_4320	alkyl hydroperoxide reductase/ Thiol specific antioxidant/ Mal allergen		15951	16611
MSMEG_1264	prophage Lp1 protein 5		7314	2997
At1g05210	At1g05210		9191	5080
MSMEG_6015	putative acyl-CoA dehydrogenase		5115	10360
MSMEG_6021	xylose isomerase	xylA	9043	11177
MSMEG_6232	catalase KatA	katA	20354	8028
MSMEG_5253	conserved hypothetical protein		3493	5229
MSMEG_0065	conserved hypothetical protein		606751	614444
MSMEG_4983	"transcriptional regulator, TetR family protein"		8717	4835
MSMEG_6455	conserved hypothetical protein		7079	4018
Obsolete	Obsolete		4484	5757
MSMEG_4171	ribose transport system permease protein RbsC		5204	6557
MSMEG_6263	glutamate synthase family protein		4678	2655
MSMEG_0278	hypothetical protein		13167	7859
Empty	Empty		6775	4013
MSMEG_6346	hypothetical protein		13121	15311
MSMEG_0707	conserved hypothetical protein		12859	7389
MSMEG_1361	alpha-mannosidase		15752	13199
MSMEG_3427	metal dependent hydrolase		12381	8811
MSMEG_3773	acetylornithine aminotransferase	argD	18519	25021
MSMEG_1183	histidine ammonia-lyase	hutH	9643	10285
MSMEG_3820	hypothetical protein		16875	8406
MSMEG_2397	"transcriptional regulatory protein, AsnC family protein"		24038	32113
MSMEG_3665	TrkA domain protein		15166	12611
MSMEG_5466	oxidoreductase		13978	7279
At1g04690	At1g04690		5845	7586
MSMEG_2393	NAD-dependent glycerol-3-phosphate dehydrogenase	gpsA	24216	13548
MSMEG_4854	"peptidase, M24 family protein"		8502	12627
MSMEG_4997	"ABC transporter, ATP-binding protein OppD"	oppD	3941	4381
MSMEG_6609	hypothetical protein		15096	10479
MSMEG_1067	conserved hypothetical protein		18036	11697
MSMEG_0832	peptide deformylase	def	76292	55295
MSMEG_3322	hypothetical protein		29380	10303
MSMEG_5651	"transcriptional regulator, LuxR family protein"		10931	11684
MSMEG_3422	"D-isomer specific 2-hydroxyacid dehydrogenase, NAD-binding"		15481	9850
MSMEG_0766	phosphoribosylglycinamide formyltransferase 2	purT	14103	14481
MSMEG_1297	hydroxydechloroatrazine ethylaminohydrolase		42126	26684
Empty	Empty		3073	4529
MSMEG_5613	probable conserved transmembrane protein		11785	8341
MSMEG_5362	hypothetical protein		11349	8623
MSMEG_3461	catalase/peroxidase HPI	katG	88934	28440
MSMEG_4869	LAO/AO transport system ATPase		14198	7931
Obsolete	Obsolete		17007	5675
MSMEG_2488	[NADP+] succinate-semialdehyde dehydrogenase		11225	6601
MSMEG_2442	ribonuclease HII		11819	10342
Obsolete	Obsolete		9536	6872
MSMEG_0884	glyoxalase family protein		13306	7297
MSMEG_5375	GntR-family protein transcriptional regulator		8868	15635
At1g02700	At1g02700		8849	5032
MSMEG_3043	aspartate carbamoyltransferase	pyrB	10932	9777
MSMEG_4710	dihydrolipoamide acetyltransferase		3493	5827
MSMEG_0643	"extracellular solute-binding protein, family protein 5, putative"		61021	65373
MSMEG_5167	major facilitator superfamily protein MFS_1		1842	1388
MSMEG_6544	"transport-associated, putative"		83388	80961
MSMEG_5971	conserved hypothetical protein		4794	4689
Obsolete	Obsolete		5150	3656
MSMEG_2979	ABC transporter ATP-binding protein		45104	80631
MSMEG_4150	4-hydroxy-2-oxovalerate aldolase		10879	3360
MSMEG_6641	nitrilotriacetate monooxygenase component A		16376	7089
MSMEG_0201	hypothetical protein		4703	5091
Empty	Empty		3839	2640
Obsolete	Obsolete		13208	10538
MSMEG_2666	multimeric flavodoxin WrbA		10852	11068
Obsolete	Obsolete		8412	7604
At1g03320	At1g03320		13677	8285
MSMEG_5471	UTP-glucose-1-phosphate uridylyltransferase	galU	15785	26395
MSMEG_6567	iron-dependent peroxidase		7867	8743
Obsolete	Obsolete		15745	22529
MSMEG_4771	conserved hypothetical protein		14251	11742
MSMEG_0496	coenzyme B12-dependent glycerol dehydrogenase small subunit		14753	8551
MSMEG_0533	gp236 protein		7892	6080
MSMEG_0930	serine 3-dehydrogenase		13626	13612
At1g05180	At1g05180		10149	3996
MSMEG_2011	"transcriptional regulator, LacI family protein"		5176	6090
MSMEG_6018	xylose transport system permease protein XylH		6450	12920
MSMEG_1952	ATP-dependent DNA helicase		16838	10513
Empty	Empty		4392	2862
Obsolete	Obsolete		13007	11205
MSMEG_4631	conserved hypothetical protein		6867	19800
MSMEG_1155	carnitinyl-CoA dehydratase		8744	10719
MSMEG_6879	integral membrane protein of the ABC-type Nat permease for neutral amino acids NatD		6483	9479
MSMEG_0367	O-demethylpuromycin-O-methyltransferase		4103	13170
MSMEG_6033	hypothetical protein		4397	8914
MSMEG_2190	acyl-CoA dehydrogenase domain protein		2188	1813
MSMEG_4751	hypothetical protein		13803	9980
MSMEG_1607	putative tautomerase		10648	11078
MSMEG_1478	"transporter, LysE family protein"		28557	11044
MSMEG_0241	MmpL11 protein		13793	13993
MSMEG_6649	conserved hypothetical protein		10598	8856
MSMEG_0182	epoxide hydrolase 1		7570	9613
MSMEG_6756	glycerol kinase	glpK	7219	20417
MSMEG_3365	"transcriptional regulator, AraC family protein"		12418	7022
MSMEG_3022	transglycosylase associated protein		78170	15713
MSMEG_0218	3-demethylubiquinone-9 3-methyltransferase		9652	9768
MSMEG_5836	conserved hypothetical protein		4895	12843
At1g02790	At1g02790		13191	5251
MSMEG_5573	sugar ABC transporter permease protein		5907	13112
MSMEG_0297	amidohydrolase		8790	8735
Obsolete	Obsolete		11191	16885
MSMEG_6126	D-isomer specific 2-hydroxyacid dehydrogenase		8516	15556
MSMEG_4037	hypothetical protein		10856	7452
MSMEG_3452	TetR family protein transcriptional regulator		7219	13901
MSMEG_0269	3-oxoacyl-[acyl-carrier-protein] reductase		6318	14485
MSMEG_3779	conserved hypothetical protein; this gene contains a frame shift which is not the result of sequencing error		6664	25083
MSMEG_0341	conserved hypothetical protein		6847	8112
MSMEG_0624	subtilase family protein		7475	10166
MSMEG_2303	integral membrane transporter		14675	13885
Obsolete	Obsolete		22105	29388
MSMEG_6598	"6,7-dimethyl-8-ribityllumazine synthase"		21295	21813
MSMEG_3549	"ectoine/hydroxyectoine ABC transporter, permease protein EhuD"	ehuD	9601	10306
At1g05420	At1g05420		4907	11634
MSMEG_2006	"2,3-dihydroxybiphenyl 1,2-dioxygenase"		13216	6501
MSMEG_5861	cytochrome P450 109		9759	10452
MSMEG_1084	"peptide/opine/nickel uptake family protein ABC transporter, periplasmic substrate-binding protein, putative"		7483	11126
MSMEG_4716	acetyl-/propionyl-coenzyme A carboxylase alpha chain		8504	15999
MSMEG_3857	conserved hypothetical protein		17117	10891
MSMEG_6497	hypothetical protein		14822	10784
MSMEG_3478	tena/thi-4 family protein		15492	23397
At1g01920	At1g01920		14188	16368
MSMEG_2919	2-dehydropantoate 2-reductase		9659	11968
MSMEG_0681	P450 heme-thiolate protein		25586	16206
MSMEG_5088	tetratricopeptide repeat family protein		22832	8733
Empty	Empty		2937	3596
MSMEG_0575	MmpS1 protein		11372	15578
MSMEG_1061	phosphohydrolase		13846	27855
MSMEG_2007	putative HpcE protein		9961	11558
MSMEG_2165	"transketolase, N- subunit"		9497	11994
MSMEG_3273	"glutamyl aminopeptidase, M42 family protein"		39887	9083
MSMEG_3663	oxidoreductase		36623	14459
MSMEG_2087	"transporter, small conductance mechanosensitive ion channel (MscS) family protein"		15323	19725
MSMEG_1627	hypothetical protein		17875	18295
MSMEG_1803	RsbW protein		83897	32403
Obsolete	Obsolete		39799	9524
MSMEG_4383	MmpL5 protein		13731	5450
MSMEG_1984	haloacetate dehalogenase H-1		6711	8110
MSMEG_0003	DNA replication and repair protein RecF		13012	22691
MSMEG_6290	putative DNA-binding protein		13609	14758
MSMEG_3304	succinate semialdehyde dehydrogenase		25978	11065
MSMEG_3431	choline dehydrogenase		8951	7859
Obsolete	Obsolete		99219	117830
MSMEG_1218	ABC-type transport system ATP-binding protein II		5937	11343
At1g03890	At1g03890		27331	12022
MSMEG_1631	DNA-binding protein		10792	7282
Obsolete	Obsolete		2008	13965
MSMEG_0337	conserved hypothetical protein		8911	5805
MSMEG_5936	conserved hypothetical protein		75896	18258
MSMEG_4425	putative oxidoreductase		8065	7021
MSMEG_5540	conserved hypothetical protein		31763	12334
MSMEG_2420	hypothetical protein		26799	62468
MSMEG_0178	ATP-binding protein		5946	7035
MSMEG_1304	rhizopine catabolism protein		10993	7125
MSMEG_3987	FAD dependent oxidoreductase		3477	5907
MSMEG_2290	"transcriptional regulator, TetR family protein"		49075	43071
Obsolete	Obsolete		20089	11702
MSMEG_1486	RNA polymerase sigma-70 factor		12016	12809
MSMEG_0236	putative conserved transmembrane protein		10352	12999
At1g02440	At1g02440		11042	5237
MSMEG_1776	ribonuclease Z		10263	7229
MSMEG_2859	virulence factor Mce family protein		6039	8949
MSMEG_1453	Citrate transporter		6065	9489
MSMEG_4944	hypothetical protein		21804	19134
MSMEG_3428	conserved hypothetical protein		10698	9107
MSMEG_4770	conserved hypothetical protein		9159	12231
MSMEG_3237	ATP-binding protein		20903	33497
At1g03960	At1g03960		13351	4317
MSMEG_0642	hypothetical ABC transporter permease protein YliD		245591	248451
MSMEG_6197	diaminopimelate decarboxylase		6709	16084
MSMEG_3037	regulatory protein; this gene contains a frame shift which is not the result of sequencing error; identified by match to protein family HMM PF00196		9594	11331
Empty	Empty		6733	8076
MSMEG_2955	conserved hypothetical protein		10600	6008
MSMEG_1741	TetR-family protein transcriptional regulator		10844	12552
MSMEG_4713	HpcH/HpaI aldolase/citrate lyase family protein		8880	13455
MSMEG_1588	conserved hypothetical protein		5948	2689
MSMEG_4372	capreomycidine hydroxylase		7856	7157
MSMEG_2570	xanthine/uracil permease		5697	21713
MSMEG_2334	hypothetical protein		7413	7224
Obsolete	Obsolete		24209	18924
MSMEG_5927	conserved hypothetical protein		12615	12915
MSMEG_1877	conserved hypothetical protein		8449	7842
MSMEG_3016	conserved hypothetical protein		9144	18075
MSMEG_5438	dimethyladenosine transferase	ksgA	30678	64878
MSMEG_5526	peptidoglycan-binding LysM		25635	64883
MSMEG_3231	"ABC transporter, CydDC cysteine exporter (CydDC-E) family protein, permease/ATP-binding protein CydD"	cydD	6182	16967
MSMEG_3562	4-carboxymuconolactone decarboxylase domain protein	pcaC	10063	12534
MSMEG_4878	2Fe-2S iron-sulfur cluster binding domain protein		9456	8491
MSMEG_2717	conserved hypothetical protein		9389	11598
MSMEG_0750	membrane protein		17665	21157
At1g02370	At1g02370		12510	10559
MSMEG_3359	"cis-3-chloroacrylic acid dehalogenase, putative"		9214	15397
MSMEG_4189	cysteinyl-tRNA synthetase	cysS	4823	18267
MSMEG_5986	"glucosamine--fructose-6-phosphate aminotransferase, isomerizing"	glmS	8458	8770
MSMEG_6308	hypothetical protein		3493	14496
MSMEG_4698	conserved hypothetical protein		15484	10902
MSMEG_1321	5-carboxymethyl-2-hydroxymuconate delta-isomerase		5892	9282
MSMEG_0829	exodeoxyribonuclease III	xth	5601	8587
MSMEG_6347	hypothetical protein		6579	6101
MSMEG_5937	4-hydroxy-2-oxovalerate aldolase		11542	16376
MSMEG_5045	D-2-hydroxyglutarate dehydrogenase		6355	9580
MSMEG_2333	conserved hypothetical protein		26534	11787
MSMEG_1816	hypothetical protein; this region contains one or more premature stops and/or frameshifts which are not the result of sequencing error; identified by Glimmer2; putative		18520	9037
MSMEG_2065	YceI like family protein		15916	11074
MSMEG_0937	DNA-binding response regulator RegX3	regX3	13220	29382
At1g06320	At1g06320		7392	5382
MSMEG_2147	gp16 protein; this gene contains a frame shift which is not the result of sequencing error		10154	9937
Obsolete	Obsolete		13939	9650
Obsolete	Obsolete		4232	2103
MSMEG_4847	"transcriptional regulator, TetR family protein"		30446	40831
MSMEG_5498	conserved hypothetical protein		11398	11787
MSMEG_0352	conserved hypothetical protein		12117	10074
MSMEG_5544	"oxidoreductase, short chain dehydrogenase/reductase family protein"		14234	12449
At1g05820	At1g05820		8273	7382
MSMEG_1219	ABC-type transport system permease protein II		9589	12209
MSMEG_5822	conserved hypothetical protein		12733	10522
MSMEG_3187	putative acyltransferase domain protein		19205	26405
Empty	Empty		4973	8459
Obsolete	Obsolete		19641	8731
MSMEG_3619	short chain dehydrogenase		15170	14620
Obsolete	Obsolete		13048	8816
MSMEG_3412	polysaccharide deacetylase family protein		17161	11611
MSMEG_1742	oxidoreductase		8417	10044
MSMEG_0290	"acyltransferase, ws/dgat/mgat subfamily protein"		28359	11435
MSMEG_2258	conserved hypothetical protein		22679	18859
MSMEG_1685	hypothetical protein		15295	7977
MSMEG_1558	conserved hypothetical protein		54452	19545
MSMEG_5954	"cell surface polysaccharide biosynthesis, putative"		8313	10088
MSMEG_3596	ATPase		5764	11442
MSMEG_2747	conserved hypothetical protein; this gene contains a frame shift which is not the result of sequencing error		10212	17001
MSMEG_3034	"metallopeptidase, M24 family protein"		11311	13862
MSMEG_0125	integral membrane protein		13275	9444
MSMEG_3488	"transcriptional regulator, AraC family protein"		97250	31508
Obsolete	Obsolete		260427	232375
MSMEG_4566	conserved 13e12 repeat family protein; this gene contains a frame shift which is not the result of sequencing error		6624	7752
MSMEG_2958	conserved hypothetical protein		160719	24328
At1g03900	At1g03900		5631	3231
MSMEG_2647	metallophosphoesterase		25227	35509
MSMEG_2468	L-carnitine dehydratase/bile acid-inducible protein F		8678	10053
MSMEG_6909	"amino acid ABC transporter, permease protein, 3-TM region, His/Glu/Gln/Arg/opine family protein"		7385	9159
MSMEG_6199	Transcription factor WhiB		20063	45837
MSMEG_2300	conserved hypothetical protein; this gene contains a frame shift which is not the result of sequencing error		7262	4791
MSMEG_1811	septum formation protein Maf	maf	21596	20467
MSMEG_5020	acetoin(diacetyl) reductase		11374	16935
MSMEG_2513	hypothetical protein		1162	2771
MSMEG_1369	LacI-family protein transcriptional regulator		133189	34194
MSMEG_4524	anthranilate synthase component I		9521	7917
MSMEG_2319	Periplasmic binding protein		15976	39787
MSMEG_4624	ribosomal protein L27	rpmA	88299	104154
MSMEG_6226	"transcriptional regulator, PadR family protein domain protein"		10129	8334
MSMEG_2161	FadD9 protein; this region contains one or more premature stops and/or frameshifts which are not the result of sequencing error		6628	9024
At1g01030	At1g01030		5161	7368
MSMEG_0544	transcriptional regulator		10215	13224
MSMEG_5448	arginine deiminase	arcA	7823	15346
MSMEG_2378	D-3-phosphoglycerate dehydrogenase	serA	21239	25452
MSMEG_5113	conserved hypothetical protein; this region contains one or more premature stops and/or frameshifts which are not the result of sequencing error		9029	17966
MSMEG_3098	conserved hypothetical protein		14746	10799
MSMEG_6532	transcriptional regulatory protein		10602	10948
MSMEG_3243	adenylate cyclase; this gene contains a frame shift which is not the result of sequencing error; identified by match to protein family HMM PF00211		7222	9655
At1g05890	At1g05890		7694	8630
MSMEG_6275	DNA polymerase III subunit epsilon		6199	14124
MSMEG_2179	transcriptional regulatory protein		4111	14564
MSMEG_0085	"PTS system, Fru family protein, IIABC components"		8157	10668
Empty	Empty		5995	5992
MSMEG_6040	conserved hypothetical protein		11346	8727
MSMEG_4300	transcription regulator AmtR		6416	8263
At1g02830	At1g02830		10795	5599
MSMEG_6045	"ABC heavy metal transporter, inner membrane subunit"		5656	12868
MSMEG_2075	"homogentisate 1,2-dioxygenase"	hmgA	11662	17583
MSMEG_1957	conserved hypothetical protein		10881	17631
MSMEG_1916	hypothetical protein		34922	59672
MSMEG_1468	ribosomal protein S14p/S29e	rpsN	35953	38475
Obsolete	Obsolete		81327	24662
MSMEG_1347	ribosomal protein L1	rplA	122030	203032
MSMEG_5423	transcription-repair coupling factor	mfd	3029	9044
MSMEG_2514	conserved hypothetical protein; this gene contains a frame shift which is not the result of sequencing error		5409	9498
MSMEG_1699	pentachlorophenol 4-monooxygenase		0	0
MSMEG_1892	transferase		9486	11900
MSMEG_3761	putative Clp protease subunit		8533	14535
MSMEG_2783	hypothetical protein		16432	14360
MSMEG_6503	"transcriptional regulator, TetR family protein"		10161	11428
MSMEG_1745	transcriptional regulator		13322	5261
At1g04130	At1g04130		9678	9821
Obsolete	Obsolete		13215	15179
MSMEG_3373	major facilitator superfamily protein MFS_1		8522	8774
MSMEG_0880	chaperonin GroL	groL	27968	50692
MSMEG_6508	MarR-family protein transcriptional regulator		12808	10683
MSMEG_6323	hypothetical protein		7017	10528
MSMEG_3874	"transcriptional regulator, TetR family protein"		8166	5610
MSMEG_3885	DEAD/DEAH box helicase		10256	18762
MSMEG_2370	"DoxX subfamily protein, putative"		10491	20987
MSMEG_1245	phosphoadenosine phosphosulfate reductase		19448	32242
MSMEG_2045	monoxygenase		12468	18784
MSMEG_0857	conserved hypothetical protein		10425	13109
MSMEG_5411	conserved hypothetical protein		38621	13295
MSMEG_2180	RemK protein		11000	7180
MSMEG_3198	"hydrolase, NUDIX family protein"		13643	11680
At1g01400	At1g01400		7169	7522
MSMEG_6812	major facilitator superfamily; this gene contains a frame shift which is not the result of sequencing error; identified by match to protein family HMM PF00083		9063	8281
MSMEG_0319	acyltransferase		7681	11683
MSMEG_0276	aldehyde-alcohol dehydrogenase		6585	13772
MSMEG_5015	secreted protein		19046	32001
MSMEG_2063	"NADH-quinone oxidoreductase, a subunit"	nuoA	9584	9110
MSMEG_2692	CDP-diacylglycerol--glycerol-3-phosphate 3-phosphatidyltransferase	pgsA	13700	17760
Obsolete	Obsolete		9890	5113
At1g03190	At1g03190		9266	11532
MSMEG_2374	ketol-acid reductoisomerase	ilvC	30447	27798
MSMEG_2167	"aminopeptidase, putative"		7570	10267
MSMEG_0763	antibiotic transporter		25457	16507
Empty	Empty		6699	13915
MSMEG_0644	cupin domain protein		16194	14355
MSMEG_6737	putative membrane protein		7081	14408
At1g02320	At1g02320		6541	11561
MSMEG_1496	3-hydroxyisobutyrate dehydrogenase	mmsB	8311	15577
MSMEG_6547	amidohydrolase 2		13446	6691
MSMEG_2377	P49 protein		11183	8742
MSMEG_2150	putative transposition helper protein		3493	7991
MSMEG_3589	conserved hypothetical protein		13985	11749
MSMEG_6093	hypothetical protein		12249	21960
MSMEG_3894	proteasome alpha subunit		21617	39922
MSMEG_5044	ATPase		10971	6171
MSMEG_4035	citrate synthase		5738	4476
MSMEG_6014	putative acyl-CoA dehydrogenase		11364	12000
MSMEG_0564	xanthine/uracil permease		12426	10968
MSMEG_3671	integral membrane protein		15857	19047
MSMEG_0849	oxygenase		3485	6867
MSMEG_3168	phenolpthIocerol synthesis type-i polyketide synthase ppse		10347	21271
MSMEG_3604	sorbitol utilization protein SOU2		11167	13622
At1g02170	At1g02170		7224	8242
Obsolete	Obsolete		6453	3531
MSMEG_6484	glycosyl transferase		6037	16023
MSMEG_4527	ferredoxin sulfite reductase		16108	24538
MSMEG_6429	hypothetical protein		7488	4867
MSMEG_1688	cupin domain protein		14557	8505
MSMEG_5673	transcriptional regulator		23918	61763
MSMEG_4431	putative regulatory protein		44887	17249
MSMEG_4567	conserved hypothetical protein		6779	17336
MSMEG_3232	"cytochrome D ubiquinol oxidase, subunit II"	cydB	11822	30249
MSMEG_3350	"TRAP transporter, DctM-like membrane protein"		3541	8111
MSMEG_0757	hypothetical protein		8807	4035
MSMEG_3983	L-carnitine dehydratase/bile acid-inducible protein F; this gene contains a frame shift which is not the result of sequencing error; identified by match to protein family HMM PF02515		11849	7478
MSMEG_6316	lipoprotein LpqH		11295	8116
MSMEG_3060	conserved hypothetical protein		7800	9726
At1g03750	At1g03750		11138	7608
Obsolete	Obsolete		90940	118549
MSMEG_3831	dephospho-CoA kinase; this gene contains a frame shift which is not the result of sequencing error; identified by match to protein family HMM PF01121; match to protein family HMM TIGR00152		13751	12460
MSMEG_0107	cell envelope-related function transcriptional attenuator common domain		12645	17361
MSMEG_4684	ribose 5-phosphate isomerase		31456	43440
MSMEG_5794	hypothetical protein		11938	9633
MSMEG_2779	conserved hypothetical protein		19776	18915
MSMEG_2923	dehydrogenase/reductase SDR family protein member 1		9462	10625
MSMEG_4105	transposase subunit		6420	9825
MSMEG_4971	oxidoreductase		14390	13030
MSMEG_5960	"O-antigen polymerase, putative"		7782	4212
MSMEG_5935	ATP-dependent DNA helicase		4002	6155
Empty	Empty		11500	7234
MSMEG_0521	conserved hypothetical protein; this gene contains a frame shift which is not the result of sequencing error		36803	4916
MSMEG_5453	conserved hypothetical protein		7212	10676
At1g02070	At1g02070		14245	5283
MSMEG_3666	C-5 sterol desaturase		9648	14791
MSMEG_6255	conserved hypothetical protein		3102	9207
MSMEG_6735	"amino acid permease, putative"		22563	39256
MSMEG_2043	"transcriptional regulator, TetR family protein"		3460	7905
Obsolete	Obsolete		16856	9830
MSMEG_5837	glutathione peroxidase family protein		21259	21830
MSMEG_6052	"ABC transport protein, ATP-binding subunit"		9545	4548
At1g01200	At1g01200		16974	6650
MSMEG_2745	hydrolase; this gene contains a frame shift which is not the result of sequencing error; identified by match to protein family HMM PF00561		16390	26350
MSMEG_5600	conserved hypothetical protein		8546	5188
MSMEG_1499	oxygenase		6091	4670
MSMEG_3290	regulatory protein		11163	8883
Obsolete	Obsolete		13624	11499
Obsolete	Obsolete		12749	8163
MSMEG_4090	putative IclR family protein transcriptional regulator		14020	14856
MSMEG_1114	short chain dehydrogenase		13600	11025
MSMEG_1587	alpha/beta hydrolase fold		5366	4295
MSMEG_6238	putative two-component system sensor kinase		13920	19746
MSMEG_1736	glycerol-3-phosphate dehydrogenase 2		23276	13964
MSMEG_5895	virulence factor mce family protein		17184	17140
MSMEG_4640	secreted protein		8209	9326
MSMEG_5431	"ribosomal protein L25, Ctc-form"		19894	29422
MSMEG_1382	MmpL5 protein		9015	8609
MSMEG_4737	conserved hypothetical protein		10311	17077
Obsolete	Obsolete		7082	9197
Obsolete	Obsolete		0	0
MSMEG_4926	"IS1096, tnpA protein"		30380	52275
Obsolete	Obsolete		14389	9633
Obsolete	Obsolete		12264	12325
MSMEG_5548	precorrin-6A synthase (deacetylating)	cobF	20547	9666
At1g02660	At1g02660		10232	8835
MSMEG_4149	acetaldehyde dehydrogenase		9260	10582
Obsolete	Obsolete		8561	5988
MSMEG_5532	FAD dependent oxidoreductase		11178	6809
MSMEG_4595	"probable serine/threonine-protein kinase PknH, putative"		30837	35865
MSMEG_2135	putative CrcB protein		13255	13248
MSMEG_5334	conserved hypothetical protein		13239	5787
MSMEG_6495	"ABC nitrate/sulfonate/bicarbonate family protein transporter, inner membrane subunit, putative"		44405	10586
MSMEG_0468	integral membrane protein		11103	4750
Obsolete	Obsolete		10199	12003
MSMEG_3758	tyrosyl-tRNA synthetase	tyrS	10762	13398
MSMEG_4470	ABC transporter		11502	15428
Empty	Empty		8653	5382
MSMEG_3179	pyridoxamine 5'-phosphate oxidase family protein		15211	10900
Obsolete	Obsolete		13281	8623
At1g02590	At1g02590		18799	11214
MSMEG_5577	fructokinase		12433	12866
MSMEG_0518	"ABC transporter, nucleotide binding/ATPase protein, sn-Glycerol-3-phosphate"		12285	11009
MSMEG_3122	FeS assembly protein SufB	sufB	23881	24293
MSMEG_1958	PDZ domain family protein		8578	19821
MSMEG_1948	hypothetical protein		11880	7634
MSMEG_3415	MarR-family protein regulatory protein		6464	4411
MSMEG_5729	hydantoin racemase		39506	84110
At1g01280	At1g01280		5967	7515
MSMEG_5844	conserved hypothetical protein		8277	8438
MSMEG_4833	putative acyl-CoA dehydrogenase		9178	9627
MSMEG_6874	aldehyde dehydrogenase		11552	9068
MSMEG_3181	conserved hypothetical protein		17840	18074
MSMEG_0205	tetracenomycin polyketide synthesis hydroxylase TcmH		8930	4110
MSMEG_4417	methionine-S-sulfoxide reductase	msrA	8670	7375
Obsolete	Obsolete		6198	10620
Obsolete	Obsolete		12420	8011
MSMEG_4146	quinone oxidoreductase		8436	6659
Obsolete	Obsolete		3881	2348
MSMEG_4731	acyl-CoA synthase		5313	7846
MSMEG_5832	"phosphoribosylformylglycinamidine synthase, PurS protein"	purS	87427	91643
MSMEG_1443	ribosomal protein L16	rplP	93879	104129
MSMEG_0612	"transcriptional regulator, TetR family protein"		0	0
MSMEG_6618	DEAD/DEAH box helicase; this gene contains a frame shift which is not the result of sequencing error; identified by match to protein family HMM PF00270; match to protein family HMM PF00271; match to protein family HMM PF04851		14706	9662
MSMEG_0744	carbon monoxide dehydrogenase medium chain		3493	5158
MSMEG_5591	conserved hypothetical protein		12689	16536
MSMEG_4501	sodium:dicarboxylate symporter		15892	66259
MSMEG_0942	conserved hypothetical protein		4799	14025
MSMEG_6070	ribosomal protein L31	rpmE	8945	4317
MSMEG_3909	conserved hypothetical protein		11268	10287
MSMEG_6026	3-hydroxybutyrate dehydrogenase		8228	12437
At1g05160	At1g05160		7308	7377
MSMEG_5330	SIS domain protein		6168	11983
MSMEG_3030	chorismate synthase	aroC	11442	22906
MSMEG_4774	AMP-dependent synthetase and ligase		5808	5544
MSMEG_4810	conserved hypothetical protein		9370	6975
MSMEG_5550	protein-glutamate methylesterase; this gene contains a frame shift which is not the result of sequencing error; identified by match to protein family HMM PF01339		37285	8630
MSMEG_3142	HTH-type transcriptional repressor AcnR		14530	17198
MSMEG_6510	"ABC-type drug export system, membrane protein"		6077	9799
MSMEG_3701	conserved hypothetical protein		5585	6728
MSMEG_4654	aldo/keto reductase		3493	5846
MSMEG_3398	integral membrane transport protein		3181	8942
MSMEG_6507	glycogen debranching enzyme GlgX	glgX	25533	15832
Empty	Empty		6087	4766
MSMEG_1474	ribosomal protein L15	rplO	42873	37810
MSMEG_4285	lipoyltransferase	lipB	25767	31500
At1g02540	At1g02540		9296	5574
MSMEG_4456	conserved hypothetical protein		13716	24460
MSMEG_6107	"limonene 1,2-monooxygenase"		7908	12879
MSMEG_0821	glutamyl-tRNA(Gln) amidotransferase subunit A		1296	5605
MSMEG_2222	hypothetical protein		4965	7814
MSMEG_6067	ribosomal protein L33	rpmG	14235	9200
MSMEG_4687	cytosine deaminase		27428	54288
MSMEG_4520	sulfate/thiosulfate import ATP-binding protein CysA		10154	9134
At1g05310	At1g05310		9440	11697
MSMEG_2473	sugar transporter; this gene contains a frame shift which is not the result of sequencing error		5623	8408
Obsolete	Obsolete		20818	8278
MSMEG_1432	acetylcholinesterase		6722	17419
MSMEG_3418	conserved hypothetical protein		185005	35497
MSMEG_6559	hypothetical protein		39018	68117
MSMEG_1599	RNA polymerase sigma-70 factor		43619	45489
MSMEG_4114	naphthoate synthase	menB	6423	12333
MSMEG_1866	transposase B		8226	9110
MSMEG_3535	agmatinase	speB	13453	7898
MSMEG_5949	conserved hypothetical protein		4618	6081
MSMEG_4545	"bacterial extracellular solute-binding protein, family protein 5"		3915	3840
MSMEG_6170	hypothetical protein		7857	5298
MSMEG_6135	hypothetical protein		15422	14864
MSMEG_0971	conserved hypothetical protein		11181	16297
MSMEG_6272	NAD-glutamate dehydrogenase		10534	15759
MSMEG_4134	TnpC protein; this gene contains a frame shift which is not the result of sequencing error		4950	18008
MSMEG_1992	L-carnitine dehydratase/bile acid-inducible protein F		5199	10406
MSMEG_6570	integral membrane protein		8599	12252
MSMEG_2313	"ribonucleoside-diphosphate reductase, beta subunit"		44695	53378
Obsolete	Obsolete		14240	10701
MSMEG_3901	"L-2,4-diaminobutyric acid acetyltransferase"	ectA	43759	14490
Obsolete	Obsolete		9385	9121
At1g04430	At1g04430		11485	14789
MSMEG_6804	sugar ABC transporter substrate-binding protein		22967	22686
MSMEG_2855	virulence factor Mce family protein		6930	4877
MSMEG_4036	crotonobetaine/carnitine-CoA ligase		11224	11166
MSMEG_4748	hypothetical protein		37093	45053
MSMEG_2068	hypothetical protein		14008	12206
MSMEG_6110	hypoxanthine phosphoribosyltransferase	hpt	10903	12186
Obsolete	Obsolete		10474	8833
MSMEG_4055	short-chain dehydrogenase/reductase SDR		10585	13150
MSMEG_6112	conserved hypothetical protein		15951	12625
MSMEG_2952	transport gene		7552	18763
MSMEG_0684	"aldehyde oxidase and xanthine dehydrogenase, molybdopterin binding"		19645	7050
Empty	Empty		4230	5347
MSMEG_4397	"transcriptional regulator, MerR family protein"		14119	9444
Obsolete	Obsolete		6416	9821
At1g03820	At1g03820		16112	9840
MSMEG_0523	DNA-binding protein		9614	10459
MSMEG_6642	caib/baif family protein		26239	12254
MSMEG_1461	5-oxovalerate dehydrogenase		6127	11590
MSMEG_2130	putative acyl-CoA dehydrogenase		3344	13327
Obsolete	Obsolete		12202	13388
MSMEG_6728	conserved hypothetical protein		27495	6869
Obsolete	Obsolete		12595	6487
At1g05430	At1g05430		7637	11794
MSMEG_4568	ribonuclease Z		9689	10383
MSMEG_5004	DNA repair exonuclease		12527	14085
MSMEG_6225	proton antiporter efflux pump		7777	4456
MSMEG_3342	hypothetical protein		14635	16490
MSMEG_1307	EthD protein		9163	6340
MSMEG_3572	"transcriptional regulator, TetR family protein"		12844	7488
MSMEG_0147	C-5 sterol desaturase		8046	13148
MSMEG_4914	virginiamycin B hydrolase		15323	31329
MSMEG_1145	virulence factor Mce family protein		13012	10516
MSMEG_4104	"transporter, major facilitator family protein"		2711	3437
MSMEG_4283	"2-oxoglutarate dehydrogenase, E2 component, dihydrolipoamide succinyltransferase"	sucB	31687	73221
MSMEG_5990	lipid-transfer protein		7037	8803
MSMEG_0958	hypothetical protein		37636	16552
MSMEG_3592	hypothetical protein		7013	7935
MSMEG_0401	putative non-ribosomal peptide synthase		8065	11019
MSMEG_1226	sulfatase-modifying factor 1		9073	42433
MSMEG_0175	"FAD dependent oxidoreductase, putative"		4405	15690
MSMEG_2912	inner membrane metabolite transport protein YdfJ		15634	12311
MSMEG_2297	glutaredoxin		77405	113853
MSMEG_2712	hydrogenase assembly chaperone HypC/HupF	hypC	13640	9136
Obsolete	Obsolete		6811	8784
MSMEG_1383	endonuclease IV		19594	25405
At1g03380	At1g03380		7467	4176
Obsolete	Obsolete		15306	24516
MSMEG_1216	ABC-type transport system periplasmic substrate-binding protein		10693	17769
MSMEG_5594	ferredoxin-dependent glutamate synthase		4901	11164
MSMEG_4991	hypothetical protein		57285	19248
MSMEG_6819	conserved domain protein; this gene contains a frame shift which is not the result of sequencing error		20743	7554
MSMEG_6605	transcriptional regulatory protein		9958	13126
MSMEG_1891	conserved hypothetical protein		14115	14064
MSMEG_0554	"ABC transporter permease protein, putative"		6810	7642
Obsolete	Obsolete		7298	13144
MSMEG_4433	dehydrogenase		1534	3363
MSMEG_2391	polyphosphate kinase	ppk	14400	19149
Empty	Empty		7416	3598
MSMEG_6129	conserved hypothetical protein		63308	28558
MSMEG_5077	probable conserved integral membrane protein		9320	8677
At1g02940	At1g02940		5369	3384
MSMEG_5712	LysR-family protein transcriptional regulator		11540	12521
MSMEG_1904	acyl-CoA dehydrogenase		3092	10530
MSMEG_4989	sensor histidine kinase		6161	4260
MSMEG_2401	hypothetical protein		10129	9942
MSMEG_5646	conserved hypothetical protein		14122	8570
MSMEG_3575	"cytidine/deoxycytidylate deaminase, zinc-binding region"		14343	14237
MSMEG_6354	"serine esterase, cutinase family protein"		76561	16002
At1g05480	At1g05480		11063	10303
MSMEG_0550	sulfonate binding protein		12280	19593
MSMEG_5853	cytochrome P450		5933	5536
MSMEG_2613	malate:quinone-oxidoreductase	mqo	14117	19962
MSMEG_3643	hypothetical protein		13743	12442
MSMEG_3948	"acyltransferase, ws/dgat/mgat subfamily protein"		14215	6371
MSMEG_0758	conserved hypothetical protein		12685	9736
MSMEG_6820	acid phosphatase SurE	surE	7157	4092
MSMEG_4862	3-alpha-hydroxysteroid dehydrogenase		4317	4243
MSMEG_3599	"sugar-binding transcriptional regulator, LacI family protein"		10914	14986
MSMEG_2781	protoporphyrinogen oxidase	hemG	2799	14473
MSMEG_5476	glyoxylate carboligase	gcl	11669	8989
MSMEG_6365	conserved hypothetical protein		19148	38052
MSMEG_0404	sigma associated protein		27743	17316
MSMEG_2047	probable enoyl-CoA hydratase		7586	7987
MSMEG_3178	DNA polymerase III alpha subunit		26703	37733
MSMEG_0571	"hydrolase, carbon-nitrogen family protein"		18338	39405
MSMEG_3664	"transporter, monovalent cation:proton antiporter-2 (CPA2) family protein"		6386	4733
Obsolete	Obsolete		12269	4779
MSMEG_1083	hypothetical protein		7476	7947
Obsolete	Obsolete		32863	10949
MSMEG_6549	conserved hypothetical protein		10763	9388
MSMEG_2669	hydrolase		16817	14577
At1g05380	At1g05380		11163	10096
MSMEG_5994	putative acyl-CoA dehydrogenase		8504	7473
MSMEG_3183	threonine dehydratase	ilvA	13142	20503
MSMEG_1583	chaperonin GroL	groL	29496	38666
MSMEG_4896	non-ribosomal peptide synthetase		23496	32145
MSMEG_1434	conserved hypothetical protein		16002	12550
MSMEG_3144	putative membrane protein		10718	8549
MSMEG_3442	cyclohexadienyl dehydratase		26216	10854
MSMEG_1501	"methyltransferase, putative, family protein"		9946	6950
MSMEG_3669	conserved hypothetical protein		7122	9067
MSMEG_1735	dihydrolipoamide dehydrogenase		10184	14193
MSMEG_2198	ThiF family protein		10357	20332
Empty	Empty		2966	2862
MSMEG_5819	pyridoxamine 5'-phosphate oxidase family protein		12999	10292
MSMEG_6627	nitroreductase family protein		11790	11268
At1g02510	At1g02510		5596	7831
MSMEG_3869	conserved hypothetical protein		12048	13373
MSMEG_6489	"2,6-dihydroxypyridine hydroxylase"		11183	13089
MSMEG_6130	two-component sensor protein		13143	27012
MSMEG_2305	TetR-family protein transcriptional regulator		6274	4598
Obsolete	Obsolete		57103	85574
MSMEG_3495	MmpS5 protein		11857	31466
Obsolete	Obsolete		5211	8623
At1g06400	At1g06400		8405	15065
MSMEG_0513	integral membrane protein		6730	11481
MSMEG_0323	"acyl-CoA dehydrogenase, short-chain specific, putative"		13465	8573
MSMEG_4302	"adenylate cyclase, putative"		18948	13418
MSMEG_3525	"transcriptional regulator, XRE family protein"		13296	13693
MSMEG_1223	hypothetical protein		10666	18430
MSMEG_6624	conserved hypothetical protein		12428	11514
MSMEG_2721	hydrogenase accessory protein HypB	hypB	7366	3800
MSMEG_5789	putative thiosulfate sulfurtransferase		146933	120768
MSMEG_3603	"oxidoreductase, zinc-binding dehydrogenase family protein"		11482	11147
MSMEG_1116	gamma-glutamylisopropylamide synthetase		6862	9267
MSMEG_0365	conserved hypothetical protein		22289	22759
MSMEG_6237	conserved hypothetical protein		17745	23103
MSMEG_2085	NADPH-ferredoxin reductase fpra; this gene contains a frame shift which is not the result of sequencing error; identified by match to protein family HMM PF07992		12232	25595
MSMEG_3765	transcriptional regulator		11322	13276
MSMEG_1963	putative transcriptional regulatory protein		5802	9162
MSMEG_1480	methyltransferase		4416	11007
MSMEG_1651	homoserine O-acetyltransferase	metX	17312	22011
MSMEG_3145	secreted cell wall-associated hydrolase		0	0
MSMEG_2327	nudix hydrolase		18796	47954
MSMEG_0904	probable conserved membrane protein		12345	14252
MSMEG_0558	conserved hypothetical protein		22670	22734
MSMEG_3500	conserved hypothetical protein		12059	14618
At1g06220	At1g06220		8215	4247
MSMEG_4381	amidase		18471	26044
Obsolete	Obsolete		13496	13511
MSMEG_0234	metallopeptidase		21279	25928
MSMEG_5134	hypothetical protein		15021	8939
MSMEG_6448	hypothetical protein		11976	11202
Obsolete	Obsolete		9346	4376
MSMEG_4174	"transcriptional regulator, IclR family protein"		8597	6467
MSMEG_4180	ATP phosphoribosyltransferase	hisG	12399	18475
MSMEG_4350	dihydrodipicolinate reductase	dapB	4600	7276
MSMEG_6643	DNA-binding protein		5458	16041
MSMEG_1879	hypothetical protein		8641	5184
Empty	Empty		6265	2685
MSMEG_1557	ribosomal protein S9	rpsI	46938	52078
MSMEG_5928	conserved hypothetical protein		2361	4914
At1g04330	At1g04330		15113	7002
MSMEG_6016	putative acyl-CoA dehydrogenase		8213	12148
MSMEG_5419	lipoprotein; this gene contains a frame shift which is not the result of sequencing error; identified by match to protein family HMM PF04302		6461	8092
MSMEG_0160	"formate dehydrogenase, beta subunit"		5880	8961
MSMEG_4634	hypothetical protein		14354	10253
MSMEG_5264	conserved hypothetical protein		19324	7993
MSMEG_0767	hypothetical protein		15587	11192
MSMEG_2910	"transcriptional regulator, GntR family protein"		7842	17962
At1g04840	At1g04840		17024	7778
Obsolete	Obsolete		15761	17783
MSMEG_2870	oxygenase KshA		3067	5896
MSMEG_3008	putative sigma 54 type regulator		8830	10013
MSMEG_3795	conserved hypothetical protein		11951	18382
Obsolete	Obsolete		45914	75154
MSMEG_0521	conserved hypothetical protein; this gene contains a frame shift which is not the result of sequencing error		11682	11631
MSMEG_4465	cutinase		6173	4683
MSMEG_0015	ferric enterobactin transport ATP-binding protein FepC		8689	8413
MSMEG_4522	"ISMsm2, transposase"		10584	18892
Obsolete	Obsolete		7766	5004
MSMEG_0800	hypothetical protein		8608	12918
MSMEG_6534	hypothetical protein		6958	9239
MSMEG_4161	hypothetical protein		14823	5358
Obsolete	Obsolete		17463	23835
MSMEG_3097	phosphoenolpyruvate carboxylase	ppc	8857	19379
MSMEG_0280	alpha/beta hydrolase fold		16317	8268
MSMEG_0412	conserved hypothetical protein		20984	18960
MSMEG_2169	"acetyl-CoA carboxylase, carboxyl transferase, beta subunit"	accD	4523	10320
MSMEG_3253	conserved hypothetical protein		16311	22307
Obsolete	Obsolete		15006	9842
MSMEG_5214	RNA polymerase sigma-70 factor		10214	10760
MSMEG_5630	"transcriptional regulator, GntR family protein"		13437	9649
At1g04920	At1g04920		8807	10839
MSMEG_0153	2-dehydropantoate 2-reductase	panE	13533	10307
MSMEG_2982	putative periplasmic binding protein		73551	86258
MSMEG_5259	conserved hypothetical protein		6090	4968
MSMEG_5084	"glycosyl transferase, group 2 family protein"		79361	55120
Obsolete	Obsolete		13247	7024
MSMEG_4953	putative transcriptional regulator		15082	14314
MSMEG_2228	"oxidoreductase, short chain dehydrogenase/reductase family protein"		9126	9798
MSMEG_4651	"AP endonuclease, family protein 2"		14502	10672
MSMEG_2366	6-phosphofructokinase 1; this gene contains a frame shift which is not the result of sequencing error; identified by match to protein family HMM PF00365; match to protein family HMM TIGR02483		15823	17911
MSMEG_6196	gaba permease		22627	5622
MSMEG_1818	Bacterial membrane flanked domain protein		11439	12914
Empty	Empty		5079	4008
MSMEG_3843	conserved hypothetical protein		10037	5896
MSMEG_2794	"transcriptional regulator, GntR family protein"		9650	9831
At1g04370	At1g04370		5037	5634
MSMEG_2390	"hydrolase, NUDIX family protein"		7726	19245
MSMEG_0625	conserved hypothetical protein		9640	11379
MSMEG_4168	propionate CoA-transferase		4610	7105
MSMEG_4578	conserved hypothetical protein		9778	21008
MSMEG_3712	hypothetical protein		13458	4140
MSMEG_2838	conserved hypothetical protein		13589	9422
MSMEG_4990	DNA-binding response regulator		10991	5768
At1g03670	At1g03670		2732	7030
MSMEG_0939	Ppx/GppA phosphatase family protein		20224	19867
MSMEG_2321	phosphoserine phosphatase	serB	38053	62489
MSMEG_4999	"bacterial extracellular solute-binding protein, family protein 5"		12823	20462
MSMEG_3720	recombination activating protein 1		20360	9496
Obsolete	Obsolete		6245	5289
MSMEG_0080	conserved hypothetical protein		19879	21636
MSMEG_6118	IclR-family protein transcriptional regulator		9309	6724
MSMEG_1655	"hydrolase, alpha/beta fold family protein, putative"		23307	16373
Obsolete	Obsolete		58980	10753
MSMEG_2576	deoxyribodipyrimidine photo-lyase		10417	7355
MSMEG_0715	3-oxoacyl-[acyl-carrier-protein] reductase		4431	4173
MSMEG_6461	hypothetical protein		7299	3782
MSMEG_4292	integral membrane protein		8649	6974
MSMEG_0459	two-component system response regulator		7398	8137
MSMEG_4205	putative transcriptional regulator		5446	6957
MSMEG_5147	sugar ABC-transporter integral membrane protein		21094	11825
MSMEG_3046	"carbamoyl-phosphate synthase, small subunit"	carA	8580	15832
MSMEG_0309	aldehyde dehydrogenase family protein		10515	11668
MSMEG_3138	thioredoxin	trx	73081	92378
Obsolete	Obsolete		14427	9371
MSMEG_2115	conserved hypothetical protein		157522	22054
MSMEG_6565	conserved hypothetical protein		14705	19076
At1g03310	At1g03310		15966	7728
MSMEG_2503	hypothetical protein		11481	3083
Obsolete	Obsolete		40619	63453
MSMEG_0044	hypothetical protein		9140	14816
Empty	Empty		26531	6044
Obsolete	Obsolete		39066	84945
Obsolete	Obsolete		10887	15984
MSMEG_5110	sulfatase; this region contains one or more premature stops and/or frameshifts which are not the result of sequencing error		9901	6758
MSMEG_6358	mesocentin		6058	8808
Obsolete	Obsolete		9440	14828
MSMEG_2552	aldehyde dehydrogenase (NAD) family protein		11436	6437
MSMEG_1989	phenoxybenzoate dioxygenase beta subunit		9466	18546
Obsolete	Obsolete		19617	8653
MSMEG_2666	multimeric flavodoxin WrbA		12110	9052
Obsolete	Obsolete		9435	4390
At1g03320	At1g03320		16276	5187
MSMEG_5471	UTP-glucose-1-phosphate uridylyltransferase	galU	18802	20549
MSMEG_6567	iron-dependent peroxidase		4903	5134
Obsolete	Obsolete		17336	16396
MSMEG_4771	conserved hypothetical protein		15052	7545
Obsolete	Obsolete		18231	8608
MSMEG_3308	"universal stress protein family protein, putative"		11730	15843
MSMEG_1389	conserved hypothetical protein		8315	15276
At1g02065	At1g02065		14358	11334
MSMEG_6533	conserved hypothetical protein		10586	9227
MSMEG_0534	"permease, major facilitator family protein"		6989	11506
MSMEG_6318	putative diol dehydratase reactivation protein		5343	10309
MSMEG_5873	conserved hypothetical protein		14314	18161
MSMEG_2176	conserved hypothetical protein		14314	13488
MSMEG_6764	"transcriptional regulator, TetR family protein"		11080	12164
MSMEG_5632	"oxidoreductase, short chain dehydrogenase/reductase family protein"		7990	5046
MSMEG_2852	3-oxoacyl-[acyl-carrier-protein] reductase		6519	9561
Obsolete	Obsolete		10016	11509
MSMEG_3297	"transcriptional regulator, CadC"		7029	13463
MSMEG_0976	conserved hypothetical protein		40618	51009
MSMEG_4751	hypothetical protein		16742	10063
MSMEG_1607	putative tautomerase		12096	7449
MSMEG_1478	"transporter, LysE family protein"		29043	10339
MSMEG_0241	MmpL11 protein		10712	15496
MSMEG_6649	conserved hypothetical protein		10441	10883
MSMEG_0182	epoxide hydrolase 1		18870	9063
MSMEG_6756	glycerol kinase	glpK	27833	47397
MSMEG_3365	"transcriptional regulator, AraC family protein"		6982	10829
MSMEG_2266	hypothetical protein		12137	15678
MSMEG_1634	probable forkhead-associated protein		8075	8045
MSMEG_0935	"2,3-bisphosphoglycerate-dependent phosphoglycerate mutase"		24902	28028
At1g01590	At1g01590		11156	13279
MSMEG_1657	tryptophanyl-tRNA synthetase	trpS	15979	13114
MSMEG_1409	arginine deiminase	arcA	13182	9178
MSMEG_5130	"bacterial extracellular solute-binding protein, family protein 5"		7237	9555
Empty	Empty		938	1506
Obsolete	Obsolete		6514	6808
Obsolete	Obsolete		18828	17882
MSMEG_0647	"phosphonate ABC transporter, ATP-binding protein"	phnC	9549	13130
MSMEG_1647	tetrahydrofolate dehydrogenase/cyclohydrolase FolD		22866	15978
MSMEG_3781	conserved hypothetical protein		10255	10570
MSMEG_0579	"helix-turn-helix, Fis-type"		10666	8796
MSMEG_1940	"hydrolase, alpha/beta fold family protein"		18275	21225
Obsolete	Obsolete		17091	24429
MSMEG_6598	"6,7-dimethyl-8-ribityllumazine synthase"		11574	15368
MSMEG_3549	"ectoine/hydroxyectoine ABC transporter, permease protein EhuD"	ehuD	9637	11963
At1g05420	At1g05420		8112	8900
MSMEG_2006	"2,3-dihydroxybiphenyl 1,2-dioxygenase"		11701	9163
MSMEG_5861	cytochrome P450 109		11058	7377
MSMEG_1084	"peptide/opine/nickel uptake family protein ABC transporter, periplasmic substrate-binding protein, putative"		6321	7235
MSMEG_4716	acetyl-/propionyl-coenzyme A carboxylase alpha chain		13461	12680
MSMEG_4802	conserved domain protein		10559	10839
MSMEG_5893	conserved hypothetical protein		11018	16585
Obsolete	Obsolete		14394	4624
At1g05070	At1g05070		12030	11681
MSMEG_0320	putative phosphotriesterase		33559	43801
MSMEG_6887	amidohydrolase family protein		18400	7926
MSMEG_0017	"ABC transporter, permease/ATP-binding protein"		9032	9972
MSMEG_5797	conserved hypothetical protein		88452	124476
MSMEG_2345	lycopene cyclase; this gene contains a frame shift which is not the result of sequencing error		54974	21211
MSMEG_6223	TetR family protein transcriptional repressor LfrR		9855	18566
Obsolete	Obsolete		24912	18789
MSMEG_5185	enoyl-CoA hydratase PaaB		4886	28198
MSMEG_0013	ferric enterobactin transport system permease protein FepG; this gene contains a frame shift which is not the result of sequencing error; identified by match to protein family HMM PF01032		12046	11088
MSMEG_2830	"ISMsm4, transposase"		27368	11184
MSMEG_0920	conserved hypothetical protein		27594	61672
MSMEG_1627	hypothetical protein		21351	18414
MSMEG_1803	RsbW protein		72488	29723
Obsolete	Obsolete		28054	8736
MSMEG_4383	MmpL5 protein		9860	5733
MSMEG_1984	haloacetate dehalogenase H-1		3425	9060
MSMEG_0003	DNA replication and repair protein RecF		10085	27788
MSMEG_6290	putative DNA-binding protein		89663	58342
MSMEG_3304	succinate semialdehyde dehydrogenase		26674	9789
MSMEG_0496	coenzyme B12-dependent glycerol dehydrogenase small subunit		10646	8784
MSMEG_0533	gp236 protein		5782	9938
MSMEG_0930	serine 3-dehydrogenase		13675	14674
At1g05180	At1g05180		2683	1706
MSMEG_2011	"transcriptional regulator, LacI family protein"		4335	6565
MSMEG_6018	xylose transport system permease protein XylH		15174	8687
MSMEG_1952	ATP-dependent DNA helicase		18390	10556
Empty	Empty		3942	3822
Obsolete	Obsolete		9105	9111
MSMEG_4631	conserved hypothetical protein		13247	13553
MSMEG_1155	carnitinyl-CoA dehydratase		3329	3601
MSMEG_6879	integral membrane protein of the ABC-type Nat permease for neutral amino acids NatD		4670	12497
MSMEG_0367	O-demethylpuromycin-O-methyltransferase		5092	13955
MSMEG_6033	hypothetical protein		4954	9703
MSMEG_2190	acyl-CoA dehydrogenase domain protein		3304	3272
Obsolete	Obsolete		15575	11387
MSMEG_1486	RNA polymerase sigma-70 factor		10254	12083
MSMEG_0236	putative conserved transmembrane protein		7267	7541
At1g02440	At1g02440		13583	4354
MSMEG_1776	ribonuclease Z		6319	5004
MSMEG_2859	virulence factor Mce family protein		5582	6215
MSMEG_1453	Citrate transporter		5545	4782
MSMEG_4944	hypothetical protein		17766	17407
MSMEG_3022	transglycosylase associated protein		73661	15721
MSMEG_0218	3-demethylubiquinone-9 3-methyltransferase		11944	4590
MSMEG_5836	conserved hypothetical protein		6236	4694
At1g02790	At1g02790		14372	8625
MSMEG_5573	sugar ABC transporter permease protein		6220	9061
MSMEG_0297	amidohydrolase		9917	5321
Obsolete	Obsolete		10344	16149
MSMEG_6126	D-isomer specific 2-hydroxyacid dehydrogenase		10098	14440
MSMEG_4037	hypothetical protein		14290	9441
MSMEG_3452	TetR family protein transcriptional regulator		4127	6920
MSMEG_0269	3-oxoacyl-[acyl-carrier-protein] reductase		6118	8524
MSMEG_3779	conserved hypothetical protein; this gene contains a frame shift which is not the result of sequencing error		6450	25441
MSMEG_0341	conserved hypothetical protein		6527	9760
MSMEG_0624	subtilase family protein		2316	8383
MSMEG_2303	integral membrane transporter		8918	19204
Obsolete	Obsolete		22953	18329
MSMEG_5927	conserved hypothetical protein		12835	10160
MSMEG_1877	conserved hypothetical protein		8026	8171
MSMEG_3016	conserved hypothetical protein		8441	16576
MSMEG_5438	dimethyladenosine transferase	ksgA	30134	42169
MSMEG_5526	peptidoglycan-binding LysM		22157	32168
MSMEG_3231	"ABC transporter, CydDC cysteine exporter (CydDC-E) family protein, permease/ATP-binding protein CydD"	cydD	7070	16790
MSMEG_3562	4-carboxymuconolactone decarboxylase domain protein	pcaC	9184	14322
MSMEG_3857	conserved hypothetical protein		15906	9940
MSMEG_6497	hypothetical protein		10401	11769
MSMEG_3478	tena/thi-4 family protein		16745	28248
At1g01920	At1g01920		11709	12860
MSMEG_2919	2-dehydropantoate 2-reductase		9177	10462
MSMEG_0681	P450 heme-thiolate protein		11656	20564
MSMEG_5088	tetratricopeptide repeat family protein		38720	13345
Empty	Empty		1901	4519
MSMEG_0575	MmpS1 protein		20533	18738
MSMEG_1061	phosphohydrolase		18346	21654
MSMEG_2007	putative HpcE protein		13723	10686
MSMEG_2165	"transketolase, N- subunit"		9624	11737
MSMEG_3273	"glutamyl aminopeptidase, M42 family protein"		7675	11362
MSMEG_3663	oxidoreductase		9401	15696
MSMEG_2087	"transporter, small conductance mechanosensitive ion channel (MscS) family protein"		19760	18913
MSMEG_1816	hypothetical protein; this region contains one or more premature stops and/or frameshifts which are not the result of sequencing error; identified by Glimmer2; putative		13407	7333
MSMEG_2065	YceI like family protein		11751	13251
MSMEG_0937	DNA-binding response regulator RegX3	regX3	9561	18664
At1g06320	At1g06320		5320	4141
MSMEG_2147	gp16 protein; this gene contains a frame shift which is not the result of sequencing error		61215	11959
Obsolete	Obsolete		8818	9558
Obsolete	Obsolete		4510	5019
MSMEG_4847	"transcriptional regulator, TetR family protein"		34951	38506
MSMEG_3431	choline dehydrogenase		10070	6770
Obsolete	Obsolete		50107	77489
MSMEG_1218	ABC-type transport system ATP-binding protein II		11846	11416
At1g03890	At1g03890		15363	17366
MSMEG_1631	DNA-binding protein		31913	18422
Obsolete	Obsolete		11151	9493
MSMEG_0337	conserved hypothetical protein		10508	13681
MSMEG_5936	conserved hypothetical protein		55153	16491
MSMEG_4425	putative oxidoreductase		8097	7679
MSMEG_5540	conserved hypothetical protein		23350	9715
MSMEG_2420	hypothetical protein		24832	52798
MSMEG_0178	ATP-binding protein		3493	11697
MSMEG_1304	rhizopine catabolism protein		12086	12284
MSMEG_3987	FAD dependent oxidoreductase		6020	3388
MSMEG_2290	"transcriptional regulator, TetR family protein"		14437	24595
MSMEG_1685	hypothetical protein		8887	6155
MSMEG_1558	conserved hypothetical protein		160096	34191
MSMEG_5954	"cell surface polysaccharide biosynthesis, putative"		4866	7938
MSMEG_3596	ATPase		3727	13536
MSMEG_2747	conserved hypothetical protein; this gene contains a frame shift which is not the result of sequencing error		5748	12083
MSMEG_3034	"metallopeptidase, M24 family protein"		8976	14109
MSMEG_0125	integral membrane protein		4663	6668
MSMEG_3488	"transcriptional regulator, AraC family protein"		67440	26767
MSMEG_3428	conserved hypothetical protein		6962	6248
MSMEG_4770	conserved hypothetical protein		13221	11675
MSMEG_3237	ATP-binding protein		19658	34418
At1g03960	At1g03960		12900	7831
MSMEG_0642	hypothetical ABC transporter permease protein YliD		273643	265732
MSMEG_6197	diaminopimelate decarboxylase		10490	15595
MSMEG_3037	regulatory protein; this gene contains a frame shift which is not the result of sequencing error; identified by match to protein family HMM PF00196		6598	11514
Empty	Empty		4832	5491
MSMEG_2955	conserved hypothetical protein		8166	11432
MSMEG_1741	TetR-family protein transcriptional regulator		14999	10258
MSMEG_4713	HpcH/HpaI aldolase/citrate lyase family protein		7445	8520
MSMEG_1588	conserved hypothetical protein		9259	6119
MSMEG_4372	capreomycidine hydroxylase		6409	7785
MSMEG_2570	xanthine/uracil permease		9449	15966
MSMEG_2334	hypothetical protein		8748	11240
MSMEG_4624	ribosomal protein L27	rpmA	70983	85663
MSMEG_6226	"transcriptional regulator, PadR family protein domain protein"		11827	6831
MSMEG_2161	FadD9 protein; this region contains one or more premature stops and/or frameshifts which are not the result of sequencing error		8342	8485
At1g01030	At1g01030		4163	2747
MSMEG_0544	transcriptional regulator		7583	10372
MSMEG_5448	arginine deiminase	arcA	10501	13175
MSMEG_2378	D-3-phosphoglycerate dehydrogenase	serA	22734	21988
MSMEG_5113	conserved hypothetical protein; this region contains one or more premature stops and/or frameshifts which are not the result of sequencing error		9466	16692
MSMEG_4878	2Fe-2S iron-sulfur cluster binding domain protein		14960	7997
MSMEG_2717	conserved hypothetical protein		10666	8745
MSMEG_0750	membrane protein		19882	20074
At1g02370	At1g02370		12507	6793
MSMEG_3359	"cis-3-chloroacrylic acid dehalogenase, putative"		7387	15066
MSMEG_4189	cysteinyl-tRNA synthetase	cysS	7649	15837
MSMEG_5986	"glucosamine--fructose-6-phosphate aminotransferase, isomerizing"	glmS	13149	4133
MSMEG_6308	hypothetical protein		3967	14085
MSMEG_4698	conserved hypothetical protein		12782	13067
MSMEG_1321	5-carboxymethyl-2-hydroxymuconate delta-isomerase		12619	7414
MSMEG_0829	exodeoxyribonuclease III	xth	7350	8539
MSMEG_6347	hypothetical protein		6111	7877
MSMEG_5937	4-hydroxy-2-oxovalerate aldolase		16312	16813
MSMEG_5045	D-2-hydroxyglutarate dehydrogenase		7243	7741
MSMEG_2333	conserved hypothetical protein		10582	17630
MSMEG_1468	ribosomal protein S14p/S29e	rpsN	32823	33524
Obsolete	Obsolete		69509	21544
MSMEG_1347	ribosomal protein L1	rplA	124731	213990
MSMEG_5423	transcription-repair coupling factor	mfd	9446	10691
MSMEG_2514	conserved hypothetical protein; this gene contains a frame shift which is not the result of sequencing error		10354	10225
MSMEG_1699	pentachlorophenol 4-monooxygenase		8643	7781
MSMEG_1892	transferase		21734	7868
MSMEG_3761	putative Clp protease subunit		13772	11858
MSMEG_5498	conserved hypothetical protein		13770	8880
MSMEG_0352	conserved hypothetical protein		13311	10900
MSMEG_5544	"oxidoreductase, short chain dehydrogenase/reductase family protein"		12217	9851
At1g05820	At1g05820		7779	5272
MSMEG_1219	ABC-type transport system permease protein II		12927	12406
MSMEG_5822	conserved hypothetical protein		10569	12594
MSMEG_3187	putative acyltransferase domain protein		3557	15273
Empty	Empty		5684	7100
Obsolete	Obsolete		17499	8349
MSMEG_3619	short chain dehydrogenase		15547	12633
Obsolete	Obsolete		13317	8832
MSMEG_3412	polysaccharide deacetylase family protein		11046	8633
MSMEG_1742	oxidoreductase		4299	3564
MSMEG_0290	"acyltransferase, ws/dgat/mgat subfamily protein"		6500	6743
MSMEG_2258	conserved hypothetical protein		16423	25385
MSMEG_5411	conserved hypothetical protein		12837	12656
MSMEG_2180	RemK protein		10556	9756
MSMEG_3198	"hydrolase, NUDIX family protein"		13212	14298
At1g01400	At1g01400		10410	10607
MSMEG_6812	major facilitator superfamily; this gene contains a frame shift which is not the result of sequencing error; identified by match to protein family HMM PF00083		8051	9414
MSMEG_0319	acyltransferase		4858	10842
MSMEG_0276	aldehyde-alcohol dehydrogenase		11224	13243
MSMEG_5015	secreted protein		19093	27070
Obsolete	Obsolete		49266	94385
MSMEG_4566	conserved 13e12 repeat family protein; this gene contains a frame shift which is not the result of sequencing error		13735	10083
MSMEG_2958	conserved hypothetical protein		42937	11651
At1g03900	At1g03900		13131	19204
MSMEG_2647	metallophosphoesterase		18995	23609
MSMEG_2468	L-carnitine dehydratase/bile acid-inducible protein F		17928	13320
MSMEG_6909	"amino acid ABC transporter, permease protein, 3-TM region, His/Glu/Gln/Arg/opine family protein"		5058	2966
MSMEG_6199	Transcription factor WhiB		54498	26956
MSMEG_2300	conserved hypothetical protein; this gene contains a frame shift which is not the result of sequencing error		13035	7060
MSMEG_1811	septum formation protein Maf	maf	11040	18000
MSMEG_5020	acetoin(diacetyl) reductase		18745	12353
MSMEG_2513	hypothetical protein		12499	7453
MSMEG_1369	LacI-family protein transcriptional regulator		26096	10624
MSMEG_4524	anthranilate synthase component I		30443	23912
MSMEG_2319	Periplasmic binding protein		31817	33569
MSMEG_3589	conserved hypothetical protein		17639	9907
MSMEG_6093	hypothetical protein		25468	18833
MSMEG_3894	proteasome alpha subunit		20757	47736
MSMEG_5044	ATPase		4735	3830
MSMEG_4035	citrate synthase		103	149
MSMEG_6014	putative acyl-CoA dehydrogenase		6835	12314
MSMEG_0564	xanthine/uracil permease		7689	11572
MSMEG_3671	integral membrane protein		11000	21671
MSMEG_3098	conserved hypothetical protein		9036	17187
MSMEG_6532	transcriptional regulatory protein		11359	10921
MSMEG_3243	adenylate cyclase; this gene contains a frame shift which is not the result of sequencing error; identified by match to protein family HMM PF00211		6001	9639
At1g05890	At1g05890		7994	4696
MSMEG_6275	DNA polymerase III subunit epsilon		12088	13809
MSMEG_2179	transcriptional regulatory protein		9054	13921
MSMEG_0085	"PTS system, Fru family protein, IIABC components"		8125	8144
Empty	Empty		5486	5435
MSMEG_6040	conserved hypothetical protein		10332	8448
MSMEG_4300	transcription regulator AmtR		5565	6211
At1g02830	At1g02830		12110	8066
MSMEG_6045	"ABC heavy metal transporter, inner membrane subunit"		8558	12042
MSMEG_2075	"homogentisate 1,2-dioxygenase"	hmgA	8324	19986
MSMEG_1957	conserved hypothetical protein		12543	16865
MSMEG_1916	hypothetical protein		36069	57916
MSMEG_3983	L-carnitine dehydratase/bile acid-inducible protein F; this gene contains a frame shift which is not the result of sequencing error; identified by match to protein family HMM PF02515		12536	9476
MSMEG_6316	lipoprotein LpqH		10484	8310
MSMEG_3060	conserved hypothetical protein		10610	6980
At1g03750	At1g03750		11920	5798
Obsolete	Obsolete		85201	109775
MSMEG_3831	dephospho-CoA kinase; this gene contains a frame shift which is not the result of sequencing error; identified by match to protein family HMM PF01121; match to protein family HMM TIGR00152		9100	9578
MSMEG_0107	cell envelope-related function transcriptional attenuator common domain		9249	18527
MSMEG_4684	ribose 5-phosphate isomerase		27130	40190
MSMEG_2783	hypothetical protein		18978	17371
MSMEG_6503	"transcriptional regulator, TetR family protein"		9937	10399
MSMEG_1745	transcriptional regulator		8465	12121
At1g04130	At1g04130		12707	8609
Obsolete	Obsolete		12439	16398
MSMEG_3373	major facilitator superfamily protein MFS_1		5820	9830
MSMEG_0880	chaperonin GroL	groL	24938	52976
MSMEG_6508	MarR-family protein transcriptional regulator		8669	8951
MSMEG_6323	hypothetical protein		9038	5244
MSMEG_3874	"transcriptional regulator, TetR family protein"		4378	11874
MSMEG_3885	DEAD/DEAH box helicase		13010	17401
MSMEG_2370	"DoxX subfamily protein, putative"		10878	19960
MSMEG_1245	phosphoadenosine phosphosulfate reductase		18142	33765
MSMEG_2045	monoxygenase		11322	15962
MSMEG_0857	conserved hypothetical protein		7267	14355
Obsolete	Obsolete		13629	8015
MSMEG_5837	glutathione peroxidase family protein		14655	20158
MSMEG_6052	"ABC transport protein, ATP-binding subunit"		7045	8328
At1g01200	At1g01200		11029	8549
MSMEG_2745	hydrolase; this gene contains a frame shift which is not the result of sequencing error; identified by match to protein family HMM PF00561		14071	17876
MSMEG_5600	conserved hypothetical protein		10706	14185
MSMEG_1499	oxygenase		2934	8425
MSMEG_3290	regulatory protein		15002	9720
MSMEG_2063	"NADH-quinone oxidoreductase, a subunit"	nuoA	8557	3264
MSMEG_2692	CDP-diacylglycerol--glycerol-3-phosphate 3-phosphatidyltransferase	pgsA	10250	11997
Obsolete	Obsolete		9473	9673
At1g03190	At1g03190		7113	7026
MSMEG_2374	ketol-acid reductoisomerase	ilvC	40037	47638
MSMEG_2167	"aminopeptidase, putative"		8106	11596
MSMEG_0763	antibiotic transporter		9665	12840
Empty	Empty		1920	828
MSMEG_0644	cupin domain protein		14335	12901
MSMEG_6737	putative membrane protein		11431	12621
At1g02320	At1g02320		9366	8057
MSMEG_1496	3-hydroxyisobutyrate dehydrogenase	mmsB	10361	5626
MSMEG_6547	amidohydrolase 2		7650	9072
MSMEG_2377	P49 protein		6903	11993
MSMEG_2150	putative transposition helper protein		9590	5537
Obsolete	Obsolete		10633	6565
Obsolete	Obsolete		12482	17965
MSMEG_5548	precorrin-6A synthase (deacetylating)	cobF	12386	10883
At1g02660	At1g02660		7022	14115
MSMEG_4149	acetaldehyde dehydrogenase		9998	5588
Obsolete	Obsolete		7863	5194
MSMEG_5532	FAD dependent oxidoreductase		8833	13912
MSMEG_4595	"probable serine/threonine-protein kinase PknH, putative"		26979	37505
MSMEG_0849	oxygenase		10435	7992
MSMEG_3168	phenolpthIocerol synthesis type-i polyketide synthase ppse		13452	14979
MSMEG_3604	sorbitol utilization protein SOU2		10619	7437
At1g02170	At1g02170		6174	8555
Obsolete	Obsolete		10676	4238
MSMEG_6484	glycosyl transferase		25440	11669
MSMEG_4527	ferredoxin sulfite reductase		10884	24080
MSMEG_6429	hypothetical protein		11554	6419
MSMEG_1688	cupin domain protein		13472	6499
MSMEG_5673	transcriptional regulator		28018	42228
MSMEG_4431	putative regulatory protein		12582	10694
MSMEG_4567	conserved hypothetical protein		7489	13783
MSMEG_3232	"cytochrome D ubiquinol oxidase, subunit II"	cydB	10008	21173
MSMEG_3350	"TRAP transporter, DctM-like membrane protein"		8757	5601
MSMEG_0757	hypothetical protein		33799	9072
MSMEG_1948	hypothetical protein		60809	18657
MSMEG_3415	MarR-family protein regulatory protein		6231	4980
MSMEG_5729	hydantoin racemase		65517	107823
At1g01280	At1g01280		45489	17465
MSMEG_5844	conserved hypothetical protein		873	936
MSMEG_4833	putative acyl-CoA dehydrogenase		5428	6704
MSMEG_6874	aldehyde dehydrogenase		10223	7093
MSMEG_3181	conserved hypothetical protein		18363	19146
MSMEG_5794	hypothetical protein		12085	9869
MSMEG_2779	conserved hypothetical protein		25294	20397
MSMEG_2923	dehydrogenase/reductase SDR family protein member 1		9089	9951
MSMEG_4105	transposase subunit		12283	12631
MSMEG_4971	oxidoreductase		8939	17622
MSMEG_5960	"O-antigen polymerase, putative"		3590	7756
MSMEG_5935	ATP-dependent DNA helicase		8364	6670
Empty	Empty		3087	2184
MSMEG_0521	conserved hypothetical protein; this gene contains a frame shift which is not the result of sequencing error		36939	5264
MSMEG_5453	conserved hypothetical protein		6177	7078
At1g02070	At1g02070		17458	6445
MSMEG_3666	C-5 sterol desaturase		9498	11397
MSMEG_6255	conserved hypothetical protein		6802	7419
MSMEG_6735	"amino acid permease, putative"		18039	36741
MSMEG_2043	"transcriptional regulator, TetR family protein"		5004	10442
MSMEG_6070	ribosomal protein L31	rpmE	16509	7500
MSMEG_3909	conserved hypothetical protein		10235	10310
MSMEG_6026	3-hydroxybutyrate dehydrogenase		9069	10222
At1g05160	At1g05160		11239	4644
MSMEG_5330	SIS domain protein		10530	9102
MSMEG_3030	chorismate synthase	aroC	12321	18286
MSMEG_4774	AMP-dependent synthetase and ligase		2794	6198
MSMEG_4810	conserved hypothetical protein		8633	5736
Obsolete	Obsolete		12999	6473
Obsolete	Obsolete		11228	11347
MSMEG_4090	putative IclR family protein transcriptional regulator		13261	15804
MSMEG_1114	short chain dehydrogenase		9277	10889
MSMEG_1587	alpha/beta hydrolase fold		5159	14638
MSMEG_6238	putative two-component system sensor kinase		15864	18642
MSMEG_1736	glycerol-3-phosphate dehydrogenase 2		21606	16467
MSMEG_5895	virulence factor mce family protein		16695	13469
MSMEG_4640	secreted protein		11055	7656
MSMEG_5431	"ribosomal protein L25, Ctc-form"		19205	27434
MSMEG_1382	MmpL5 protein		8481	13481
MSMEG_4737	conserved hypothetical protein		9218	18171
Obsolete	Obsolete		6443	7830
Obsolete	Obsolete		7909	11772
MSMEG_4926	"IS1096, tnpA protein"		27657	51474
MSMEG_6067	ribosomal protein L33	rpmG	16807	9123
MSMEG_4687	cytosine deaminase		33397	57513
MSMEG_4520	sulfate/thiosulfate import ATP-binding protein CysA		6473	6785
At1g05310	At1g05310		12665	7054
MSMEG_2473	sugar transporter; this gene contains a frame shift which is not the result of sequencing error		10842	8239
Obsolete	Obsolete		12579	10662
MSMEG_1432	acetylcholinesterase		8146	5106
MSMEG_3418	conserved hypothetical protein		161601	29620
MSMEG_2135	putative CrcB protein		13262	14864
MSMEG_5334	conserved hypothetical protein		13018	5801
MSMEG_6495	"ABC nitrate/sulfonate/bicarbonate family protein transporter, inner membrane subunit, putative"		12161	7708
MSMEG_0468	integral membrane protein		12256	11759
Obsolete	Obsolete		10780	8091
MSMEG_3758	tyrosyl-tRNA synthetase	tyrS	7971	15972
MSMEG_4470	ABC transporter		9513	13332
Empty	Empty		4641	4223
MSMEG_3179	pyridoxamine 5'-phosphate oxidase family protein		13318	8985
Obsolete	Obsolete		11861	11295
At1g02590	At1g02590		8720	11782
MSMEG_5577	fructokinase		9851	12863
MSMEG_0518	"ABC transporter, nucleotide binding/ATPase protein, sn-Glycerol-3-phosphate"		8769	12106
MSMEG_3122	FeS assembly protein SufB	sufB	15102	32829
MSMEG_1958	PDZ domain family protein		6350	25094
Obsolete	Obsolete		11857	13129
MSMEG_3901	"L-2,4-diaminobutyric acid acetyltransferase"	ectA	15835	15032
Obsolete	Obsolete		12088	8874
At1g04430	At1g04430		7171	8060
MSMEG_6804	sugar ABC transporter substrate-binding protein		19699	19561
MSMEG_2855	virulence factor Mce family protein		10770	11650
MSMEG_4036	crotonobetaine/carnitine-CoA ligase		6857	13636
MSMEG_4748	hypothetical protein		30060	36529
MSMEG_0205	tetracenomycin polyketide synthesis hydroxylase TcmH		13155	11633
MSMEG_4417	methionine-S-sulfoxide reductase	msrA	9073	5379
Obsolete	Obsolete		10737	6312
Obsolete	Obsolete		12743	5988
MSMEG_4146	quinone oxidoreductase		7821	5835
Obsolete	Obsolete		6060	8596
MSMEG_4731	acyl-CoA synthase		3066	7508
MSMEG_5832	"phosphoribosylformylglycinamidine synthase, PurS protein"	purS	15868	24367
MSMEG_1443	ribosomal protein L16	rplP	67539	72957
MSMEG_0612	"transcriptional regulator, TetR family protein"		65088	19278
MSMEG_6618	DEAD/DEAH box helicase; this gene contains a frame shift which is not the result of sequencing error; identified by match to protein family HMM PF00270; match to protein family HMM PF00271; match to protein family HMM PF04851		9536	15205
MSMEG_0744	carbon monoxide dehydrogenase medium chain		2811	3281
MSMEG_5591	conserved hypothetical protein		10996	11673
MSMEG_4501	sodium:dicarboxylate symporter		13651	41335
MSMEG_0942	conserved hypothetical protein		4023	14811
Obsolete	Obsolete		105434	27859
MSMEG_6728	conserved hypothetical protein		47033	14939
Obsolete	Obsolete		16327	7969
At1g05430	At1g05430		7717	7512
MSMEG_4568	ribonuclease Z		4586	8575
MSMEG_5004	DNA repair exonuclease		5401	10490
MSMEG_6225	proton antiporter efflux pump		3493	3224
MSMEG_3342	hypothetical protein		13611	17736
MSMEG_5550	protein-glutamate methylesterase; this gene contains a frame shift which is not the result of sequencing error; identified by match to protein family HMM PF01339		42972	9897
MSMEG_3142	HTH-type transcriptional repressor AcnR		17121	17745
MSMEG_6510	"ABC-type drug export system, membrane protein"		9449	9683
MSMEG_3701	conserved hypothetical protein		7031	8856
MSMEG_4654	aldo/keto reductase		9378	7423
MSMEG_3398	integral membrane transport protein		3493	6975
MSMEG_6507	glycogen debranching enzyme GlgX	glgX	30870	16856
Empty	Empty		3669	2496
MSMEG_1474	ribosomal protein L15	rplO	43074	36693
MSMEG_4285	lipoyltransferase	lipB	24491	34884
At1g02540	At1g02540		6485	4096
MSMEG_4456	conserved hypothetical protein		10797	24419
MSMEG_6107	"limonene 1,2-monooxygenase"		8472	11418
MSMEG_0821	glutamyl-tRNA(Gln) amidotransferase subunit A		9061	7799
MSMEG_2222	hypothetical protein		3493	6940
MSMEG_2712	hydrogenase assembly chaperone HypC/HupF	hypC	13213	7266
Obsolete	Obsolete		6766	4754
MSMEG_1383	endonuclease IV		19346	22264
At1g03380	At1g03380		7836	8160
Obsolete	Obsolete		12981	24727
MSMEG_1216	ABC-type transport system periplasmic substrate-binding protein		7653	20988
MSMEG_5594	ferredoxin-dependent glutamate synthase		8028	13918
MSMEG_4991	hypothetical protein		52986	18349
MSMEG_6559	hypothetical protein		36084	64261
MSMEG_1599	RNA polymerase sigma-70 factor		39046	44333
MSMEG_4114	naphthoate synthase	menB	7351	12657
MSMEG_1866	transposase B		10502	10305
MSMEG_3535	agmatinase	speB	12938	6651
MSMEG_5949	conserved hypothetical protein		3493	9920
MSMEG_4545	"bacterial extracellular solute-binding protein, family protein 5"		2847	3686
[truncated: 966,967 more chars]
