# Supplementary material for: Microarray dataset on the genome-wide expression profile of an M. smegmatis amtR mutant (JR258) compared to M. smegmatis mc2155
Source: Data Brief. 2016 Nov 23;10:38–40. doi: 10.1016/j.dib.2016.11.049 (PMC5137332; doi:10.1016/j.dib.2016.11.049)
Supplement: Supplementary file 8 — Supplementary material [file mmc8.txt]

Locus	GeneN	GeneS	IA	IB
MSMEG_2701	hypothetical protein		11153	16439
MSMEG_4251	cyclase/dehydrase		10777	13722
MSMEG_5210	hydrolase		6539	5367
Empty	Empty		6637	2580
MSMEG_5999	short chain dehydrogenase		3453	5644
MSMEG_3981	L-carnitine dehydratase/bile acid-inducible protein F		4877	5984
MSMEG_4281	cytosol aminopeptidase		15240	18842
MSMEG_4131	hypothetical protein		4774	8307
MSMEG_0081	conserved hypothetical protein		13887	15302
MSMEG_0545	"transcriptional regulator, LuxR family protein"		6790	7295
MSMEG_3823	3-oxoacyl-[acyl-carrier-protein] reductase		2053	2426
At1g01880	At1g01880		3187	5000
MSMEG_4543	ABC transporter system integral membrane protein		1264	1358
MSMEG_6286	aspartate transaminase		5847	8720
MSMEG_4436	transketolase		2245	1006
Empty	Empty		8273	2724
Obsolete	Obsolete		15802	3124
Obsolete	Obsolete		4302	7538
MSMEG_2872	short-chain dehydrogenase/reductase SDR		8216	2724
MSMEG_5917	conserved hypothetical protein		4342	5932
MSMEG_0928	UDP-N-acetylenolpyruvoylglucosamine reductase	murB	3987	7619
MSMEG_4674	trigger factor	tig	73376	72424
MSMEG_1619	hypothetical protein		2053	2535
Obsolete	Obsolete		15760	8855
MSMEG_1779	hypothetical protein		5982	7730
Obsolete	Obsolete		10989	9133
MSMEG_0211	"ABC transporter, ATP-binding protein"		23665	22803
MSMEG_6713	"hydroxyquinol 1,2-dioxygenase"		1955	3043
MSMEG_6647	citrate synthase 2		557	1466
MSMEG_1209	glycosidase		2053	1753
MSMEG_6056	transposase; this gene contains a frame shift which is not the result of sequencing error		3274	6438
MSMEG_3733	conserved hypothetical protein		25350	32802
MSMEG_0187	acetyltransferase		6808	9963
MSMEG_2767	conserved hypothetical protein		2494	4865
At1g06450	At1g06450		6100	2436
MSMEG_3260	LysR-family protein transcriptional regulator		3175	3142
MSMEG_4084	putative acyl-CoA dehydrogenase		4058	9987
MSMEG_2315	conserved hypothetical protein		9584	11313
MSMEG_5409	conserved hypothetical protein		27300	17500
MSMEG_2341	conserved hypothetical protein		4780	8681
MSMEG_2210	CaiB/BaiF family protein; this gene contains a frame shift which is not the result of sequencing error		5610	4353
MSMEG_0629	trans-aconitate 2-methyltransferase		2053	2430
MSMEG_3276	integral membrane protein		21056	20990
MSMEG_0414	"oxidoreductase, 2OG-Fe(II) oxygenase family protein"		6805	7606
MSMEG_0985	sugar transporter family protein		11797	11325
MSMEG_0471	transcriptional regulator LysR family protein		2053	3730
MSMEG_0792	thiamine biosynthesis protein ThiS	thiS	25572	24976
MSMEG_3154	membrane protein implicated in regulation of membrane protease activity		13965	12215
MSMEG_4212	transcriptional regulatory protein CitT		2053	1878
Empty	Empty		9157	2765
MSMEG_5524	"succinyl-CoA synthetase, alpha subunit"	sucD	60444	61487
MSMEG_3407	epoxide hydrolase		4175	1656
MSMEG_0616	conserved hypothetical protein		159	617
MSMEG_4016	conserved hypothetical protein		5315	12189
MSMEG_2608	cobalt transport protein CbiM		38825	35157
MSMEG_3026	conserved hypothetical protein		13322	12707
MSMEG_5987	two-component regulator		2053	2362
At1g04410	At1g04410		890	420
MSMEG_1571	integral membrane protein		3606	1063
MSMEG_1267	putative ribosylglycohydrolase; this gene contains a frame shift which is not the result of sequencing error; identified by match to protein family HMM PF00782		2053	1547
MSMEG_2344	dehydrogenase		14148	19950
MSMEG_6883	hypothetical protein; this region contains one or more premature stops and/or frameshifts which are not the result of sequencing error; identified by Glimmer2; putative		2053	1316
MSMEG_2421	conserved hypothetical protein		5508	8380
MSMEG_3960	transcriptional regulator		2053	5142
MSMEG_3994	short chain dehydrogenase		2053	2719
Obsolete	Obsolete		1072	1727
MSMEG_1835	TobH protein		16084	13860
Obsolete	Obsolete		1638	2686
MSMEG_1541	hypothetical protein		2053	2352
MSMEG_0009	hypothetical protein		40634	45441
Obsolete	Obsolete		2313	1880
MSMEG_3275	"RNA polymerase sigma factor, sigma-70 family protein"		2053	2027
MSMEG_3934	phosphoenolpyruvate synthase		2053	1930
MSMEG_3255	"DoxX subfamily protein, putative"		87301	55434
MSMEG_3414	conserved hypothetical protein		2053	2010
MSMEG_1533	subtilase family protein		2053	1997
MSMEG_2628	translation initiation factor IF-2	infB	63735	61591
MSMEG_1759	hypothetical protein		14507	8928
MSMEG_1136	conserved hypothetical protein		34547	34852
MSMEG_3450	"haloacid dehalogenase, type II"	dehII	2053	2566
At1g02290	At1g02290		2053	2052
MSMEG_0670	FAD dependent oxidoreductase		18283	9071
MSMEG_6490	major facilitator superfamily protein		2190	1330
MSMEG_2189	allophanate hydrolase	atzF	2924	275080
MSMEG_5321	hypothetical protein		0	0
MSMEG_0882	conserved hypothetical protein		10290	8159
Obsolete	Obsolete		2953	1820
MSMEG_4382	dehydrogenase/reductase SDR family protein member 10		19214	13940
MSMEG_6353	"delta3,5-delta2,4-dienoyl-CoA isomerase"		8194	12604
MSMEG_2630	DHH family protein		11704	13014
MSMEG_0581	4-aminobutyrate transaminase	gabT	1420	1188
MSMEG_0361	Glycosyl hydrolase family protein 3		10944	11675
MSMEG_6501	hypothetical protein		16349	7879
MSMEG_5860	"transcriptional regulator, TetR family protein"		5365	5175
MSMEG_0651	putative conserved exported protein		5660	4716
Empty	Empty		6396	2542
MSMEG_1318	polysaccharide deacetylase family protein		1507	1298
MSMEG_4235	S-adenosyl-methyltransferase MraW	mraW	19609	24373
MSMEG_0281	choline dehydrogenase		2909	1975
MSMEG_4297	"acyltransferase, ws/dgat/mgat subfamily protein"		5440	10404
MSMEG_0383	conserved hypothetical protein		144403	85050
MSMEG_5156	"base excision DNA repair protein, HhH-GPD family protein"		22147	25351
MSMEG_2025	putative IclR family protein transcriptional regulator		7727	6074
At1g05270	At1g05270		2616	1527
Obsolete	Obsolete		6246	5304
MSMEG_6023	transposase		2053	2056
MSMEG_5403	cadmium-translocating P-type ATPase	cadA	4476	10646
Empty	Empty		5188	2757
MSMEG_0918	"transcriptional regulator, XRE family protein"		42778	33705
MSMEG_1951	conserved domain protein		174366	73849
MSMEG_5584	short chain dehydrogenase		2053	2114
MSMEG_1514	conserved hypothetical protein		4590	9572
MSMEG_5228	3-beta hydroxysteroid dehydrogenase/isomerase family protein		2053	3060
MSMEG_0661	"glutamate-1-semialdehyde 2,1-aminomutase"		4722	4016
MSMEG_1760	short-chain dehydrogenase/reductase SDR		47762	53414
MSMEG_4612	conserved hypothetical protein; this gene contains a frame shift which is not the result of sequencing error; identified by match to protein family HMM PF04978		9017	7962
MSMEG_5617	immunogenic protein MPT63		57937	38906
Obsolete	Obsolete		9992	11178
MSMEG_4703	glycerol-3-phosphate acyltransferase		6383	6882
MSMEG_0104	"transcriptional regulator, LysR family protein"		2053	1515
Obsolete	Obsolete		2053	3704
MSMEG_1176	hypothetical protein		6157	10788
MSMEG_2842	nitrilotriacetate monooxygenase component A	ssuD	2053	1947
MSMEG_4368	"putative regulatory protein, FmdB family protein"		38605	32914
MSMEG_2055	"NADH-quinone oxidoreductase, I subunit"	nuoI	856	3016
Obsolete	Obsolete		5713	5575
At1g01640	At1g01640		2260	2337
MSMEG_5413	exopolyphosphatase		5808	5945
MSMEG_0247	secreted peptidase		3839	9702
MSMEG_6573	conserved hypothetical protein		2053	3591
MSMEG_5601	hypothetical protein		2053	3105
MSMEG_3380	"pyridoxamine 5'-phosphate oxidase-related, FMN-binding"		9577	11239
MSMEG_3381	acyl carrier protein phosphodiesterase		28244	33893
MSMEG_2124	"glycerol uptake facilitator, MIP channel"		23260	18850
MSMEG_2633	ABC transporter ATP-binding protein		2852	2429
Obsolete	Obsolete		7624	11427
MSMEG_5507	hypothetical protein		5326	9373
MSMEG_0637	iron-sulfur binding oxidoreductase		28526	16767
MSMEG_3370	hypothetical protein		5102	4805
MSMEG_2311	conserved hypothetical protein		4691	7454
MSMEG_2209	"transcriptional regulator, GntR family protein"		5073	4415
Empty	Empty		7298	1110
MSMEG_2734	tRNA delta(2)-isopentenylpyrophosphate transferase	miaA	3900	6512
MSMEG_1282	hypothetical cytosolic protein		2053	2406
MSMEG_6124	putative ABC transporter periplasmic oligopeptide-binding protein		2053	2609
MSMEG_4216	conserved hypothetical protein		34739	40297
MSMEG_6934	thioredoxin	trx	23416	25608
MSMEG_5208	conserved hypothetical protein		2053	2170
MSMEG_0650	GntR-family protein transcriptional regulator		2053	1901
At1g03260	At1g03260		1537	1891
MSMEG_1133	bifunctional short chain isoprenyl diphosphate synthase		7060	8193
MSMEG_5205	conserved hypothetical protein		2053	2364
MSMEG_2884	cyclohexanone monooxygenase		2053	1492
Empty	Empty		11535	3440
MSMEG_6625	glyoxalase family protein		3663	1435
Obsolete	Obsolete		4674	2961
MSMEG_0284	ribosyldihydronicotinamide dehydrogenase (quinone)		10629	7925
MSMEG_4130	polysaccharide deacetylase family protein		537	737
MSMEG_0940	conserved hypothetical protein		6049	12661
MSMEG_2611	pyridine nucleotide-disulphide oxidoreductase family protein		5907	14139
MSMEG_1717	"ISMsm8, transposase"		5639	9141
MSMEG_0119	conserved hypothetical protein		28628	30316
Obsolete	Obsolete		1924	2715
MSMEG_0285	transcriptional regulator TetR family protein		2053	1042
MSMEG_1285	tetratricopeptide repeat family protein		2053	2711
MSMEG_2441	signal peptidase I	lepB	12792	23716
MSMEG_3269	putative sugar ABC transporter ATP-binding protein		0	0
MSMEG_5249	serine hydroxymethyltransferase	glyA	11141	20359
MSMEG_2771	TrkA protein		1907	8946
MSMEG_5150	putative pterin-4-alpha-carbinolamine dehydratase		25033	21352
Obsolete	Obsolete		30943	20439
Obsolete	Obsolete		2053	2173
At1g05540	At1g05540		2053	1513
MSMEG_1862	transposase		1688	5858
MSMEG_0302	"peptidase, S9A/B/C families"		2053	2280
MSMEG_5650	AMP-dependent synthetase and ligase		2053	1885
MSMEG_5499	conserved hypothetical protein		2053	1895
MSMEG_6273	integral membrane protein		4783	5087
MSMEG_6619	conserved hypothetical protein; this gene contains a frame shift which is not the result of sequencing error		3841	4017
MSMEG_5050	"methionine aminopeptidase, type I"	map	2053	2545
MSMEG_6473	tetracenomycin polyketide synthesis O-methyltransferase TcmP		2053	6445
MSMEG_5618	acyl-CoA dehydrogenase		2053	1145
Obsolete	Obsolete		2053	2935
MSMEG_0552	conserved hypothetical protein		6989	5603
MSMEG_6274	conserved hypothetical protein		10803	5751
Obsolete	Obsolete		6060	4136
MSMEG_5175	NAD-dependent deacetylase		7674	12183
Empty	Empty		6160	3030
MSMEG_6927	MutT/nudix family protein		8995	10466
MSMEG_0189	conserved hypothetical protein		3241	3826
MSMEG_2184	amino acid permease		11743	449707
MSMEG_4462	sodium:solute symporter		2053	1602
MSMEG_3858	conserved hypothetical protein		40143	35469
MSMEG_2944	holliday junction DNA helicase RuvA	ruvA	9871	9731
MSMEG_4125	"oxidoreductase, short chain dehydrogenase/reductase family protein"		9779	9953
At1g04170	At1g04170		2879	3581
MSMEG_5715	conserved hypothetical protein		34521	39363
MSMEG_3006	Fe-dependent alcohol dehydrogenase		2053	1350
MSMEG_0406	acyl-coA-dehydrogenase		9747	12800
Empty	Empty		4333	1809
MSMEG_4157	putative transposase		7153	5127
MSMEG_1935	TetR-family protein transcriptional regulator		10025	13341
MSMEG_6459	ferredoxin-dependent glutamate synthase 1		13826	14256
MSMEG_4532	"sulfate ABC transporter, permease protein CysT"	cysT	9608	9043
MSMEG_5580	Ku protein		6377	11416
MSMEG_0631	"sulfatase family protein, authentic frameshift; this gene contains a frame shift which is not the result of sequencing error; identified by match to protein family HMM PF00884"		22841	19903
MSMEG_1263	conserved hypothetical protein		1866	3268
MSMEG_5357	conserved hypothetical protein		9456	5178
Obsolete	Obsolete		5053	2434
MSMEG_6815	secreted protein		16770	14209
Obsolete	Obsolete		2052	2333
MSMEG_2890	putative transcriptional regulator		3265	3213
MSMEG_1247	conserved hypothetical protein		12744	11360
MSMEG_3832	4-hydroxyacetophenone monooxygenase		3351	1601
MSMEG_3010	acetyl-hydrolase		2053	3154
Obsolete	Obsolete		17234	6577
MSMEG_6838	putative esterase		1885	1493
MSMEG_3550	"ectoine/hydroxyectoine ABC transporter, ATP-binding protein"	ehuA	5200	2934
At1g03430	At1g03430		7252	2006
MSMEG_6669	"ABC transporter, permease protein"		5497	5046
MSMEG_2171	L-carnitine dehydratase/bile acid-inducible protein F		1311	947
MSMEG_1316	peptide chain release factor 3	prfC	3210	9314
MSMEG_5738	conserved hypothetical protein		15982	18381
MSMEG_0598	hypothetical protein		7616	5583
MSMEG_0540	"transcriptional regulator, putative"		5394	4720
MSMEG_3673	4-alpha-glucanotransferase	malQ	11147	11406
MSMEG_6407	Cof-like hydrolase		10009	11884
MSMEG_5920	FMN-dependent monooxygenase		607	2356
MSMEG_5486	"peptidase S1 and S6, chymotrypsin/Hap"		11978	20875
MSMEG_0158	formyl-coenzyme A transferase		6981	12730
MSMEG_1191	hypothetical protein		10435	6444
MSMEG_5702	molybdenum cofactor synthesis domain protein		31568	35427
MSMEG_2483	"transcriptional regulator, IclR family protein"		3885	4055
Empty	Empty		6468	2177
MSMEG_1073	"oxidoreductase, short-chain dehydrogenase/reductase family protein"		711	5184
MSMEG_6049	secreted protein		1811	2001
MSMEG_5800	amidophosphoribosyltransferase	purF	38035	49318
MSMEG_4406	UsfY protein		29	20
MSMEG_1778	conserved hypothetical protein		6268	6289
MSMEG_4333	"transcriptional regulator, TetR family protein"		2053	1454
Obsolete	Obsolete		4781	4279
At1g04710	At1g04710		2053	2194
MSMEG_0443	"hydrolase, carbon-nitrogen family protein"		509	457
MSMEG_0660	Bacterial extracellular solute-binding protein		2053	2589
Obsolete	Obsolete		1173	3192
Empty	Empty		10256	3859
MSMEG_3356	conserved hypothetical protein TIGR00026		69247	8507
Obsolete	Obsolete		31813	38308
MSMEG_6929	"integral membrane protein MviN, putative"		2053	2265
MSMEG_4707	non-heme bromoperoxidase BPO-A2		10490	6089
MSMEG_5103	succinyl-diaminopimelate desuccinylase	dapE	1938	7141
Obsolete	Obsolete		2053	3292
MSMEG_1192	M23 peptidase domain protein		2053	2418
MSMEG_5497	conserved hypothetical protein		8488	8811
MSMEG_4792	virulence factor mce family protein		5173	1117
MSMEG_2744	thymidylate synthase		10489	12726
MSMEG_5395	sensor protein KdpD		576	442
MSMEG_4490	undecaprenyl diphosphate synthase	uppS	19364	22019
MSMEG_5638	metallo-beta-lactamase family protein		5866	12094
MSMEG_2907	hypothetical oxidoreductase YeiQ		2053	1885
MSMEG_2936	"hydrolase, nudix family protein"		9063	10437
MSMEG_4821	conserved hypothetical protein		2712	2257
Obsolete	Obsolete		2053	1930
MSMEG_6709	cyclopentanol dehydrogenase		2053	2416
At1g03790	At1g03790		16659	2040
MSMEG_3267	transporter		85	222
MSMEG_6069	CobW/P47K C- domain protein		2053	1356
MSMEG_4263	ubiquinol-cytochrome c reductase cytochrome b subunit		61198	71120
MSMEG_5671	YbaK/prolyl-tRNA synthetase associated region		2750	3424
MSMEG_3899	ectoine synthase	ectC	4544	4062
MSMEG_2886	stress responsive A/B Barrel Domain family protein		5837	1146
MSMEG_4156	putative transposase		2053	1571
MSMEG_0507	"probable sugar ABC transporter, permease protein"		2053	2719
MSMEG_2612	conserved hypothetical protein		10840	10945
Obsolete	Obsolete		223	131
MSMEG_0070	hypothetical protein		50870	42813
MSMEG_4359	hypothetical protein		12597	5456
MSMEG_0180	putative HTH-type transcriptional regulator		11450	1012
MSMEG_0549	"ABC transporter, permease protein"		12049	13247
At1g02810	At1g02810		2397	1218
MSMEG_0795	ABC transporter ATP-binding protein		17554	9746
MSMEG_5619	acyl-CoA dehydrogenase domain protein		2053	2814
MSMEG_4458	transmembrane transport protein		2053	2760
MSMEG_3958	glyoxalase/bleomycin resistance protein/dioxygenase		4324	6048
MSMEG_2251	nitrate/nitrite response regulator protein		4322	8558
MSMEG_2153	"transcriptional regulator, TetR family protein"		6351	9303
MSMEG_5159	"DNA-binding response regulator, putative"		5912	6046
MSMEG_0342	hypothetical protein		7100	8213
MSMEG_4861	cyclase		2751	2708
MSMEG_5964	"glycosyl transferase, group 1, putative"		4173	8282
MSMEG_0374	glycolate oxidase subunit		2053	1124
MSMEG_6782	hypothetical protein		2636	2437
MSMEG_6873	enoyl-CoA hydratase/isomerase; this gene contains a frame shift which is not the result of sequencing error		3801	5622
MSMEG_3483	mosc domain protein		17750	19541
Empty	Empty		3952	2558
MSMEG_5000	"transcriptional regulator, LysR family protein"		4985	6654
MSMEG_3573	"integral membrane protein, putative"		2053	2988
MSMEG_5305	choline dehydrogenase		4158	5913
MSMEG_1457	conserved hypothetical protein		5535	2795
MSMEG_6034	hypothetical protein		6486	4764
MSMEG_2435	30S ribosomal protein S16		81982	102985
MSMEG_6572	methyltransferase		2325	2802
At1g03650	At1g03650		3386	4329
MSMEG_4970	hypothetical protein		7298	6578
MSMEG_5932	conserved hypothetical protein		1990	2627
MSMEG_4705	"acyltransferase, ws/dgat/mgat subfamily protein"		20047	14632
MSMEG_2584	"penicillin-binding protein, putative"		13110	18537
MSMEG_2364	"glutamyl-tRNA(Gln) amidotransferase, C subunit"	gatC	33152	38620
MSMEG_2414	pantetheine-phosphate adenylyltransferase	coaD	16031	10655
MSMEG_4077	enoyl-CoA hydratase		4536	1612
MSMEG_6825	"caax amino protease family protein, putative"		13922	3636
MSMEG_1632	hypothetical protein		1438	4775
MSMEG_1460	Pyridine nucleotide-disulphide oxidoreductase		2182	4456
MSMEG_6899	conserved hypothetical protein		7188	5427
MSMEG_5288	putative serine/threonine protein kinase		4060	2652
Obsolete	Obsolete		2734	3555
MSMEG_5690	conserved hypothetical protein		8965	10798
MSMEG_3582	ATP-dependent protease La	lon	3748	2231
MSMEG_4663	protein IolB		2083	2981
MSMEG_5433	4Fe-4S binding domain protein		1680	931
MSMEG_4200	peptidase M20		16813	19731
MSMEG_0322	glyoxylase family protein; this gene contains a frame shift which is not the result of sequencing error		4440	4309
MSMEG_1444	ribosomal protein L29	rpmC	117604	112822
MSMEG_3923	conserved hypothetical protein		6667	6924
MSMEG_3922	hypothetical protein		3611	8650
At1g03050	At1g03050		1818	1813
MSMEG_4325	malonyl CoA-acyl carrier protein transacylase		51190	56403
MSMEG_5626	luciferase		2053	2205
Obsolete	Obsolete		4796	10240
MSMEG_3849	hypothetical protein		2053	2361
MSMEG_4841	conserved hypothetical protein		481	1316
MSMEG_5228	3-beta hydroxysteroid dehydrogenase/isomerase family protein		4642	1629
MSMEG_0972	cytochrome C biogenesis protein transmembrane region		3097	11936
MSMEG_3555	hydrolase		2053	2672
Obsolete	Obsolete		13146	10969
Obsolete	Obsolete		2053	1619
MSMEG_5553	"CheR methyltransferase, SAM binding domain protein"	cheR	6516	7274
MSMEG_6650	hypothetical protein		2053	1959
MSMEG_5405	"transcriptional regulator, ArsR family protein"		2559	8414
MSMEG_2001	sugar transporter		2053	2101
MSMEG_0408	type I modular polyketide synthase		10505	6295
MSMEG_4335	conserved hypothetical protein		2053	1603
Obsolete	Obsolete		21299	29596
MSMEG_4786	virulence factor mce family protein		2053	2435
MSMEG_1334	metallo-beta-lactamase family protein		1639	6486
MSMEG_6946	ribosomal protein L34	rpmH	131405	165380
MSMEG_4898	conserved hypothetical protein		32165	27771
MSMEG_2932	HIT family protein hydrolase		21585	16412
At1g04490	At1g04490		0	0
MSMEG_1134	putative protease HtpX		9469	13764
MSMEG_1586	beta-lactamase		2053	872
Obsolete	Obsolete		5012	9722
MSMEG_2463	nicotine dehydrogenase chain A		1986	6143
MSMEG_3722	bifunctional coenzyme PQQ synthesis protein C/D		2053	1712
MSMEG_2643	conserved hypothetical protein		2053	3313
Obsolete	Obsolete		2053	2115
MSMEG_5310	SAM-dependent methyltransferase		1411	3503
MSMEG_3925	AttM/AiiB family protein		2053	2529
MSMEG_2207	beta-ketothiolase		2053	1860
MSMEG_2847	"bacterial extracellular solute-binding protein, family protein 5"		2053	1003
MSMEG_5184	"alpha-methylacyl-CoA racemase, putative"		2053	3295
MSMEG_6603	NADH:flavin oxidoreductase/nadh oxidase		2053	2379
MSMEG_6682	"RNA polymerase sigma-70 factor, putative"		2053	1921
MSMEG_2656	guanosine pentaphosphate synthetase I/polyribonucleotide nucleotidyltransferase	gpsI	25299	27471
MSMEG_2098	fumarylacetoacetate hydrolase family protein		2053	2342
MSMEG_0486	"putative ABC transporter, periplasmic protein"		138	127
MSMEG_3188	adenosylmethionine-8-amino-7-oxononanoate transaminase	bioA	2053	1964
MSMEG_0229	dihydroxy-acid dehydratase	ilvD	35829	26958
Obsolete	Obsolete		7161	6008
Obsolete	Obsolete		13217	17892
MSMEG_1487	conserved hypothetical protein		5682	5730
At1g02910	At1g02910		3845	3544
MSMEG_3107	conserved hypothetical protein		7079	8429
MSMEG_1702	amidohydrolase		20109	21572
MSMEG_1610	glutamine-hydrolyzing GMP synthase		9532	11807
MSMEG_4175	"transcriptional regulator, ArsR family protein"		1279	5245
Obsolete	Obsolete		10575	4107
MSMEG_0890	HD domain protein		12334	7813
MSMEG_0555	ABC transporter permease protein		5261	4007
MSMEG_3971	hypothetical protein		5371	5269
MSMEG_5803	hypothetical protein		4316	5319
MSMEG_0688	aspartate aminotransferase		6218	16804
MSMEG_4482	DNA primase		2848	6267
Empty	Empty		3459	3909
MSMEG_4390	hypothetical protein		4215	1274
MSMEG_5776	phosphate transport system regulatory protein PhoU	phoU	17722	18835
Empty	Empty		4157	3020
MSMEG_5933	conserved hypothetical protein		4152	5659
MSMEG_6808	hypothetical protein		4533	5513
MSMEG_1573	carbohydrate kinase family protein		48885	14159
MSMEG_1660	"oxidoreductase, 2-nitropropane dioxygenase family protein"		2471	5883
MSMEG_6578	hypothetical protein		7898	4566
MSMEG_5703	molybdenum cofactor biosynthesis protein C	moaC	31493	33840
MSMEG_0919	heparin-binding hemagglutinin		54068	55768
At1g02630	At1g02630		1906	2728
MSMEG_6752	endoglucanase A		9903	15633
MSMEG_3392	acyl-CoA dehydrogenase domain protein		2053	2113
MSMEG_1272	putative ribosylglycohydrolase		2881	2791
MSMEG_2751	hypothetical protein		3645	4826
MSMEG_0026	putative membrane protein		54224	57179
MSMEG_5977	"dTDP-4-dehydrorhamnose 3,5-epimerase"	rfbC	6679	3763
MSMEG_6119	conserved hypothetical protein		4712	2573
MSMEG_2560	conserved hypothetical protein		3590	3155
MSMEG_4561	"ABC Fe3+-siderophores transporter, periplasmic binding protein"		2497	8228
MSMEG_2293	conserved hypothetical protein		4833	2829
MSMEG_3131	AMP-binding protein		873	1718
MSMEG_5465	"transcriptional regulator, AraC family protein"		7420	2030
MSMEG_5678	glyoxalase/bleomycin resistance protein/dioxygenase		6964	9615
Obsolete	Obsolete		2053	4820
MSMEG_4851	caib/baif family protein		2053	2974
MSMEG_5463	"6-phosphogluconate dehydrogenase, NAD-binding"		2053	2782
Obsolete	Obsolete		2053	2061
MSMEG_5442	glutamate dehydrogenase		3582	7408
MSMEG_0520	porin		2053	7669
MSMEG_6684	agarase		5629	3638
Obsolete	Obsolete		23635	23864
Obsolete	Obsolete		21778	25228
At1g04500	At1g04500		7711	3687
MSMEG_4559	"ABC transporter, membrane spanning protein"		6182	8606
MSMEG_5923	acetyl-CoA acetyltransferase		4668	4972
MSMEG_4704	acyltransferase family protein		7931	6598
MSMEG_4061	translation initiation inhibitor		2053	3539
MSMEG_4071	conserved hypothetical protein; this region contains one or more premature stops and/or frameshifts which are not the result of sequencing error		7859	6098
MSMEG_1127	probable conserved transmembrane protein		4747	2019
MSMEG_2229	enoyl-CoA hydratase		2053	1061
MSMEG_5857	hypothetical oxidoreductase		933	2050
MSMEG_6446	hypothetical protein		7166	8245
MSMEG_3799	conserved hypothetical protein		6831	8614
MSMEG_6386	membrane protein		2066	12898
Empty	Empty		11052	1645
MSMEG_4627	nucleoside diphosphate kinase		51077	54108
MSMEG_0798	hypothetical protein		2296	3766
Empty	Empty		10828	2633
MSMEG_0741	conserved hypothetical protein		8106	9424
MSMEG_4885	conserved hypothetical protein		2053	2070
MSMEG_0426	"transcriptional regulator, GntR family protein"		0	0
MSMEG_1565	"transcriptional regulator, TetR family protein"		4634	11827
MSMEG_3327	hypothetical protein		11143	7681
MSMEG_5579	MarR-family protein transcriptional regulator		0	0
MSMEG_2474	probable cutinase Cut3		2053	1974
At1g02950	At1g02950		412	355
MSMEG_4542	oligopeptide transport integral membrane protein		0	0
MSMEG_5519	monooxygenase		3837	1372
MSMEG_1515	two-component sensor histidine kinase		23977	25191
MSMEG_2678	hypothetical protein		2053	1665
Obsolete	Obsolete		56807	57731
Obsolete	Obsolete		1371	1392
MSMEG_2029	3-ketoacyl-ACP/CoA redutase		2053	2370
MSMEG_3114	conserved hypothetical protein		0	0
MSMEG_0210	LprO protein		9413	10981
MSMEG_1348	RNA polymerase ECF-subfamily protein sigma factor		2053	821
MSMEG_2869	3-ketosteroid-delta-1-dehydrogenase		2053	2032
MSMEG_5352	conserved hypothetical protein		5529	8462
MSMEG_4919	conserved hypothetical protein		39127	35835
MSMEG_5034	hypothetical protein		5631	1139
MSMEG_5775	LytR/CpsA/Psr family protein		12817	17054
MSMEG_2307	conserved hypothetical protein		2053	3048
MSMEG_0797	conserved hypothetical protein; this gene contains a frame shift which is not the result of sequencing error		2053	2601
MSMEG_4082	monoxygenase		7263	3754
MSMEG_0420	conserved hypothetical protein		14488	7700
MSMEG_0721	RemQ protein; this gene contains a frame shift which is not the result of sequencing error		7393	6099
MSMEG_4030	conserved hypothetical protein		5283	3878
MSMEG_3099	6-phosphogluconolactonase	pgl	36971	37299
At1g01610	At1g01610		2053	2634
MSMEG_6122	"ABC transporter, membrane spanning protein"		6983	5881
MSMEG_2962	protein-export membrane protein SecF		20987	25247
Obsolete	Obsolete		3513	5555
MSMEG_4338	possible transcriptional regulatory protein		973	2683
MSMEG_4804	conserved hypothetical protein		54034	41984
MSMEG_2112	secreted protein		26604	18891
MSMEG_2895	short chain oxidoreductase		6053	8129
MSMEG_6029	conserved hypothetical protein		5703	5247
MSMEG_3285	3-isopropylmalate dehydrogenase		2053	5659
MSMEG_4485	glycyl-tRNA synthetase	glyS	18198	27056
MSMEG_3076	gamma-glutamyltransferase	ggt	3487	9755
Empty	Empty		7451	3990
MSMEG_1887	hypothetical protein		9866	11776
MSMEG_4672	Clp protease	clpP	55736	50379
Empty	Empty		4624	1901
MSMEG_2542	integral membrane protein DUF6		2222	6061
MSMEG_2651	alkanesulfonate monooxygenase family protein		8970	16111
MSMEG_4696	alpha-amylase family protein		5335	9460
MSMEG_1784	type I topoisomerase		1908	3810
MSMEG_1163	hypothetical protein		8652	2773
MSMEG_1441	50S ribosomal protein L22		110082	135034
MSMEG_2386	"transcriptional regulator, IclR family protein"		10459	12670
At1g05080	At1g05080		1872	1399
Obsolete	Obsolete		6061	9849
MSMEG_2796	integral membrane protein		2053	3336
MSMEG_5578	hypothetical protein		3084	1789
MSMEG_2903	transposase; this gene contains a frame shift which is not the result of sequencing error		2818	3391
MSMEG_1597	Transcription factor WhiB		59830	76262
MSMEG_6771	conserved hypothetical protein		2755	1857
MSMEG_6145	hypothetical protein		6358	8262
MSMEG_2327	nudix hydrolase		11189	12494
MSMEG_0432	uroporphyrinogen-III synthetase		15651	18984
MSMEG_2060	"NADH-quinone oxidoreducatase, D subunit"	nuoD	0	0
MSMEG_2737	ppe family protein		5578	6480
MSMEG_5622	putative acyl-CoA dehydrogenase		2053	1794
MSMEG_1278	death-on-curing protein		5711	3454
MSMEG_5483	porin		526538	605265
MSMEG_6554	hypothetical ABC transporter ATP-binding protein		2053	2324
Obsolete	Obsolete		1928	2746
MSMEG_2993	"acyl-CoA dehydrogenase, C- domain protein"		2053	2257
MSMEG_2445	conserved hypothetical protein		6406	5560
MSMEG_0674	ErfK/YbiS/YcfS/YnhG family protein		19653	12708
MSMEG_4508	conserved domain protein		7301	5077
MSMEG_3585	MmpS2 protein		3130	3579
MSMEG_5639	enoyl-CoA hydratase		21092	24598
At1g05620	At1g05620		2053	1761
MSMEG_0350	virulence factor Mce family protein		377	1093
MSMEG_2314	putative esterase family protein		6769	8383
MSMEG_0889	succinic semialdehyde dehydrogenase		9861	14262
MSMEG_4252	conserved hypothetical protein		8299	12267
Obsolete	Obsolete		2896	4059
MSMEG_1640	ATP/GTP-binding protein		29866	36045
MSMEG_5596	oxidoreductase		808	534
MSMEG_2407	morphine 6-dehydrogenase		52063	56467
MSMEG_3876	"phosphotransferase enzyme family protein, putative"		181	663
MSMEG_6113	D-alanyl-D-alanine carboxypeptidase/D-alanyl-D-alanine-endopeptidase	dacB	9494	10545
Obsolete	Obsolete		8330	20307
Empty	Empty		5312	2277
MSMEG_5450	redox-sensitive transcriptional activator SoxR	soxR	13236	15232
MSMEG_0222	conserved hypothetical protein		6052	9663
Empty	Empty		4667	1606
Obsolete	Obsolete		45328	50253
MSMEG_0106	sensory histidine kinase		2053	2169
MSMEG_0279	amino acid permease		0	0
MSMEG_1733	conserved hypothetical protein		2053	2140
MSMEG_3294	hypothetical protein		4813	3121
MSMEG_1091	urease accessory protein UreE 1		2770	2060
MSMEG_5416	LpqU protein		5896	6108
At1g02475	At1g02475		2053	2636
MSMEG_6071	metallo-beta-lactamase superfamily protein		1105	3267
MSMEG_4472	multidrug-efflux transporter protein		2053	2492
MSMEG_1838	cationic amino acid transporter		5914	4664
MSMEG_2820	hypothetical protein		54896	49054
MSMEG_0066	"early secretory antigenic target, 6 kDa"		733057	694696
MSMEG_6325	conserved hypothetical protein		1682	2314
MSMEG_2227	carnitinyl-CoA dehydratase		2053	2649
MSMEG_4816	"6-phosphogluconate dehydrogenase, NAD-binding"		0	0
MSMEG_3583	monooxygenase		2053	3683
MSMEG_6842	"2,2-dialkylglycine decarboxylase"		2053	2481
MSMEG_1193	TROVE domain protein		12005	10886
MSMEG_5525	"succinyl-CoA synthetase, beta subunit"	sucC	115554	118911
MSMEG_1831	Transcription factor WhiB		103418	107565
MSMEG_1648	putative transcriptional regulator		2053	2259
MSMEG_5899	virulence factor Mce family protein		2694	1703
MSMEG_2658	beta-lactamase		17366	14583
MSMEG_3102	transaldolase	tal	101098	93725
MSMEG_5426	UDP-N-acetylglucosamine pyrophosphorylase	glmU	2053	2562
MSMEG_0592	putative rhamnose catabolism operon transcriptional regulator		2053	2147
Obsolete	Obsolete		56078	28737
Obsolete	Obsolete		6864	2723
MSMEG_6483	methyltransferase type 11		11988	10772
At1g04780	At1g04780		6726	5067
MSMEG_3106	quinone oxidoreductase		38088	32977
MSMEG_6616	S-(hydroxymethyl)glutathione dehydrogenase		66160	29054
MSMEG_1190	serine/threonine-protein kinase PknD		2053	1241
MSMEG_4537	major membrane protein I		12855	18279
Obsolete	Obsolete		225992	154998
MSMEG_0712	"transcriptional regulator, TetR family protein"		7111	7294
MSMEG_6692	putative glutamine-binding periplasmic protein		2776	6307
MSMEG_1203	methoxy mycolic acid synthase 1		17373	18066
MSMEG_1172	arsenical-resistance protein	arsB	20673	4903
Obsolete	Obsolete		53100	20591
MSMEG_1231	inner membrane protein YidH		1349	1852
Empty	Empty		7325	2648
MSMEG_3717	short-chain dehydrogenase/reductase SDR; this gene contains a frame shift which is not the result of sequencing error		3092	1963
MSMEG_5978	GlcNAc-PI de-N-acetylase family protein		5120	4301
MSMEG_4727	mycocerosic acid synthase		5787	12079
MSMEG_6646	methylisocitrate lyase	prpB	8202	5175
MSMEG_1961	conserved hypothetical protein		7481	12138
MSMEG_3091	ribose transport ATP-binding protein RbsA		2053	1849
MSMEG_3895	proteasome beta subunit		72754	58279
Obsolete	Obsolete		8686	4801
MSMEG_0834	tuberculin related peptide		19484	18693
MSMEG_1526	probable cutinase		13171	14322
At1g03180	At1g03180		4960	2430
MSMEG_4572	"DNA polymerase III, delta subunit"		3161	1437
MSMEG_1929	conserved hypothetical protein		13038	10009
Obsolete	Obsolete		5050	6466
MSMEG_3059	esterase		9582	9917
MSMEG_1788	conserved hypothetical protein		182817	94507
Obsolete	Obsolete		10359	8558
MSMEG_6340	short-chain dehydrogenase/reductase SDR		7304	4639
Obsolete	Obsolete		5300	6442
MSMEG_3776	N-acetyl-gamma-glutamyl-phosphate reductase	argC	40225	39184
MSMEG_1298	guanine deaminase		6551	8723
MSMEG_0092	probable transcriptional regulatory protein		48434	58295
MSMEG_5751	putative adhesin/hemolysin		7861	9539
MSMEG_3340	hypothetical protein		8876	6668
Obsolete	Obsolete		19449	16124
MSMEG_5570	DNA ligase		5707	7431
MSMEG_3235	"ABC-type amino acid transport system, secreted component"		106359	129006
MSMEG_6568	"regulatory protein, LuxR, putative"		2053	2077
MSMEG_0368	hypothetical protein		5328	8147
MSMEG_2551	hypothetical protein		5934	3762
MSMEG_6749	conserved hypothetical protein		9284	7060
Obsolete	Obsolete		4368	2217
MSMEG_2704	transposase; this gene contains a frame shift which is not the result of sequencing error; identified by match to protein family HMM PF01548		2053	4277
At1g05360	At1g05360		0	0
MSMEG_4279	adenylate and Guanylate cyclase catalytic domain protein		9195	4510
MSMEG_2269	NHL repeat protein		2053	3686
MSMEG_4101	"ABC-type transporter, substrate binding protein"		742	778
MSMEG_4432	hypothetical protein		1857	2485
MSMEG_1124	putative ferredoxin FdxA		6283	4351
MSMEG_1738	probable conserved transmembrane protein		5777	7077
MSMEG_3423	probable IclR family protein regulator		6081	6661
MSMEG_3250	"ABC transporter, ATP-binding protein"		17288	15065
MSMEG_0300	amidohydrolase family protein		2053	2422
MSMEG_3730	"helix-turn-helix, Fis-type, putative"		4367	4672
MSMEG_1128	conserved hypothetical protein		1984	1992
Empty	Empty		6573	2203
MSMEG_5871	HIT family protein		14836	11156
MSMEG_0480	"transcriptional regulator, GntR family protein"		4180	4067
Obsolete	Obsolete		1975	1987
MSMEG_1570	carboxylesterase		2053	5103
MSMEG_3343	hypothetical protein		2053	7205
MSMEG_2332	amino acid carrier protein		358968	368519
MSMEG_3813	NAD-dependent epimerase/dehydratase		2053	2909
MSMEG_4054	hypothetical protein		7443	1246
MSMEG_6383	transcription regulator FurA		107084	8697
MSMEG_4121	GntR-family protein transcriptional regulator		7885	9454
At1g06440	At1g06440		0	0
MSMEG_6794	DNA-binding protein		2053	1738
MSMEG_2650	acyl-CoA dehydrogenase		3584	7427
MSMEG_5166	Na+/solute symporter		2053	2340
MSMEG_2977	hypothetical protein		1363	2892
Obsolete	Obsolete		5165	5060
Obsolete	Obsolete		2076	2883
MSMEG_2013	"oxidoreductase, short chain dehydrogenase/reductase family protein"		4338	1557
MSMEG_4846	probable enoyl-CoA hydratase		2053	3277
MSMEG_6754	MaoC like domain protein		3978	6334
MSMEG_2058	"NADH-quinone oxidoreductase, F subunit"	nuoF	2053	3362
MSMEG_0023	conserved hypothetical protein		20200	19970
MSMEG_5696	'Cold-shock' DNA-binding domain protein		49190	51333
MSMEG_5162	cinnamoyl ester hydrolase		3772	2278
MSMEG_3793	translation initiation factor IF-3	infC	39887	40698
MSMEG_0858	cell division control protein Cdc48		2053	3611
MSMEG_4735	conserved hypothetical protein		1225	4099
MSMEG_5018	Adenylate and Guanylate cyclase catalytic domain protein		2053	1989
MSMEG_2383	glutamyl-tRNA synthetase	gltX	24090	23300
MSMEG_2440	ribosomal protein L19	rplS	270183	318188
MSMEG_2297	glutaredoxin		66272	56966
Obsolete	Obsolete		2053	3856
MSMEG_2902	"hydrolase, putative"		5045	8538
At1g01010	At1g01010		4880	2002
MSMEG_1123	cobalamin synthesis protein		2053	2385
MSMEG_0214	L-sorbosone dehydrogenase		6595	5305
MSMEG_3465	acyl-CoA synthase		10124	4489
MSMEG_6739	hypothetical protein		24962	20831
MSMEG_6415	conserved hypothetical protein		15071	9006
MSMEG_3961	transcriptional regulator		6901	7274
MSMEG_6081	conserved hypothetical protein		31403	33340
MSMEG_3121	DNA-binding protein		36069	39847
MSMEG_0152	Alanine dehydrogenase/pyridine nucleotide transhydrogenase		1890	1938
MSMEG_0875	putative sialic acid transporter		3804	4690
MSMEG_1406	conserved hypothetical protein		10066	9047
MSMEG_2701	hypothetical protein		17428	21689
MSMEG_4251	cyclase/dehydrase		14568	16077
MSMEG_5210	hydrolase		7824	3596
Empty	Empty		4379	2156
MSMEG_5999	short chain dehydrogenase		3936	6813
MSMEG_3981	L-carnitine dehydratase/bile acid-inducible protein F		5896	6688
MSMEG_4281	cytosol aminopeptidase		18987	23428
MSMEG_4131	hypothetical protein		2053	8650
Obsolete	Obsolete		11280	8681
MSMEG_4129	hypothetical protein		12679	9177
MSMEG_1070	3-oxoacyl-[acyl-carrier-protein] reductase		3419	4859
At1g01290	At1g01290		0	0
MSMEG_5064	malyl-CoA lyase		9117	7604
MSMEG_5589	manganese transport protein MntH		4257	5238
Obsolete	Obsolete		800	1716
MSMEG_5231	hypothetical protein		20716	28884
MSMEG_5328	conserved hypothetical protein		161010	131837
MSMEG_4582	conserved hypothetical protein		6363	6652
MSMEG_5992	conserved hypothetical protein		839	257
MSMEG_1744	hypothetical protein		5965	4841
MSMEG_3248	ABC transporter branched chain amino acid transport permease		20419	22747
MSMEG_5322	hypothetical protein		2053	2674
MSMEG_0271	conserved hypothetical protein		4704	5743
Obsolete	Obsolete		29553	10072
MSMEG_1779	hypothetical protein		7147	5282
Obsolete	Obsolete		7334	10125
MSMEG_0211	"ABC transporter, ATP-binding protein"		18265	21737
MSMEG_6713	"hydroxyquinol 1,2-dioxygenase"		24355	3881
MSMEG_6647	citrate synthase 2		2053	2813
MSMEG_1209	glycosidase		2053	624
MSMEG_6056	transposase; this gene contains a frame shift which is not the result of sequencing error		3805	5479
Obsolete	Obsolete		7959	4351
MSMEG_3460	ferric uptake regulation protein		28153	21809
MSMEG_4868	"transcriptional regulator, IclR family protein, C- domain protein"		1841	746
At1g05850	At1g05850		2053	2088
MSMEG_1512	"dTDP-glucose 4,6-dehydratase"	rfbB	25636	24568
MSMEG_4536	conserved hypothetical protein		2894	4842
MSMEG_4203	"peptidase S8 and S53, subtilisin, kexin, sedolisin"		2053	170
MSMEG_6579	conserved hypothetical protein		89913	72902
MSMEG_6944	"conserved hypothetical protein, putative"		19840	22996
Obsolete	Obsolete		3988	3072
MSMEG_3211	"imidazoleglycerol phosphate synthase, cyclase subunit"	hisF	14929	9094
MSMEG_5245	universal stress protein family protein		154	211
MSMEG_2774	diguanylate cyclase (ggdef) domain protein		3351	11208
MSMEG_6240	conserved hypothetical protein		27370	11309
MSMEG_1294	allantoicase		30716	35246
MSMEG_0792	thiamine biosynthesis protein ThiS	thiS	26084	25532
MSMEG_3154	membrane protein implicated in regulation of membrane protease activity		12229	10553
MSMEG_4212	transcriptional regulatory protein CitT		3988	5133
Empty	Empty		8782	2806
MSMEG_5524	"succinyl-CoA synthetase, alpha subunit"	sucD	57887	58952
MSMEG_3407	epoxide hydrolase		3264	1532
MSMEG_0616	conserved hypothetical protein		4460	6870
MSMEG_4016	conserved hypothetical protein		12980	11590
Obsolete	Obsolete		5519	10755
MSMEG_0238	O-acetylhomoserine/O-acetylserine sulfhydrylase		8890	10333
MSMEG_5307	TetR-family protein transcriptional regulator		4704	3561
At1g01360	At1g01360		0	0
MSMEG_2797	LysR-family protein transcriptional regulator		1630	2508
MSMEG_4540	"acetyltransferase, gnat family protein"		2053	2189
MSMEG_4959	arginyl-tRNA synthetase	argS	2158	8496
MSMEG_5154	conserved hypothetical protein		42435	39497
Obsolete	Obsolete		1966	1730
Obsolete	Obsolete		510	427
MSMEG_2674	"similar at the nucleotide level to IS1137 in the IS Finder database. This gene is disrupted by an IS element.; IS1137, transposase orfB, interruption-N"		2053	1116
MSMEG_2798	hypothetical protein		6916	5430
MSMEG_3601	"ribose/xylose/arabinose/galactoside ABC-type transport systems, permease components"		4047	8822
MSMEG_5420	Tat-translocated enzyme		2053	5785
MSMEG_0192	"transcriptional regulator, RpiR family protein"		2053	1941
MSMEG_0009	hypothetical protein		39087	49244
Obsolete	Obsolete		0	0
MSMEG_3275	"RNA polymerase sigma factor, sigma-70 family protein"		0	0
MSMEG_3934	phosphoenolpyruvate synthase		2053	1453
MSMEG_3255	"DoxX subfamily protein, putative"		81524	49709
MSMEG_3414	conserved hypothetical protein		658	3529
MSMEG_1533	subtilase family protein		2053	1675
MSMEG_2628	translation initiation factor IF-2	infB	53370	55500
MSMEG_0081	conserved hypothetical protein		17061	13541
MSMEG_0545	"transcriptional regulator, LuxR family protein"		8135	7603
MSMEG_3823	3-oxoacyl-[acyl-carrier-protein] reductase		5563	3919
At1g01880	At1g01880		5018	2057
MSMEG_4543	ABC transporter system integral membrane protein		1507	2263
MSMEG_6286	aspartate transaminase		2174	7290
MSMEG_4436	transketolase		2053	1553
Empty	Empty		7384	2652
Obsolete	Obsolete		20014	4000
Obsolete	Obsolete		1831	1348
MSMEG_2872	short-chain dehydrogenase/reductase SDR		6898	3407
MSMEG_5917	conserved hypothetical protein		1466	2081
MSMEG_0928	UDP-N-acetylenolpyruvoylglucosamine reductase	murB	4881	7586
MSMEG_4674	trigger factor	tig	68683	63744
MSMEG_1619	hypothetical protein		2670	1383
MSMEG_6501	hypothetical protein		14064	8610
MSMEG_5860	"transcriptional regulator, TetR family protein"		10277	4201
MSMEG_0651	putative conserved exported protein		4247	6005
Empty	Empty		6349	2002
MSMEG_1318	polysaccharide deacetylase family protein		6403	6374
MSMEG_4235	S-adenosyl-methyltransferase MraW	mraW	21136	28199
MSMEG_0281	choline dehydrogenase		2764	7417
MSMEG_4297	"acyltransferase, ws/dgat/mgat subfamily protein"		4175	7981
MSMEG_3733	conserved hypothetical protein		30823	33411
MSMEG_0187	acetyltransferase		9534	8954
MSMEG_2767	conserved hypothetical protein		6941	5718
At1g06450	At1g06450		2805	1573
MSMEG_3260	LysR-family protein transcriptional regulator		2053	3158
MSMEG_4084	putative acyl-CoA dehydrogenase		1305	6204
MSMEG_2315	conserved hypothetical protein		6406	6743
MSMEG_5409	conserved hypothetical protein		11589	15373
MSMEG_2341	conserved hypothetical protein		9875	6547
MSMEG_2210	CaiB/BaiF family protein; this gene contains a frame shift which is not the result of sequencing error		3472	7244
MSMEG_0629	trans-aconitate 2-methyltransferase		2053	2924
MSMEG_3276	integral membrane protein		17856	18445
MSMEG_0414	"oxidoreductase, 2OG-Fe(II) oxygenase family protein"		2889	4292
MSMEG_0985	sugar transporter family protein		9920	10326
MSMEG_0471	transcriptional regulator LysR family protein		2053	2508
MSMEG_4612	conserved hypothetical protein; this gene contains a frame shift which is not the result of sequencing error; identified by match to protein family HMM PF04978		8387	6281
MSMEG_5617	immunogenic protein MPT63		47484	34465
Obsolete	Obsolete		18723	15153
MSMEG_4703	glycerol-3-phosphate acyltransferase		2251	4633
MSMEG_0104	"transcriptional regulator, LysR family protein"		2053	3385
Obsolete	Obsolete		3880	4549
MSMEG_1176	hypothetical protein		5992	8796
MSMEG_2842	nitrilotriacetate monooxygenase component A	ssuD	2053	1563
MSMEG_2608	cobalt transport protein CbiM		44197	37071
MSMEG_3026	conserved hypothetical protein		11891	10355
MSMEG_5987	two-component regulator		0	0
At1g04410	At1g04410		6816	2214
MSMEG_1571	integral membrane protein		0	0
MSMEG_1267	putative ribosylglycohydrolase; this gene contains a frame shift which is not the result of sequencing error; identified by match to protein family HMM PF00782		1879	2013
MSMEG_2344	dehydrogenase		12294	15604
MSMEG_6883	hypothetical protein; this region contains one or more premature stops and/or frameshifts which are not the result of sequencing error; identified by Glimmer2; putative		2053	2672
MSMEG_2421	conserved hypothetical protein		13085	14420
MSMEG_3960	transcriptional regulator		1716	2479
MSMEG_3994	short chain dehydrogenase		908	2018
Obsolete	Obsolete		0	0
MSMEG_1835	TobH protein		9481	12893
Obsolete	Obsolete		2053	752
MSMEG_1541	hypothetical protein		4965	1529
MSMEG_3370	hypothetical protein		7540	5528
MSMEG_2311	conserved hypothetical protein		2053	5045
MSMEG_2209	"transcriptional regulator, GntR family protein"		5095	5216
Empty	Empty		4890	758
MSMEG_2734	tRNA delta(2)-isopentenylpyrophosphate transferase	miaA	6714	6058
MSMEG_1282	hypothetical cytosolic protein		2053	3322
MSMEG_6124	putative ABC transporter periplasmic oligopeptide-binding protein		2053	2929
MSMEG_4216	conserved hypothetical protein		36379	36778
MSMEG_1759	hypothetical protein		16970	8337
MSMEG_1136	conserved hypothetical protein		34900	34715
MSMEG_3450	"haloacid dehalogenase, type II"	dehII	2053	2106
At1g02290	At1g02290		1467	279
MSMEG_0670	FAD dependent oxidoreductase		4627	8841
MSMEG_6490	major facilitator superfamily protein		2053	1395
MSMEG_2189	allophanate hydrolase	atzF	2053	242667
MSMEG_5321	hypothetical protein		2053	2353
MSMEG_0882	conserved hypothetical protein		11157	6379
Obsolete	Obsolete		2053	1358
MSMEG_4382	dehydrogenase/reductase SDR family protein member 10		32073	14261
MSMEG_6353	"delta3,5-delta2,4-dienoyl-CoA isomerase"		6380	13961
MSMEG_2630	DHH family protein		10342	14900
MSMEG_0581	4-aminobutyrate transaminase	gabT	2053	2063
MSMEG_0361	Glycosyl hydrolase family protein 3		12443	11898
MSMEG_0119	conserved hypothetical protein		33137	28006
Obsolete	Obsolete		7230	2406
MSMEG_0285	transcriptional regulator TetR family protein		3866	1883
MSMEG_1285	tetratricopeptide repeat family protein		2053	2705
MSMEG_2441	signal peptidase I	lepB	17108	16699
MSMEG_3269	putative sugar ABC transporter ATP-binding protein		2053	2112
MSMEG_5249	serine hydroxymethyltransferase	glyA	19270	18605
MSMEG_2771	TrkA protein		5919	8158
MSMEG_0383	conserved hypothetical protein		116516	73064
MSMEG_5156	"base excision DNA repair protein, HhH-GPD family protein"		23489	22624
MSMEG_2025	putative IclR family protein transcriptional regulator		2053	6803
At1g05270	At1g05270		4347	4720
Obsolete	Obsolete		155	329
MSMEG_6023	transposase		2053	3388
MSMEG_5403	cadmium-translocating P-type ATPase	cadA	6590	7798
Empty	Empty		6514	2557
MSMEG_0918	"transcriptional regulator, XRE family protein"		38890	34078
MSMEG_1951	conserved domain protein		170881	73599
MSMEG_5584	short chain dehydrogenase		2053	2610
MSMEG_1514	conserved hypothetical protein		5603	8168
MSMEG_5228	3-beta hydroxysteroid dehydrogenase/isomerase family protein		2843	3800
MSMEG_0661	"glutamate-1-semialdehyde 2,1-aminomutase"		2053	4096
MSMEG_1760	short-chain dehydrogenase/reductase SDR		53382	51470
MSMEG_6274	conserved hypothetical protein		9476	4765
Obsolete	Obsolete		3440	3561
MSMEG_5175	NAD-dependent deacetylase		12674	14077
Empty	Empty		7481	2993
MSMEG_6927	MutT/nudix family protein		5181	9762
MSMEG_0189	conserved hypothetical protein		1303	668
MSMEG_2184	amino acid permease		10244	581604
MSMEG_4462	sodium:solute symporter		4968	5897
MSMEG_4368	"putative regulatory protein, FmdB family protein"		40450	39015
MSMEG_2055	"NADH-quinone oxidoreductase, I subunit"	nuoI	14323	2679
Obsolete	Obsolete		2249	1936
At1g01640	At1g01640		3909	1646
MSMEG_5413	exopolyphosphatase		2545	4910
MSMEG_0247	secreted peptidase		6417	8559
MSMEG_6573	conserved hypothetical protein		3210	1255
MSMEG_5601	hypothetical protein		4714	5963
MSMEG_3380	"pyridoxamine 5'-phosphate oxidase-related, FMN-binding"		16762	9042
MSMEG_3381	acyl carrier protein phosphodiesterase		30503	36219
MSMEG_2124	"glycerol uptake facilitator, MIP channel"		24231	17750
MSMEG_2633	ABC transporter ATP-binding protein		4035	2056
Obsolete	Obsolete		8076	9816
MSMEG_5507	hypothetical protein		7476	7508
MSMEG_0637	iron-sulfur binding oxidoreductase		25041	14870
MSMEG_5357	conserved hypothetical protein		6753	6583
Obsolete	Obsolete		2859	2674
MSMEG_6815	secreted protein		15331	9894
Obsolete	Obsolete		0	0
MSMEG_2890	putative transcriptional regulator		523	1040
MSMEG_1247	conserved hypothetical protein		4231	12368
MSMEG_3832	4-hydroxyacetophenone monooxygenase		2053	3298
MSMEG_3010	acetyl-hydrolase		138	148
MSMEG_6934	thioredoxin	trx	23211	18546
MSMEG_5208	conserved hypothetical protein		10395	4696
MSMEG_0650	GntR-family protein transcriptional regulator		3488	6765
At1g03260	At1g03260		1655	2377
MSMEG_1133	bifunctional short chain isoprenyl diphosphate synthase		7185	7844
MSMEG_5205	conserved hypothetical protein		2053	4280
MSMEG_2884	cyclohexanone monooxygenase		2053	2727
Empty	Empty		11180	3502
MSMEG_6625	glyoxalase family protein		636	1255
Obsolete	Obsolete		2769	5421
MSMEG_0284	ribosyldihydronicotinamide dehydrogenase (quinone)		4889	8473
MSMEG_4130	polysaccharide deacetylase family protein		22	33
MSMEG_0940	conserved hypothetical protein		8534	12653
MSMEG_2611	pyridine nucleotide-disulphide oxidoreductase family protein		8900	11914
MSMEG_1717	"ISMsm8, transposase"		4718	8595
MSMEG_1191	hypothetical protein		8797	6665
MSMEG_5702	molybdenum cofactor synthesis domain protein		30524	32416
MSMEG_2483	"transcriptional regulator, IclR family protein"		4427	2098
Empty	Empty		5479	2622
MSMEG_1073	"oxidoreductase, short-chain dehydrogenase/reductase family protein"		3353	9486
MSMEG_6049	secreted protein		2053	2249
MSMEG_5800	amidophosphoribosyltransferase	purF	36927	46341
MSMEG_4406	UsfY protein		2053	1164
MSMEG_5150	putative pterin-4-alpha-carbinolamine dehydratase		26637	22035
Obsolete	Obsolete		29252	16199
Obsolete	Obsolete		2242	2660
At1g05540	At1g05540		2053	772
MSMEG_1862	transposase		5521	7759
MSMEG_0302	"peptidase, S9A/B/C families"		1269	2592
MSMEG_5650	AMP-dependent synthetase and ligase		2053	2077
MSMEG_5499	conserved hypothetical protein		2053	2017
MSMEG_6273	integral membrane protein		5617	4790
MSMEG_6619	conserved hypothetical protein; this gene contains a frame shift which is not the result of sequencing error		2520	3616
MSMEG_5050	"methionine aminopeptidase, type I"	map	2053	2710
MSMEG_6473	tetracenomycin polyketide synthesis O-methyltransferase TcmP		3017	4501
MSMEG_5618	acyl-CoA dehydrogenase		2053	1297
Obsolete	Obsolete		15	40
MSMEG_0552	conserved hypothetical protein		2053	3583
MSMEG_5497	conserved hypothetical protein		10849	6136
MSMEG_4792	virulence factor mce family protein		2053	2041
MSMEG_2744	thymidylate synthase		12066	12674
MSMEG_5395	sensor protein KdpD		1098	2192
MSMEG_4490	undecaprenyl diphosphate synthase	uppS	19160	21617
MSMEG_5638	metallo-beta-lactamase family protein		1375	7140
MSMEG_2907	hypothetical oxidoreductase YeiQ		2053	661
MSMEG_2936	"hydrolase, nudix family protein"		9252	8329
MSMEG_3858	conserved hypothetical protein		34487	29768
MSMEG_2944	holliday junction DNA helicase RuvA	ruvA	9148	11322
MSMEG_4125	"oxidoreductase, short chain dehydrogenase/reductase family protein"		8442	6089
At1g04170	At1g04170		4377	2901
MSMEG_5715	conserved hypothetical protein		34734	39924
MSMEG_3006	Fe-dependent alcohol dehydrogenase		2053	2031
MSMEG_0406	acyl-coA-dehydrogenase		12215	9032
Empty	Empty		7309	499
MSMEG_4157	putative transposase		3748	3333
MSMEG_1935	TetR-family protein transcriptional regulator		18184	11021
MSMEG_6459	ferredoxin-dependent glutamate synthase 1		10205	15367
MSMEG_4532	"sulfate ABC transporter, permease protein CysT"	cysT	10599	10158
MSMEG_5580	Ku protein		10276	10975
MSMEG_0631	"sulfatase family protein, authentic frameshift; this gene contains a frame shift which is not the result of sequencing error; identified by match to protein family HMM PF00884"		2887	8936
MSMEG_1263	conserved hypothetical protein		0	0
MSMEG_4359	hypothetical protein		9251	5006
MSMEG_0180	putative HTH-type transcriptional regulator		6179	5928
MSMEG_0549	"ABC transporter, permease protein"		15656	17590
At1g02810	At1g02810		6559	2565
MSMEG_0795	ABC transporter ATP-binding protein		24318	13119
MSMEG_5619	acyl-CoA dehydrogenase domain protein		0	0
MSMEG_4458	transmembrane transport protein		2053	2568
MSMEG_3958	glyoxalase/bleomycin resistance protein/dioxygenase		4381	8058
Obsolete	Obsolete		7190	3310
MSMEG_6838	putative esterase		5527	1757
MSMEG_3550	"ectoine/hydroxyectoine ABC transporter, ATP-binding protein"	ehuA	3892	5233
At1g03430	At1g03430		3270	2093
MSMEG_6669	"ABC transporter, permease protein"		274	864
MSMEG_2171	L-carnitine dehydratase/bile acid-inducible protein F		1635	3992
MSMEG_1316	peptide chain release factor 3	prfC	3677	6888
MSMEG_5738	conserved hypothetical protein		10422	21266
MSMEG_0598	hypothetical protein		4424	4135
MSMEG_0540	"transcriptional regulator, putative"		5476	7918
MSMEG_3673	4-alpha-glucanotransferase	malQ	20001	12469
MSMEG_6407	Cof-like hydrolase		10246	12657
MSMEG_5920	FMN-dependent monooxygenase		2905	3640
MSMEG_5486	"peptidase S1 and S6, chymotrypsin/Hap"		17115	20135
MSMEG_0158	formyl-coenzyme A transferase		4721	11589
MSMEG_6034	hypothetical protein		9157	4322
MSMEG_2435	30S ribosomal protein S16		78635	96229
MSMEG_6572	methyltransferase		4154	2821
At1g03650	At1g03650		2933	2621
MSMEG_4970	hypothetical protein		6430	4877
MSMEG_5932	conserved hypothetical protein		3047	5999
MSMEG_4705	"acyltransferase, ws/dgat/mgat subfamily protein"		13142	14967
MSMEG_2584	"penicillin-binding protein, putative"		10747	17814
MSMEG_1778	conserved hypothetical protein		7926	4768
MSMEG_4333	"transcriptional regulator, TetR family protein"		7314	3220
Obsolete	Obsolete		2053	4945
At1g04710	At1g04710		2053	1066
MSMEG_0443	"hydrolase, carbon-nitrogen family protein"		2626	2741
MSMEG_0660	Bacterial extracellular solute-binding protein		1730	3998
Obsolete	Obsolete		1914	2121
Empty	Empty		9637	2451
MSMEG_3356	conserved hypothetical protein TIGR00026		4998	3069
Obsolete	Obsolete		30691	36075
MSMEG_6929	"integral membrane protein MviN, putative"		221	156
MSMEG_4707	non-heme bromoperoxidase BPO-A2		4899	6689
MSMEG_5103	succinyl-diaminopimelate desuccinylase	dapE	4705	7602
Obsolete	Obsolete		2053	3496
MSMEG_1192	M23 peptidase domain protein		1505	1024
MSMEG_1444	ribosomal protein L29	rpmC	115094	108992
MSMEG_3923	conserved hypothetical protein		6189	7848
MSMEG_3922	hypothetical protein		6567	3675
At1g03050	At1g03050		3343	1065
MSMEG_4325	malonyl CoA-acyl carrier protein transacylase		51653	54005
MSMEG_5626	luciferase		2053	2153
Obsolete	Obsolete		4456	10086
MSMEG_3849	hypothetical protein		2053	1685
MSMEG_4821	conserved hypothetical protein		4444	1464
Obsolete	Obsolete		1469	2841
MSMEG_6709	cyclopentanol dehydrogenase		1747	2272
At1g03790	At1g03790		2053	2863
MSMEG_3267	transporter		0	0
MSMEG_6069	CobW/P47K C- domain protein		2053	1974
MSMEG_4263	ubiquinol-cytochrome c reductase cytochrome b subunit		54829	61952
MSMEG_5671	YbaK/prolyl-tRNA synthetase associated region		2053	4290
MSMEG_3899	ectoine synthase	ectC	4053	2958
MSMEG_2886	stress responsive A/B Barrel Domain family protein		2053	1566
MSMEG_4156	putative transposase		2053	1575
MSMEG_0507	"probable sugar ABC transporter, permease protein"		2053	2232
MSMEG_2612	conserved hypothetical protein		6476	10023
Obsolete	Obsolete		2053	2336
MSMEG_0070	hypothetical protein		48264	40306
MSMEG_6946	ribosomal protein L34	rpmH	126533	164662
MSMEG_4898	conserved hypothetical protein		25355	23211
MSMEG_2932	HIT family protein hydrolase		66360	24503
At1g04490	At1g04490		2891	1296
MSMEG_1134	putative protease HtpX		11450	11033
MSMEG_1586	beta-lactamase		61569	4289
Obsolete	Obsolete		6600	5880
MSMEG_2463	nicotine dehydrogenase chain A		4470	5893
MSMEG_2251	nitrate/nitrite response regulator protein		8080	4290
MSMEG_2153	"transcriptional regulator, TetR family protein"		5125	6404
MSMEG_5159	"DNA-binding response regulator, putative"		7853	6418
MSMEG_0342	hypothetical protein		4955	7464
MSMEG_4861	cyclase		820	1889
MSMEG_5964	"glycosyl transferase, group 1, putative"		6844	11068
MSMEG_0374	glycolate oxidase subunit		3112	3993
MSMEG_6782	hypothetical protein		1122	2340
MSMEG_6873	enoyl-CoA hydratase/isomerase; this gene contains a frame shift which is not the result of sequencing error		8589	4339
MSMEG_3483	mosc domain protein		18528	15782
Empty	Empty		7026	4424
MSMEG_5000	"transcriptional regulator, LysR family protein"		2614	2729
MSMEG_3573	"integral membrane protein, putative"		2053	3005
MSMEG_5305	choline dehydrogenase		2053	2293
MSMEG_1457	conserved hypothetical protein		882	670
Obsolete	Obsolete		8462	6677
Obsolete	Obsolete		14115	12362
MSMEG_1487	conserved hypothetical protein		9763	6251
At1g02910	At1g02910		9876	1792
MSMEG_3107	conserved hypothetical protein		7479	6131
MSMEG_1702	amidohydrolase		16968	21797
MSMEG_1610	glutamine-hydrolyzing GMP synthase		10419	12934
MSMEG_4175	"transcriptional regulator, ArsR family protein"		16733	7504
MSMEG_2364	"glutamyl-tRNA(Gln) amidotransferase, C subunit"	gatC	34405	35880
MSMEG_2414	pantetheine-phosphate adenylyltransferase	coaD	13538	9685
MSMEG_4077	enoyl-CoA hydratase		7734	3416
MSMEG_6825	"caax amino protease family protein, putative"		11558	4720
MSMEG_1632	hypothetical protein		5217	9034
MSMEG_1460	Pyridine nucleotide-disulphide oxidoreductase		3256	1598
MSMEG_6899	conserved hypothetical protein		2053	4649
MSMEG_5288	putative serine/threonine protein kinase		2053	2472
Obsolete	Obsolete		3846	1603
MSMEG_5690	conserved hypothetical protein		7340	9765
MSMEG_3582	ATP-dependent protease La	lon	5469	4094
MSMEG_4663	protein IolB		4095	5073
MSMEG_5433	4Fe-4S binding domain protein		2053	1986
MSMEG_4200	peptidase M20		16386	17399
MSMEG_0322	glyoxylase family protein; this gene contains a frame shift which is not the result of sequencing error		3691	1604
MSMEG_6578	hypothetical protein		10924	3237
MSMEG_5703	molybdenum cofactor biosynthesis protein C	moaC	33096	30966
MSMEG_0919	heparin-binding hemagglutinin		46553	51954
At1g02630	At1g02630		3977	1602
MSMEG_6752	endoglucanase A		8109	13204
MSMEG_3392	acyl-CoA dehydrogenase domain protein		4057	6205
MSMEG_1272	putative ribosylglycohydrolase		3007	3378
MSMEG_2751	hypothetical protein		4397	1620
MSMEG_4841	conserved hypothetical protein		6058	3853
MSMEG_5228	3-beta hydroxysteroid dehydrogenase/isomerase family protein		5442	5164
MSMEG_0972	cytochrome C biogenesis protein transmembrane region		9950	9408
MSMEG_3555	hydrolase		2528	3464
Obsolete	Obsolete		13204	8738
Obsolete	Obsolete		3387	1423
MSMEG_5553	"CheR methyltransferase, SAM binding domain protein"	cheR	6178	8230
MSMEG_6650	hypothetical protein		2053	2053
MSMEG_5405	"transcriptional regulator, ArsR family protein"		8086	6708
MSMEG_2001	sugar transporter		1901	1954
MSMEG_0408	type I modular polyketide synthase		8508	5877
MSMEG_4335	conserved hypothetical protein		2053	1568
Obsolete	Obsolete		22716	27196
MSMEG_4786	virulence factor mce family protein		2884	1810
MSMEG_1334	metallo-beta-lactamase family protein		3666	7931
MSMEG_6684	agarase		7792	5547
Obsolete	Obsolete		24345	22892
Obsolete	Obsolete		21508	27001
At1g04500	At1g04500		4044	2435
MSMEG_4559	"ABC transporter, membrane spanning protein"		4925	7919
MSMEG_5923	acetyl-CoA acetyltransferase		2053	4384
MSMEG_4704	acyltransferase family protein		3707	8856
MSMEG_4061	translation initiation inhibitor		2053	2198
MSMEG_3722	bifunctional coenzyme PQQ synthesis protein C/D		6032	1326
MSMEG_2643	conserved hypothetical protein		2517	2464
Obsolete	Obsolete		2053	1938
MSMEG_5310	SAM-dependent methyltransferase		5575	4111
MSMEG_3925	AttM/AiiB family protein		0	0
MSMEG_2207	beta-ketothiolase		2053	3539
MSMEG_2847	"bacterial extracellular solute-binding protein, family protein 5"		2053	994
MSMEG_5184	"alpha-methylacyl-CoA racemase, putative"		977	3787
MSMEG_6603	NADH:flavin oxidoreductase/nadh oxidase		2053	2322
MSMEG_6682	"RNA polymerase sigma-70 factor, putative"		5474	1699
MSMEG_2656	guanosine pentaphosphate synthetase I/polyribonucleotide nucleotidyltransferase	gpsI	24694	25950
MSMEG_2098	fumarylacetoacetate hydrolase family protein		1532	2538
MSMEG_0486	"putative ABC transporter, periplasmic protein"		2053	1514
MSMEG_3188	adenosylmethionine-8-amino-7-oxononanoate transaminase	bioA	2053	1937
MSMEG_0229	dihydroxy-acid dehydratase	ilvD	26909	28959
MSMEG_3327	hypothetical protein		2053	7476
MSMEG_5579	MarR-family protein transcriptional regulator		2053	1693
MSMEG_2474	probable cutinase Cut3		5339	964
At1g02950	At1g02950		2053	1232
MSMEG_4542	oligopeptide transport integral membrane protein		2053	1588
MSMEG_5519	monooxygenase		3433	1111
MSMEG_1515	two-component sensor histidine kinase		21852	19212
MSMEG_2678	hypothetical protein		2053	1978
Obsolete	Obsolete		3660	5018
MSMEG_0890	HD domain protein		11470	7061
MSMEG_0555	ABC transporter permease protein		5415	4150
MSMEG_3971	hypothetical protein		1580	2013
MSMEG_5803	hypothetical protein		4968	5293
MSMEG_0688	aspartate aminotransferase		10299	13057
MSMEG_4482	DNA primase		4490	8186
Empty	Empty		9752	2712
MSMEG_4390	hypothetical protein		6149	3540
MSMEG_5776	phosphate transport system regulatory protein PhoU	phoU	21535	21128
Empty	Empty		5369	2202
MSMEG_5933	conserved hypothetical protein		3414	5464
MSMEG_6808	hypothetical protein		3161	2294
MSMEG_1573	carbohydrate kinase family protein		8022	9849
MSMEG_1660	"oxidoreductase, 2-nitropropane dioxygenase family protein"		2053	9503
MSMEG_0721	RemQ protein; this gene contains a frame shift which is not the result of sequencing error		9595	6643
MSMEG_4030	conserved hypothetical protein		5565	1894
MSMEG_3099	6-phosphogluconolactonase	pgl	53454	46198
At1g01610	At1g01610		2053	1036
MSMEG_6122	"ABC transporter, membrane spanning protein"		3487	3371
MSMEG_2962	protein-export membrane protein SecF		23030	27719
Obsolete	Obsolete		11171	3787
MSMEG_4338	possible transcriptional regulatory protein		1017	1889
MSMEG_0026	putative membrane protein		48711	55183
MSMEG_5977	"dTDP-4-dehydrorhamnose 3,5-epimerase"	rfbC	6920	2973
MSMEG_6119	conserved hypothetical protein		4554	4655
MSMEG_2560	conserved hypothetical protein		2627	3032
MSMEG_4561	"ABC Fe3+-siderophores transporter, periplasmic binding protein"		9524	8295
MSMEG_2293	conserved hypothetical protein		4813	4569
MSMEG_3131	AMP-binding protein		2053	1168
MSMEG_5465	"transcriptional regulator, AraC family protein"		3973	4058
MSMEG_5678	glyoxalase/bleomycin resistance protein/dioxygenase		9010	11155
Obsolete	Obsolete		2908	3376
MSMEG_4851	caib/baif family protein		5814	4385
MSMEG_5463	"6-phosphogluconate dehydrogenase, NAD-binding"		3733	1378
Obsolete	Obsolete		4209	3040
MSMEG_5442	glutamate dehydrogenase		7512	7768
MSMEG_0520	porin		7883	7744
MSMEG_1163	hypothetical protein		4087	1602
MSMEG_1441	50S ribosomal protein L22		110401	127758
MSMEG_2386	"transcriptional regulator, IclR family protein"		10114	8645
At1g05080	At1g05080		196	240
Obsolete	Obsolete		5719	9126
MSMEG_2796	integral membrane protein		2053	3019
MSMEG_5578	hypothetical protein		2053	2836
MSMEG_2903	transposase; this gene contains a frame shift which is not the result of sequencing error		1285	3290
MSMEG_4071	conserved hypothetical protein; this region contains one or more premature stops and/or frameshifts which are not the result of sequencing error		8232	5375
MSMEG_1127	probable conserved transmembrane protein		7423	3926
MSMEG_2229	enoyl-CoA hydratase		2518	2170
MSMEG_5857	hypothetical oxidoreductase		7207	4539
MSMEG_6446	hypothetical protein		3399	9454
MSMEG_3799	conserved hypothetical protein		4776	10869
MSMEG_6386	membrane protein		13205	10877
Empty	Empty		8213	4493
MSMEG_4627	nucleoside diphosphate kinase		40982	46522
MSMEG_0798	hypothetical protein		6232	5542
Empty	Empty		6930	2298
MSMEG_0741	conserved hypothetical protein		2369	12148
MSMEG_4885	conserved hypothetical protein		5139	5666
MSMEG_0426	"transcriptional regulator, GntR family protein"		0	0
MSMEG_1565	"transcriptional regulator, TetR family protein"		9335	11470
MSMEG_4508	conserved domain protein		5073	6110
MSMEG_3585	MmpS2 protein		5939	3440
MSMEG_5639	enoyl-CoA hydratase		24276	20089
At1g05620	At1g05620		7776	1883
MSMEG_0350	virulence factor Mce family protein		2053	2114
MSMEG_2314	putative esterase family protein		3170	8003
MSMEG_0889	succinic semialdehyde dehydrogenase		17166	12880
MSMEG_4252	conserved hypothetical protein		7594	10478
Obsolete	Obsolete		58718	53564
Obsolete	Obsolete		3567	3577
MSMEG_2029	3-ketoacyl-ACP/CoA redutase		2053	2117
MSMEG_3114	conserved hypothetical protein		2053	3277
MSMEG_0210	LprO protein		6794	10545
MSMEG_1348	RNA polymerase ECF-subfamily protein sigma factor		0	0
MSMEG_2869	3-ketosteroid-delta-1-dehydrogenase		2053	1942
MSMEG_5352	conserved hypothetical protein		3976	10049
MSMEG_4919	conserved hypothetical protein		37943	35948
MSMEG_5034	hypothetical protein		2053	2001
MSMEG_5775	LytR/CpsA/Psr family protein		14667	18922
MSMEG_2307	conserved hypothetical protein		4538	3218
MSMEG_0797	conserved hypothetical protein; this gene contains a frame shift which is not the result of sequencing error		3077	2314
MSMEG_4082	monoxygenase		2053	1956
MSMEG_0420	conserved hypothetical protein		10348	8305
MSMEG_3294	hypothetical protein		2053	1239
MSMEG_1091	urease accessory protein UreE 1		3983	5143
MSMEG_5416	LpqU protein		4692	6425
At1g02475	At1g02475		0	0
MSMEG_6071	metallo-beta-lactamase superfamily protein		2053	3313
MSMEG_4472	multidrug-efflux transporter protein		1632	2551
MSMEG_1838	cationic amino acid transporter		4876	4826
MSMEG_2820	hypothetical protein		49826	45292
MSMEG_4804	conserved hypothetical protein		36485	35711
MSMEG_2112	secreted protein		14237	15727
MSMEG_2895	short chain oxidoreductase		1239	3373
MSMEG_6029	conserved hypothetical protein		5373	6233
MSMEG_3285	3-isopropylmalate dehydrogenase		4208	8418
MSMEG_4485	glycyl-tRNA synthetase	glyS	18381	22184
MSMEG_3076	gamma-glutamyltransferase	ggt	2053	5339
Empty	Empty		5392	4108
MSMEG_1887	hypothetical protein		6948	11587
MSMEG_4672	Clp protease	clpP	53202	48035
Empty	Empty		5569	2289
MSMEG_2542	integral membrane protein DUF6		1306	1929
MSMEG_2651	alkanesulfonate monooxygenase family protein		8016	12175
MSMEG_4696	alpha-amylase family protein		3210	7705
MSMEG_1784	type I topoisomerase		4594	4498
Obsolete	Obsolete		78105	33955
Obsolete	Obsolete		1415	1283
MSMEG_6483	methyltransferase type 11		7573	10828
At1g04780	At1g04780		2053	1204
MSMEG_3106	quinone oxidoreductase		41733	38054
MSMEG_6616	S-(hydroxymethyl)glutathione dehydrogenase		70031	31611
MSMEG_1190	serine/threonine-protein kinase PknD		1488	2590
MSMEG_4537	major membrane protein I		13302	18627
MSMEG_1597	Transcription factor WhiB		55834	77026
MSMEG_6771	conserved hypothetical protein		4678	4215
MSMEG_6145	hypothetical protein		8744	8125
MSMEG_2327	nudix hydrolase		6879	11836
MSMEG_0432	uroporphyrinogen-III synthetase		9527	17746
MSMEG_2060	"NADH-quinone oxidoreducatase, D subunit"	nuoD	1178	2598
MSMEG_2737	ppe family protein		2977	4182
MSMEG_5622	putative acyl-CoA dehydrogenase		82	53
MSMEG_1278	death-on-curing protein		4375	4452
MSMEG_5483	porin		505698	596082
MSMEG_6554	hypothetical ABC transporter ATP-binding protein		1996	1438
Obsolete	Obsolete		1160	1593
MSMEG_2993	"acyl-CoA dehydrogenase, C- domain protein"		4887	1441
MSMEG_2445	conserved hypothetical protein		3115	5897
MSMEG_0674	ErfK/YbiS/YcfS/YnhG family protein		3861	13511
Obsolete	Obsolete		14738	4869
MSMEG_0834	tuberculin related peptide		18627	20083
MSMEG_1526	probable cutinase		7843	12132
At1g03180	At1g03180		2568	1542
MSMEG_4572	"DNA polymerase III, delta subunit"		2053	2938
MSMEG_1929	conserved hypothetical protein		2053	7415
Obsolete	Obsolete		5728	6413
MSMEG_3059	esterase		9286	12977
Obsolete	Obsolete		3129	1449
MSMEG_1640	ATP/GTP-binding protein		33243	33312
MSMEG_5596	oxidoreductase		3202	2493
MSMEG_2407	morphine 6-dehydrogenase		42908	52901
MSMEG_3876	"phosphotransferase enzyme family protein, putative"		4986	5583
MSMEG_6113	D-alanyl-D-alanine carboxypeptidase/D-alanyl-D-alanine-endopeptidase	dacB	5391	9633
Obsolete	Obsolete		11130	20483
Empty	Empty		4931	2115
MSMEG_5450	redox-sensitive transcriptional activator SoxR	soxR	6669	6478
MSMEG_0222	conserved hypothetical protein		7971	7628
Empty	Empty		6443	4845
Obsolete	Obsolete		40021	43637
MSMEG_0106	sensory histidine kinase		2053	2393
MSMEG_0279	amino acid permease		2053	1478
MSMEG_1733	conserved hypothetical protein		2053	2007
MSMEG_6749	conserved hypothetical protein		10097	4000
Obsolete	Obsolete		1443	2983
MSMEG_2704	transposase; this gene contains a frame shift which is not the result of sequencing error; identified by match to protein family HMM PF01548		2201	6148
At1g05360	At1g05360		156	107
MSMEG_4279	adenylate and Guanylate cyclase catalytic domain protein		1785	2014
MSMEG_2269	NHL repeat protein		2053	4540
MSMEG_4101	"ABC-type transporter, substrate binding protein"		2053	912
MSMEG_4432	hypothetical protein		2504	1796
MSMEG_0066	"early secretory antigenic target, 6 kDa"		777281	730698
MSMEG_6325	conserved hypothetical protein		1488	2307
MSMEG_2227	carnitinyl-CoA dehydratase		2053	1830
MSMEG_4816	"6-phosphogluconate dehydrogenase, NAD-binding"		2053	2584
MSMEG_3583	monooxygenase		1629	1385
MSMEG_6842	"2,2-dialkylglycine decarboxylase"		438	1036
MSMEG_1193	TROVE domain protein		8410	10005
MSMEG_5525	"succinyl-CoA synthetase, beta subunit"	sucC	118718	114042
MSMEG_1831	Transcription factor WhiB		93007	103694
MSMEG_1648	putative transcriptional regulator		4146	3673
MSMEG_5899	virulence factor Mce family protein		3969	1959
MSMEG_2658	beta-lactamase		14150	15662
MSMEG_3102	transaldolase	tal	96735	88926
MSMEG_5426	UDP-N-acetylglucosamine pyrophosphorylase	glmU	4033	4075
MSMEG_0592	putative rhamnose catabolism operon transcriptional regulator		2053	2315
MSMEG_4054	hypothetical protein		5161	4516
MSMEG_6383	transcription regulator FurA		4327	1490
MSMEG_4121	GntR-family protein transcriptional regulator		7927	8365
At1g06440	At1g06440		43	16
MSMEG_6794	DNA-binding protein		2053	2395
MSMEG_2650	acyl-CoA dehydrogenase		4625	8341
MSMEG_5166	Na+/solute symporter		2053	2593
MSMEG_2977	hypothetical protein		2053	1969
Obsolete	Obsolete		172145	131033
MSMEG_0712	"transcriptional regulator, TetR family protein"		6324	7098
MSMEG_6692	putative glutamine-binding periplasmic protein		4362	6680
MSMEG_1203	methoxy mycolic acid synthase 1		15773	16643
MSMEG_1172	arsenical-resistance protein	arsB	3278	2660
Obsolete	Obsolete		15054	13410
MSMEG_1231	inner membrane protein YidH		1526	2601
Empty	Empty		6605	4371
MSMEG_3717	short-chain dehydrogenase/reductase SDR; this gene contains a frame shift which is not the result of sequencing error		2390	1441
MSMEG_5978	GlcNAc-PI de-N-acetylase family protein		3958	6920
MSMEG_4727	mycocerosic acid synthase		5283	12653
MSMEG_6646	methylisocitrate lyase	prpB	2053	2770
MSMEG_1961	conserved hypothetical protein		9765	11937
MSMEG_3091	ribose transport ATP-binding protein RbsA		2053	3612
MSMEG_3895	proteasome beta subunit		67090	56192
MSMEG_2297	glutaredoxin		93156	75044
Obsolete	Obsolete		4935	4551
MSMEG_2902	"hydrolase, putative"		12171	8018
At1g01010	At1g01010		3067	3391
MSMEG_1123	cobalamin synthesis protein		1049	1464
MSMEG_0214	L-sorbosone dehydrogenase		2053	10023
MSMEG_3465	acyl-CoA synthase		3938	7430
MSMEG_6739	hypothetical protein		23754	22904
MSMEG_1788	conserved hypothetical protein		164294	89780
Obsolete	Obsolete		10876	9022
MSMEG_6340	short-chain dehydrogenase/reductase SDR		4435	5352
Obsolete	Obsolete		7893	4859
MSMEG_3776	N-acetyl-gamma-glutamyl-phosphate reductase	argC	40907	38136
MSMEG_1298	guanine deaminase		6062	8993
MSMEG_0092	probable transcriptional regulatory protein		51047	53954
MSMEG_5751	putative adhesin/hemolysin		2053	10339
MSMEG_3340	hypothetical protein		4757	3297
Obsolete	Obsolete		13804	17175
MSMEG_5570	DNA ligase		9591	5486
MSMEG_3235	"ABC-type amino acid transport system, secreted component"		101203	121001
MSMEG_6568	"regulatory protein, LuxR, putative"		2053	2550
MSMEG_0368	hypothetical protein		5261	7425
MSMEG_2551	hypothetical protein		2053	5185
Obsolete	Obsolete		9782	10252
MSMEG_4129	hypothetical protein		7142	9521
MSMEG_1070	3-oxoacyl-[acyl-carrier-protein] reductase		6374	5718
At1g01290	At1g01290		0	0
MSMEG_5064	malyl-CoA lyase		3093	8585
MSMEG_5589	manganese transport protein MntH		2024	2615
Obsolete	Obsolete		3059	2798
MSMEG_5231	hypothetical protein		24603	25818
MSMEG_1124	putative ferredoxin FdxA		6583	4572
MSMEG_1738	probable conserved transmembrane protein		10043	6414
MSMEG_3423	probable IclR family protein regulator		6801	6744
MSMEG_3250	"ABC transporter, ATP-binding protein"		9816	15169
MSMEG_0300	amidohydrolase family protein		2053	1953
MSMEG_3730	"helix-turn-helix, Fis-type, putative"		3931	3002
MSMEG_1128	conserved hypothetical protein		2053	4118
Empty	Empty		7651	4291
MSMEG_5871	HIT family protein		11644	9061
MSMEG_0480	"transcriptional regulator, GntR family protein"		5372	5906
Obsolete	Obsolete		2053	2935
MSMEG_1570	carboxylesterase		3485	6508
MSMEG_3343	hypothetical protein		2261	6788
MSMEG_2332	amino acid carrier protein		346395	359358
MSMEG_3813	NAD-dependent epimerase/dehydratase		4406	5033
Obsolete	Obsolete		8208	5151
MSMEG_3460	ferric uptake regulation protein		29997	21799
MSMEG_4868	"transcriptional regulator, IclR family protein, C- domain protein"		2053	2115
At1g05850	At1g05850		973	570
MSMEG_1512	"dTDP-glucose 4,6-dehydratase"	rfbB	21031	19853
MSMEG_4536	conserved hypothetical protein		2053	5335
MSMEG_4203	"peptidase S8 and S53, subtilisin, kexin, sedolisin"		2053	2062
MSMEG_6579	conserved hypothetical protein		87328	66358
Obsolete	Obsolete		16815	8954
Obsolete	Obsolete		3750	2861
MSMEG_2013	"oxidoreductase, short chain dehydrogenase/reductase family protein"		2053	1929
MSMEG_4846	probable enoyl-CoA hydratase		2053	1769
MSMEG_6754	MaoC like domain protein		8198	8176
MSMEG_2058	"NADH-quinone oxidoreductase, F subunit"	nuoF	5439	4611
MSMEG_0023	conserved hypothetical protein		16619	20965
MSMEG_5696	'Cold-shock' DNA-binding domain protein		44473	47489
MSMEG_5162	cinnamoyl ester hydrolase		2053	2394
MSMEG_3793	translation initiation factor IF-3	infC	37796	39191
MSMEG_0858	cell division control protein Cdc48		5056	5193
MSMEG_4735	conserved hypothetical protein		2053	3778
MSMEG_5018	Adenylate and Guanylate cyclase catalytic domain protein		2053	1982
MSMEG_2383	glutamyl-tRNA synthetase	gltX	26472	23461
MSMEG_2440	ribosomal protein L19	rplS	245158	288763
Obsolete	Obsolete		12926	10357
MSMEG_0238	O-acetylhomoserine/O-acetylserine sulfhydrylase		8545	12321
MSMEG_5307	TetR-family protein transcriptional regulator		2683	3917
At1g01360	At1g01360		2053	1962
MSMEG_2797	LysR-family protein transcriptional regulator		969	1331
MSMEG_4540	"acetyltransferase, gnat family protein"		0	0
MSMEG_4959	arginyl-tRNA synthetase	argS	7142	6725
MSMEG_5154	conserved hypothetical protein		37335	36990
MSMEG_6415	conserved hypothetical protein		7699	6122
MSMEG_3961	transcriptional regulator		6330	6657
MSMEG_6081	conserved hypothetical protein		26301	28924
MSMEG_3121	DNA-binding protein		33631	35832
MSMEG_0152	Alanine dehydrogenase/pyridine nucleotide transhydrogenase		6359	3281
MSMEG_0875	putative sialic acid transporter		3237	4471
MSMEG_1406	conserved hypothetical protein		4784	7441
MSMEG_2701	hypothetical protein		22044	19544
MSMEG_4251	cyclase/dehydrase		18632	15558
MSMEG_5210	hydrolase		2217	1574
Empty	Empty		5576	2291
MSMEG_5999	short chain dehydrogenase		6016	7093
MSMEG_3981	L-carnitine dehydratase/bile acid-inducible protein F		2053	3247
MSMEG_4281	cytosol aminopeptidase		19989	23359
MSMEG_4131	hypothetical protein		2167	5710
MSMEG_0081	conserved hypothetical protein		18919	15809
MSMEG_0545	"transcriptional regulator, LuxR family protein"		9388	9676
MSMEG_3823	3-oxoacyl-[acyl-carrier-protein] reductase		1213	1245
At1g01880	At1g01880		2153	2126
MSMEG_4543	ABC transporter system integral membrane protein		3256	4626
MSMEG_6286	aspartate transaminase		6852	10709
MSMEG_4436	transketolase		2053	1934
Empty	Empty		9325	2951
MSMEG_5328	conserved hypothetical protein		158053	127205
MSMEG_4582	conserved hypothetical protein		4064	3585
MSMEG_5992	conserved hypothetical protein		2990	3813
MSMEG_1744	hypothetical protein		8600	4863
MSMEG_3248	ABC transporter branched chain amino acid transport permease		23001	22879
MSMEG_5322	hypothetical protein		2053	2302
MSMEG_0271	conserved hypothetical protein		6721	5466
Obsolete	Obsolete		11111	7752
MSMEG_1779	hypothetical protein		3505	4881
Obsolete	Obsolete		9353	7530
MSMEG_0211	"ABC transporter, ATP-binding protein"		15094	19759
MSMEG_6713	"hydroxyquinol 1,2-dioxygenase"		2053	1800
MSMEG_6647	citrate synthase 2		2053	1470
MSMEG_1209	glycosidase		2053	1906
MSMEG_6056	transposase; this gene contains a frame shift which is not the result of sequencing error		3670	6683
MSMEG_3733	conserved hypothetical protein		28007	33780
MSMEG_0187	acetyltransferase		12197	9187
MSMEG_2767	conserved hypothetical protein		3091	4252
At1g06450	At1g06450		1999	2376
MSMEG_3260	LysR-family protein transcriptional regulator		6154	2196
MSMEG_4084	putative acyl-CoA dehydrogenase		2453	5164
MSMEG_2315	conserved hypothetical protein		5387	6607
MSMEG_5409	conserved hypothetical protein		11004	13907
MSMEG_6944	"conserved hypothetical protein, putative"		21525	22473
Obsolete	Obsolete		1986	1471
MSMEG_3211	"imidazoleglycerol phosphate synthase, cyclase subunit"	hisF	10383	9782
MSMEG_5245	universal stress protein family protein		3764	8294
MSMEG_2774	diguanylate cyclase (ggdef) domain protein		4096	10995
MSMEG_6240	conserved hypothetical protein		29420	11161
MSMEG_1294	allantoicase		32445	33187
MSMEG_0792	thiamine biosynthesis protein ThiS	thiS	26173	24364
MSMEG_3154	membrane protein implicated in regulation of membrane protease activity		13497	10356
MSMEG_4212	transcriptional regulatory protein CitT		2053	1000
Empty	Empty		8367	2936
MSMEG_5524	"succinyl-CoA synthetase, alpha subunit"	sucD	52187	48873
MSMEG_3407	epoxide hydrolase		2053	1998
MSMEG_0616	conserved hypothetical protein		8405	6487
MSMEG_4016	conserved hypothetical protein		8961	12765
MSMEG_2608	cobalt transport protein CbiM		46413	34371
MSMEG_3026	conserved hypothetical protein		12426	9540
MSMEG_5987	two-component regulator		2127	2605
At1g04410	At1g04410		665	323
MSMEG_1571	integral membrane protein		0	0
MSMEG_1267	putative ribosylglycohydrolase; this gene contains a frame shift which is not the result of sequencing error; identified by match to protein family HMM PF00782		2053	2325
MSMEG_2344	dehydrogenase		13352	15181
MSMEG_6883	hypothetical protein; this region contains one or more premature stops and/or frameshifts which are not the result of sequencing error; identified by Glimmer2; putative		5061	6640
Obsolete	Obsolete		2053	1503
Obsolete	Obsolete		1480	2116
MSMEG_2674	"similar at the nucleotide level to IS1137 in the IS Finder database. This gene is disrupted by an IS element.; IS1137, transposase orfB, interruption-N"		2053	2288
MSMEG_2798	hypothetical protein		5256	5653
MSMEG_3601	"ribose/xylose/arabinose/galactoside ABC-type transport systems, permease components"		2053	4976
MSMEG_5420	Tat-translocated enzyme		2053	4919
MSMEG_0192	"transcriptional regulator, RpiR family protein"		1729	2163
MSMEG_0009	hypothetical protein		31091	40648
Obsolete	Obsolete		2053	1750
MSMEG_3275	"RNA polymerase sigma factor, sigma-70 family protein"		2053	1871
MSMEG_3934	phosphoenolpyruvate synthase		2053	1533
MSMEG_3255	"DoxX subfamily protein, putative"		81136	50547
MSMEG_3414	conserved hypothetical protein		2053	2095
MSMEG_1533	subtilase family protein		2053	1261
MSMEG_2628	translation initiation factor IF-2	infB	50494	54304
MSMEG_1759	hypothetical protein		13005	8168
MSMEG_1136	conserved hypothetical protein		29755	29770
MSMEG_3450	"haloacid dehalogenase, type II"	dehII	2053	1885
At1g02290	At1g02290		509	1058
MSMEG_0670	FAD dependent oxidoreductase		13676	9505
MSMEG_6490	major facilitator superfamily protein		2053	1593
MSMEG_2189	allophanate hydrolase	atzF	2053	208397
MSMEG_5321	hypothetical protein		0	0
Obsolete	Obsolete		12119	3390
Obsolete	Obsolete		5784	5479
MSMEG_2872	short-chain dehydrogenase/reductase SDR		4501	1859
MSMEG_5917	conserved hypothetical protein		5968	4788
MSMEG_0928	UDP-N-acetylenolpyruvoylglucosamine reductase	murB	5460	6700
MSMEG_4674	trigger factor	tig	78372	69489
MSMEG_1619	hypothetical protein		2053	3606
MSMEG_6501	hypothetical protein		7642	10428
MSMEG_5860	"transcriptional regulator, TetR family protein"		1805	2416
MSMEG_0651	putative conserved exported protein		6547	6790
Empty	Empty		4479	2936
MSMEG_1318	polysaccharide deacetylase family protein		7457	6595
MSMEG_4235	S-adenosyl-methyltransferase MraW	mraW	22926	26589
MSMEG_0281	choline dehydrogenase		1444	3040
MSMEG_4297	"acyltransferase, ws/dgat/mgat subfamily protein"		4581	11644
MSMEG_0383	conserved hypothetical protein		154675	94172
MSMEG_5156	"base excision DNA repair protein, HhH-GPD family protein"		23418	27274
MSMEG_2025	putative IclR family protein transcriptional regulator		4403	8747
At1g05270	At1g05270		4460	1845
Obsolete	Obsolete		4806	7618
MSMEG_6023	transposase		2123	2665
MSMEG_5403	cadmium-translocating P-type ATPase	cadA	8932	10818
Empty	Empty		11105	2531
MSMEG_2341	conserved hypothetical protein		10045	6756
MSMEG_2210	CaiB/BaiF family protein; this gene contains a frame shift which is not the result of sequencing error		5650	6742
MSMEG_0629	trans-aconitate 2-methyltransferase		4680	6461
MSMEG_3276	integral membrane protein		22010	17882
MSMEG_0414	"oxidoreductase, 2OG-Fe(II) oxygenase family protein"		11779	5464
MSMEG_0985	sugar transporter family protein		17106	11070
MSMEG_0471	transcriptional regulator LysR family protein		2053	3490
MSMEG_4612	conserved hypothetical protein; this gene contains a frame shift which is not the result of sequencing error; identified by match to protein family HMM PF04978		11526	8155
MSMEG_5617	immunogenic protein MPT63		50407	32932
Obsolete	Obsolete		44011	38009
MSMEG_4703	glycerol-3-phosphate acyltransferase		7524	7401
MSMEG_0104	"transcriptional regulator, LysR family protein"		3727	3103
Obsolete	Obsolete		1080	2899
MSMEG_1176	hypothetical protein		3297	8187
MSMEG_2842	nitrilotriacetate monooxygenase component A	ssuD	2053	694
MSMEG_4368	"putative regulatory protein, FmdB family protein"		35705	35269
MSMEG_2055	"NADH-quinone oxidoreductase, I subunit"	nuoI	0	0
Obsolete	Obsolete		4464	2956
At1g01640	At1g01640		9831	2702
MSMEG_5413	exopolyphosphatase		2053	4107
MSMEG_0247	secreted peptidase		2873	9986
MSMEG_6573	conserved hypothetical protein		2630	2485
MSMEG_5601	hypothetical protein		2370	4159
MSMEG_2421	conserved hypothetical protein		6499	7681
MSMEG_3960	transcriptional regulator		6781	3471
MSMEG_3994	short chain dehydrogenase		2053	3684
Obsolete	Obsolete		4799	1643
MSMEG_1835	TobH protein		16205	12515
Obsolete	Obsolete		533	1124
MSMEG_1541	hypothetical protein		2281	6179
MSMEG_3370	hypothetical protein		12047	4429
MSMEG_2311	conserved hypothetical protein		4696	7311
MSMEG_2209	"transcriptional regulator, GntR family protein"		11987	2183
Empty	Empty		9234	3727
MSMEG_2734	tRNA delta(2)-isopentenylpyrophosphate transferase	miaA	8865	6079
MSMEG_1282	hypothetical cytosolic protein		1873	2963
MSMEG_6124	putative ABC transporter periplasmic oligopeptide-binding protein		2005	3286
MSMEG_4216	conserved hypothetical protein		47850	34808
MSMEG_6934	thioredoxin	trx	23479	17789
MSMEG_5208	conserved hypothetical protein		2053	2609
MSMEG_0650	GntR-family protein transcriptional regulator		3309	2669
At1g03260	At1g03260		6	4
MSMEG_1133	bifunctional short chain isoprenyl diphosphate synthase		5732	9735
MSMEG_5205	conserved hypothetical protein		2053	1787
MSMEG_2884	cyclohexanone monooxygenase		2053	2398
Empty	Empty		8668	5195
MSMEG_0882	conserved hypothetical protein		11175	7399
Obsolete	Obsolete		4256	1707
MSMEG_4382	dehydrogenase/reductase SDR family protein member 10		14814	10787
MSMEG_6353	"delta3,5-delta2,4-dienoyl-CoA isomerase"		11809	13889
MSMEG_2630	DHH family protein		10728	11780
MSMEG_0581	4-aminobutyrate transaminase	gabT	917	3134
MSMEG_0361	Glycosyl hydrolase family protein 3		13279	13019
MSMEG_0119	conserved hypothetical protein		36178	27530
Obsolete	Obsolete		4179	4395
MSMEG_0285	transcriptional regulator TetR family protein		2053	1991
MSMEG_1285	tetratricopeptide repeat family protein		1318	2311
MSMEG_2441	signal peptidase I	lepB	16317	17941
MSMEG_3269	putative sugar ABC transporter ATP-binding protein		2053	2293
MSMEG_5249	serine hydroxymethyltransferase	glyA	12355	17975
MSMEG_2771	TrkA protein		6821	8534
MSMEG_5150	putative pterin-4-alpha-carbinolamine dehydratase		22564	19694
Obsolete	Obsolete		28179	13851
Obsolete	Obsolete		2053	1844
At1g05540	At1g05540		2053	2455
MSMEG_1862	transposase		5320	7669
MSMEG_0302	"peptidase, S9A/B/C families"		5008	1111
MSMEG_5650	AMP-dependent synthetase and ligase		2053	999
MSMEG_5499	conserved hypothetical protein		83	105
MSMEG_0918	"transcriptional regulator, XRE family protein"		33522	28143
MSMEG_1951	conserved domain protein		152284	66268
MSMEG_5584	short chain dehydrogenase		6501	3855
MSMEG_1514	conserved hypothetical protein		2053	7465
MSMEG_5228	3-beta hydroxysteroid dehydrogenase/isomerase family protein		5340	3749
MSMEG_0661	"glutamate-1-semialdehyde 2,1-aminomutase"		3711	5041
MSMEG_1760	short-chain dehydrogenase/reductase SDR		55172	52223
MSMEG_6274	conserved hypothetical protein		10853	6352
Obsolete	Obsolete		2053	2673
MSMEG_5175	NAD-dependent deacetylase		11826	14877
Empty	Empty		2053	2444
MSMEG_6927	MutT/nudix family protein		6710	9526
MSMEG_0189	conserved hypothetical protein		1951	1366
MSMEG_2184	amino acid permease		8318	547643
MSMEG_4462	sodium:solute symporter		2053	3108
MSMEG_3858	conserved hypothetical protein		37227	37420
MSMEG_2944	holliday junction DNA helicase RuvA	ruvA	7625	8025
MSMEG_4125	"oxidoreductase, short chain dehydrogenase/reductase family protein"		13797	11265
At1g04170	At1g04170		4107	2310
MSMEG_5715	conserved hypothetical protein		35252	39221
MSMEG_3006	Fe-dependent alcohol dehydrogenase		0	0
MSMEG_0406	acyl-coA-dehydrogenase		3359	14961
Empty	Empty		32034	4035
MSMEG_3380	"pyridoxamine 5'-phosphate oxidase-related, FMN-binding"		11654	10936
MSMEG_3381	acyl carrier protein phosphodiesterase		34706	37767
MSMEG_2124	"glycerol uptake facilitator, MIP channel"		24121	17993
MSMEG_2633	ABC transporter ATP-binding protein		3716	2527
Obsolete	Obsolete		11391	10838
MSMEG_5507	hypothetical protein		6251	9738
MSMEG_0637	iron-sulfur binding oxidoreductase		26371	17064
MSMEG_5357	conserved hypothetical protein		8191	6035
Obsolete	Obsolete		7223	5808
MSMEG_6815	secreted protein		13145	14280
Obsolete	Obsolete		1744	2031
MSMEG_2890	putative transcriptional regulator		6521	4206
MSMEG_1247	conserved hypothetical protein		11063	10989
MSMEG_3832	4-hydroxyacetophenone monooxygenase		2053	1347
MSMEG_3010	acetyl-hydrolase		4346	1603
Obsolete	Obsolete		8351	3570
MSMEG_6838	putative esterase		3169	3824
MSMEG_3550	"ectoine/hydroxyectoine ABC transporter, ATP-binding protein"	ehuA	3971	3104
At1g03430	At1g03430		8897	5405
MSMEG_6669	"ABC transporter, permease protein"		2053	1809
MSMEG_2171	L-carnitine dehydratase/bile acid-inducible protein F		5667	3185
MSMEG_1316	peptide chain release factor 3	prfC	7592	6688
MSMEG_5738	conserved hypothetical protein		18256	20025
MSMEG_6625	glyoxalase family protein		5469	4534
Obsolete	Obsolete		2838	4881
MSMEG_0284	ribosyldihydronicotinamide dehydrogenase (quinone)		8864	7936
MSMEG_4130	polysaccharide deacetylase family protein		2583	3544
MSMEG_0940	conserved hypothetical protein		8864	13502
MSMEG_2611	pyridine nucleotide-disulphide oxidoreductase family protein		6992	12355
MSMEG_1717	"ISMsm8, transposase"		4878	8133
MSMEG_1191	hypothetical protein		8669	7041
MSMEG_5702	molybdenum cofactor synthesis domain protein		28798	29297
MSMEG_2483	"transcriptional regulator, IclR family protein"		3118	6266
Empty	Empty		2641	1686
MSMEG_1073	"oxidoreductase, short-chain dehydrogenase/reductase family protein"		6510	6955
MSMEG_6049	secreted protein		2053	1672
MSMEG_5800	amidophosphoribosyltransferase	purF	32082	43520
MSMEG_4406	UsfY protein		2053	2095
MSMEG_1778	conserved hypothetical protein		7989	5348
MSMEG_4333	"transcriptional regulator, TetR family protein"		2053	2426
Obsolete	Obsolete		1161	3980
At1g04710	At1g04710		2053	2217
MSMEG_0443	"hydrolase, carbon-nitrogen family protein"		2053	1838
MSMEG_0660	Bacterial extracellular solute-binding protein		2053	3108
Obsolete	Obsolete		2053	1840
Empty	Empty		4177	6966
MSMEG_6273	integral membrane protein		2823	1960
MSMEG_6619	conserved hypothetical protein; this gene contains a frame shift which is not the result of sequencing error		6513	2469
MSMEG_5050	"methionine aminopeptidase, type I"	map	5108	3989
MSMEG_6473	tetracenomycin polyketide synthesis O-methyltransferase TcmP		4417	5164
MSMEG_5618	acyl-CoA dehydrogenase		2053	2139
Obsolete	Obsolete		2053	3831
MSMEG_0552	conserved hypothetical protein		9747	8515
MSMEG_5497	conserved hypothetical protein		14654	6729
MSMEG_4792	virulence factor mce family protein		5254	1933
MSMEG_2744	thymidylate synthase		10530	11047
MSMEG_5395	sensor protein KdpD		2053	1936
MSMEG_4490	undecaprenyl diphosphate synthase	uppS	25153	21168
MSMEG_5638	metallo-beta-lactamase family protein		7407	9684
MSMEG_2907	hypothetical oxidoreductase YeiQ		850	1477
MSMEG_2936	"hydrolase, nudix family protein"		1171	6067
MSMEG_4821	conserved hypothetical protein		5845	2388
Obsolete	Obsolete		2053	2671
MSMEG_6709	cyclopentanol dehydrogenase		1093	1592
At1g03790	At1g03790		0	0
MSMEG_3267	transporter		1929	2508
MSMEG_6069	CobW/P47K C- domain protein		2053	1860
MSMEG_4263	ubiquinol-cytochrome c reductase cytochrome b subunit		49878	55168
MSMEG_5671	YbaK/prolyl-tRNA synthetase associated region		2810	3407
MSMEG_4157	putative transposase		7308	5669
MSMEG_1935	TetR-family protein transcriptional regulator		6270	9460
MSMEG_6459	ferredoxin-dependent glutamate synthase 1		8454	11554
MSMEG_4532	"sulfate ABC transporter, permease protein CysT"	cysT	12689	8557
MSMEG_5580	Ku protein		7921	11452
MSMEG_0631	"sulfatase family protein, authentic frameshift; this gene contains a frame shift which is not the result of sequencing error; identified by match to protein family HMM PF00884"		7769	7188
MSMEG_1263	conserved hypothetical protein		1115	2702
MSMEG_4359	hypothetical protein		9460	3594
MSMEG_0180	putative HTH-type transcriptional regulator		4069	6542
MSMEG_0549	"ABC transporter, permease protein"		13666	18008
At1g02810	At1g02810		2169	2346
MSMEG_0795	ABC transporter ATP-binding protein		18049	14695
MSMEG_5619	acyl-CoA dehydrogenase domain protein		1399	1076
MSMEG_4458	transmembrane transport protein		3335	3032
MSMEG_3958	glyoxalase/bleomycin resistance protein/dioxygenase		4457	8770
MSMEG_2251	nitrate/nitrite response regulator protein		12725	6622
MSMEG_2153	"transcriptional regulator, TetR family protein"		3310	7369
MSMEG_5159	"DNA-binding response regulator, putative"		5722	6632
MSMEG_0342	hypothetical protein		3169	6027
MSMEG_4861	cyclase		1905	1435
MSMEG_5964	"glycosyl transferase, group 1, putative"		9391	10403
MSMEG_0374	glycolate oxidase subunit		4648	1910
MSMEG_6782	hypothetical protein		2053	6603
MSMEG_0598	hypothetical protein		9274	4575
MSMEG_0540	"transcriptional regulator, putative"		4778	5525
MSMEG_3673	4-alpha-glucanotransferase	malQ	10870	10437
MSMEG_6407	Cof-like hydrolase		13646	14714
MSMEG_5920	FMN-dependent monooxygenase		1765	4083
MSMEG_5486	"peptidase S1 and S6, chymotrypsin/Hap"		18061	25086
MSMEG_0158	formyl-coenzyme A transferase		15171	21841
MSMEG_6034	hypothetical protein		4888	3794
MSMEG_2435	30S ribosomal protein S16		92344	102582
MSMEG_6572	methyltransferase		3643	5286
At1g03650	At1g03650		8495	3703
MSMEG_4970	hypothetical protein		8632	4951
MSMEG_5932	conserved hypothetical protein		6305	6471
MSMEG_4705	"acyltransferase, ws/dgat/mgat subfamily protein"		9042	13828
MSMEG_2584	"penicillin-binding protein, putative"		13825	16641
MSMEG_2364	"glutamyl-tRNA(Gln) amidotransferase, C subunit"	gatC	32656	34236
MSMEG_2414	pantetheine-phosphate adenylyltransferase	coaD	9741	10346
MSMEG_4077	enoyl-CoA hydratase		2598	1692
MSMEG_6825	"caax amino protease family protein, putative"		7493	2371
MSMEG_1632	hypothetical protein		4443	8680
MSMEG_1460	Pyridine nucleotide-disulphide oxidoreductase		2053	1760
MSMEG_6899	conserved hypothetical protein		2053	6674
MSMEG_5288	putative serine/threonine protein kinase		2053	2907
MSMEG_3356	conserved hypothetical protein TIGR00026		8758	5347
Obsolete	Obsolete		35014	34713
MSMEG_6929	"integral membrane protein MviN, putative"		1168	3311
MSMEG_4707	non-heme bromoperoxidase BPO-A2		5164	6460
MSMEG_5103	succinyl-diaminopimelate desuccinylase	dapE	5592	8149
Obsolete	Obsolete		2851	2768
MSMEG_1192	M23 peptidase domain protein		1381	2023
MSMEG_1444	ribosomal protein L29	rpmC	104414	102491
MSMEG_3923	conserved hypothetical protein		8869	6480
MSMEG_3922	hypothetical protein		4701	7010
At1g03050	At1g03050		2795	2791
MSMEG_4325	malonyl CoA-acyl carrier protein transacylase		40829	52941
MSMEG_5626	luciferase		1756	1930
Obsolete	Obsolete		8416	9154
MSMEG_3849	hypothetical protein		2053	3932
MSMEG_4841	conserved hypothetical protein		7452	2374
MSMEG_5228	3-beta hydroxysteroid dehydrogenase/isomerase family protein		2053	3385
MSMEG_0972	cytochrome C biogenesis protein transmembrane region		11586	10491
MSMEG_3555	hydrolase		0	0
Obsolete	Obsolete		4148	12202
Obsolete	Obsolete		162	140
MSMEG_5553	"CheR methyltransferase, SAM binding domain protein"	cheR	8817	6500
MSMEG_6650	hypothetical protein		2632	2079
MSMEG_3899	ectoine synthase	ectC	2861	2829
MSMEG_2886	stress responsive A/B Barrel Domain family protein		2053	2054
MSMEG_4156	putative transposase		318	996
MSMEG_0507	"probable sugar ABC transporter, permease protein"		4791	2051
MSMEG_2612	conserved hypothetical protein		9338	8097
Obsolete	Obsolete		2053	1299
MSMEG_0070	hypothetical protein		46805	42084
MSMEG_6946	ribosomal protein L34	rpmH	118518	138850
MSMEG_4898	conserved hypothetical protein		23099	25557
MSMEG_2932	HIT family protein hydrolase		17607	14395
At1g04490	At1g04490		2053	2025
MSMEG_1134	putative protease HtpX		13012	11582
MSMEG_1586	beta-lactamase		2053	1289
Obsolete	Obsolete		1537	4596
MSMEG_2463	nicotine dehydrogenase chain A		8074	5211
MSMEG_3722	bifunctional coenzyme PQQ synthesis protein C/D		19188	12445
MSMEG_2643	conserved hypothetical protein		1072	2615
Obsolete	Obsolete		1772	2128
MSMEG_5310	SAM-dependent methyltransferase		4334	3429
MSMEG_3925	AttM/AiiB family protein		2053	1657
MSMEG_2207	beta-ketothiolase		2053	2611
MSMEG_2847	"bacterial extracellular solute-binding protein, family protein 5"		2053	1543
MSMEG_5184	"alpha-methylacyl-CoA racemase, putative"		5930	5271
MSMEG_6873	enoyl-CoA hydratase/isomerase; this gene contains a frame shift which is not the result of sequencing error		2296	1474
MSMEG_3483	mosc domain protein		13985	12154
Empty	Empty		6382	4045
MSMEG_5000	"transcriptional regulator, LysR family protein"		4771	4017
MSMEG_3573	"integral membrane protein, putative"		1641	3452
MSMEG_5305	choline dehydrogenase		2053	3466
MSMEG_1457	conserved hypothetical protein		2053	3245
Obsolete	Obsolete		9626	5364
Obsolete	Obsolete		12378	13755
MSMEG_1487	conserved hypothetical protein		8596	4984
At1g02910	At1g02910		3607	3124
MSMEG_3107	conserved hypothetical protein		4437	9390
MSMEG_1702	amidohydrolase		18870	25305
MSMEG_1610	glutamine-hydrolyzing GMP synthase		1970	12359
MSMEG_4175	"transcriptional regulator, ArsR family protein"		2585	4797
Obsolete	Obsolete		7162	3500
MSMEG_0890	HD domain protein		9862	7944
MSMEG_0555	ABC transporter permease protein		5758	2919
MSMEG_3971	hypothetical protein		5038	4665
MSMEG_5803	hypothetical protein		4654	5231
MSMEG_0688	aspartate aminotransferase		8686	15244
MSMEG_4482	DNA primase		2803	9614
Empty	Empty		8071	2710
Obsolete	Obsolete		8190	4779
MSMEG_5690	conserved hypothetical protein		7766	13095
MSMEG_3582	ATP-dependent protease La	lon	6778	6291
MSMEG_4663	protein IolB		3362	4231
MSMEG_5433	4Fe-4S binding domain protein		4608	2292
MSMEG_4200	peptidase M20		17582	19116
MSMEG_0322	glyoxylase family protein; this gene contains a frame shift which is not the result of sequencing error		5343	4076
MSMEG_6578	hypothetical protein		5308	3449
MSMEG_5703	molybdenum cofactor biosynthesis protein C	moaC	28179	32177
MSMEG_0919	heparin-binding hemagglutinin		54474	49506
At1g02630	At1g02630		4977	1512
MSMEG_6752	endoglucanase A		9654	14413
MSMEG_3392	acyl-CoA dehydrogenase domain protein		4720	2618
MSMEG_1272	putative ribosylglycohydrolase		2053	4382
MSMEG_2751	hypothetical protein		2053	5009
MSMEG_0026	putative membrane protein		52337	53220
MSMEG_5977	"dTDP-4-dehydrorhamnose 3,5-epimerase"	rfbC	5619	1771
MSMEG_6119	conserved hypothetical protein		2053	507
MSMEG_2560	conserved hypothetical protein		7934	2104
MSMEG_4561	"ABC Fe3+-siderophores transporter, periplasmic binding protein"		6082	7606
MSMEG_2293	conserved hypothetical protein		4140	3156
MSMEG_3131	AMP-binding protein		3017	2093
MSMEG_5465	"transcriptional regulator, AraC family protein"		2053	3186
MSMEG_5405	"transcriptional regulator, ArsR family protein"		11007	5261
MSMEG_2001	sugar transporter		4675	2960
MSMEG_0408	type I modular polyketide synthase		8062	6669
MSMEG_4335	conserved hypothetical protein		2053	2264
Obsolete	Obsolete		24160	27314
MSMEG_4786	virulence factor mce family protein		2622	1017
MSMEG_1334	metallo-beta-lactamase family protein		6663	6889
MSMEG_6684	agarase		7480	5508
Obsolete	Obsolete		18702	22611
Obsolete	Obsolete		22282	23396
At1g04500	At1g04500		2674	2668
MSMEG_4559	"ABC transporter, membrane spanning protein"		4510	10313
MSMEG_5923	acetyl-CoA acetyltransferase		5218	5801
MSMEG_4704	acyltransferase family protein		3919	8057
MSMEG_4061	translation initiation inhibitor		2053	2563
MSMEG_4071	conserved hypothetical protein; this region contains one or more premature stops and/or frameshifts which are not the result of sequencing error		6484	4867
MSMEG_1127	probable conserved transmembrane protein		6124	3343
MSMEG_2229	enoyl-CoA hydratase		1637	2243
MSMEG_5857	hypothetical oxidoreductase		5363	6134
MSMEG_6446	hypothetical protein		7082	8933
MSMEG_3799	conserved hypothetical protein		4848	9235
MSMEG_6386	membrane protein		8679	9920
Empty	Empty		7293	4726
MSMEG_6603	NADH:flavin oxidoreductase/nadh oxidase		6319	3439
MSMEG_6682	"RNA polymerase sigma-70 factor, putative"		2241	2577
MSMEG_2656	guanosine pentaphosphate synthetase I/polyribonucleotide nucleotidyltransferase	gpsI	23146	24355
MSMEG_2098	fumarylacetoacetate hydrolase family protein		2053	2994
MSMEG_0486	"putative ABC transporter, periplasmic protein"		2053	1938
MSMEG_3188	adenosylmethionine-8-amino-7-oxononanoate transaminase	bioA	2053	2531
MSMEG_0229	dihydroxy-acid dehydratase	ilvD	23049	28261
MSMEG_3327	hypothetical protein		5601	6817
MSMEG_5579	MarR-family protein transcriptional regulator		3629	1201
MSMEG_2474	probable cutinase Cut3		2053	1262
At1g02950	At1g02950		2053	2072
MSMEG_4542	oligopeptide transport integral membrane protein		2053	2362
MSMEG_5519	monooxygenase		2053	2043
MSMEG_1515	two-component sensor histidine kinase		16840	18654
MSMEG_2678	hypothetical protein		498	266
Obsolete	Obsolete		55261	52721
Obsolete	Obsolete		105793	7115
MSMEG_2029	3-ketoacyl-ACP/CoA redutase		27058	3566
MSMEG_3114	conserved hypothetical protein		2053	1490
MSMEG_0210	LprO protein		4605	11431
MSMEG_1348	RNA polymerase ECF-subfamily protein sigma factor		2053	1963
MSMEG_2869	3-ketosteroid-delta-1-dehydrogenase		0	0
MSMEG_5352	conserved hypothetical protein		8327	10070
MSMEG_4390	hypothetical protein		7789	5187
MSMEG_5776	phosphate transport system regulatory protein PhoU	phoU	14714	16950
Empty	Empty		6488	2554
MSMEG_5933	conserved hypothetical protein		5097	5463
MSMEG_6808	hypothetical protein		1109	2124
MSMEG_1573	carbohydrate kinase family protein		8152	7701
MSMEG_1660	"oxidoreductase, 2-nitropropane dioxygenase family protein"		2164	7251
MSMEG_0721	RemQ protein; this gene contains a frame shift which is not the result of sequencing error		8925	5254
MSMEG_4030	conserved hypothetical protein		3582	4644
MSMEG_3099	6-phosphogluconolactonase	pgl	55934	43507
At1g01610	At1g01610		20460	9122
MSMEG_6122	"ABC transporter, membrane spanning protein"		3809	5118
MSMEG_2962	protein-export membrane protein SecF		22526	26207
Obsolete	Obsolete		10135	7841
MSMEG_4338	possible transcriptional regulatory protein		2822	6935
MSMEG_4804	conserved hypothetical protein		61959	46497
MSMEG_2112	secreted protein		26032	14971
MSMEG_2895	short chain oxidoreductase		8933	9992
MSMEG_6029	conserved hypothetical protein		2883	4696
MSMEG_3285	3-isopropylmalate dehydrogenase		6477	8864
MSMEG_4485	glycyl-tRNA synthetase	glyS	19371	27021
MSMEG_3076	gamma-glutamyltransferase	ggt	4097	5688
Empty	Empty		10426	2697
MSMEG_5678	glyoxalase/bleomycin resistance protein/dioxygenase		9317	11741
Obsolete	Obsolete		4103	5469
MSMEG_4851	caib/baif family protein		4981	3469
MSMEG_5463	"6-phosphogluconate dehydrogenase, NAD-binding"		2016	2775
Obsolete	Obsolete		2175	1712
MSMEG_5442	glutamate dehydrogenase		6130	9908
MSMEG_0520	porin		6246	8919
MSMEG_1163	hypothetical protein		6191	5832
MSMEG_1441	50S ribosomal protein L22		111336	133131
MSMEG_2386	"transcriptional regulator, IclR family protein"		9863	11002
At1g05080	At1g05080		2053	2574
Obsolete	Obsolete		1609	5894
MSMEG_2796	integral membrane protein		22	48
MSMEG_5578	hypothetical protein		1378	1332
MSMEG_2903	transposase; this gene contains a frame shift which is not the result of sequencing error		2221	3478
MSMEG_1597	Transcription factor WhiB		57464	74285
MSMEG_6771	conserved hypothetical protein		2053	2312
MSMEG_6145	hypothetical protein		9127	9764
MSMEG_2327	nudix hydrolase		12073	10840
MSMEG_0432	uroporphyrinogen-III synthetase		11401	15145
MSMEG_2060	"NADH-quinone oxidoreducatase, D subunit"	nuoD	2053	2465
MSMEG_2737	ppe family protein		2286	2762
MSMEG_5622	putative acyl-CoA dehydrogenase		2053	1141
MSMEG_4627	nucleoside diphosphate kinase		44987	50106
MSMEG_0798	hypothetical protein		866	4110
Empty	Empty		14460	2260
MSMEG_0741	conserved hypothetical protein		7652	9674
MSMEG_4885	conserved hypothetical protein		3969	2275
MSMEG_0426	"transcriptional regulator, GntR family protein"		2053	2130
MSMEG_1565	"transcriptional regulator, TetR family protein"		11825	11353
MSMEG_4508	conserved domain protein		7440	4468
MSMEG_3585	MmpS2 protein		3966	2141
MSMEG_5639	enoyl-CoA hydratase		18024	20597
At1g05620	At1g05620		5075	2422
MSMEG_0350	virulence factor Mce family protein		2362	5336
MSMEG_2314	putative esterase family protein		1678	6214
MSMEG_0889	succinic semialdehyde dehydrogenase		11488	15229
MSMEG_4252	conserved hypothetical protein		10125	11119
Obsolete	Obsolete		5164	3951
MSMEG_1640	ATP/GTP-binding protein		30099	32966
MSMEG_5596	oxidoreductase		3159	2614
MSMEG_2407	morphine 6-dehydrogenase		46291	54363
MSMEG_3876	"phosphotransferase enzyme family protein, putative"		5876	5077
MSMEG_6113	D-alanyl-D-alanine carboxypeptidase/D-alanyl-D-alanine-endopeptidase	dacB	9191	10623
Obsolete	Obsolete		17622	19297
Empty	Empty		7746	4207
MSMEG_4919	conserved hypothetical protein		37896	36586
MSMEG_5034	hypothetical protein		2053	2197
MSMEG_5775	LytR/CpsA/Psr family protein		16152	16955
MSMEG_2307	conserved hypothetical protein		2053	2157
MSMEG_0797	conserved hypothetical protein; this gene contains a frame shift which is not the result of sequencing error		1949	2318
MSMEG_4082	monoxygenase		2722	4008
MSMEG_0420	conserved hypothetical protein		6699	8090
MSMEG_3294	hypothetical protein		8115	3825
MSMEG_1091	urease accessory protein UreE 1		4217	4574
MSMEG_5416	LpqU protein		4231	5759
At1g02475	At1g02475		790	1880
MSMEG_6071	metallo-beta-lactamase superfamily protein		2053	3484
MSMEG_4472	multidrug-efflux transporter protein		2053	1607
MSMEG_1838	cationic amino acid transporter		2053	2345
MSMEG_2820	hypothetical protein		48427	45455
MSMEG_0066	"early secretory antigenic target, 6 kDa"		806813	749635
MSMEG_6325	conserved hypothetical protein		0	0
MSMEG_2227	carnitinyl-CoA dehydratase		4731	4201
MSMEG_4816	"6-phosphogluconate dehydrogenase, NAD-binding"		4778	2216
MSMEG_3583	monooxygenase		2053	2243
MSMEG_6842	"2,2-dialkylglycine decarboxylase"		942	3081
MSMEG_1193	TROVE domain protein		10504	9736
MSMEG_5525	"succinyl-CoA synthetase, beta subunit"	sucC	117454	106813
MSMEG_1887	hypothetical protein		7027	9464
MSMEG_4672	Clp protease	clpP	43306	38010
Empty	Empty		7514	2730
MSMEG_2542	integral membrane protein DUF6		2631	3407
MSMEG_2651	alkanesulfonate monooxygenase family protein		7636	11657
MSMEG_4696	alpha-amylase family protein		2080	2769
MSMEG_1784	type I topoisomerase		8617	6046
Obsolete	Obsolete		77926	40695
Obsolete	Obsolete		5712	4774
MSMEG_6483	methyltransferase type 11		13704	11078
At1g04780	At1g04780		6555	5533
MSMEG_3106	quinone oxidoreductase		41286	40008
MSMEG_6616	S-(hydroxymethyl)glutathione dehydrogenase		70539	32785
MSMEG_1190	serine/threonine-protein kinase PknD		1699	2738
MSMEG_4537	major membrane protein I		11864	18836
Obsolete	Obsolete		238251	167367
MSMEG_0712	"transcriptional regulator, TetR family protein"		5029	8875
MSMEG_6692	putative glutamine-binding periplasmic protein		8877	6182
MSMEG_1203	methoxy mycolic acid synthase 1		16270	17929
MSMEG_1172	arsenical-resistance protein	arsB	2053	2051
Obsolete	Obsolete		8930	17717
MSMEG_1231	inner membrane protein YidH		2053	2401
Empty	Empty		5505	2942
MSMEG_1278	death-on-curing protein		7673	6422
MSMEG_5483	porin		544709	633260
MSMEG_6554	hypothetical ABC transporter ATP-binding protein		7338	2038
Obsolete	Obsolete		3388	2255
MSMEG_2993	"acyl-CoA dehydrogenase, C- domain protein"		2006	4209
MSMEG_2445	conserved hypothetical protein		3208	6687
MSMEG_0674	ErfK/YbiS/YcfS/YnhG family protein		10357	12597
Obsolete	Obsolete		4337	2834
MSMEG_0834	tuberculin related peptide		17884	18771
MSMEG_1526	probable cutinase		11004	11743
At1g03180	At1g03180		3054	2570
MSMEG_4572	"DNA polymerase III, delta subunit"		4636	5068
MSMEG_1929	conserved hypothetical protein		5635	9968
Obsolete	Obsolete		3035	5221
MSMEG_3059	esterase		9045	10148
MSMEG_1788	conserved hypothetical protein		167270	91487
Obsolete	Obsolete		8098	10590
MSMEG_6340	short-chain dehydrogenase/reductase SDR		4160	2362
Obsolete	Obsolete		1317	1938
MSMEG_3776	N-acetyl-gamma-glutamyl-phosphate reductase	argC	39385	40338
MSMEG_1298	guanine deaminase		3026	6999
MSMEG_0092	probable transcriptional regulatory protein		51369	55507
MSMEG_5751	putative adhesin/hemolysin		7383	9520
MSMEG_5450	redox-sensitive transcriptional activator SoxR	soxR	7866	6118
MSMEG_0222	conserved hypothetical protein		7791	6240
Empty	Empty		7441	5375
Obsolete	Obsolete		39322	44278
MSMEG_0106	sensory histidine kinase		880	867
MSMEG_0279	amino acid permease		3132	1420
MSMEG_1733	conserved hypothetical protein		2053	2309
MSMEG_6749	conserved hypothetical protein		4821	5809
Obsolete	Obsolete		7485	5464
MSMEG_2704	transposase; this gene contains a frame shift which is not the result of sequencing error; identified by match to protein family HMM PF01548		2980	6808
At1g05360	At1g05360		2791	2098
MSMEG_4279	adenylate and Guanylate cyclase catalytic domain protein		4186	1789
MSMEG_2269	NHL repeat protein		234	673
MSMEG_4101	"ABC-type transporter, substrate binding protein"		2053	1848
MSMEG_4432	hypothetical protein		3775	2578
MSMEG_1124	putative ferredoxin FdxA		6892	5247
MSMEG_1738	probable conserved transmembrane protein		9436	6001
MSMEG_3423	probable IclR family protein regulator		3934	6474
MSMEG_3250	"ABC transporter, ATP-binding protein"		11728	16531
MSMEG_0300	amidohydrolase family protein		2053	2179
MSMEG_3730	"helix-turn-helix, Fis-type, putative"		4324	4000
MSMEG_1128	conserved hypothetical protein		2308	3025
Empty	Empty		9328	2597
MSMEG_1831	Transcription factor WhiB		101122	102982
MSMEG_1648	putative transcriptional regulator		3473	3415
MSMEG_5899	virulence factor Mce family protein		804	3008
MSMEG_2658	beta-lactamase		12581	13217
MSMEG_3102	transaldolase	tal	94670	92349
MSMEG_5426	UDP-N-acetylglucosamine pyrophosphorylase	glmU	5612	4757
MSMEG_0592	putative rhamnose catabolism operon transcriptional regulator		2121	4041
MSMEG_4054	hypothetical protein		4867	4075
MSMEG_6383	transcription regulator FurA		4387	3692
MSMEG_4121	GntR-family protein transcriptional regulator		7632	9152
At1g06440	At1g06440		0	0
MSMEG_6794	DNA-binding protein		1757	2321
MSMEG_2650	acyl-CoA dehydrogenase		4910	4923
MSMEG_5166	Na+/solute symporter		2053	3064
MSMEG_2977	hypothetical protein		4974	2117
Obsolete	Obsolete		5993	4916
Obsolete	Obsolete		2053	1842
MSMEG_2013	"oxidoreductase, short chain dehydrogenase/reductase family protein"		17084	2315
MSMEG_4846	probable enoyl-CoA hydratase		2053	1805
MSMEG_6754	MaoC like domain protein		4485	7198
MSMEG_2058	"NADH-quinone oxidoreductase, F subunit"	nuoF	2053	2674
MSMEG_0023	conserved hypothetical protein		17612	18428
MSMEG_5696	'Cold-shock' DNA-binding domain protein		47180	49215
MSMEG_3717	short-chain dehydrogenase/reductase SDR; this gene contains a frame shift which is not the result of sequencing error		815	1071
MSMEG_5978	GlcNAc-PI de-N-acetylase family protein		8262	2724
MSMEG_4727	mycocerosic acid synthase		10334	8819
MSMEG_6646	methylisocitrate lyase	prpB	3917	3880
MSMEG_1961	conserved hypothetical protein		9990	10499
MSMEG_3091	ribose transport ATP-binding protein RbsA		2785	5551
MSMEG_3895	proteasome beta subunit		75716	57970
MSMEG_2297	glutaredoxin		80551	73206
Obsolete	Obsolete		7928	4021
MSMEG_2902	"hydrolase, putative"		9048	9160
At1g01010	At1g01010		4214	2220
MSMEG_1123	cobalamin synthesis protein		2325	2670
MSMEG_0214	L-sorbosone dehydrogenase		3222	5353
MSMEG_3465	acyl-CoA synthase		6532	6530
MSMEG_6739	hypothetical protein		25985	22351
MSMEG_6415	conserved hypothetical protein		15512	9053
MSMEG_3961	transcriptional regulator		7261	9404
MSMEG_6081	conserved hypothetical protein		28846	33463
MSMEG_3121	DNA-binding protein		38597	37793
MSMEG_0152	Alanine dehydrogenase/pyridine nucleotide transhydrogenase		2573	2936
MSMEG_0875	putative sialic acid transporter		3733	4006
MSMEG_1406	conserved hypothetical protein		7974	6009
Empty	Empty		6118	3024
MSMEG_3340	hypothetical protein		2053	3224
Obsolete	Obsolete		12109	13883
MSMEG_5570	DNA ligase		5030	7004
MSMEG_3235	"ABC-type amino acid transport system, secreted component"		104564	127656
MSMEG_6568	"regulatory protein, LuxR, putative"		2806	1573
MSMEG_0368	hypothetical protein		7728	8064
MSMEG_2551	hypothetical protein		8141	6775
Obsolete	Obsolete		12180	7894
MSMEG_4129	hypothetical protein		9462	9252
MSMEG_1070	3-oxoacyl-[acyl-carrier-protein] reductase		9181	5893
At1g01290	At1g01290		8797	4094
MSMEG_5064	malyl-CoA lyase		9175	8475
MSMEG_5589	manganese transport protein MntH		7103	4804
Obsolete	Obsolete		4043	1603
MSMEG_5231	hypothetical protein		17133	24142
MSMEG_5328	conserved hypothetical protein		163477	129770
MSMEG_4582	conserved hypothetical protein		9106	4809
MSMEG_5992	conserved hypothetical protein		6099	3788
MSMEG_1744	hypothetical protein		4355	4306
MSMEG_3248	ABC transporter branched chain amino acid transport permease		22248	20677
MSMEG_5322	hypothetical protein		1591	1835
MSMEG_0271	conserved hypothetical protein		2487	3484
Empty	Empty		8248	2148
MSMEG_5871	HIT family protein		12920	8059
MSMEG_0480	"transcriptional regulator, GntR family protein"		3989	5758
Obsolete	Obsolete		2729	4500
MSMEG_1570	carboxylesterase		7657	4841
MSMEG_3343	hypothetical protein		2145	3353
MSMEG_2332	amino acid carrier protein		279416	300121
MSMEG_3813	NAD-dependent epimerase/dehydratase		2053	2765
Obsolete	Obsolete		5936	2988
MSMEG_3460	ferric uptake regulation protein		30237	17708
MSMEG_4868	"transcriptional regulator, IclR family protein, C- domain protein"		2823	2024
At1g05850	At1g05850		0	0
MSMEG_1512	"dTDP-glucose 4,6-dehydratase"	rfbB	18836	21368
MSMEG_4536	conserved hypothetical protein		5146	6787
MSMEG_4203	"peptidase S8 and S53, subtilisin, kexin, sedolisin"		753	968
MSMEG_6579	conserved hypothetical protein		77711	57256
MSMEG_6944	"conserved hypothetical protein, putative"		20406	21465
Obsolete	Obsolete		4095	4361
MSMEG_3211	"imidazoleglycerol phosphate synthase, cyclase subunit"	hisF	11246	9713
MSMEG_5245	universal stress protein family protein		3940	4630
MSMEG_2774	diguanylate cyclase (ggdef) domain protein		4181	9157
MSMEG_6240	conserved hypothetical protein		22603	12317
MSMEG_1294	allantoicase		31137	32244
Empty	Empty		7358	1299
MSMEG_5162	cinnamoyl ester hydrolase		5712	2787
MSMEG_3793	translation initiation factor IF-3	infC	37706	40213
MSMEG_0858	cell division control protein Cdc48		6707	8017
MSMEG_4735	conserved hypothetical protein		391	3628
MSMEG_5018	Adenylate and Guanylate cyclase catalytic domain protein		1268	2388
MSMEG_2383	glutamyl-tRNA synthetase	gltX	19754	23754
MSMEG_2440	ribosomal protein L19	rplS	229861	281759
Obsolete	Obsolete		6225	6025
MSMEG_0238	O-acetylhomoserine/O-acetylserine sulfhydrylase		6705	8651
MSMEG_5307	TetR-family protein transcriptional regulator		5379	3722
At1g01360	At1g01360		2053	1811
MSMEG_2797	LysR-family protein transcriptional regulator		1886	2074
MSMEG_4540	"acetyltransferase, gnat family protein"		929	2563
MSMEG_4959	arginyl-tRNA synthetase	argS	5982	7183
MSMEG_5154	conserved hypothetical protein		31748	35952
Obsolete	Obsolete		4488	1943
Obsolete	Obsolete		3439	1186
MSMEG_2674	"similar at the nucleotide level to IS1137 in the IS Finder database. This gene is disrupted by an IS element.; IS1137, transposase orfB, interruption-N"		3700	1164
MSMEG_2798	hypothetical protein		16332	6434
MSMEG_3601	"ribose/xylose/arabinose/galactoside ABC-type transport systems, permease components"		6328	4384
MSMEG_5420	Tat-translocated enzyme		5061	6017
MSMEG_0192	"transcriptional regulator, RpiR family protein"		3900	2747
Empty	Empty		10937	1401
MSMEG_4693	conserved hypothetical protein		45318	47694
MSMEG_2149	hypothetical protein		5265	7172
Obsolete	Obsolete		428	281
At1g03800	At1g03800		3958	3655
MSMEG_4937	"ATP synthase F1, gamma subunit"	atpG	14549	16526
MSMEG_6443	DNA polymerase IV	dinP	263	562
MSMEG_6430	hypothetical protein		0	0
MSMEG_4767	major facilitator superfamily protein permease		9620	15123
MSMEG_6762	transcriptional regulator		14752	7518
MSMEG_6101	2-amino-4-hydroxy-6- hydroxymethyldihydropteridine pyrophosphokinase	folK	14494	12654
MSMEG_0794	conserved hypothetical protein		14882	16350
At1g04850	At1g04850		2053	2616
MSMEG_0791	glycine oxidase ThiO	thiO	12527	13446
MSMEG_5816	conserved hypothetical protein		4309	10434
MSMEG_5640	"amylo-alpha-1,6-glucosidase"		4104	5363
Empty	Empty		1564	998
Obsolete	Obsolete		11686	6306
MSMEG_4304	regulatory protein		5286	2592
MSMEG_0464	phosphomethylpyrimidine kinase		13296	20160
MSMEG_6720	epoxide hydrolase		4844	6005
MSMEG_6712	maleylacetate reductase		112	61
MSMEG_4913	LpqM protein		10646	9604
MSMEG_2154	conserved hypothetical protein		566	1009
MSMEG_4613	hypothetical protein		11103	4275
MSMEG_1256	hypothetical protein		9135	4116
MSMEG_1168	putative transcriptional regulator		4603	6255
MSMEG_3808	"excinuclease ABC, A subunit"	uvrA	28838	22763
Obsolete	Obsolete		4635	4404
MSMEG_0046	conserved hypothetical protein		3063	6691
MSMEG_5251	hypothetical protein		0	0
MSMEG_3362	enoyl-CoA hydratase		2270	2308
MSMEG_1915	"anti-sigma factor, family protein"		21139	13818
MSMEG_0186	MmpS2 protein		7081	4373
MSMEG_5746	gas vesicle protein		6183	4938
At1g01560	At1g01560		2872	1467
MSMEG_5436	4-diphosphocytidyl-2C-methyl-D-erythritol kinase	ispE	5378	12310
MSMEG_0030	serine/threonine protein kinase PknA	pknA	17432	20217
Obsolete	Obsolete		1910	5292
MSMEG_6100	conserved hypothetical protein		12912	9526
MSMEG_3892	hypothetical protein		13540	4425
MSMEG_3436	conserved hypothetical protein		9831	8486
MSMEG_5953	hypothetical protein		3144	1487
MSMEG_3649	conserved hypothetical protein		9314	10929
MSMEG_6671	sulfate/thiosulfate import ATP-binding protein CysA		0	0
MSMEG_6146	"ISMsm3, transposase"		2053	2315
MSMEG_2302	conserved hypothetical protein		3889	6806
Obsolete	Obsolete		11405	5607
MSMEG_5786	thiredoxin		3223	6141
MSMEG_2726	glutamate permease		52578	55641
At1g01380	At1g01380		8296	4306
MSMEG_1205	cyclopropane-fatty-acyl-phospholipid synthase 1		20946	16861
MSMEG_5470	molybdopterin biosynthesis protein MoeA 1		7028	11434
Obsolete	Obsolete		2053	1346
MSMEG_4701	single-strand binding protein		6662	4435
MSMEG_1462	ferredoxin		6516	5901
MSMEG_6428	conserved hypothetical protein		19957	24211
MSMEG_3251	branched-chain amino acid ABC transporter ATP-binding protein		14065	17021
At1g05700	At1g05700		2053	2751
MSMEG_2547	transcriptional regulator		1344	793
MSMEG_0348	mce-family protein mce3c		1895	4948
MSMEG_3103	transketolase	tkt	41487	43078
Empty	Empty		6258	3663
Obsolete	Obsolete		11045	5693
MSMEG_0593	conserved hypothetical protein		5813	6300
MSMEG_1289	conserved hypothetical protein		7653	8920
MSMEG_1074	polysaccharide deacetylase		3802	5506
MSMEG_3259	acyl-CoA dehydrogenase		13658	15363
MSMEG_3587	D-serine/D-alanine/glycine transporter		2053	3472
MSMEG_2082	hypothetical protein		16771	12245
Obsolete	Obsolete		8209	1843
MSMEG_1863	putative transposase		15200	10463
MSMEG_1914	"RNA polymerase sigma-70 factor, family protein"		19594	21909
MSMEG_6917	leucyl-tRNA synthetase	leuS	11071	12728
MSMEG_1826	"dTDP-RhA:a-D-GlcNAc-diphosphoryl polyprenol, a-3-L-rhamnosyl transferase"		7513	12623
MSMEG_6230	probable acyltransferase		799	865
MSMEG_5892	"alpha,alpha-trehalose-phosphate synthase (UDP-forming)"		69517	78888
MSMEG_3299	putative oxidoreductase; this gene contains a frame shift which is not the result of sequencing error		2053	2073
MSMEG_2763	conserved hypothetical protein		56076	51200
MSMEG_1165	conserved hypothetical protein		32848	25729
MSMEG_1119	"glutamine amidotransferase, class I"		8274	10175
At1g04540	At1g04540		4656	2601
MSMEG_6882	LysR-family protein transcriptional regulator		2134	1724
MSMEG_1148	mce related protein		2053	2107
MSMEG_4437	"cytochrome c oxidase, subunit I"	ctaD	2053	1686
MSMEG_5921	conserved hypothetical protein		783	898
MSMEG_4237	probable conserved transmembrane protein		100869	116883
MSMEG_5469	"acetyltransferase, GNAT family protein"		3874	8255
MSMEG_1554	"ethanolamine ammonia-lyase, light chain"	eutC	9192	13012
MSMEG_6703	"N5,N10- methylenetetrahydromethanopterin reductase-related protein"		2053	2066
MSMEG_6256	aspartate-semialdehyde dehydrogenase	asd	34165	37297
MSMEG_3621	NADH dehydrogenase	ndh	64392	76367
MSMEG_2289	cytochrome p450		9181	5336
MSMEG_1790	conserved hypothetical protein		19968	11274
MSMEG_1446	NTP pyrophosphohydrolase		7231	5436
Obsolete	Obsolete		10796	9002
At1g03420	At1g03420		3502	2161
MSMEG_2818	"ISMsm1, transposase orfB"		5837	10364
MSMEG_2234	"acyl-CoA dehydrogenase, middle domain protein"		5456	2738
Obsolete	Obsolete		4643	3461
MSMEG_4943	conserved hypothetical protein		18064	18171
MSMEG_2806	two-component system response regulator		11399	7764
MSMEG_4708	putative methyltransferase		8833	8969
MSMEG_2696	putative conserved membrane alanine rich protein		24514	26556
At1g02010	At1g02010		3204	7057
MSMEG_0639	oligopeptide transport ATP-binding protein AppF		239754	243533
MSMEG_4837	amidohydrolase 2		566	950
MSMEG_4206	Molybdopterin oxidoreductase; this gene contains a frame shift which is not the result of sequencing error; identified by match to protein family HMM PF00384		6604	10115
Empty	Empty		9470	3291
Obsolete	Obsolete		6966	4788
MSMEG_1680	conserved hypothetical protein		341154	340742
MSMEG_3751	hemolysin A		9818	15096
MSMEG_1210	conserved hypothetical protein		5761	5290
MSMEG_4258	anthranilate phosphoribosyltransferase	trpD	16773	21432
MSMEG_1964	mitomycin radical oxidase		2053	1674
MSMEG_2324	hypothetical protein		4521	12396
MSMEG_0360	conserved hypothetical protein		33043	30562
MSMEG_4781	conserved hypothetical protein		11994	5044
MSMEG_1436	ribosomal protein L3	rplC	43493	40050
MSMEG_1327	"exodeoxyribonuclease V, beta subunit"	recB	8790	5779
MSMEG_4763	ABC transporter permease protein		8831	6828
MSMEG_5068	Mrp protein		19542	20347
Obsolete	Obsolete		16241	21348
MSMEG_3553	dihydropyrimidinase	hydA	1798	1701
MSMEG_3911	oxidoreductase		11519	11403
Obsolete	Obsolete		7902	8422
MSMEG_0388	Macrocin-O-methyltransferase	tylF	21941	20585
At1g01700	At1g01700		7452	3558
MSMEG_3119	"ABC transporter, ATP-binding subunit"		11707	15544
MSMEG_3404	HNH endonuclease domain protein		5541	11148
MSMEG_0692	conserved hypothetical protein		6570	8070
MSMEG_6279	recombination protein RecR	recR	47966	44287
MSMEG_4429	hypothetical protein		6339	6035
MSMEG_0535	GntR-family protein transcriptional regulator		7102	5899
MSMEG_0600	dehydrogenase		17546	11166
MSMEG_5643	conserved hypothetical protein		2176	3308
MSMEG_5286	"dihydrodipicolinate reductase, N-terminus domain protein"	dapB	2367	3921
MSMEG_4876	acyl-CoA synthase		4261	1770
MSMEG_2332	amino acid carrier protein		175132	204927
MSMEG_5081	conserved hypothetical protein		63418	67884
MSMEG_1201	hypothetical protein		5363	8238
MSMEG_0596	"bacterial regulatory protein, GntR family protein"		3134	3108
At1g04260	At1g04260		4372	4306
MSMEG_2036	"hydrolase, alpha/beta fold family protein"		6118	4461
MSMEG_2028	chloramphenicol resistance protein		2053	1912
MSMEG_5435	acyl-CoA synthase		73878	80507
MSMEG_4839	carboxymuconolactone decarboxylase		0	0
MSMEG_4616	acyl-CoA dehydrogenase family protein; this gene contains a frame shift which is not the result of sequencing error		9275	2558
MSMEG_0172	"probable conserved transmembrane protein, putative"		16697	25283
MSMEG_4709	enoyl-CoA hydratase		16633	21432
At1g06390	At1g06390		2053	1656
MSMEG_1207	"glycosyltransferase, group I"		364	394
Obsolete	Obsolete		0	0
MSMEG_2467	"transketolase, central region"		1572	3053
Empty	Empty		10326	2989
MSMEG_3456	hydroxylaminobenzene mutase		1399	1268
MSMEG_3517	HAD-superfamily protein subfamily protein IB hydrolase		5807	11205
MSMEG_4859	"oxidoreductase, short chain dehydrogenase/reductase family protein"		2053	3224
MSMEG_2970	polysaccharide deacetylase		2053	2385
MSMEG_0248	conserved hypothetical protein		5626	8666
MSMEG_5559	metabolite/sugar transport protein		8248	6904
MSMEG_2256	conserved hypothetical protein		912	1252
MSMEG_1339	ribosomal protein L33	rpmG	127189	153456
MSMEG_1340	conserved hypothetical protein		115826	140149
MSMEG_5645	conserved hypothetical protein		5403	5774
MSMEG_6892	replicative DNA helicase		8495	12802
MSMEG_2635	ABC transporter permease protein		2053	2048
MSMEG_2042	phosphotransferase enzyme family protein		2053	2889
MSMEG_6094	lysyl-tRNA synthetase	lysS	2797	13848
MSMEG_3466	hypothetical protein		0	0
MSMEG_5868	hypothetical protein		46192	53184
MSMEG_4558	conserved hypothetical protein		11089	17633
MSMEG_2546	"transcriptional Regulator, GntR family protein"		4910	9466
At1g01680	At1g01680		2053	2479
MSMEG_2105	ATP dependent DNA ligase		2053	2798
MSMEG_2380	sugar transporter family protein		17836	30362
MSMEG_6492	"GAF domain protein, putative"		1146	3649
MSMEG_6186	conserved hypothetical protein		2053	5988
MSMEG_0770	hypothetical protein		17475	18192
MSMEG_1430	"transcriptional regulator, TetR family protein"		2053	1695
MSMEG_4901	ribonuclease PH	rph	34021	38261
MSMEG_2270	hypothetical protein		2053	4192
MSMEG_2317	"alcohol dehydrogenase, zinc-containing"		116155	138139
MSMEG_3551	linalool 8-monooxygenase		1036	3653
MSMEG_2318	GTP cyclohydrolase II		42143	50793
MSMEG_3938	hypothetical protein		6917	6243
MSMEG_5777	transcription regulator		5374	2028
MSMEG_1938	conserved hypothetical protein		3240	8821
At1g05205	At1g05205		2533	1184
MSMEG_0095	methyltransferase		8821	11051
MSMEG_5443	dehydrogenase		6858	5620
MSMEG_2051	"NADH-quinone oxidoreductase, M subunit"	nuoM	2053	3769
MSMEG_5098	hypothetical protein		2819	4868
MSMEG_2768	OB-fold nucleic acid binding domain protein		42300	42653
MSMEG_6010	hypothetical protein		7819	4154
MSMEG_3215	"ABC-type molybdenum transport system, ATPase component/photorepair protein PhrA"		7739	10288
At1g04140	At1g04140		3480	2518
MSMEG_5767	conserved hypothetical protein		8789	11387
MSMEG_0933	conserved hypothetical protein		10386	12976
MSMEG_5537	conserved integral membrane protein		2061	8651
Empty	Empty		7444	7006
MSMEG_5840	conserved hypothetical protein		2437	1611
MSMEG_4215	phosphoribosyltransferase		13374	12284
At1g04635	At1g04635		3212	2537
MSMEG_5430	retinol dehydrogenase 13		2780	7492
MSMEG_1925	isochorismate synthase DhbC		3099	4454
MSMEG_1477	major facilitator superfamily protein		27781	27297
MSMEG_1909	putative HTH-type transcriptional regulator YnfL		254	552
Obsolete	Obsolete		9647	5568
MSMEG_5611	spore protein		13135	9775
MSMEG_2328	probable enoyl-CoA hydratase		24127	22928
MSMEG_2146	gp15 protein		929	1324
MSMEG_2103	"5,10-methylenetetrahydromethanopterin reductase"		3600	3135
MSMEG_0671	S-(hydroxymethyl)glutathione dehydrogenase		32730	17279
Obsolete	Obsolete		3489	1656
MSMEG_3752	conserved hypothetical protein		31700	33429
MSMEG_0587	L-rhamnose 1-epimerase	rhaU	24825	19270
Obsolete	Obsolete		10674	10882
MSMEG_1115	menaquinone biosynthesis methyltransferase UbiE		3159	3628
At1g03905	At1g03905		3117	3382
MSMEG_4032	zinc-binding alcohol dehydrogenase		3479	5528
MSMEG_3054	phosphopantothenoylcysteine decarboxylase/phosphopantothenate--cysteine ligase	coaBC	52226	19172
MSMEG_2894	steroid monooxygenase		2053	2793
MSMEG_6498	hypothetical protein		7951	2615
Obsolete	Obsolete		5986	4733
MSMEG_3447	two-component system response regulator		10619	3505
MSMEG_6828	transcriptional regulator		3930	4430
MSMEG_2185	conserved hypothetical protein		6385	181302
MSMEG_1144	virulence factor Mce family protein		506	1883
MSMEG_1908	"benzoate 1,2-dioxygenase alpha subunit"		5253	5798
MSMEG_0852	CBS domain protein		6632	11143
MSMEG_5052	DNA-binding protein		17130	16106
MSMEG_1668	pyridoxamine 5'-phosphate oxidase family protein		6638	4672
MSMEG_3157	conserved hypothetical protein		15840	17762
At1g04000	At1g04000		2053	2593
MSMEG_6801	"kinase, pfkB family protein"		5063	9110
MSMEG_0001	"DNA polymerase III, beta subunit"	dnaN	33775	42493
MSMEG_4357	"ABC transporter, ATP-binding protein"		2212	2449
MSMEG_5007	LprB protein		37587	48140
MSMEG_1755	"anti-sigm factor, ChrR"		5939	6084
MSMEG_1523	ribosomal protein S4	rpsD	89736	92359
MSMEG_0924	"hydrolase, carbon-nitrogen family protein"		7494	10711
At1g03830	At1g03830		2053	1897
MSMEG_1990	conserved hypothetical protein		11029	9571
MSMEG_1320	major facilitator superfamily protein MFS_1		3082	3757
MSMEG_4633	"peptidase S9, prolyl oligopeptidase"		2983	6558
Empty	Empty		3600	2182
Obsolete	Obsolete		105335	94175
MSMEG_6300	"transcriptional regulator, GntR family protein"		11362	7816
At1g02490	At1g02490		2073	3207
Obsolete	Obsolete		2053	2100
MSMEG_6542	B12 binding domain protein		11530	13443
MSMEG_2252	flavin-type hydroxylase		2053	3088
MSMEG_2151	"transposase IstA protein, putative"		2053	1772
Obsolete	Obsolete		11160	4706
MSMEG_5998	conserved hypothetical protein		7638	7196
MSMEG_2562	conserved hypothetical protein		4773	3300
MSMEG_0529	probable serine/threonine-protein kinase PknK		2053	2000
MSMEG_3998	MmsAB operon regulatory protein		4437	6855
MSMEG_5754	gp41 protein		2056	1790
MSMEG_0068	probable conserved transmembrane protein		1082	4286
MSMEG_3660	conserved hypothetical protein TIGR00026		2334	8624
MSMEG_0245	probable conserved transmembrane protein		5238	10200
MSMEG_3035	translation elongation factor P	efp	14385	17455
MSMEG_3567	enoyl-CoA hydratase		8763	6009
At1g04570	At1g04570		4391	2269
MSMEG_5454	"choloylglycine hydrolase, putative"		2959	5846
MSMEG_6172	hypothetical protein		1361	2274
Obsolete	Obsolete		2053	3025
MSMEG_6426	conserved hypothetical protein		57593	49046
MSMEG_1601	conserved hypothetical protein		79466	88908
MSMEG_5336	amidate substrates transporter protein		2053	2403
Obsolete	Obsolete		36478	2742
MSMEG_3058	"lipoprotein, nlpa family protein"		5662	14193
MSMEG_2799	phospho-2-dehydro-3-deoxyheptonate aldolase		9418	7639
MSMEG_2151	"transposase IstA protein, putative"		2712	2013
MSMEG_0727	hypothetical protein		8673	7621
MSMEG_2642	conserved hypothetical protein		6235	7054
MSMEG_5718	"transcriptional regulator, TetR family protein"		6989	6104
MSMEG_2770	probable conserved integral membrane alanine and leucine rich protein		11572	16259
At1g01670	At1g01670		6752	2354
MSMEG_1388	enoyl-CoA hydratase		7322	2355
MSMEG_3040	beta-lactamase		3748	5720
MSMEG_6134	NADP-dependent fatty aldehyde dehydrogenase		2047	6606
MSMEG_4662	deoxyribose-phosphate aldolase superfamily protein		3110	4570
Obsolete	Obsolete		9259	6514
MSMEG_2417	conserved hypothetical protein		25580	24041
MSMEG_2845	ABC transporter permease protein		3881	1745
MSMEG_3238	3-mercaptopyruvate sulfurtransferase		19487	19020
MSMEG_4908	endo-type 6-aminohexanoate oligomer hydrolase		17579	18641
MSMEG_5247	PhoH family protein		59265	63460
MSMEG_3061	primosomal protein N'	priA	1826	3654
Empty	Empty		5787	1979
MSMEG_0324	conserved hypothetical protein		7549	3564
MSMEG_5361	hypothetical protein		3672	2027
At1g05770	At1g05770		4787	6881
MSMEG_3651	membrane associated protein		8667	14389
MSMEG_5308	conserved hypothetical protein		16621	19497
MSMEG_5576	D-mannonate oxidoreductase		2526	8151
MSMEG_2040	hypothetical protein		2053	2824
MSMEG_2730	conserved hypothetical protein; this gene contains a frame shift which is not the result of sequencing error		12803	8290
MSMEG_6760	conserved hypothetical protein		14171	14546
MSMEG_4169	3-oxoacyl-[acyl-carrier-protein] reductase		2068	2108
At1g04890	At1g04890		2053	3618
Obsolete	Obsolete		5529	1709
MSMEG_4307	conserved hypothetical protein		1239	4277
MSMEG_6656	conserved hypothetical protein		7348	13408
MSMEG_3282	hypothetical protein		2053	1405
MSMEG_6447	hypothetical protein		23078	20992
MSMEG_1078	hydrolase		12999	11478
MSMEG_3629	conserved hypothetical protein		2374	11266
MSMEG_5248	acyl-[ACP] desaturase		5997	13055
Obsolete	Obsolete		3667	4954
MSMEG_5446	"para-aminobenzoate synthase, component I"	pabB	1269	2980
MSMEG_0695	isoniazid inductible protein IniA		14552	11239
MSMEG_0547	"ISMsm5, transposase"		19904	20191
MSMEG_4313	glyoxalase/bleomycin resistance protein/dioxygenase		14338	13480
MSMEG_5040	"transcriptional regulator, TetR family protein"		4463	1179
MSMEG_0225	MmpL4 protein		13477	13738
MSMEG_4588	"ABC nitrate/sulfonate/bicarbonate family protein transporter, inner membrane subunit"		5996	9937
MSMEG_3194	biotin synthase	bioB	18894	31729
MSMEG_4495	CBS domain protein		13397	11888
MSMEG_0995	"glycosyl transferase, family protein 2"		7852	12095
MSMEG_4479	conserved hypothetical protein		7844	8842
MSMEG_2504	3-isopropylmalate dehydratase small subunit		10625	3523
MSMEG_5329	conserved hypothetical protein		12033	11503
At1g01930	At1g01930		2735	3145
MSMEG_4060	aspartate aminotransferase; this gene contains a frame shift which is not the result of sequencing error; identified by match to protein family HMM PF00155		3963	5079
MSMEG_2493	"aminotransferase, class I and II family protein"		1816	5241
MSMEG_5400	dehydrogenase		8634	6477
MSMEG_4594	hypothetical protein		2053	4265
MSMEG_1521	ribosomal protein S13p/S18e	rpsM	117398	109059
MSMEG_3613	conserved hypothetical protein		2053	1864
MSMEG_6208	palmitoyl-CoA hydrolase		2053	3318
MSMEG_0113	taurine transport system permease protein TauC		4233	9311
MSMEG_3464	alcohol dehydrogenase		7451	7145
MSMEG_1535	conserved hypothetical protein		1384	1350
MSMEG_0590	rhamnulose-1-phosphate aldolase/alcohol dehydrogenase	rhaD	2053	1164
Empty	Empty		6794	1793
MSMEG_2743	"transcriptional regulator, NrdR family protein"	nrdR	10703	12668
Obsolete	Obsolete		5016	2594
At1g06280	At1g06280		5284	1256
MSMEG_5146	binding protein dependent transport protein		2053	3827
MSMEG_6942	membrane protein OxaA		2053	6685
MSMEG_1796	membrane protein		2053	2418
MSMEG_1956	hypothetical protein		2053	1564
Obsolete	Obsolete		7420	5165
MSMEG_3254	"RDD family protein, putative"		115819	89857
MSMEG_5312	ABC-type multidrug transport system ATPase component		2183	1766
At1g06270	At1g06270		4956	3276
MSMEG_5841	phosphoribosylaminoimidazole-succinocarboxamide synthase	purC	8135	10213
MSMEG_4641	salicylate hydroxylase		2053	3397
MSMEG_4038	vanillin dehydrogenase		2053	1137
MSMEG_0803	hypothetical protein		82893	53862
MSMEG_0151	PntAB protein		8294	5786
Obsolete	Obsolete		4062	4024
MSMEG_5616	glyoxalase/bleomycin resistance protein/dioxygenase		3010	4150
MSMEG_0949	"HAD-superfamily protein subfamily protein IB hydrolase, TIGR01490"		8111	13620
MSMEG_4138	aliphatic nitrilase		5697	5615
MSMEG_4046	L-carnitine dehydratase/bile acid-inducible protein F		32295	6009
MSMEG_4019	AMP-dependent synthetase and ligase		2053	1174
MSMEG_5812	carveol dehydrogenase		2053	2116
MSMEG_0754	conserved hypothetical protein		4660	10687
MSMEG_6741	antar domain protein		3448	2440
MSMEG_0161	"formate dehydrogenase, alpha subunit"		2538	2268
MSMEG_0391	Rmt3 protein		113258	120146
MSMEG_4657	ABC transporter membrane protein		5616	9052
MSMEG_4446	dihydrolipoamide dehydrogenase; this gene contains a premature stop which is not the result of sequencing error; identified by match to protein family HMM PF00070; match to protein family HMM PF02852; match to protein family HMM PF07992; match to protein family HMM TIGR01350	lpdA	2053	2174
MSMEG_0938	conserved hypothetical protein		41793	38723
Obsolete	Obsolete		11696	7902
MSMEG_3063	LemA protein		7389	7349
MSMEG_6006	conserved hypothetical protein		4135	4891
At1g03740	At1g03740		3363	4026
MSMEG_4888	"periplasmic binding proteins and sugar binding domain of the LacI family protein, putative"		5212	4689
MSMEG_2909	starvation-sensing protein RspA		0	0
Obsolete	Obsolete		2154	2256
MSMEG_4807	amidohydrolase family protein		0	0
MSMEG_3333	"putative fatty acid desaturase, authentic frameshift; this gene contains a frame shift which is not the result of sequencing error"		7766	7419
MSMEG_2957	conserved hypothetical protein		6079	7587
MSMEG_6314	haloalkane dehalogenase 1		2170	4563
MSMEG_3287	"hydrolase, alpha/beta fold family protein"		12667	16413
MSMEG_4530	"sulfate ABC transporter, ATP-binding protein"	cysA	12507	13103
MSMEG_0782	aminotransferase class-III		7666	10724
MSMEG_0206	acyltransferase 3		4785	4514
Empty	Empty		5685	1527
MSMEG_1079	hypothetical protein		6473	4188
MSMEG_3739	cytidylate kinase	cmk	14029	15935
At1g03120	At1g03120		4210	4351
MSMEG_4139	major facilitator superfamily MFS_1; this gene contains a frame shift which is not the result of sequencing error		1795	2290
Obsolete	Obsolete		2808	1506
MSMEG_2915	sensor histidine kinase		2053	4100
MSMEG_2220	enoyl-CoA hydratase/isomerase		1888	1616
MSMEG_5890	conserved hypothetical protein		255055	240919
MSMEG_4593	acyl-CoA dehydrogenase		6140	5515
MSMEG_4260	cytochrome c oxidase subunit 3		141404	118399
At1g01190	At1g01190		4815	2025
Obsolete	Obsolete		18045	25553
MSMEG_1679	AmiB		154315	132530
MSMEG_1306	aldehyde dehydrogenase (NAD) family protein		4957	2974
MSMEG_3411	MOSC domain protein		10804	18929
MSMEG_6066	30S ribosomal protein S14		8967	4476
Obsolete	Obsolete		8862	3264
MSMEG_3396	"transcriptional regulator, IclR family protein"		6935	4148
MSMEG_1303	putative transcriptional regulator		5158	6339
Obsolete	Obsolete		3019	4052
Obsolete	Obsolete		5213	4116
MSMEG_0184	transferase		7675	7583
MSMEG_6164	conserved hypothetical protein		4796	7453
MSMEG_5876	H-N-H endonuclease F-TflIV		8079	8065
MSMEG_0760	thioesterase family protein		15166	12610
MSMEG_0228	adenylate and Guanylate cyclase catalytic domain protein		2004	3270
MSMEG_4034	NAD dependent epimerase/dehydratase family protein		6512	9383
MSMEG_0108	acyl-CoA dehydrogenase		6315	5238
Obsolete	Obsolete		4487	5204
MSMEG_2311	conserved hypothetical protein		6082	9853
MSMEG_5904	conserved domain protein		16931	15105
Obsolete	Obsolete		5079	4911
MSMEG_0775	metallo-beta-lactamase superfamily protein		7252	12933
At1g04790	At1g04790		2759	2721
MSMEG_6798	ribose operon repressor	rbsR	2053	3455
MSMEG_1839	alkane 1-monooxygenase		3797	1970
MSMEG_3942	conserved hypothetical protein		765	2584
MSMEG_4747	hypothetical protein		8539	2316
MSMEG_0071	conserved hypothetical protein		23000	17214
MSMEG_6104	GTP cyclohydrolase I	folE	15900	12106
MSMEG_6519	pyridoxamine 5'-phosphate oxidase family protein		6480	5360
MSMEG_3301	conserved hypothetical protein		2053	2099
MSMEG_5734	alpha-methylacyl-CoA racemase		3628	4324
MSMEG_2012	histidinol dehydrogenase	hisD	2053	4470
MSMEG_5963	"glycosyl transferase, family protein 2"		6510	11971
Empty	Empty		10878	3017
Obsolete	Obsolete		8049	6825
MSMEG_5808	binding-protein-dependent transport systems inner membrane component		1829	2717
At1g03600	At1g03600		736	2074
MSMEG_0517	sugar binding-protein dependent transporter system permease		1064	3084
MSMEG_6051	"ABC transporter protein, integral membrane subunit; this gene contains a frame shift which is not the result of sequencing error; identified by match to protein family HMM PF00950"		2053	2686
MSMEG_0109	"NAD(P) transhydrogenase, beta subunit"	pntB	12176	11364
MSMEG_2129	hypothetical protein		2053	3998
Obsolete	Obsolete		7884	4113
MSMEG_6438	hypothetical protein		17823	21261
MSMEG_4317	conserved hypothetical protein		8746	3699
At1g03350	At1g03350		2053	1764
MSMEG_4459	agmatinase	speB	5286	9325
MSMEG_4166	acyl-CoA dehydrogenase		2053	2220
MSMEG_4573	competence protein		2053	2140
MSMEG_3334	hypothetical protein		2053	727
Obsolete	Obsolete		6316	3225
Obsolete	Obsolete		35978	40421
MSMEG_6923	conserved hypothetical protein		6898	7738
MSMEG_4875	putative acyl-CoA dehydrogenase		2053	1897
MSMEG_1062	O-succinylbenzoic acid--CoA ligase		3186	9352
Obsolete	Obsolete		960	758
MSMEG_1876	LpqB protein		3351	7182
MSMEG_5989	hypothetical protein		53756	43456
MSMEG_5533	"4Fe-4S ferredoxin, iron-sulfur binding"		5995	1350
MSMEG_3474	probable conserved integral membrane protein		1309	1268
MSMEG_1959	putative membrane protein		13763	15583
MSMEG_0755	cobalt-zinc-cadmium resistance protein		8643	13227
MSMEG_5676	citrate synthase		16370	12397
MSMEG_2617	"cobyrinic Acid a,c-diamide synthase"	cobB	43354	11769
MSMEG_2295	"transcriptional regulator, TetR family protein"		69290	11728
Obsolete	Obsolete		5770	6564
MSMEG_4678	hypothetical protein		13739	7381
Obsolete	Obsolete		489	273
At1g04650	At1g04650		7686	9419
Obsolete	Obsolete		16998	17645
MSMEG_0929	ErfK/YbiS/YcfS/YnhG family protein		15284	18016
MSMEG_5119	1-pyrroline-5-carboxylate dehydrogenase	pruA	2053	3426
MSMEG_4985	carbonic anhydrase		29383	33576
MSMEG_5765	globin		5177	9866
MSMEG_6329	conserved hypothetical protein		20508	18734
MSMEG_1609	beta-phosphoglucomutase hydrolase; this gene contains a frame shift which is not the result of sequencing error; identified by match to protein family HMM PF00702; match to protein family HMM TIGR01509; match to protein family HMM TIGR02009		4124	5551
MSMEG_0133	ABC-transporter integral membrane protein		4057	8155
MSMEG_6904	myo-inositol-1-phosphate synthase		156475	141772
MSMEG_4087	major facilitator superfamily protein		3207	8077
MSMEG_2174	superfamily protein I DNA or RNA helicase		8888	14295
Empty	Empty		11194	3286
MSMEG_5934	conserved hypothetical protein		7048	5699
MSMEG_4975	flavin-nucleotide-binding protein		21722	22117
At1g03870	At1g03870		3061	1576
MSMEG_4996	"ABC transporter, permease protein OppC"	oppC	9318	13324
Obsolete	Obsolete		7676	12094
MSMEG_3957	conserved 13e12 repeat family protein		37040	4097
MSMEG_2399	uracil-DNA glycosylase	ung	18226	20489
MSMEG_5489	ribosomal protein L32	rpmF	81089	64261
MSMEG_2851	conserved hypothetical protein		4152	1397
MSMEG_6277	cobyric acid synthase		7157	14341
At1g03610	At1g03610		5579	2581
Obsolete	Obsolete		2892	3510
Obsolete	Obsolete		56643	52157
MSMEG_0266	arginine decarboxylase		9220	7576
MSMEG_3627	"urease, gamma subunit"	ureA	71348	68555
MSMEG_2688	antibiotic biosynthesis monooxygenase domain protein		17759	14375
MSMEG_0042	TetR-family protein transcriptional regulator		7191	7898
MSMEG_6777	probable enoyl-CoA hydratase		5933	4843
MSMEG_4860	"hydrolase, alpha/beta fold family protein, putative"		5082	3752
MSMEG_3598	periplasmic sugar-binding proteins		9446	11401
MSMEG_2597	aldehyde dehydrogenase		7980	5701
MSMEG_3003	aspartyl-tRNA synthetase	aspS	4215	10021
MSMEG_6362	quinone oxidoreductase		13038	15350
Obsolete	Obsolete		7236	2528
MSMEG_1635	nitroreductase family protein		26064	20782
MSMEG_4515	putative non-ribosomal peptide synthetase		3216	3549
MSMEG_6298	malyl-CoA lyase		1779	2381
Obsolete	Obsolete		8562	6238
MSMEG_5070	Trypsin		10204	11455
MSMEG_1075	naphthoate synthase	menB	21627	17445
MSMEG_6065	ribosomal protein S18	rpsR	6270	3275
MSMEG_5945	conserved hypothetical protein		7394	6983
MSMEG_2610	cobalt transport protein ATP-binding subunit		15202	18036
At1g01220	At1g01220		2053	2503
MSMEG_5773	fatty acid desaturase		49504	49727
MSMEG_2785	putative conserved integral membrane protein		9438	7708
Obsolete	Obsolete		8498	14649
MSMEG_4895	hypothetical protein		2848	2795
MSMEG_1251	conserved hypothetical protein		5346	2903
MSMEG_3058	"lipoprotein, nlpa family protein"		2053	1680
MSMEG_2219	enoyl-CoA hydratase/isomerase family protein		2053	6503
MSMEG_1249	"ISMsm7, transposase orfB"		1644	7863
MSMEG_2987	conserved hypothetical protein; this gene contains a frame shift which is not the result of sequencing error		27999	2397
MSMEG_1553	"ethanolamine ammonia-lyase, large subunit"	eutB	7927	12834
MSMEG_2299	"ribonucleoside-diphosphate reductase, alpha subunit"		25862	25265
Empty	Empty		12345	4778
MSMEG_6166	hypothetical protein		7272	5583
MSMEG_6235	thiopurine S-methyltransferase (tpmt) superfamily protein		30814	28967
At1g01020	At1g01020		1794	2210
MSMEG_3620	conserved hypothetical protein		54239	52448
MSMEG_6038	pigment production hydroxylase		4034	11614
MSMEG_4334	flavoprotein		2591	3209
MSMEG_2296	secreted protein		764	3879
MSMEG_3438	hypothetical protein		9539	4429
MSMEG_3073	"6,7-dimethyl-8-ribityllumazine synthase"	ribE	15308	22545
MSMEG_6940	methyltransferase GidB	gidB	6005	11494
At1g06190	At1g06190		2053	2402
MSMEG_0097	"oxidoreductase, zinc-binding dehydrogenase family protein"		6818	6626
MSMEG_6303	para-nitrobenzyl esterase		7615	5295
MSMEG_4140	GntR-family protein transcriptional regulator		2053	2411
MSMEG_3518	conserved hypothetical protein		2053	1961
MSMEG_1076	conserved hypothetical protein		461893	363546
Obsolete	Obsolete		7802	6061
MSMEG_2609	"cobalt ABC transporter, permease protein CbiQ"	cbiQ	11537	13347
MSMEG_5478	"hydroxypyruvate isomerase, putative"		2048	2334
MSMEG_2746	conserved hypothetical alanine and leucine rich protein		8469	13917
MSMEG_0818	"transporter, major facilitator family protein"		2053	2174
MSMEG_0062	ftsk/spoiiie family protein		15124	18128
MSMEG_6231	conserved hypothetical protein		12334	4971
Obsolete	Obsolete		2639	1759
MSMEG_3714	conserved hypothetical protein		2053	1846
MSMEG_0370	conserved hypothetical protein		4633	9097
MSMEG_0748	"ATPase associated with various cellular activities, AAA_5"		1185	873
MSMEG_1417	glyoxalase family protein		5717	10174
MSMEG_1824	"transcriptional regulator, LytR family protein"		2053	2304
MSMEG_2326	"ABC-type molybdenum transport system, ATPase component"		114914	124159
MSMEG_0820	conserved hypothetical protein		8664	4071
MSMEG_0366	hypothetical protein		57615	55167
MSMEG_3497	"transcriptional regulator, ArsR family protein"		3390	3476
At1g05520	At1g05520		6043	2180
MSMEG_4008	"oxidoreductase, 2OG-Fe(II) oxygenase family protein"		4168	7195
MSMEG_4886	major facilitator family protein transporter		5553	4165
MSMEG_6285	DNA polymerase III gamma/tau subunit		12880	20455
MSMEG_5133	hypothetical protein		5514	5500
Obsolete	Obsolete		14847	11073
MSMEG_0353	conserved hypothetical protein		5027	7476
MSMEG_3908	conserved hypothetical protein		7558	10407
MSMEG_3959	transcriptional regulator		2053	1392
MSMEG_3348	"bacterial extracellular solute-binding protein, family protein 7"		5327	3071
MSMEG_5848	amino acid permease-associated region		2936	3947
MSMEG_1878	S30AE family protein		113016	127856
Empty	Empty		8117	6027
MSMEG_1110	probable conserved transmembrane protein		8976	5542
MSMEG_5452	conserved hypothetical protein		14066	17664
At1g04670	At1g04670		4748	2130
MSMEG_5575	repressor		7508	4928
MSMEG_5331	UDP-glucoronosyl and UDP-glucosyl transferase family; this gene contains a frame shift which is not the result of sequencing error; identified by match to protein family HMM PF00201; match to protein family HMM PF04101		2053	8863
MSMEG_5492	acetyl-CoA carboxylase carboxyltransferase		2053	3535
MSMEG_4632	saccharopine dehydrogenase		30149	23195
MSMEG_4822	conserved domain protein		7354	5983
Obsolete	Obsolete		49455	48895
Obsolete	Obsolete		45088	29198
At1g01370	At1g01370		4338	1625
MSMEG_1354	conserved hypothetical protein; this gene contains a frame shift which is not the result of sequencing error		6527	8945
MSMEG_2573	conserved hypothetical protein		8153	7488
MSMEG_6788	dihydroxyacetone kinase		8784	6817
MSMEG_3794	hypothetical protein		442910	449840
Obsolete	Obsolete		52935	44258
MSMEG_0227	"transcriptional regulator, TetR family protein"		8329	11633
MSMEG_4440	glucose-1-dehydrogenase		3529	3906
Obsolete	Obsolete		30385	23744
MSMEG_5981	"glycosyl transferase, putative"		5316	4891
MSMEG_4590	nitrilotriacetate monooxygenase component A	ssuD	2786	2824
MSMEG_0799	hypothetical protein		8297	12345
MSMEG_6528	conserved hypothetical protein		753	521
MSMEG_3224	conserved hypothetical protein		9826	5731
MSMEG_4379	isochorismatase hydrolase		10686	7746
MSMEG_0321	transcriptional regulator		3984	11558
MSMEG_6722	conserved hypothetical protein		5619	9182
MSMEG_6177	galactonate dehydratase		3202	2125
MSMEG_6856	MmgE/PrpD family protein		2750	1547
MSMEG_3252	membrane protein		6003	5051
MSMEG_4993	hypothetical protein		41771	25201
MSMEG_5203	"DoxX subfamily protein, putative"		7890	11372
MSMEG_5266	RDD family protein		10333	12944
At1g04680	At1g04680		7613	5126
MSMEG_5972	hypothetical protein		2436	1517
Obsolete	Obsolete		1990	2569
MSMEG_3973	N-methylhydantoinase		6246	8854
MSMEG_5073	"O-methyltransferase, family protein 3"		13102	13855
MSMEG_6920	hypothetical protein		26830	28239
MSMEG_4779	probable regulatory protein		5067	6886
Obsolete	Obsolete		4507	2483
MSMEG_3684	nuclear transport factor 2 (NTF2) domain family protein		8244	10158
MSMEG_1704	ABC transporter		6682	8444
MSMEG_5350	"PPE family protein, putative"		2053	2904
MSMEG_1815	hypothetical protein		2053	2809
Empty	Empty		6531	3668
MSMEG_3130	hypothetical protein		6103	3918
MSMEG_2438	tRNA (guanine-N1)-methyltransferase	trmD	11525	15106
At1g03660	At1g03660		0	0
MSMEG_2156	conserved hypothetical protein		2053	2554
MSMEG_0103	major facilitator family protein transporter		4169	1745
MSMEG_3244	hypothetical protein		13423	13769
MSMEG_4576	SpfH domain protein		7957	5882
MSMEG_1933	hypothetical protein		21592	23489
MSMEG_2800	NADPH-dependent fmn reductase		21006	20124
MSMEG_4858	"transcriptional regulator, TetR family protein"		3319	1861
At1g06210	At1g06210		8135	2454
MSMEG_0512	BadF/BadG/BcrA/BcrD ATPase family protein		1637	2384
Obsolete	Obsolete		16820	20539
MSMEG_4228	cell division protein FtsW	ftsW	3176	7451
MSMEG_3719	sodium/calcium exchanger protein		1625	2168
MSMEG_2457	hypothetical protein		10023	4264
Obsolete	Obsolete		18640	14833
MSMEG_5495	enoyl-CoA hydratase		2141	1490
Obsolete	Obsolete		0	0
MSMEG_0331	"transcriptional regulator, LuxR family protein"		2505	2321
MSMEG_2303	integral membrane transporter		10537	15294
MSMEG_0706	4-carboxy-4-hydroxy-2-oxoadipate aldolase		2053	1867
MSMEG_6460	hypothetical protein		4280	2008
MSMEG_3695	conserved hypothetical protein		2933	2173
Obsolete	Obsolete		7434	5293
MSMEG_1642	"ABC transporter, ATP-binding protein"		8029	11575
MSMEG_4493	GTP-binding protein Era	era	7949	9658
MSMEG_2935	phosphatidylinositol alpha-mannosyltransferase		2707	3933
MSMEG_6491	aldehyde dehydrogenase		2053	1849
MSMEG_3135	hypothetical protein		2053	2717
Obsolete	Obsolete		8875	6696
MSMEG_1395	"lipoprotein, putative"		36036	31528
MSMEG_6215	conserved hypothetical protein		6173	5641
At1g03457	At1g03457		2229	3680
MSMEG_2247	dihydrokaempferol 4-reductase		4675	1519
MSMEG_0788	putative conserved membrane protein		5207	7891
Obsolete	Obsolete		4978	6797
Empty	Empty		5002	1927
MSMEG_3394	cupin domain protein		9382	7665
MSMEG_4029	conserved hypothetical protein		7925	5265
MSMEG_4850	short-chain dehydrogenase/reductase SDR		7377	3203
MSMEG_6187	endonuclease III	nth	16430	16898
MSMEG_2086	peptide chain release factor 2	prfB	12746	13255
MSMEG_0906	DNA-binding protein		5743	9175
MSMEG_1988	conserved hypothetical protein		23568	30332
MSMEG_4693	conserved hypothetical protein		75928	84041
MSMEG_2149	hypothetical protein		8753	7594
Obsolete	Obsolete		4014	4443
At1g03800	At1g03800		3968	1782
MSMEG_4937	"ATP synthase F1, gamma subunit"	atpG	17778	18565
MSMEG_6443	DNA polymerase IV	dinP	4163	3507
MSMEG_6430	hypothetical protein		5353	3899
MSMEG_4767	major facilitator superfamily protein permease		9412	16975
Obsolete	Obsolete		9156	4419
MSMEG_3171	conserved hypothetical protein		24322	18897
MSMEG_1217	ABC-type transport system ATP-binding protein I		7120	5131
At1g01500	At1g01500		7975	3798
Obsolete	Obsolete		1513	6219
MSMEG_0392	hypothetical glycosyl transferase		9870	13749
MSMEG_5008	"ABC transporter, ATP-binding protein"		818	2963
MSMEG_5867	nuclear transport factor 2 (NTF2) domain superfamily protein		12837	14259
Obsolete	Obsolete		2824	1450
MSMEG_6293	transcriptional regulatory protein		3034	9967
MSMEG_5316	"glutamine ABC transporter, ATP-binding protein"		8435	5512
MSMEG_2444	dienelactone hydrolase family protein		5061	7214
MSMEG_1214	oxidoreductase		7054	5552
MSMEG_1746	6-hydroxy-D-nicotine oxidase		2628	1378
MSMEG_0967	conserved hypothetical protein		10393	6852
MSMEG_4613	hypothetical protein		10299	4229
MSMEG_1256	hypothetical protein		7425	5698
MSMEG_1168	putative transcriptional regulator		6957	2487
MSMEG_3808	"excinuclease ABC, A subunit"	uvrA	24535	24316
Obsolete	Obsolete		2053	1456
MSMEG_0046	conserved hypothetical protein		2945	5217
MSMEG_5251	hypothetical protein		3315	3788
MSMEG_3362	enoyl-CoA hydratase		2053	1379
Obsolete	Obsolete		10111	5854
MSMEG_0773	acetyltransferase		4876	1661
MSMEG_0895	"bacterial regulatory protein, GntR family protein"		12487	15643
At1g02970	At1g02970		2180	1497
MSMEG_0267	esterase		22986	14439
MSMEG_1152	citrate-proton symporter		4224	6228
Obsolete	Obsolete		2306	3050
Empty	Empty		5961	4152
MSMEG_5363	hypothetical protein		12588	14222
MSMEG_0574	putative ECF sigma factor RpoE1		2053	5465
MSMEG_0132	conserved hypothetical protein		5151	10432
MSMEG_1350	cyclopropane-fatty-acyl-phospholipid synthase 1		28547	31382
MSMEG_3374	conserved hypothetical protein		4541	6176
MSMEG_5870	sensor histidine kinase PhoR		6168	9391
MSMEG_1936	conserved hypothetical protein		29830	33923
Obsolete	Obsolete		13496	4864
MSMEG_5786	thiredoxin		7160	8159
MSMEG_2726	glutamate permease		53093	53267
At1g01380	At1g01380		5405	1880
MSMEG_1205	cyclopropane-fatty-acyl-phospholipid synthase 1		13479	17970
MSMEG_5470	molybdopterin biosynthesis protein MoeA 1		7456	8230
Obsolete	Obsolete		2053	2165
MSMEG_4701	single-strand binding protein		2053	3900
MSMEG_4606	hypothetical protein		9277	3154
MSMEG_4612	conserved hypothetical protein; this gene contains a frame shift which is not the result of sequencing error; identified by match to protein family HMM PF04978		6395	7412
MSMEG_0735	putative transcriptional regulator		3271	4760
At1g01800	At1g01800		2572	2210
MSMEG_6878	inner-membrane translocator		5345	4883
MSMEG_6848	putative oxidoreductase		2053	2614
MSMEG_6553	ABC transporter ATP-binding protein		1873	2042
MSMEG_5793	hypothetical protein		61126	80425
MSMEG_1864	transposase		5219	5039
MSMEG_6167	bacterial type II secretion system protein F domain		2053	1979
MSMEG_2350	conserved hypothetical protein		4382	9386
MSMEG_3763	"ABC transporter efflux protein, DrrB family protein"		292	890
MSMEG_6938	ParB-like partition proteins		15162	13298
MSMEG_6307	glutamine-binding periplasmic protein/glutamine transport system permease protein		8139	8468
MSMEG_0913	methoxy mycolic acid synthase 1		142939	160632
Obsolete	Obsolete		7857	4399
MSMEG_1863	putative transposase		8619	10655
MSMEG_1914	"RNA polymerase sigma-70 factor, family protein"		16070	18350
MSMEG_6917	leucyl-tRNA synthetase	leuS	9009	12759
MSMEG_1826	"dTDP-RhA:a-D-GlcNAc-diphosphoryl polyprenol, a-3-L-rhamnosyl transferase"		6725	10795
MSMEG_6230	probable acyltransferase		6383	3142
MSMEG_5892	"alpha,alpha-trehalose-phosphate synthase (UDP-forming)"		72575	74202
MSMEG_3299	putative oxidoreductase; this gene contains a frame shift which is not the result of sequencing error		2053	1763
MSMEG_6762	transcriptional regulator		12599	7712
MSMEG_6101	2-amino-4-hydroxy-6- hydroxymethyldihydropteridine pyrophosphokinase	folK	16251	9855
MSMEG_0794	conserved hypothetical protein		9513	16565
At1g04850	At1g04850		8942	7363
MSMEG_0791	glycine oxidase ThiO	thiO	11928	14389
MSMEG_5816	conserved hypothetical protein		7542	12405
MSMEG_5640	"amylo-alpha-1,6-glucosidase"		6789	4382
Empty	Empty		12149	4242
Obsolete	Obsolete		5766	5863
MSMEG_4304	regulatory protein		3921	4075
MSMEG_0464	phosphomethylpyrimidine kinase		19580	17268
MSMEG_6720	epoxide hydrolase		2053	1985
MSMEG_6712	maleylacetate reductase		2674	1289
MSMEG_4913	LpqM protein		4690	9417
MSMEG_2154	conserved hypothetical protein		2053	2271
MSMEG_1790	conserved hypothetical protein		33626	17658
MSMEG_1446	NTP pyrophosphohydrolase		10040	3195
Obsolete	Obsolete		11833	11486
At1g03420	At1g03420		4888	2539
MSMEG_2818	"ISMsm1, transposase orfB"		3025	7819
MSMEG_2234	"acyl-CoA dehydrogenase, middle domain protein"		5356	3626
Obsolete	Obsolete		2053	3483
MSMEG_4943	conserved hypothetical protein		12599	17204
MSMEG_1915	"anti-sigma factor, family protein"		11870	15730
MSMEG_0186	MmpS2 protein		7920	2181
MSMEG_5746	gas vesicle protein		443	663
At1g01560	At1g01560		3157	1241
MSMEG_5436	4-diphosphocytidyl-2C-methyl-D-erythritol kinase	ispE	3514	8225
MSMEG_0030	serine/threonine protein kinase PknA	pknA	17616	19162
Obsolete	Obsolete		2053	5055
MSMEG_6100	conserved hypothetical protein		4502	8252
MSMEG_3892	hypothetical protein		6348	4794
MSMEG_3436	conserved hypothetical protein		11747	8810
MSMEG_5953	hypothetical protein		6040	6109
MSMEG_3649	conserved hypothetical protein		14033	8261
MSMEG_6671	sulfate/thiosulfate import ATP-binding protein CysA		4846	4964
MSMEG_6146	"ISMsm3, transposase"		5502	3320
MSMEG_2302	conserved hypothetical protein		280	453
MSMEG_0360	conserved hypothetical protein		38380	31489
MSMEG_4781	conserved hypothetical protein		6879	6296
MSMEG_1436	ribosomal protein L3	rplC	41832	33878
MSMEG_1327	"exodeoxyribonuclease V, beta subunit"	recB	3906	7387
MSMEG_4763	ABC transporter permease protein		6862	7566
MSMEG_5068	Mrp protein		19947	21517
Obsolete	Obsolete		17901	20354
MSMEG_3553	dihydropyrimidinase	hydA	1054	3119
MSMEG_1462	ferredoxin		6324	6256
MSMEG_6428	conserved hypothetical protein		23268	21378
MSMEG_3251	branched-chain amino acid ABC transporter ATP-binding protein		16249	15492
At1g05700	At1g05700		4072	5006
MSMEG_2547	transcriptional regulator		2053	2502
MSMEG_0348	mce-family protein mce3c		3654	13872
MSMEG_3103	transketolase	tkt	37819	42575
Empty	Empty		5929	6476
Obsolete	Obsolete		5263	942
MSMEG_0593	conserved hypothetical protein		6282	6872
MSMEG_1289	conserved hypothetical protein		1491	2510
MSMEG_1074	polysaccharide deacetylase		9669	11086
MSMEG_3259	acyl-CoA dehydrogenase		12496	13048
MSMEG_3587	D-serine/D-alanine/glycine transporter		2549	2256
MSMEG_2082	hypothetical protein		14072	11068
MSMEG_5081	conserved hypothetical protein		60605	62122
MSMEG_1201	hypothetical protein		6439	8062
MSMEG_0596	"bacterial regulatory protein, GntR family protein"		5294	5164
At1g04260	At1g04260		4939	3766
MSMEG_2036	"hydrolase, alpha/beta fold family protein"		3760	4281
MSMEG_2028	chloramphenicol resistance protein		3034	1553
MSMEG_5435	acyl-CoA synthase		72260	77687
MSMEG_4839	carboxymuconolactone decarboxylase		0	0
MSMEG_2763	conserved hypothetical protein		44763	48654
MSMEG_1165	conserved hypothetical protein		33910	27506
MSMEG_1119	"glutamine amidotransferase, class I"		10347	12787
At1g04540	At1g04540		3465	1228
MSMEG_6882	LysR-family protein transcriptional regulator		1994	2896
MSMEG_1148	mce related protein		6447	1464
MSMEG_4437	"cytochrome c oxidase, subunit I"	ctaD	291	658
MSMEG_5921	conserved hypothetical protein		2053	3571
MSMEG_4237	probable conserved transmembrane protein		109481	119205
MSMEG_5469	"acetyltransferase, GNAT family protein"		6308	4185
MSMEG_1554	"ethanolamine ammonia-lyase, light chain"	eutC	12515	12615
MSMEG_6703	"N5,N10- methylenetetrahydromethanopterin reductase-related protein"		7570	6116
MSMEG_6256	aspartate-semialdehyde dehydrogenase	asd	29357	36495
MSMEG_3621	NADH dehydrogenase	ndh	66928	71554
MSMEG_2289	cytochrome p450		10891	6407
MSMEG_1339	ribosomal protein L33	rpmG	124677	150538
MSMEG_1340	conserved hypothetical protein		111761	131374
MSMEG_5645	conserved hypothetical protein		1950	2260
MSMEG_6892	replicative DNA helicase		12230	14155
MSMEG_2635	ABC transporter permease protein		2120	1785
MSMEG_2042	phosphotransferase enzyme family protein		6151	4971
MSMEG_6094	lysyl-tRNA synthetase	lysS	11607	9559
MSMEG_3466	hypothetical protein		2053	1496
MSMEG_2806	two-component system response regulator		6363	3786
MSMEG_4708	putative methyltransferase		9747	5267
MSMEG_2696	putative conserved membrane alanine rich protein		20261	22186
At1g02010	At1g02010		2891	1441
MSMEG_0639	oligopeptide transport ATP-binding protein AppF		215418	210094
MSMEG_4837	amidohydrolase 2		2053	2795
MSMEG_4206	Molybdopterin oxidoreductase; this gene contains a frame shift which is not the result of sequencing error; identified by match to protein family HMM PF00384		1840	13651
Empty	Empty		6392	3781
Obsolete	Obsolete		6123	4251
MSMEG_1680	conserved hypothetical protein		331066	332696
MSMEG_3751	hemolysin A		8260	14910
MSMEG_1210	conserved hypothetical protein		4797	8760
MSMEG_4258	anthranilate phosphoribosyltransferase	trpD	16802	19012
MSMEG_1964	mitomycin radical oxidase		4216	2372
MSMEG_2324	hypothetical protein		7701	12607
MSMEG_3938	hypothetical protein		7886	8042
MSMEG_5777	transcription regulator		6069	6889
MSMEG_1938	conserved hypothetical protein		7243	8255
At1g05205	At1g05205		0	0
MSMEG_0095	methyltransferase		15219	9706
MSMEG_5443	dehydrogenase		5998	5486
MSMEG_2051	"NADH-quinone oxidoreductase, M subunit"	nuoM	1856	1774
MSMEG_5098	hypothetical protein		2053	3945
MSMEG_3911	oxidoreductase		8080	10358
Obsolete	Obsolete		11587	7579
MSMEG_0388	Macrocin-O-methyltransferase	tylF	21358	20830
At1g01700	At1g01700		1942	1062
MSMEG_3119	"ABC transporter, ATP-binding subunit"		14110	13781
MSMEG_3404	HNH endonuclease domain protein		11170	10636
MSMEG_0692	conserved hypothetical protein		5099	13125
MSMEG_6279	recombination protein RecR	recR	50731	41710
MSMEG_4429	hypothetical protein		6025	5797
MSMEG_0535	GntR-family protein transcriptional regulator		8539	5078
MSMEG_0600	dehydrogenase		16887	11282
MSMEG_5643	conserved hypothetical protein		858	2560
MSMEG_5286	"dihydrodipicolinate reductase, N-terminus domain protein"	dapB	4083	6757
MSMEG_4876	acyl-CoA synthase		21249	3756
MSMEG_2332	amino acid carrier protein		280107	272112
Obsolete	Obsolete		9298	3923
MSMEG_5611	spore protein		11289	9576
MSMEG_2328	probable enoyl-CoA hydratase		18748	21901
MSMEG_2146	gp15 protein		3755	1448
MSMEG_2103	"5,10-methylenetetrahydromethanopterin reductase"		4527	5266
MSMEG_0671	S-(hydroxymethyl)glutathione dehydrogenase		28701	18261
Obsolete	Obsolete		2053	2977
MSMEG_3752	conserved hypothetical protein		34966	31570
MSMEG_4616	acyl-CoA dehydrogenase family protein; this gene contains a frame shift which is not the result of sequencing error		3777	2838
MSMEG_0172	"probable conserved transmembrane protein, putative"		22917	22818
MSMEG_4709	enoyl-CoA hydratase		10506	15129
At1g06390	At1g06390		9478	5066
MSMEG_1207	"glycosyltransferase, group I"		1390	3666
Obsolete	Obsolete		2053	1970
MSMEG_2467	"transketolase, central region"		2053	3210
Empty	Empty		6786	3740
MSMEG_3456	hydroxylaminobenzene mutase		5287	6115
MSMEG_3517	HAD-superfamily protein subfamily protein IB hydrolase		4508	10765
MSMEG_4859	"oxidoreductase, short chain dehydrogenase/reductase family protein"		4862	4803
MSMEG_2970	polysaccharide deacetylase		2053	1263
MSMEG_0248	conserved hypothetical protein		6652	7034
MSMEG_5559	metabolite/sugar transport protein		2592	9545
MSMEG_2256	conserved hypothetical protein		2053	2023
MSMEG_5052	DNA-binding protein		16513	16314
MSMEG_1668	pyridoxamine 5'-phosphate oxidase family protein		7595	5555
MSMEG_3157	conserved hypothetical protein		21970	18019
At1g04000	At1g04000		2990	5126
MSMEG_6801	"kinase, pfkB family protein"		2053	12774
MSMEG_0001	"DNA polymerase III, beta subunit"	dnaN	37716	38669
MSMEG_4357	"ABC transporter, ATP-binding protein"		3102	5771
MSMEG_5007	LprB protein		45342	44709
MSMEG_5868	hypothetical protein		41170	50059
MSMEG_4558	conserved hypothetical protein		15210	16388
MSMEG_2546	"transcriptional Regulator, GntR family protein"		3280	8664
At1g01680	At1g01680		0	0
MSMEG_2105	ATP dependent DNA ligase		4641	4174
MSMEG_2380	sugar transporter family protein		19849	29587
MSMEG_6492	"GAF domain protein, putative"		2981	4964
MSMEG_6186	conserved hypothetical protein		2053	6462
MSMEG_0770	hypothetical protein		17184	19052
MSMEG_1430	"transcriptional regulator, TetR family protein"		2053	2366
MSMEG_4901	ribonuclease PH	rph	25787	32032
MSMEG_2270	hypothetical protein		2053	3396
MSMEG_2317	"alcohol dehydrogenase, zinc-containing"		108792	124954
MSMEG_3551	linalool 8-monooxygenase		482	2072
MSMEG_2318	GTP cyclohydrolase II		42997	51853
Obsolete	Obsolete		5596	3371
MSMEG_5998	conserved hypothetical protein		7462	4758
MSMEG_2562	conserved hypothetical protein		2485	1782
MSMEG_0529	probable serine/threonine-protein kinase PknK		6480	3684
MSMEG_3998	MmsAB operon regulatory protein		2053	3036
MSMEG_5754	gp41 protein		2053	1162
MSMEG_0068	probable conserved transmembrane protein		5101	8574
MSMEG_3660	conserved hypothetical protein TIGR00026		3201	6590
MSMEG_2768	OB-fold nucleic acid binding domain protein		27535	30823
MSMEG_6010	hypothetical protein		1522	1463
MSMEG_3215	"ABC-type molybdenum transport system, ATPase component/photorepair protein PhrA"		10761	9164
At1g04140	At1g04140		2053	3040
MSMEG_5767	conserved hypothetical protein		6171	7152
MSMEG_0933	conserved hypothetical protein		6614	15754
MSMEG_5537	conserved integral membrane protein		5402	11486
Empty	Empty		3442	1671
MSMEG_5840	conserved hypothetical protein		4259	3657
MSMEG_4215	phosphoribosyltransferase		13202	14014
At1g04635	At1g04635		2244	2335
MSMEG_5430	retinol dehydrogenase 13		2053	3073
MSMEG_1925	isochorismate synthase DhbC		5728	5401
MSMEG_1477	major facilitator superfamily protein		31598	23371
MSMEG_1909	putative HTH-type transcriptional regulator YnfL		2053	5622
MSMEG_2642	conserved hypothetical protein		15781	7967
MSMEG_5718	"transcriptional regulator, TetR family protein"		10770	6594
MSMEG_2770	probable conserved integral membrane alanine and leucine rich protein		17505	20244
At1g01670	At1g01670		2910	5463
MSMEG_1388	enoyl-CoA hydratase		8857	9545
MSMEG_3040	beta-lactamase		6029	8011
MSMEG_6134	NADP-dependent fatty aldehyde dehydrogenase		2629	3553
MSMEG_4662	deoxyribose-phosphate aldolase superfamily protein		3283	4870
MSMEG_0587	L-rhamnose 1-epimerase	rhaU	17243	19610
Obsolete	Obsolete		8036	9443
MSMEG_1115	menaquinone biosynthesis methyltransferase UbiE		1069	1549
At1g03905	At1g03905		6760	3846
MSMEG_4032	zinc-binding alcohol dehydrogenase		5874	4197
MSMEG_3054	phosphopantothenoylcysteine decarboxylase/phosphopantothenate--cysteine ligase	coaBC	24280	20398
MSMEG_2894	steroid monooxygenase		3595	4844
MSMEG_6498	hypothetical protein		5499	1639
Obsolete	Obsolete		9651	4495
MSMEG_3447	two-component system response regulator		2053	2928
MSMEG_6828	transcriptional regulator		2053	2807
MSMEG_2185	conserved hypothetical protein		8870	220668
MSMEG_1144	virulence factor Mce family protein		3492	4109
MSMEG_1908	"benzoate 1,2-dioxygenase alpha subunit"		2053	3043
MSMEG_0852	CBS domain protein		9734	10781
MSMEG_2730	conserved hypothetical protein; this gene contains a frame shift which is not the result of sequencing error		12977	10319
MSMEG_6760	conserved hypothetical protein		13271	12644
MSMEG_4169	3-oxoacyl-[acyl-carrier-protein] reductase		6748	3646
At1g04890	At1g04890		2053	3128
Obsolete	Obsolete		4874	4477
MSMEG_4307	conserved hypothetical protein		2549	4571
MSMEG_6656	conserved hypothetical protein		11206	14679
MSMEG_3282	hypothetical protein		6059	3961
MSMEG_1755	"anti-sigm factor, ChrR"		8252	4959
MSMEG_1523	ribosomal protein S4	rpsD	85125	91157
MSMEG_0924	"hydrolase, carbon-nitrogen family protein"		5332	11759
At1g03830	At1g03830		4751	3662
MSMEG_1990	conserved hypothetical protein		7633	12702
MSMEG_1320	major facilitator superfamily protein MFS_1		556	667
MSMEG_4633	"peptidase S9, prolyl oligopeptidase"		3449	8223
Empty	Empty		8618	4259
Obsolete	Obsolete		105437	99704
MSMEG_6300	"transcriptional regulator, GntR family protein"		11878	7400
At1g02490	At1g02490		4967	4339
Obsolete	Obsolete		2053	2735
MSMEG_6542	B12 binding domain protein		11803	13889
MSMEG_2252	flavin-type hydroxylase		3131	4456
MSMEG_2151	"transposase IstA protein, putative"		1800	2686
MSMEG_4479	conserved hypothetical protein		13710	9945
MSMEG_2504	3-isopropylmalate dehydratase small subunit		5811	2395
MSMEG_5329	conserved hypothetical protein		14823	12520
At1g01930	At1g01930		2053	1909
MSMEG_4060	aspartate aminotransferase; this gene contains a frame shift which is not the result of sequencing error; identified by match to protein family HMM PF00155		3636	1863
MSMEG_2493	"aminotransferase, class I and II family protein"		2053	3609
MSMEG_5400	dehydrogenase		10373	8296
MSMEG_4594	hypothetical protein		2053	4094
MSMEG_0245	probable conserved transmembrane protein		12555	7480
MSMEG_3035	translation elongation factor P	efp	18991	18897
MSMEG_3567	enoyl-CoA hydratase		5055	7683
At1g04570	At1g04570		5857	1346
MSMEG_5454	"choloylglycine hydrolase, putative"		1579	2405
MSMEG_6172	hypothetical protein		1850	2011
Obsolete	Obsolete		2053	2567
MSMEG_6426	conserved hypothetical protein		50222	46009
MSMEG_1601	conserved hypothetical protein		80989	92488
MSMEG_5336	amidate substrates transporter protein		514	1142
Obsolete	Obsolete		0	0
MSMEG_3058	"lipoprotein, nlpa family protein"		11800	11156
MSMEG_2799	phospho-2-dehydro-3-deoxyheptonate aldolase		3513	9840
MSMEG_2151	"transposase IstA protein, putative"		2053	2223
MSMEG_0727	hypothetical protein		2506	5606
Obsolete	Obsolete		7396	3682
MSMEG_3254	"RDD family protein, putative"		121951	97962
MSMEG_5312	ABC-type multidrug transport system ATPase component		3248	1332
At1g06270	At1g06270		2053	2091
MSMEG_5841	phosphoribosylaminoimidazole-succinocarboxamide synthase	purC	18089	12603
MSMEG_4641	salicylate hydroxylase		2053	1472
MSMEG_4038	vanillin dehydrogenase		2053	1894
MSMEG_0803	hypothetical protein		537187	78994
Obsolete	Obsolete		8647	3864
MSMEG_2417	conserved hypothetical protein		22154	20910
MSMEG_2845	ABC transporter permease protein		6677	2789
MSMEG_3238	3-mercaptopyruvate sulfurtransferase		13349	17151
MSMEG_4908	endo-type 6-aminohexanoate oligomer hydrolase		20573	19144
MSMEG_5247	PhoH family protein		56709	55993
MSMEG_3061	primosomal protein N'	priA	2508	4397
Empty	Empty		2958	1335
MSMEG_0324	conserved hypothetical protein		6901	4324
MSMEG_5361	hypothetical protein		3519	5442
At1g05770	At1g05770		4192	4238
MSMEG_3651	membrane associated protein		9443	15057
MSMEG_5308	conserved hypothetical protein		15481	19839
MSMEG_5576	D-mannonate oxidoreductase		5454	8698
MSMEG_2040	hypothetical protein		1813	1673
Obsolete	Obsolete		15228	9212
MSMEG_3063	LemA protein		11048	7755
MSMEG_6006	conserved hypothetical protein		6425	4447
At1g03740	At1g03740		5877	3027
MSMEG_4888	"periplasmic binding proteins and sugar binding domain of the LacI family protein, putative"		4088	3626
MSMEG_2909	starvation-sensing protein RspA		3169	2244
Obsolete	Obsolete		2053	3171
MSMEG_4807	amidohydrolase family protein		2327	2765
MSMEG_6447	hypothetical protein		23201	19626
MSMEG_1078	hydrolase		11234	10892
MSMEG_3629	conserved hypothetical protein		9105	6690
MSMEG_5248	acyl-[ACP] desaturase		10662	12966
Obsolete	Obsolete		0	0
MSMEG_5446	"para-aminobenzoate synthase, component I"	pabB	4352	8295
MSMEG_0695	isoniazid inductible protein IniA		3154	14582
MSMEG_0547	"ISMsm5, transposase"		21208	23969
MSMEG_4313	glyoxalase/bleomycin resistance protein/dioxygenase		12833	12982
MSMEG_5040	"transcriptional regulator, TetR family protein"		2997	2527
MSMEG_0225	MmpL4 protein		11027	12270
MSMEG_4588	"ABC nitrate/sulfonate/bicarbonate family protein transporter, inner membrane subunit"		4365	12928
MSMEG_3194	biotin synthase	bioB	19270	28908
MSMEG_4495	CBS domain protein		9619	11640
MSMEG_0995	"glycosyl transferase, family protein 2"		7785	12430
MSMEG_5890	conserved hypothetical protein		243453	229703
MSMEG_4593	acyl-CoA dehydrogenase		8339	4478
MSMEG_4260	cytochrome c oxidase subunit 3		130692	111938
At1g01190	At1g01190		4315	1900
Obsolete	Obsolete		20693	21803
MSMEG_1679	AmiB		145148	119906
MSMEG_1306	aldehyde dehydrogenase (NAD) family protein		2053	1764
MSMEG_3411	MOSC domain protein		11309	17916
MSMEG_1521	ribosomal protein S13p/S18e	rpsM	115209	102745
MSMEG_3613	conserved hypothetical protein		5839	2634
MSMEG_6208	palmitoyl-CoA hydrolase		5176	10135
MSMEG_0113	taurine transport system permease protein TauC		2898	2085
MSMEG_3464	alcohol dehydrogenase		3836	2778
MSMEG_1535	conserved hypothetical protein		1391	4207
MSMEG_0590	rhamnulose-1-phosphate aldolase/alcohol dehydrogenase	rhaD	4088	3103
Empty	Empty		8652	6512
MSMEG_2743	"transcriptional regulator, NrdR family protein"	nrdR	12001	13535
Obsolete	Obsolete		2053	1941
At1g06280	At1g06280		8171	5293
MSMEG_5146	binding protein dependent transport protein		2580	6209
MSMEG_6942	membrane protein OxaA		2788	6055
MSMEG_1796	membrane protein		2053	2633
MSMEG_1956	hypothetical protein		5022	4899
MSMEG_5904	conserved domain protein		21595	15644
Obsolete	Obsolete		5270	6431
MSMEG_0775	metallo-beta-lactamase superfamily protein		10132	14300
At1g04790	At1g04790		0	0
MSMEG_6798	ribose operon repressor	rbsR	3220	8012
MSMEG_1839	alkane 1-monooxygenase		4689	5233
MSMEG_3942	conserved hypothetical protein		0	0
MSMEG_4747	hypothetical protein		8717	2781
MSMEG_0151	PntAB protein		5532	6991
Obsolete	Obsolete		7746	3797
MSMEG_5616	glyoxalase/bleomycin resistance protein/dioxygenase		5730	5476
MSMEG_0949	"HAD-superfamily protein subfamily protein IB hydrolase, TIGR01490"		9808	12490
MSMEG_4138	aliphatic nitrilase		2053	1378
MSMEG_4046	L-carnitine dehydratase/bile acid-inducible protein F		2053	1814
MSMEG_4019	AMP-dependent synthetase and ligase		507	933
MSMEG_5812	carveol dehydrogenase		2053	2374
MSMEG_0754	conserved hypothetical protein		11839	11114
MSMEG_6741	antar domain protein		7243	4682
MSMEG_0161	"formate dehydrogenase, alpha subunit"		886	2082
MSMEG_0391	Rmt3 protein		100213	110591
MSMEG_4657	ABC transporter membrane protein		6483	6409
MSMEG_4446	dihydrolipoamide dehydrogenase; this gene contains a premature stop which is not the result of sequencing error; identified by match to protein family HMM PF00070; match to protein family HMM PF02852; match to protein family HMM PF07992; match to protein family HMM TIGR01350	lpdA	343	426
MSMEG_0938	conserved hypothetical protein		24557	33321
Obsolete	Obsolete		4652	4122
MSMEG_6438	hypothetical protein		17029	19531
MSMEG_4317	conserved hypothetical protein		2053	3000
At1g03350	At1g03350		3623	1076
MSMEG_4459	agmatinase	speB	5808	7815
MSMEG_4166	acyl-CoA dehydrogenase		2053	2915
MSMEG_4573	competence protein		2053	1002
MSMEG_3334	hypothetical protein		1655	1168
MSMEG_3333	"putative fatty acid desaturase, authentic frameshift; this gene contains a frame shift which is not the result of sequencing error"		12384	7944
MSMEG_2957	conserved hypothetical protein		6103	3852
MSMEG_6314	haloalkane dehalogenase 1		6381	3623
MSMEG_3287	"hydrolase, alpha/beta fold family protein"		11116	15820
MSMEG_4530	"sulfate ABC transporter, ATP-binding protein"	cysA	6366	15599
MSMEG_0782	aminotransferase class-III		9223	12345
MSMEG_0206	acyltransferase 3		2053	1968
Empty	Empty		3890	1891
MSMEG_1079	hypothetical protein		8593	5433
MSMEG_3739	cytidylate kinase	cmk	14473	16489
At1g03120	At1g03120		1672	1754
MSMEG_4139	major facilitator superfamily MFS_1; this gene contains a frame shift which is not the result of sequencing error		1021	1958
Obsolete	Obsolete		2596	2826
MSMEG_2915	sensor histidine kinase		5643	4293
MSMEG_2220	enoyl-CoA hydratase/isomerase		2053	2179
Obsolete	Obsolete		13318	5811
MSMEG_4678	hypothetical protein		8254	11105
Obsolete	Obsolete		2053	4067
At1g04650	At1g04650		4428	3104
Obsolete	Obsolete		16025	17988
MSMEG_0929	ErfK/YbiS/YcfS/YnhG family protein		15165	19819
MSMEG_5119	1-pyrroline-5-carboxylate dehydrogenase	pruA	2053	2595
MSMEG_4985	carbonic anhydrase		33659	32119
MSMEG_6066	30S ribosomal protein S14		10684	5819
Obsolete	Obsolete		7567	3984
MSMEG_3396	"transcriptional regulator, IclR family protein"		3560	4722
MSMEG_1303	putative transcriptional regulator		2114	3860
Obsolete	Obsolete		1548	997
Obsolete	Obsolete		2925	1485
MSMEG_0184	transferase		1561	4966
MSMEG_6164	conserved hypothetical protein		7320	6029
MSMEG_5876	H-N-H endonuclease F-TflIV		8943	6441
MSMEG_0760	thioesterase family protein		11422	9979
MSMEG_0228	adenylate and Guanylate cyclase catalytic domain protein		1788	4475
MSMEG_4034	NAD dependent epimerase/dehydratase family protein		7094	7087
MSMEG_0108	acyl-CoA dehydrogenase		2631	6863
Obsolete	Obsolete		2218	1623
MSMEG_2311	conserved hypothetical protein		5458	10883
MSMEG_5489	ribosomal protein L32	rpmF	75718	65102
MSMEG_2851	conserved hypothetical protein		4927	5008
MSMEG_6277	cobyric acid synthase		12814	12831
At1g03610	At1g03610		1690	2497
Obsolete	Obsolete		6196	2336
Obsolete	Obsolete		56210	50284
MSMEG_0266	arginine decarboxylase		9424	6834
MSMEG_3627	"urease, gamma subunit"	ureA	68308	68479
MSMEG_0071	conserved hypothetical protein		23631	16990
MSMEG_6104	GTP cyclohydrolase I	folE	17566	13280
MSMEG_6519	pyridoxamine 5'-phosphate oxidase family protein		7294	5145
MSMEG_3301	conserved hypothetical protein		1346	2945
MSMEG_5734	alpha-methylacyl-CoA racemase		3829	8769
MSMEG_2012	histidinol dehydrogenase	hisD	1835	1410
MSMEG_5963	"glycosyl transferase, family protein 2"		10176	11807
Empty	Empty		8355	5227
Obsolete	Obsolete		9216	6214
MSMEG_5808	binding-protein-dependent transport systems inner membrane component		2696	1538
At1g03600	At1g03600		5397	1878
MSMEG_0517	sugar binding-protein dependent transporter system permease		4349	3712
MSMEG_6051	"ABC transporter protein, integral membrane subunit; this gene contains a frame shift which is not the result of sequencing error; identified by match to protein family HMM PF00950"		3354	1776
MSMEG_0109	"NAD(P) transhydrogenase, beta subunit"	pntB	10972	13124
MSMEG_2129	hypothetical protein		3458	1553
MSMEG_6065	ribosomal protein S18	rpsR	8443	5020
MSMEG_5945	conserved hypothetical protein		7639	7068
MSMEG_2610	cobalt transport protein ATP-binding subunit		16324	15880
At1g01220	At1g01220		0	0
MSMEG_5773	fatty acid desaturase		49576	49244
MSMEG_2785	putative conserved integral membrane protein		4922	10268
Obsolete	Obsolete		10299	14925
MSMEG_4895	hypothetical protein		2043	4223
Obsolete	Obsolete		7112	4749
Obsolete	Obsolete		31589	34190
MSMEG_6923	conserved hypothetical protein		10045	6238
MSMEG_4875	putative acyl-CoA dehydrogenase		6167	1706
MSMEG_1062	O-succinylbenzoic acid--CoA ligase		6383	10205
Obsolete	Obsolete		824	2840
MSMEG_1876	LpqB protein		1510	3238
MSMEG_5989	hypothetical protein		48957	42411
MSMEG_5533	"4Fe-4S ferredoxin, iron-sulfur binding"		7713	1752
MSMEG_3474	probable conserved integral membrane protein		688	656
MSMEG_1959	putative membrane protein		13030	14317
MSMEG_0755	cobalt-zinc-cadmium resistance protein		4423	12297
MSMEG_5676	citrate synthase		5227	15250
MSMEG_2617	"cobyrinic Acid a,c-diamide synthase"	cobB	6411	11855
MSMEG_2295	"transcriptional regulator, TetR family protein"		6647	10763
MSMEG_3438	hypothetical protein		9157	2122
MSMEG_3073	"6,7-dimethyl-8-ribityllumazine synthase"	ribE	17932	23605
MSMEG_6940	methyltransferase GidB	gidB	9845	13005
At1g06190	At1g06190		2053	1547
MSMEG_0097	"oxidoreductase, zinc-binding dehydrogenase family protein"		5812	8527
MSMEG_6303	para-nitrobenzyl esterase		1249	3595
MSMEG_4140	GntR-family protein transcriptional regulator		2053	2172
MSMEG_3518	conserved hypothetical protein		1388	2442
MSMEG_5765	globin		7656	5876
MSMEG_6329	conserved hypothetical protein		18880	15719
MSMEG_1609	beta-phosphoglucomutase hydrolase; this gene contains a frame shift which is not the result of sequencing error; identified by match to protein family HMM PF00702; match to protein family HMM TIGR01509; match to protein family HMM TIGR02009		1279	2452
MSMEG_0133	ABC-transporter integral membrane protein		7826	5814
MSMEG_6904	myo-inositol-1-phosphate synthase		158427	130369
MSMEG_4087	major facilitator superfamily protein		5267	7590
MSMEG_2174	superfamily protein I DNA or RNA helicase		9196	14519
Empty	Empty		7585	2868
MSMEG_5934	conserved hypothetical protein		10625	8687
MSMEG_4975	flavin-nucleotide-binding protein		27210	20493
At1g03870	At1g03870		2053	1548
MSMEG_4996	"ABC transporter, permease protein OppC"	oppC	13196	17091
Obsolete	Obsolete		8058	12081
MSMEG_3957	conserved 13e12 repeat family protein		2053	1072
MSMEG_2399	uracil-DNA glycosylase	ung	18510	20868
MSMEG_0820	conserved hypothetical protein		8551	2311
MSMEG_0366	hypothetical protein		66851	63145
MSMEG_3497	"transcriptional regulator, ArsR family protein"		4659	7697
At1g05520	At1g05520		1661	1132
MSMEG_4008	"oxidoreductase, 2OG-Fe(II) oxygenase family protein"		3975	8511
MSMEG_4886	major facilitator family protein transporter		2053	1966
MSMEG_6285	DNA polymerase III gamma/tau subunit		18276	20982
MSMEG_5133	hypothetical protein		2053	5079
MSMEG_2688	antibiotic biosynthesis monooxygenase domain protein		16220	14570
MSMEG_0042	TetR-family protein transcriptional regulator		9833	5840
MSMEG_6777	probable enoyl-CoA hydratase		1319	2771
MSMEG_4860	"hydrolase, alpha/beta fold family protein, putative"		5307	5940
MSMEG_3598	periplasmic sugar-binding proteins		6133	9573
MSMEG_2597	aldehyde dehydrogenase		7300	5311
MSMEG_3003	aspartyl-tRNA synthetase	aspS	5850	7449
MSMEG_6362	quinone oxidoreductase		16638	15232
Obsolete	Obsolete		6418	2374
MSMEG_1635	nitroreductase family protein		22225	22069
MSMEG_4515	putative non-ribosomal peptide synthetase		2302	694
MSMEG_6298	malyl-CoA lyase		5213	4721
Obsolete	Obsolete		5530	7163
MSMEG_5070	Trypsin		9670	13223
MSMEG_1075	naphthoate synthase	menB	19074	15999
MSMEG_4822	conserved domain protein		5869	5318
Obsolete	Obsolete		49439	46381
Obsolete	Obsolete		37867	27533
At1g01370	At1g01370		2053	1988
MSMEG_1354	conserved hypothetical protein; this gene contains a frame shift which is not the result of sequencing error		3851	7776
MSMEG_2573	conserved hypothetical protein		2053	6927
MSMEG_6788	dihydroxyacetone kinase		3622	8746
MSMEG_3794	hypothetical protein		429236	437807
MSMEG_1251	conserved hypothetical protein		10205	4972
MSMEG_3058	"lipoprotein, nlpa family protein"		3742	3902
MSMEG_2219	enoyl-CoA hydratase/isomerase family protein		5228	7639
MSMEG_1249	"ISMsm7, transposase orfB"		5813	9323
MSMEG_2987	conserved hypothetical protein; this gene contains a frame shift which is not the result of sequencing error		2053	3024
MSMEG_1553	"ethanolamine ammonia-lyase, large subunit"	eutB	6551	12576
MSMEG_2299	"ribonucleoside-diphosphate reductase, alpha subunit"		20223	24527
Empty	Empty		2053	2027
MSMEG_6166	hypothetical protein		11894	4361
MSMEG_6235	thiopurine S-methyltransferase (tpmt) superfamily protein		24740	28981
At1g01020	At1g01020		2053	1750
MSMEG_3620	conserved hypothetical protein		51081	51503
MSMEG_6038	pigment production hydroxylase		6873	10518
MSMEG_4334	flavoprotein		2053	2228
MSMEG_2296	secreted protein		3476	7250
MSMEG_4993	hypothetical protein		40213	25904
MSMEG_5203	"DoxX subfamily protein, putative"		11959	13750
MSMEG_5266	RDD family protein		11711	14733
At1g04680	At1g04680		2053	2385
MSMEG_5972	hypothetical protein		2053	775
Obsolete	Obsolete		2618	2284
MSMEG_3973	N-methylhydantoinase		7545	7835
MSMEG_5073	"O-methyltransferase, family protein 3"		5656	15114
MSMEG_1076	conserved hypothetical protein		410497	320017
Obsolete	Obsolete		4999	7460
MSMEG_2609	"cobalt ABC transporter, permease protein CbiQ"	cbiQ	12355	11727
MSMEG_5478	"hydroxypyruvate isomerase, putative"		5156	3251
MSMEG_2746	conserved hypothetical alanine and leucine rich protein		15153	12027
MSMEG_0818	"transporter, major facilitator family protein"		2053	5363
MSMEG_0062	ftsk/spoiiie family protein		17123	20579
MSMEG_6231	conserved hypothetical protein		2053	5248
Obsolete	Obsolete		5032	3541
MSMEG_3714	conserved hypothetical protein		0	0
MSMEG_0370	conserved hypothetical protein		5064	5513
MSMEG_0748	"ATPase associated with various cellular activities, AAA_5"		2053	740
MSMEG_1417	glyoxalase family protein		11630	8849
MSMEG_1824	"transcriptional regulator, LytR family protein"		2053	4528
MSMEG_2326	"ABC-type molybdenum transport system, ATPase component"		85292	109122
MSMEG_1933	hypothetical protein		19235	22544
MSMEG_2800	NADPH-dependent fmn reductase		18299	20728
MSMEG_4858	"transcriptional regulator, TetR family protein"		2041	1880
At1g06210	At1g06210		2672	1997
MSMEG_0512	BadF/BadG/BcrA/BcrD ATPase family protein		2053	3854
Obsolete	Obsolete		9489	18328
MSMEG_4228	cell division protein FtsW	ftsW	2053	6034
MSMEG_3719	sodium/calcium exchanger protein		2053	3432
Obsolete	Obsolete		12589	9083
MSMEG_0353	conserved hypothetical protein		2053	1137
MSMEG_3908	conserved hypothetical protein		6422	8546
MSMEG_3959	transcriptional regulator		4650	3444
MSMEG_3348	"bacterial extracellular solute-binding protein, family protein 7"		2053	2122
MSMEG_5848	amino acid permease-associated region		4488	4780
MSMEG_1878	S30AE family protein		119058	127196
Empty	Empty		7411	7484
MSMEG_1110	probable conserved transmembrane protein		7206	6667
MSMEG_5452	conserved hypothetical protein		19569	18584
At1g04670	At1g04670		7115	2337
MSMEG_5575	repressor		14805	6865
MSMEG_5331	UDP-glucoronosyl and UDP-glucosyl transferase family; this gene contains a frame shift which is not the result of sequencing error; identified by match to protein family HMM PF00201; match to protein family HMM PF04101		4295	7095
MSMEG_5492	acetyl-CoA carboxylase carboxyltransferase		2053	4076
MSMEG_4632	saccharopine dehydrogenase		16860	20457
Obsolete	Obsolete		12978	10544
MSMEG_1395	"lipoprotein, putative"		38854	38838
MSMEG_6215	conserved hypothetical protein		2749	8461
At1g03457	At1g03457		2782	3207
MSMEG_2247	dihydrokaempferol 4-reductase		3333	3180
MSMEG_0788	putative conserved membrane protein		2628	7826
Obsolete	Obsolete		2053	4595
Empty	Empty		6500	2265
Obsolete	Obsolete		49757	43450
MSMEG_0227	"transcriptional regulator, TetR family protein"		9567	7188
MSMEG_4440	glucose-1-dehydrogenase		3762	2693
Obsolete	Obsolete		33593	24626
MSMEG_5981	"glycosyl transferase, putative"		0	0
MSMEG_4590	nitrilotriacetate monooxygenase component A	ssuD	1689	1199
MSMEG_0799	hypothetical protein		12073	11669
MSMEG_6528	conserved hypothetical protein		2053	2867
MSMEG_3224	conserved hypothetical protein		9076	6813
MSMEG_4379	isochorismatase hydrolase		11722	8182
MSMEG_0321	transcriptional regulator		7606	9890
MSMEG_6722	conserved hypothetical protein		3406	7297
MSMEG_6177	galactonate dehydratase		2053	1355
MSMEG_6856	MmgE/PrpD family protein		2690	2265
MSMEG_3252	membrane protein		4611	5484
Obsolete	Obsolete		8623	6129
MSMEG_3171	conserved hypothetical protein		22590	19785
MSMEG_1217	ABC-type transport system ATP-binding protein I		3309	7308
At1g01500	At1g01500		848	387
Obsolete	Obsolete		2053	2001
MSMEG_0392	hypothetical glycosyl transferase		13680	12939
MSMEG_5008	"ABC transporter, ATP-binding protein"		3699	6215
MSMEG_5867	nuclear transport factor 2 (NTF2) domain superfamily protein		12699	9709
MSMEG_6920	hypothetical protein		25900	26908
MSMEG_4779	probable regulatory protein		6108	7268
Obsolete	Obsolete		3089	2772
MSMEG_3684	nuclear transport factor 2 (NTF2) domain family protein		4460	8126
MSMEG_1704	ABC transporter		8230	2838
MSMEG_5350	"PPE family protein, putative"		5749	3114
MSMEG_1815	hypothetical protein		2053	15910
Empty	Empty		3441	1165
MSMEG_3130	hypothetical protein		9056	4262
MSMEG_2438	tRNA (guanine-N1)-methyltransferase	trmD	9263	9415
At1g03660	At1g03660		3257	1784
MSMEG_2156	conserved hypothetical protein		3435	5423
MSMEG_0103	major facilitator family protein transporter		2053	2954
MSMEG_3244	hypothetical protein		12062	12450
MSMEG_4576	SpfH domain protein		2053	2587
Obsolete	Obsolete		6694	7866
MSMEG_0773	acetyltransferase		58614	5559
MSMEG_0895	"bacterial regulatory protein, GntR family protein"		13343	14928
At1g02970	At1g02970		7416	4621
MSMEG_0267	esterase		19766	13330
MSMEG_1152	citrate-proton symporter		2036	2840
Obsolete	Obsolete		2053	1949
Empty	Empty		3332	1864
MSMEG_2457	hypothetical protein		11023	4942
Obsolete	Obsolete		15467	11972
MSMEG_5495	enoyl-CoA hydratase		3537	4263
Obsolete	Obsolete		7620	2811
MSMEG_0331	"transcriptional regulator, LuxR family protein"		2523	4991
MSMEG_2303	integral membrane transporter		15155	13131
MSMEG_0706	4-carboxy-4-hydroxy-2-oxoadipate aldolase		1847	2269
MSMEG_6460	hypothetical protein		874	3473
MSMEG_3695	conserved hypothetical protein		7456	3150
Obsolete	Obsolete		1927	2502
MSMEG_1642	"ABC transporter, ATP-binding protein"		13208	10130
MSMEG_4493	GTP-binding protein Era	era	3332	8739
MSMEG_2935	phosphatidylinositol alpha-mannosyltransferase		2053	2922
MSMEG_6491	aldehyde dehydrogenase		2157	1906
MSMEG_3135	hypothetical protein		2053	2042
MSMEG_4606	hypothetical protein		9470	2712
MSMEG_4612	conserved hypothetical protein; this gene contains a frame shift which is not the result of sequencing error; identified by match to protein family HMM PF04978		10930	5391
MSMEG_0735	putative transcriptional regulator		7214	2824
At1g01800	At1g01800		15703	2895
MSMEG_6878	inner-membrane translocator		15060	6593
MSMEG_6848	putative oxidoreductase		250	245
MSMEG_6553	ABC transporter ATP-binding protein		2053	2737
MSMEG_5793	hypothetical protein		67558	71738
MSMEG_3394	cupin domain protein		11719	7735
MSMEG_4029	conserved hypothetical protein		7330	3084
MSMEG_4850	short-chain dehydrogenase/reductase SDR		3226	3509
MSMEG_6187	endonuclease III	nth	14118	15164
MSMEG_2086	peptide chain release factor 2	prfB	13194	11847
MSMEG_0906	DNA-binding protein		9381	7289
MSMEG_1988	conserved hypothetical protein		25473	33112
MSMEG_4693	conserved hypothetical protein		70292	75889
MSMEG_2149	hypothetical protein		12145	5256
Obsolete	Obsolete		6767	2711
At1g03800	At1g03800		2502	1512
MSMEG_4937	"ATP synthase F1, gamma subunit"	atpG	16841	18524
MSMEG_6443	DNA polymerase IV	dinP	2053	4085
MSMEG_6430	hypothetical protein		2053	5004
MSMEG_4767	major facilitator superfamily protein permease		7715	16016
MSMEG_6762	transcriptional regulator		12053	9559
MSMEG_6101	2-amino-4-hydroxy-6- hydroxymethyldihydropteridine pyrophosphokinase	folK	14702	14174
MSMEG_0794	conserved hypothetical protein		17453	15503
At1g04850	At1g04850		2316	1359
MSMEG_0791	glycine oxidase ThiO	thiO	19978	13209
MSMEG_5816	conserved hypothetical protein		6326	10554
MSMEG_5640	"amylo-alpha-1,6-glucosidase"		2053	3669
Empty	Empty		6972	1763
Obsolete	Obsolete		5253	4753
MSMEG_6293	transcriptional regulatory protein		5579	8984
MSMEG_5316	"glutamine ABC transporter, ATP-binding protein"		4132	5875
MSMEG_2444	dienelactone hydrolase family protein		3698	10360
MSMEG_1214	oxidoreductase		2053	7874
MSMEG_1746	6-hydroxy-D-nicotine oxidase		1443	1487
MSMEG_0967	conserved hypothetical protein		5848	8784
MSMEG_4613	hypothetical protein		11349	4625
MSMEG_1256	hypothetical protein		2463	6920
MSMEG_1168	putative transcriptional regulator		3246	6288
MSMEG_3808	"excinuclease ABC, A subunit"	uvrA	22948	20101
Obsolete	Obsolete		5361	3788
MSMEG_0046	conserved hypothetical protein		3877	5139
MSMEG_5251	hypothetical protein		2053	1588
MSMEG_3362	enoyl-CoA hydratase		2053	2562
MSMEG_1915	"anti-sigma factor, family protein"		16367	14979
MSMEG_0186	MmpS2 protein		3946	1408
MSMEG_5746	gas vesicle protein		14165	10815
At1g01560	At1g01560		3358	3774
MSMEG_5436	4-diphosphocytidyl-2C-methyl-D-erythritol kinase	ispE	4076	7779
MSMEG_0030	serine/threonine protein kinase PknA	pknA	15332	18696
Obsolete	Obsolete		2053	2764
MSMEG_6100	conserved hypothetical protein		7485	10695
MSMEG_5363	hypothetical protein		6380	5718
MSMEG_0574	putative ECF sigma factor RpoE1		4898	6312
MSMEG_0132	conserved hypothetical protein		6287	8817
MSMEG_1350	cyclopropane-fatty-acyl-phospholipid synthase 1		27298	30951
MSMEG_3374	conserved hypothetical protein		4100	4616
MSMEG_5870	sensor histidine kinase PhoR		1670	5101
MSMEG_1936	conserved hypothetical protein		25460	33652
Obsolete	Obsolete		14850	5008
MSMEG_5786	thiredoxin		9466	15287
MSMEG_2726	glutamate permease		50145	50065
At1g01380	At1g01380		5007	1786
MSMEG_1205	cyclopropane-fatty-acyl-phospholipid synthase 1		13664	19361
MSMEG_5470	molybdopterin biosynthesis protein MoeA 1		5686	10238
Obsolete	Obsolete		3120	6750
MSMEG_4701	single-strand binding protein		252	2061
MSMEG_1462	ferredoxin		8974	5826
MSMEG_6428	conserved hypothetical protein		20546	22561
MSMEG_3251	branched-chain amino acid ABC transporter ATP-binding protein		15037	17309
At1g05700	At1g05700		781	806
MSMEG_2547	transcriptional regulator		2569	2044
MSMEG_0348	mce-family protein mce3c		2008	4644
MSMEG_3103	transketolase	tkt	43444	39981
Empty	Empty		12583	4263
MSMEG_1864	transposase		4295	4866
MSMEG_6167	bacterial type II secretion system protein F domain		3773	3242
MSMEG_2350	conserved hypothetical protein		5830	4322
MSMEG_3763	"ABC transporter efflux protein, DrrB family protein"		3214	2295
MSMEG_6938	ParB-like partition proteins		14502	14175
MSMEG_6307	glutamine-binding periplasmic protein/glutamine transport system permease protein		7234	9676
MSMEG_0913	methoxy mycolic acid synthase 1		130216	150394
Obsolete	Obsolete		9435	2806
MSMEG_1863	putative transposase		11699	10453
MSMEG_1914	"RNA polymerase sigma-70 factor, family protein"		19072	20752
MSMEG_6917	leucyl-tRNA synthetase	leuS	15667	9918
MSMEG_1826	"dTDP-RhA:a-D-GlcNAc-diphosphoryl polyprenol, a-3-L-rhamnosyl transferase"		7422	10088
MSMEG_6230	probable acyltransferase		4533	4001
MSMEG_5892	"alpha,alpha-trehalose-phosphate synthase (UDP-forming)"		77949	75334
MSMEG_3299	putative oxidoreductase; this gene contains a frame shift which is not the result of sequencing error		2053	2019
MSMEG_2763	conserved hypothetical protein		49199	50406
MSMEG_1165	conserved hypothetical protein		24084	24977
MSMEG_1119	"glutamine amidotransferase, class I"		8909	11095
At1g04540	At1g04540		6414	2446
MSMEG_6882	LysR-family protein transcriptional regulator		4145	2583
MSMEG_1148	mce related protein		2053	2020
MSMEG_4437	"cytochrome c oxidase, subunit I"	ctaD	4063	1189
MSMEG_5921	conserved hypothetical protein		1596	1284
Obsolete	Obsolete		6284	6648
MSMEG_4304	regulatory protein		6181	4406
MSMEG_0464	phosphomethylpyrimidine kinase		15849	14791
MSMEG_6720	epoxide hydrolase		2994	5644
MSMEG_6712	maleylacetate reductase		4124	2320
MSMEG_4913	LpqM protein		7406	9644
MSMEG_2154	conserved hypothetical protein		2053	3373
MSMEG_1790	conserved hypothetical protein		31562	15918
MSMEG_1446	NTP pyrophosphohydrolase		2053	5951
Obsolete	Obsolete		9670	10802
At1g03420	At1g03420		2482	1491
MSMEG_2818	"ISMsm1, transposase orfB"		11705	9951
MSMEG_2234	"acyl-CoA dehydrogenase, middle domain protein"		8471	7043
Obsolete	Obsolete		1083	3145
MSMEG_4943	conserved hypothetical protein		17715	18538
MSMEG_2806	two-component system response regulator		12406	8292
MSMEG_4708	putative methyltransferase		5567	6246
MSMEG_2696	putative conserved membrane alanine rich protein		24905	26297
At1g02010	At1g02010		3379	3544
MSMEG_0639	oligopeptide transport ATP-binding protein AppF		250880	253417
MSMEG_4837	amidohydrolase 2		2794	3909
MSMEG_4206	Molybdopterin oxidoreductase; this gene contains a frame shift which is not the result of sequencing error; identified by match to protein family HMM PF00384		1022	5793
Empty	Empty		5907	2151
MSMEG_3892	hypothetical protein		10071	4040
MSMEG_3436	conserved hypothetical protein		8401	10246
MSMEG_5953	hypothetical protein		5387	4482
MSMEG_3649	conserved hypothetical protein		4459	8414
MSMEG_6671	sulfate/thiosulfate import ATP-binding protein CysA		623	367
MSMEG_6146	"ISMsm3, transposase"		3701	3467
MSMEG_2302	conserved hypothetical protein		6968	2766
MSMEG_0360	conserved hypothetical protein		33238	31296
MSMEG_4781	conserved hypothetical protein		7649	4175
MSMEG_1436	ribosomal protein L3	rplC	45138	37156
MSMEG_1327	"exodeoxyribonuclease V, beta subunit"	recB	6200	2337
MSMEG_4763	ABC transporter permease protein		7661	6691
MSMEG_5068	Mrp protein		20953	19202
Obsolete	Obsolete		13824	19094
MSMEG_3553	dihydropyrimidinase	hydA	2053	3885
MSMEG_3911	oxidoreductase		12604	9717
Obsolete	Obsolete		27083	18573
MSMEG_0388	Macrocin-O-methyltransferase	tylF	24732	19624
At1g01700	At1g01700		1351	2178
MSMEG_3119	"ABC transporter, ATP-binding subunit"		11299	16258
MSMEG_3404	HNH endonuclease domain protein		9743	9449
MSMEG_0692	conserved hypothetical protein		6372	9135
MSMEG_6279	recombination protein RecR	recR	45732	43479
Obsolete	Obsolete		9628	5270
MSMEG_0593	conserved hypothetical protein		10498	7494
MSMEG_1289	conserved hypothetical protein		4365	3309
MSMEG_1074	polysaccharide deacetylase		5163	7751
MSMEG_3259	acyl-CoA dehydrogenase		13174	14235
MSMEG_3587	D-serine/D-alanine/glycine transporter		723	773
MSMEG_2082	hypothetical protein		13807	11137
MSMEG_5081	conserved hypothetical protein		61369	58226
MSMEG_1201	hypothetical protein		6163	9229
MSMEG_0596	"bacterial regulatory protein, GntR family protein"		2890	2208
At1g04260	At1g04260		2825	2994
MSMEG_2036	"hydrolase, alpha/beta fold family protein"		3419	1929
MSMEG_2028	chloramphenicol resistance protein		4658	2521
MSMEG_5435	acyl-CoA synthase		69987	75033
MSMEG_4839	carboxymuconolactone decarboxylase		3231	3142
MSMEG_4616	acyl-CoA dehydrogenase family protein; this gene contains a frame shift which is not the result of sequencing error		7279	7766
MSMEG_0172	"probable conserved transmembrane protein, putative"		20041	25391
MSMEG_4709	enoyl-CoA hydratase		15317	17450
At1g06390	At1g06390		3945	2483
MSMEG_1207	"glycosyltransferase, group I"		5613	2333
Obsolete	Obsolete		591	274
MSMEG_2467	"transketolase, central region"		6828	4620
Empty	Empty		5847	3612
MSMEG_4237	probable conserved transmembrane protein		104649	113974
MSMEG_5469	"acetyltransferase, GNAT family protein"		9040	5071
MSMEG_1554	"ethanolamine ammonia-lyase, light chain"	eutC	11816	9463
MSMEG_6703	"N5,N10- methylenetetrahydromethanopterin reductase-related protein"		2053	2170
MSMEG_6256	aspartate-semialdehyde dehydrogenase	asd	35226	36583
MSMEG_3621	NADH dehydrogenase	ndh	68527	72136
MSMEG_2289	cytochrome p450		4610	6825
MSMEG_1339	ribosomal protein L33	rpmG	111922	137743
MSMEG_1340	conserved hypothetical protein		92433	117309
MSMEG_5645	conserved hypothetical protein		4701	4587
MSMEG_6892	replicative DNA helicase		15623	12046
MSMEG_2635	ABC transporter permease protein		2053	2038
MSMEG_2042	phosphotransferase enzyme family protein		1690	3478
MSMEG_6094	lysyl-tRNA synthetase	lysS	6241	10769
MSMEG_3466	hypothetical protein		2053	650
MSMEG_5868	hypothetical protein		47192	50086
MSMEG_4558	conserved hypothetical protein		16024	17626
MSMEG_2546	"transcriptional Regulator, GntR family protein"		8681	9573
At1g01680	At1g01680		2053	2013
MSMEG_2105	ATP dependent DNA ligase		6325	4676
MSMEG_2380	sugar transporter family protein		21599	26871
MSMEG_6492	"GAF domain protein, putative"		2053	4204
MSMEG_6186	conserved hypothetical protein		2041	6143
Obsolete	Obsolete		6305	3180
MSMEG_1680	conserved hypothetical protein		266746	257292
MSMEG_3751	hemolysin A		11914	11651
MSMEG_1210	conserved hypothetical protein		6132	3726
MSMEG_4258	anthranilate phosphoribosyltransferase	trpD	21738	17429
MSMEG_1964	mitomycin radical oxidase		2053	1675
MSMEG_2324	hypothetical protein		8980	12098
MSMEG_3938	hypothetical protein		10578	3261
MSMEG_5777	transcription regulator		3950	4311
MSMEG_1938	conserved hypothetical protein		8836	10012
At1g05205	At1g05205		5346	2022
MSMEG_0095	methyltransferase		2509	7917
MSMEG_5443	dehydrogenase		3394	5653
MSMEG_2051	"NADH-quinone oxidoreductase, M subunit"	nuoM	4723	3840
MSMEG_5098	hypothetical protein		2053	2447
MSMEG_2768	OB-fold nucleic acid binding domain protein		41948	50842
MSMEG_6010	hypothetical protein		7544	7477
MSMEG_3215	"ABC-type molybdenum transport system, ATPase component/photorepair protein PhrA"		10668	11633
At1g04140	At1g04140		2322	4457
MSMEG_5767	conserved hypothetical protein		3679	8233
MSMEG_0933	conserved hypothetical protein		4823	13344
MSMEG_5537	conserved integral membrane protein		3152	8399
Empty	Empty		4137	3587
MSMEG_4429	hypothetical protein		11485	4997
MSMEG_0535	GntR-family protein transcriptional regulator		3088	3018
MSMEG_0600	dehydrogenase		16285	14100
MSMEG_5643	conserved hypothetical protein		3895	2379
MSMEG_5286	"dihydrodipicolinate reductase, N-terminus domain protein"	dapB	6742	7390
MSMEG_4876	acyl-CoA synthase		1847	1055
MSMEG_2332	amino acid carrier protein		141362	167899
Obsolete	Obsolete		6620	3241
MSMEG_5611	spore protein		11263	7255
MSMEG_2328	probable enoyl-CoA hydratase		24501	21927
MSMEG_2146	gp15 protein		2053	2204
MSMEG_2103	"5,10-methylenetetrahydromethanopterin reductase"		2185	3630
MSMEG_0671	S-(hydroxymethyl)glutathione dehydrogenase		28301	15306
Obsolete	Obsolete		4192	6159
MSMEG_3752	conserved hypothetical protein		31379	33645
MSMEG_0587	L-rhamnose 1-epimerase	rhaU	17835	20300
Obsolete	Obsolete		13473	11785
MSMEG_1115	menaquinone biosynthesis methyltransferase UbiE		6907	6770
At1g03905	At1g03905		5171	4072
MSMEG_4032	zinc-binding alcohol dehydrogenase		2053	1418
MSMEG_3054	phosphopantothenoylcysteine decarboxylase/phosphopantothenate--cysteine ligase	coaBC	21276	18981
MSMEG_2894	steroid monooxygenase		935	1418
MSMEG_6498	hypothetical protein		5245	2942
MSMEG_3456	hydroxylaminobenzene mutase		4219	5466
MSMEG_3517	HAD-superfamily protein subfamily protein IB hydrolase		10330	10000
MSMEG_4859	"oxidoreductase, short chain dehydrogenase/reductase family protein"		4831	5625
MSMEG_2970	polysaccharide deacetylase		2053	3628
MSMEG_0248	conserved hypothetical protein		2053	6054
MSMEG_5559	metabolite/sugar transport protein		4599	8557
MSMEG_2256	conserved hypothetical protein		0	0
MSMEG_5052	DNA-binding protein		16799	14316
MSMEG_1668	pyridoxamine 5'-phosphate oxidase family protein		3639	4258
MSMEG_3157	conserved hypothetical protein		19673	16135
At1g04000	At1g04000		2053	3058
MSMEG_6801	"kinase, pfkB family protein"		9244	9869
MSMEG_0001	"DNA polymerase III, beta subunit"	dnaN	31744	39720
MSMEG_4357	"ABC transporter, ATP-binding protein"		4839	8177
MSMEG_5007	LprB protein		27685	39391
MSMEG_1755	"anti-sigm factor, ChrR"		9597	5211
MSMEG_1523	ribosomal protein S4	rpsD	87465	89119
MSMEG_0924	"hydrolase, carbon-nitrogen family protein"		8949	11241
At1g03830	At1g03830		2053	1265
MSMEG_1990	conserved hypothetical protein		6603	9657
MSMEG_1320	major facilitator superfamily protein MFS_1		2053	2486
MSMEG_4633	"peptidase S9, prolyl oligopeptidase"		2806	3875
Empty	Empty		6120	4428
MSMEG_0770	hypothetical protein		22226	18715
MSMEG_1430	"transcriptional regulator, TetR family protein"		4549	1823
MSMEG_4901	ribonuclease PH	rph	29545	31471
MSMEG_2270	hypothetical protein		2053	4184
MSMEG_2317	"alcohol dehydrogenase, zinc-containing"		108514	138922
MSMEG_3551	linalool 8-monooxygenase		1855	2573
MSMEG_2318	GTP cyclohydrolase II		44154	52839
Obsolete	Obsolete		10568	5565
MSMEG_5998	conserved hypothetical protein		9961	6113
MSMEG_2562	conserved hypothetical protein		3702	3034
MSMEG_0529	probable serine/threonine-protein kinase PknK		1792	3292
MSMEG_3998	MmsAB operon regulatory protein		2053	2415
MSMEG_5754	gp41 protein		2053	2044
MSMEG_0068	probable conserved transmembrane protein		2053	6309
MSMEG_3660	conserved hypothetical protein TIGR00026		983	5366
MSMEG_0245	probable conserved transmembrane protein		2029	6876
MSMEG_3035	translation elongation factor P	efp	14417	15018
MSMEG_3567	enoyl-CoA hydratase		4257	6842
At1g04570	At1g04570		0	0
MSMEG_5454	"choloylglycine hydrolase, putative"		2053	3173
MSMEG_6172	hypothetical protein		5200	7077
Obsolete	Obsolete		0	0
MSMEG_6426	conserved hypothetical protein		48507	45400
MSMEG_5840	conserved hypothetical protein		4666	2336
MSMEG_4215	phosphoribosyltransferase		5904	13109
At1g04635	At1g04635		1715	1088
MSMEG_5430	retinol dehydrogenase 13		6682	5996
MSMEG_1925	isochorismate synthase DhbC		2173	3576
MSMEG_1477	major facilitator superfamily protein		29145	23734
MSMEG_1909	putative HTH-type transcriptional regulator YnfL		761	2373
MSMEG_2642	conserved hypothetical protein		12434	8002
MSMEG_5718	"transcriptional regulator, TetR family protein"		5399	8329
MSMEG_2770	probable conserved integral membrane alanine and leucine rich protein		17964	19512
At1g01670	At1g01670		5483	1634
MSMEG_1388	enoyl-CoA hydratase		5859	6585
MSMEG_3040	beta-lactamase		2719	4606
MSMEG_6134	NADP-dependent fatty aldehyde dehydrogenase		3323	3413
MSMEG_4662	deoxyribose-phosphate aldolase superfamily protein		3441	5150
Obsolete	Obsolete		9185	8359
MSMEG_2417	conserved hypothetical protein		28304	26232
MSMEG_2845	ABC transporter permease protein		2888	3606
MSMEG_3238	3-mercaptopyruvate sulfurtransferase		14929	16625
MSMEG_4908	endo-type 6-aminohexanoate oligomer hydrolase		20064	19323
MSMEG_5247	PhoH family protein		56481	63747
MSMEG_3061	primosomal protein N'	priA	2019	2050
Empty	Empty		6394	2519
Obsolete	Obsolete		7417	6117
MSMEG_3447	two-component system response regulator		4237	2788
MSMEG_6828	transcriptional regulator		5027	7265
MSMEG_2185	conserved hypothetical protein		7045	125561
MSMEG_1144	virulence factor Mce family protein		2053	2157
MSMEG_1908	"benzoate 1,2-dioxygenase alpha subunit"		2053	3966
MSMEG_0852	CBS domain protein		7646	9133
MSMEG_2730	conserved hypothetical protein; this gene contains a frame shift which is not the result of sequencing error		9913	9398
MSMEG_6760	conserved hypothetical protein		15193	12684
MSMEG_4169	3-oxoacyl-[acyl-carrier-protein] reductase		5937	7142
At1g04890	At1g04890		8625	4262
Obsolete	Obsolete		5661	7882
MSMEG_4307	conserved hypothetical protein		4461	7394
MSMEG_6656	conserved hypothetical protein		15172	12679
MSMEG_3282	hypothetical protein		2053	1793
MSMEG_6447	hypothetical protein		24297	20349
MSMEG_1078	hydrolase		14953	10269
MSMEG_3629	conserved hypothetical protein		8482	8835
MSMEG_5248	acyl-[ACP] desaturase		12151	12049
Obsolete	Obsolete		6073	4899
MSMEG_5446	"para-aminobenzoate synthase, component I"	pabB	1391	1829
MSMEG_0695	isoniazid inductible protein IniA		12812	14646
MSMEG_0547	"ISMsm5, transposase"		25259	21659
Obsolete	Obsolete		102070	98582
MSMEG_6300	"transcriptional regulator, GntR family protein"		3725	10777
At1g02490	At1g02490		4522	2140
Obsolete	Obsolete		2408	2686
MSMEG_6542	B12 binding domain protein		16356	10647
MSMEG_2252	flavin-type hydroxylase		4269	3786
MSMEG_2151	"transposase IstA protein, putative"		2053	1826
MSMEG_4479	conserved hypothetical protein		14081	9218
MSMEG_2504	3-isopropylmalate dehydratase small subunit		6041	5568
MSMEG_5329	conserved hypothetical protein		12425	10584
At1g01930	At1g01930		2817	4623
MSMEG_4060	aspartate aminotransferase; this gene contains a frame shift which is not the result of sequencing error; identified by match to protein family HMM PF00155		8754	4333
MSMEG_2493	"aminotransferase, class I and II family protein"		2053	3774
MSMEG_5400	dehydrogenase		7029	8452
MSMEG_4594	hypothetical protein		3437	4480
MSMEG_1521	ribosomal protein S13p/S18e	rpsM	113529	103770
MSMEG_3613	conserved hypothetical protein		9338	6221
MSMEG_6208	palmitoyl-CoA hydrolase		3234	5587
MSMEG_0113	taurine transport system permease protein TauC		4763	7366
MSMEG_3464	alcohol dehydrogenase		2168	2959
MSMEG_1535	conserved hypothetical protein		2053	2541
MSMEG_0590	rhamnulose-1-phosphate aldolase/alcohol dehydrogenase	rhaD	6565	3913
Empty	Empty		6088	2569
MSMEG_1601	conserved hypothetical protein		76972	85399
MSMEG_5336	amidate substrates transporter protein		4993	1225
Obsolete	Obsolete		2053	1389
MSMEG_3058	"lipoprotein, nlpa family protein"		10727	11541
MSMEG_2799	phospho-2-dehydro-3-deoxyheptonate aldolase		7127	10409
MSMEG_2151	"transposase IstA protein, putative"		2053	1207
MSMEG_0727	hypothetical protein		1989	2772
Obsolete	Obsolete		5653	2707
MSMEG_3254	"RDD family protein, putative"		112082	89471
MSMEG_5312	ABC-type multidrug transport system ATPase component		6056	3968
At1g06270	At1g06270		4065	4902
MSMEG_5841	phosphoribosylaminoimidazole-succinocarboxamide synthase	purC	11169	9866
MSMEG_4641	salicylate hydroxylase		3347	1675
MSMEG_4038	vanillin dehydrogenase		2053	1996
MSMEG_0803	hypothetical protein		36643	48992
MSMEG_0151	PntAB protein		3320	3977
Obsolete	Obsolete		6001	4975
MSMEG_5616	glyoxalase/bleomycin resistance protein/dioxygenase		3670	1571
MSMEG_0949	"HAD-superfamily protein subfamily protein IB hydrolase, TIGR01490"		10418	12813
MSMEG_4138	aliphatic nitrilase		2053	2161
MSMEG_4046	L-carnitine dehydratase/bile acid-inducible protein F		2477	1896
MSMEG_4019	AMP-dependent synthetase and ligase		1114	807
MSMEG_5812	carveol dehydrogenase		2053	2161
MSMEG_0324	conserved hypothetical protein		3006	4467
MSMEG_5361	hypothetical protein		7124	2338
At1g05770	At1g05770		8966	3432
MSMEG_3651	membrane associated protein		15658	11500
MSMEG_5308	conserved hypothetical protein		8770	18409
MSMEG_5576	D-mannonate oxidoreductase		3886	7758
MSMEG_2040	hypothetical protein		5680	2647
Obsolete	Obsolete		12452	8710
MSMEG_3063	LemA protein		33164	7799
MSMEG_6006	conserved hypothetical protein		7343	4802
At1g03740	At1g03740		936	2058
MSMEG_4888	"periplasmic binding proteins and sugar binding domain of the LacI family protein, putative"		988	1942
MSMEG_2909	starvation-sensing protein RspA		4585	5600
Obsolete	Obsolete		1172	2235
MSMEG_4807	amidohydrolase family protein		2053	2652
MSMEG_3333	"putative fatty acid desaturase, authentic frameshift; this gene contains a frame shift which is not the result of sequencing error"		8786	7174
MSMEG_2957	conserved hypothetical protein		10694	6766
MSMEG_6314	haloalkane dehalogenase 1		2053	4292
MSMEG_3287	"hydrolase, alpha/beta fold family protein"		13234	17781
MSMEG_4530	"sulfate ABC transporter, ATP-binding protein"	cysA	8917	12176
MSMEG_0782	aminotransferase class-III		2249	7642
MSMEG_0206	acyltransferase 3		2053	2331
Empty	Empty		9769	2977
MSMEG_4313	glyoxalase/bleomycin resistance protein/dioxygenase		11937	13226
MSMEG_5040	"transcriptional regulator, TetR family protein"		8275	5917
MSMEG_0225	MmpL4 protein		13859	18132
MSMEG_4588	"ABC nitrate/sulfonate/bicarbonate family protein transporter, inner membrane subunit"		3550	14640
MSMEG_3194	biotin synthase	bioB	22723	31460
MSMEG_4495	CBS domain protein		9665	10027
MSMEG_0995	"glycosyl transferase, family protein 2"		6562	13139
MSMEG_5890	conserved hypothetical protein		227940	213865
MSMEG_4593	acyl-CoA dehydrogenase		5253	4556
MSMEG_4260	cytochrome c oxidase subunit 3		122063	109138
At1g01190	At1g01190		6157	2541
Obsolete	Obsolete		21890	20556
MSMEG_1679	AmiB		141023	117386
MSMEG_1306	aldehyde dehydrogenase (NAD) family protein		2257	3363
MSMEG_3411	MOSC domain protein		16393	16982
MSMEG_6066	30S ribosomal protein S14		14084	6251
Obsolete	Obsolete		4466	3977
MSMEG_3396	"transcriptional regulator, IclR family protein"		9417	5227
MSMEG_1303	putative transcriptional regulator		3309	2139
Obsolete	Obsolete		1229	3924
Obsolete	Obsolete		2053	1666
MSMEG_0184	transferase		4091	4665
MSMEG_6164	conserved hypothetical protein		3424	6997
MSMEG_2743	"transcriptional regulator, NrdR family protein"	nrdR	12933	10541
Obsolete	Obsolete		6523	5036
At1g06280	At1g06280		4753	2676
MSMEG_5146	binding protein dependent transport protein		2053	2381
MSMEG_6942	membrane protein OxaA		4808	6333
MSMEG_1796	membrane protein		5292	1088
MSMEG_1956	hypothetical protein		2053	630
MSMEG_5904	conserved domain protein		22947	15146
Obsolete	Obsolete		7264	5181
MSMEG_0775	metallo-beta-lactamase superfamily protein		13471	13452
At1g04790	At1g04790		2048	2706
MSMEG_6798	ribose operon repressor	rbsR	7885	6106
MSMEG_1839	alkane 1-monooxygenase		2660	4712
MSMEG_3942	conserved hypothetical protein		2053	1391
MSMEG_4747	hypothetical protein		9680	3084
MSMEG_0071	conserved hypothetical protein		11613	16607
MSMEG_6104	GTP cyclohydrolase I	folE	11758	10231
MSMEG_6519	pyridoxamine 5'-phosphate oxidase family protein		3931	4554
MSMEG_3301	conserved hypothetical protein		6969	5625
MSMEG_5734	alpha-methylacyl-CoA racemase		4719	7638
MSMEG_2012	histidinol dehydrogenase	hisD	2040	1969
MSMEG_5963	"glycosyl transferase, family protein 2"		10873	14656
Empty	Empty		8501	3146
MSMEG_0754	conserved hypothetical protein		14735	11548
MSMEG_6741	antar domain protein		4275	4595
MSMEG_0161	"formate dehydrogenase, alpha subunit"		4431	4512
MSMEG_0391	Rmt3 protein		83943	90766
MSMEG_4657	ABC transporter membrane protein		4185	7936
MSMEG_4446	dihydrolipoamide dehydrogenase; this gene contains a premature stop which is not the result of sequencing error; identified by match to protein family HMM PF00070; match to protein family HMM PF02852; match to protein family HMM PF07992; match to protein family HMM TIGR01350	lpdA	2053	2229
MSMEG_0938	conserved hypothetical protein		28453	34145
Obsolete	Obsolete		9930	4702
MSMEG_6438	hypothetical protein		21428	20639
MSMEG_4317	conserved hypothetical protein		1057	1344
At1g03350	At1g03350		2053	3422
MSMEG_4459	agmatinase	speB	3269	10035
MSMEG_4166	acyl-CoA dehydrogenase		4066	3345
MSMEG_4573	competence protein		2053	1827
MSMEG_3334	hypothetical protein		0	0
Obsolete	Obsolete		5211	3358
Obsolete	Obsolete		36549	34984
MSMEG_6923	conserved hypothetical protein		4697	5834
MSMEG_4875	putative acyl-CoA dehydrogenase		2053	2174
MSMEG_1062	O-succinylbenzoic acid--CoA ligase		9727	9215
Obsolete	Obsolete		4545	3082
MSMEG_1876	LpqB protein		3802	7691
MSMEG_5989	hypothetical protein		40754	38875
MSMEG_1079	hypothetical protein		13294	4596
MSMEG_3739	cytidylate kinase	cmk	15688	11890
At1g03120	At1g03120		4833	2252
MSMEG_4139	major facilitator superfamily MFS_1; this gene contains a frame shift which is not the result of sequencing error		7126	2300
Obsolete	Obsolete		3370	3444
MSMEG_2915	sensor histidine kinase		1004	1739
MSMEG_2220	enoyl-CoA hydratase/isomerase		4098	939
Obsolete	Obsolete		12201	5814
MSMEG_4678	hypothetical protein		7195	8933
Obsolete	Obsolete		4566	3865
At1g04650	At1g04650		2510	3017
Obsolete	Obsolete		14916	17683
MSMEG_0929	ErfK/YbiS/YcfS/YnhG family protein		24474	17752
MSMEG_5119	1-pyrroline-5-carboxylate dehydrogenase	pruA	839	3373
MSMEG_4985	carbonic anhydrase		31384	35053
MSMEG_5765	globin		4087	9201
MSMEG_6329	conserved hypothetical protein		16416	21299
MSMEG_1609	beta-phosphoglucomutase hydrolase; this gene contains a frame shift which is not the result of sequencing error; identified by match to protein family HMM PF00702; match to protein family HMM TIGR01509; match to protein family HMM TIGR02009		5175	5700
MSMEG_0133	ABC-transporter integral membrane protein		10423	7538
MSMEG_6904	myo-inositol-1-phosphate synthase		161313	141549
MSMEG_4087	major facilitator superfamily protein		6494	9617
MSMEG_2174	superfamily protein I DNA or RNA helicase		7882	15523
Empty	Empty		7616	6298
MSMEG_5876	H-N-H endonuclease F-TflIV		12179	11266
MSMEG_0760	thioesterase family protein		10440	9379
MSMEG_0228	adenylate and Guanylate cyclase catalytic domain protein		2053	6017
MSMEG_4034	NAD dependent epimerase/dehydratase family protein		3380	9526
MSMEG_0108	acyl-CoA dehydrogenase		3073	4645
Obsolete	Obsolete		6720	3696
MSMEG_2311	conserved hypothetical protein		5143	7649
MSMEG_5489	ribosomal protein L32	rpmF	71943	63449
MSMEG_2851	conserved hypothetical protein		14642	4203
MSMEG_6277	cobyric acid synthase		14313	11386
At1g03610	At1g03610		6892	3709
Obsolete	Obsolete		2053	2352
Obsolete	Obsolete		57180	47185
MSMEG_0266	arginine decarboxylase		13969	7638
MSMEG_3627	"urease, gamma subunit"	ureA	66452	58333
MSMEG_2688	antibiotic biosynthesis monooxygenase domain protein		17721	12938
MSMEG_0042	TetR-family protein transcriptional regulator		5468	9948
MSMEG_6777	probable enoyl-CoA hydratase		6196	4217
MSMEG_4860	"hydrolase, alpha/beta fold family protein, putative"		2067	1549
MSMEG_3598	periplasmic sugar-binding proteins		7917	8271
MSMEG_2597	aldehyde dehydrogenase		4270	4676
MSMEG_3003	aspartyl-tRNA synthetase	aspS	4144	9290
MSMEG_6362	quinone oxidoreductase		11916	14278
Obsolete	Obsolete		13104	2986
MSMEG_5808	binding-protein-dependent transport systems inner membrane component		3806	2311
At1g03600	At1g03600		2719	3033
MSMEG_0517	sugar binding-protein dependent transporter system permease		4934	8132
MSMEG_6051	"ABC transporter protein, integral membrane subunit; this gene contains a frame shift which is not the result of sequencing error; identified by match to protein family HMM PF00950"		4513	4932
MSMEG_0109	"NAD(P) transhydrogenase, beta subunit"	pntB	14274	13653
MSMEG_2129	hypothetical protein		0	0
MSMEG_6065	ribosomal protein S18	rpsR	9166	5629
MSMEG_5945	conserved hypothetical protein		3400	9437
MSMEG_2610	cobalt transport protein ATP-binding subunit		11134	15279
At1g01220	At1g01220		2416	1515
MSMEG_5773	fatty acid desaturase		46062	50283
MSMEG_2785	putative conserved integral membrane protein		8389	8985
Obsolete	Obsolete		7993	15210
MSMEG_4895	hypothetical protein		2053	2793
MSMEG_1251	conserved hypothetical protein		10472	4976
MSMEG_3058	"lipoprotein, nlpa family protein"		5144	7695
MSMEG_2219	enoyl-CoA hydratase/isomerase family protein		7169	7648
MSMEG_1249	"ISMsm7, transposase orfB"		6829	7637
MSMEG_2987	conserved hypothetical protein; this gene contains a frame shift which is not the result of sequencing error		2053	1854
MSMEG_1553	"ethanolamine ammonia-lyase, large subunit"	eutB	8127	11378
MSMEG_2299	"ribonucleoside-diphosphate reductase, alpha subunit"		20785	26075
Empty	Empty		4413	2813
MSMEG_5533	"4Fe-4S ferredoxin, iron-sulfur binding"		6747	5740
MSMEG_3474	probable conserved integral membrane protein		2053	1449
MSMEG_1959	putative membrane protein		13437	12021
MSMEG_0755	cobalt-zinc-cadmium resistance protein		6467	12761
MSMEG_5676	citrate synthase		9123	13856
MSMEG_2617	"cobyrinic Acid a,c-diamide synthase"	cobB	9769	9623
MSMEG_2295	"transcriptional regulator, TetR family protein"		7664	11524
MSMEG_3438	hypothetical protein		8826	6268
MSMEG_3073	"6,7-dimethyl-8-ribityllumazine synthase"	ribE	21281	20572
MSMEG_6940	methyltransferase GidB	gidB	15013	12661
At1g06190	At1g06190		4611	4813
MSMEG_0097	"oxidoreductase, zinc-binding dehydrogenase family protein"		5070	8139
MSMEG_6303	para-nitrobenzyl esterase		4109	7268
MSMEG_4140	GntR-family protein transcriptional regulator		2053	795
MSMEG_3518	conserved hypothetical protein		1884	2343
MSMEG_1076	conserved hypothetical protein		429711	346938
Obsolete	Obsolete		7643	6481
MSMEG_2609	"cobalt ABC transporter, permease protein CbiQ"	cbiQ	11211	11018
MSMEG_5478	"hydroxypyruvate isomerase, putative"		0	0
MSMEG_2746	conserved hypothetical alanine and leucine rich protein		12605	11784
MSMEG_0818	"transporter, major facilitator family protein"		2053	4803
MSMEG_0062	ftsk/spoiiie family protein		16350	18288
MSMEG_6231	conserved hypothetical protein		5549	6544
MSMEG_5934	conserved hypothetical protein		26132	5292
MSMEG_4975	flavin-nucleotide-binding protein		30506	26958
At1g03870	At1g03870		4588	2629
MSMEG_4996	"ABC transporter, permease protein OppC"	oppC	8052	11640
Obsolete	Obsolete		11167	10337
MSMEG_3957	conserved 13e12 repeat family protein		2053	3736
MSMEG_2399	uracil-DNA glycosylase	ung	12599	19983
MSMEG_0820	conserved hypothetical protein		10117	4168
MSMEG_0366	hypothetical protein		62836	58992
MSMEG_3497	"transcriptional regulator, ArsR family protein"		6082	7945
At1g05520	At1g05520		2228	849
MSMEG_4008	"oxidoreductase, 2OG-Fe(II) oxygenase family protein"		1636	4986
MSMEG_4886	major facilitator family protein transporter		2239	2613
MSMEG_6285	DNA polymerase III gamma/tau subunit		15195	21048
MSMEG_5133	hypothetical protein		5898	6514
Obsolete	Obsolete		17494	10406
MSMEG_0353	conserved hypothetical protein		3753	4269
MSMEG_3908	conserved hypothetical protein		11945	5900
MSMEG_3959	transcriptional regulator		5028	2673
MSMEG_3348	"bacterial extracellular solute-binding protein, family protein 7"		1143	1564
MSMEG_5848	amino acid permease-associated region		2053	5919
MSMEG_1878	S30AE family protein		118758	132075
Empty	Empty		7174	6718
Obsolete	Obsolete		5822	3079
MSMEG_1635	nitroreductase family protein		23127	23008
MSMEG_4515	putative non-ribosomal peptide synthetase		4588	2128
MSMEG_6298	malyl-CoA lyase		4622	3936
Obsolete	Obsolete		4015	7561
MSMEG_5070	Trypsin		9791	13703
MSMEG_1075	naphthoate synthase	menB	19856	15915
MSMEG_4822	conserved domain protein		8977	4971
Obsolete	Obsolete		43221	42539
Obsolete	Obsolete		31914	25069
At1g01370	At1g01370		8420	3571
MSMEG_1354	conserved hypothetical protein; this gene contains a frame shift which is not the result of sequencing error		8095	8236
MSMEG_2573	conserved hypothetical protein		4674	4512
MSMEG_6788	dihydroxyacetone kinase		3723	8267
MSMEG_3794	hypothetical protein		397453	408901
Obsolete	Obsolete		54429	45531
MSMEG_0227	"transcriptional regulator, TetR family protein"		1901	4715
MSMEG_4440	glucose-1-dehydrogenase		10070	4678
Obsolete	Obsolete		32687	24479
MSMEG_5981	"glycosyl transferase, putative"		6630	2418
MSMEG_4590	nitrilotriacetate monooxygenase component A	ssuD	5156	2104
MSMEG_0799	hypothetical protein		5982	11527
MSMEG_6528	conserved hypothetical protein		2053	2669
MSMEG_6166	hypothetical protein		8337	4447
MSMEG_6235	thiopurine S-methyltransferase (tpmt) superfamily protein		27933	24398
At1g01020	At1g01020		4509	4240
MSMEG_3620	conserved hypothetical protein		48999	52663
MSMEG_6038	pigment production hydroxylase		8090	9047
MSMEG_4334	flavoprotein		3306	3800
MSMEG_2296	secreted protein		2053	2634
MSMEG_4993	hypothetical protein		41534	27082
MSMEG_5203	"DoxX subfamily protein, putative"		6910	10478
MSMEG_5266	RDD family protein		13028	14026
At1g04680	At1g04680		2867	2304
MSMEG_5972	hypothetical protein		2053	1398
Obsolete	Obsolete		2713	2478
MSMEG_3973	N-methylhydantoinase		3479	7458
MSMEG_5073	"O-methyltransferase, family protein 3"		5620	11853
MSMEG_6920	hypothetical protein		26518	26553
MSMEG_4779	probable regulatory protein		5346	9044
Obsolete	Obsolete		5469	4389
MSMEG_3684	nuclear transport factor 2 (NTF2) domain family protein		6288	9056
MSMEG_1704	ABC transporter		4724	7201
MSMEG_5350	"PPE family protein, putative"		2053	2373
MSMEG_1815	hypothetical protein		2053	2949
Empty	Empty		6495	3146
Obsolete	Obsolete		6725	3043
MSMEG_3714	conserved hypothetical protein		4855	6566
MSMEG_0370	conserved hypothetical protein		9238	6964
MSMEG_0748	"ATPase associated with various cellular activities, AAA_5"		2331	1601
MSMEG_1417	glyoxalase family protein		9661	8610
MSMEG_1824	"transcriptional regulator, LytR family protein"		2689	3560
MSMEG_2326	"ABC-type molybdenum transport system, ATPase component"		83352	106153
MSMEG_1933	hypothetical protein		24082	19754
MSMEG_2800	NADPH-dependent fmn reductase		17719	18094
MSMEG_4858	"transcriptional regulator, TetR family protein"		2053	1290
At1g06210	At1g06210		2053	1988
MSMEG_0512	BadF/BadG/BcrA/BcrD ATPase family protein		2053	1303
Obsolete	Obsolete		13964	17803
MSMEG_4228	cell division protein FtsW	ftsW	3440	6152
MSMEG_3719	sodium/calcium exchanger protein		2053	1651
MSMEG_2457	hypothetical protein		5292	2277
Obsolete	Obsolete		19986	11474
MSMEG_5495	enoyl-CoA hydratase		2135	3093
Obsolete	Obsolete		0	0
MSMEG_0331	"transcriptional regulator, LuxR family protein"		2053	2058
MSMEG_2303	integral membrane transporter		11511	13214
MSMEG_0706	4-carboxy-4-hydroxy-2-oxoadipate aldolase		0	0
MSMEG_6460	hypothetical protein		2053	2081
MSMEG_1110	probable conserved transmembrane protein		4239	4449
MSMEG_5452	conserved hypothetical protein		19238	14895
At1g04670	At1g04670		2064	2008
MSMEG_5575	repressor		2836	3832
MSMEG_5331	UDP-glucoronosyl and UDP-glucosyl transferase family; this gene contains a frame shift which is not the result of sequencing error; identified by match to protein family HMM PF00201; match to protein family HMM PF04101		7746	8981
MSMEG_5492	acetyl-CoA carboxylase carboxyltransferase		2542	6650
MSMEG_4632	saccharopine dehydrogenase		17941	22052
Obsolete	Obsolete		9759	12562
MSMEG_1395	"lipoprotein, putative"		37589	39763
MSMEG_6215	conserved hypothetical protein		5831	3660
At1g03457	At1g03457		2216	1900
MSMEG_2247	dihydrokaempferol 4-reductase		2053	1559
MSMEG_0788	putative conserved membrane protein		5281	7899
Obsolete	Obsolete		2152	7443
Empty	Empty		2081	1261
MSMEG_3394	cupin domain protein		12048	8191
MSMEG_4029	conserved hypothetical protein		3785	6207
MSMEG_4850	short-chain dehydrogenase/reductase SDR		4359	1793
MSMEG_6187	endonuclease III	nth	13265	15789
MSMEG_2086	peptide chain release factor 2	prfB	12570	14151
MSMEG_0906	DNA-binding protein		3794	7562
MSMEG_1988	conserved hypothetical protein		25381	31508
Empty	Empty		5400	2074
MSMEG_3224	conserved hypothetical protein		7424	7102
MSMEG_4379	isochorismatase hydrolase		6920	9728
MSMEG_0321	transcriptional regulator		7967	8719
MSMEG_6722	conserved hypothetical protein		3073	7772
MSMEG_6177	galactonate dehydratase		1348	2251
MSMEG_6856	MmgE/PrpD family protein		1028	1430
MSMEG_3252	membrane protein		5605	4655
Obsolete	Obsolete		4236	4996
MSMEG_3171	conserved hypothetical protein		17811	16417
MSMEG_1217	ABC-type transport system ATP-binding protein I		4046	8078
At1g01500	At1g01500		5177	2109
Obsolete	Obsolete		2053	2463
MSMEG_0392	hypothetical glycosyl transferase		9251	13393
MSMEG_5008	"ABC transporter, ATP-binding protein"		2053	1864
MSMEG_5867	nuclear transport factor 2 (NTF2) domain superfamily protein		5439	13316
Obsolete	Obsolete		4522	2650
MSMEG_6293	transcriptional regulatory protein		5611	8611
MSMEG_5316	"glutamine ABC transporter, ATP-binding protein"		7192	4925
MSMEG_2444	dienelactone hydrolase family protein		6024	8651
MSMEG_1214	oxidoreductase		1640	5219
MSMEG_1746	6-hydroxy-D-nicotine oxidase		2202	2207
MSMEG_0967	conserved hypothetical protein		5756	7834
Empty	Empty		10081	2672
MSMEG_3130	hypothetical protein		10555	4008
MSMEG_2438	tRNA (guanine-N1)-methyltransferase	trmD	12061	9454
At1g03660	At1g03660		5159	2078
MSMEG_2156	conserved hypothetical protein		2384	2106
MSMEG_0103	major facilitator family protein transporter		2826	3632
MSMEG_3244	hypothetical protein		7459	8947
MSMEG_4576	SpfH domain protein		4092	1393
Obsolete	Obsolete		12047	8958
MSMEG_0773	acetyltransferase		5815	2014
MSMEG_0895	"bacterial regulatory protein, GntR family protein"		14806	12996
At1g02970	At1g02970		0	0
MSMEG_0267	esterase		21655	11951
MSMEG_1152	citrate-proton symporter		3549	4868
Obsolete	Obsolete		3101	2148
Empty	Empty		8258	2707
MSMEG_5363	hypothetical protein		10182	6984
MSMEG_0574	putative ECF sigma factor RpoE1		5186	6192
MSMEG_0132	conserved hypothetical protein		6856	8471
MSMEG_1350	cyclopropane-fatty-acyl-phospholipid synthase 1		31316	30163
MSMEG_3374	conserved hypothetical protein		2053	2601
MSMEG_5870	sensor histidine kinase PhoR		7348	8070
MSMEG_1936	conserved hypothetical protein		30519	33373
Empty	Empty		8063	2905
MSMEG_3695	conserved hypothetical protein		6478	4703
Obsolete	Obsolete		9774	4853
MSMEG_1642	"ABC transporter, ATP-binding protein"		11895	9645
MSMEG_4493	GTP-binding protein Era	era	8755	6572
MSMEG_2935	phosphatidylinositol alpha-mannosyltransferase		4963	5628
MSMEG_6491	aldehyde dehydrogenase		3804	4085
MSMEG_3135	hypothetical protein		2053	1679
MSMEG_4606	hypothetical protein		8438	4613
MSMEG_4612	conserved hypothetical protein; this gene contains a frame shift which is not the result of sequencing error; identified by match to protein family HMM PF04978		10311	5098
MSMEG_0735	putative transcriptional regulator		2513	1893
At1g01800	At1g01800		1490	1652
MSMEG_6878	inner-membrane translocator		2053	3405
MSMEG_6848	putative oxidoreductase		3772	1591
MSMEG_6553	ABC transporter ATP-binding protein		2053	2848
MSMEG_5793	hypothetical protein		55729	58347
MSMEG_1864	transposase		5184	6044
MSMEG_6167	bacterial type II secretion system protein F domain		4662	2435
MSMEG_2350	conserved hypothetical protein		9312	6753
MSMEG_3763	"ABC transporter efflux protein, DrrB family protein"		3171	3082
MSMEG_6938	ParB-like partition proteins		12500	10705
MSMEG_6307	glutamine-binding periplasmic protein/glutamine transport system permease protein		5223	6768
MSMEG_0913	methoxy mycolic acid synthase 1		118643	139254
Empty	Empty		7891	5257
MSMEG_5864	cytochrome P450 51		7762	3228
MSMEG_5028	HIT family protein		11683	10541
MSMEG_5955	"protein-tyrosine kinase, putative"		3964	9362
Empty	Empty		4067	7023
MSMEG_6629	"malonate decarboxylase, epsilon subunit"	mdcH	2663	1731
MSMEG_5019	regulatory protein		6790	6542
MSMEG_4570	conserved hypothetical protein		10654	15730
MSMEG_4137	hypothetical protein		1617	1288
MSMEG_1550	PduH protein		9243	8298
MSMEG_2660	"transcriptional regulator, AsnC family protein"		6821	10104
MSMEG_3919	hypothetical protein		7775	4895
At1g04970	At1g04970		3941	3370
Obsolete	Obsolete		1990	2828
MSMEG_0810	putative pyrimidine permease RutG		13948	19277
Obsolete	Obsolete		3381	2273
Empty	Empty		11598	8110
MSMEG_2158	hypothetical protein		7772	6066
MSMEG_3071	"riboflavin synthase, alpha subunit"	ribE	15176	20874
MSMEG_3286	methyltransferase		5298	10970
MSMEG_6710	"hydrolase, alpha/beta fold family protein"		2528	3815
MSMEG_1686	NPL/P60-family protein secreted protein		2356	2737
MSMEG_5810	putative monooxygenase		7252	3915
MSMEG_1637	periplasmic sensor signal transduction histidine kinase		31427	33432
Obsolete	Obsolete		10698	7183
Obsolete	Obsolete		5302	5071
MSMEG_3023	conserved hypothetical protein; this gene contains a frame shift which is not the result of sequencing error		12694	7497
MSMEG_1608	glycosyl transferase		6625	5869
MSMEG_6822	beta-lactamase		57442	52119
MSMEG_6746	"oxidoreductase, aldo/keto reductase family protein"		28555	31224
MSMEG_1564	"lignostilbene-alpha,beta-dioxygenase"		5698	3465
MSMEG_2708	hypothetical protein		3224	4866
MSMEG_4045	muconolactone delta-isomerase		14965	6848
Obsolete	Obsolete		26871	23294
MSMEG_2840	conserved hypothetical protein		6605	6978
At1g05510	At1g05510		5249	8299
MSMEG_3463	putative esterase		7327	7070
MSMEG_4097	acyl-CoA dehydrogenase domain protein		7712	5133
MSMEG_3802	tetratricopeptide repeat family protein		154	439
MSMEG_5412	immunogenic protein MPT63		68108	74667
MSMEG_2586	"conserved hypothetical protein, putative"		5961	5314
MSMEG_2541	ribosome recycling factor	frr	30319	35338
Obsolete	Obsolete		6796	6921
MSMEG_3762	ABC transporter ATP-binding protein		7505	5911
MSMEG_1140	glycerol-3-phosphate dehydrogenase 2 [NAD(P)+] (NAD(P)H-dependent glycerol-3-phosphate dehydrogenase 2)		3842	9628
MSMEG_1890	3-phosphoshikimate 1-carboxyvinyltransferase	aroA	8012	12118
MSMEG_0479	hypothetical protein		3927	3397
Obsolete	Obsolete		13605	10707
MSMEG_3484	cupin domain protein		7899	6080
MSMEG_4765	"transcriptional regulator, MerR family protein"		18446	12680
Empty	Empty		8030	2873
MSMEG_0259	enoyl-CoA hydratase/isomerase		3089	8108
Obsolete	Obsolete		4390	4642
MSMEG_2588	cobyric acid synthase CobQ	cobQ	2944	10569
MSMEG_4021	hypothetical protein		26495	5393
MSMEG_2722	hydrogenase nickel insertion protein HypA	hypA	13570	4033
Obsolete	Obsolete		8999	4558
MSMEG_6830	conserved hypothetical protein		7461	6489
At1g02305	At1g02305		3263	1868
MSMEG_1830	lppg:fo 2-phospho-l-lactate transferase	cofD	3623	4801
MSMEG_2450	adenosylmethionine--8-amino-7-oxononanoate transaminase		87019	122993
MSMEG_3536	sugar transport protein		16149	14413
MSMEG_6890	antibiotic biosynthesis monooxygenase domain protein		8925	7645
MSMEG_2482	hypothetical protein		7778	4754
MSMEG_4976	isochorismatase hydrolase		19992	21329
MSMEG_4119	3-hydroxybutyryl-CoA dehydratase		9430	7524
MSMEG_0566	aliphatic amidase		6530	11754
MSMEG_2550	glyoxylate reductase		3351	6659
MSMEG_5114	acyl-CoA synthase		37731	9432
MSMEG_1544	PduO protein		127731	111800
MSMEG_2020	"hyi family protein, authentic frameshift; this gene contains a frame shift which is not the result of sequencing error; identified by similarity to RF:NP_457306.1"		10650	12976
MSMEG_2271	hydrogenase accessory protein HypB	hypB	14804	12053
MSMEG_3662	mannose-binding lectin		20880	16271
MSMEG_6105	cell division protein		25348	26818
MSMEG_3544	conserved hypothetical protein		60759	59875
MSMEG_3519	"oxidoreductase, 2-nitropropane dioxygenase family protein"		8137	5279
MSMEG_3432	choline dehydrogenase		2053	1521
MSMEG_2632	SAM-dependent methyltransferase		3733	4101
MSMEG_1871	conserved hypothetical protein		11961	9867
Obsolete	Obsolete		3039	2757
MSMEG_3653	hypothetical protein		3522	8019
At1g06010	At1g06010		2053	3526
Obsolete	Obsolete		10257	12286
MSMEG_3155	band 7 protein		21014	18393
MSMEG_5392	"K+-transporting ATPase, A subunit"	kdpA	2455	1544
MSMEG_5325	hypothetical protein		32116	22676
MSMEG_1716	"IS3 family protein element, transposase orfA"		6678	2434
MSMEG_5221	GCN5-related N-acetyltransferase		5482	6220
MSMEG_5048	conserved hypothetical protein		16719	21673
MSMEG_6758	transport integral membrane protein		539808	473008
MSMEG_3084	"glyceraldehyde-3-phosphate dehydrogenase, type I"	gap	65053	55787
MSMEG_0680	UDP-glucose 6-dehydrogenase		4584	5199
MSMEG_0395	hypothetical protein		2053	2766
Obsolete	Obsolete		23806	25282
MSMEG_6569	conserved hypothetical protein		2053	1089
MSMEG_1722	hypothetical protein		11669	12326
Empty	Empty		8111	4376
MSMEG_1351	cyclopropane-fatty-acyl-phospholipid synthase 1		26244	30060
MSMEG_4715	acyl-CoA dehydrogenase		5481	6882
MSMEG_0619	ppe family protein		5213	2696
MSMEG_4306	conserved hypothetical protein		3826	13540
Obsolete	Obsolete		6844	8062
MSMEG_6380	hypothetical protein		19469	19288
MSMEG_2059	NADH-quinone oxidoreductase chain e		3709	4914
At1g04930	At1g04930		4584	2203
MSMEG_3384	isoflavone reductase		2076	4075
MSMEG_6854	3-isopropylmalate dehydratase large subunit		2053	2108
MSMEG_5493	acetyl-/propionyl-coenzyme A carboxylase alpha chain		2841	2034
Empty	Empty		9344	7894
MSMEG_1221	rifampin ADP-ribosyl transferase		7992	3241
Obsolete	Obsolete		4029	4367
MSMEG_5691	conserved hypothetical protein		6214	14170
MSMEG_2150	putative transposition helper protein		2053	3429
Obsolete	Obsolete		2402	3452
MSMEG_0822	cytochrome P450		3931	6134
MSMEG_1770	conserved hypothetical protein		286311	287723
MSMEG_5406	hypothetical protein		63231	66727
MSMEG_5772	"cytospin-A, putative"		2722	4752
MSMEG_5346	TetR-family protein transcriptional regulator		5182	3583
MSMEG_2427	protein-P-II uridylyltransferase	glnD	20891	24790
MSMEG_0622	putative DNA-binding protein		5554	9173
MSMEG_0288	"FAD dependent oxidoreductase, putative"		5584	4801
MSMEG_1665	aldehyde dehydrogenase (NAD) family protein		4991	11760
MSMEG_2873	3-ketosteroid-delta4		8463	3227
Obsolete	Obsolete		7179	7837
MSMEG_2964	adenine phosphoribosyltransferase		6459	7450
MSMEG_0542	antar domain protein		14098	15023
At1g03940	At1g03940		5756	5034
MSMEG_5903	"oxidoreductase, short chain dehydrogenase/reductase family protein"		17460	19625
MSMEG_0289	alpha/beta hydrolase fold family protein		6833	8683
MSMEG_1238	"type III restriction enzyme, res subunit"		9279	7590
MSMEG_5602	conserved hypothetical protein		1667	3143
MSMEG_3791	ribosomal protein L20	rplT	43123	43801
MSMEG_4271	conserved hypothetical protein		12668	18046
MSMEG_2279	3-hydroxyacyl-CoA dehydrogenase type-2		8683	5885
Obsolete	Obsolete		4801	2746
MSMEG_3753	hydrolase		5819	9736
MSMEG_6027	major facilitator superfamily protein MFS_1		6718	7500
MSMEG_0645	"putative beta-1,3-glucanase"		63343	76351
MSMEG_3568	conserved hypothetical protein		8958	6513
Obsolete	Obsolete		9289	8563
MSMEG_2363	amino acid-binding ACT		8366	7068
Empty	Empty		8033	3626
MSMEG_4099	ABC transporter permease protein		5508	2011
MSMEG_3247	branched-chain amino acid ABC transporter substrate-binding protein		22580	27390
MSMEG_2050	"NADH-quinone oxidoreductase, N subunit"	nuoN	70	70
MSMEG_4218	possible conserved transmembrane protein		44127	42128
MSMEG_1301	NanT3		12257	5096
MSMEG_6348	hypothetical protein		14406	6606
MSMEG_2453	"transcriptional regulator, GntR family protein"		2229	10947
At1g06200	At1g06200		5874	3132
MSMEG_1846	"polysulphide reductase, NrfD"		2799	3932
MSMEG_5250	CalR9 protein		10746	12395
Obsolete	Obsolete		5484	15760
Empty	Empty		4545	2636
MSMEG_0101	conserved hypothetical protein		13186	9717
Obsolete	Obsolete		6434	2781
MSMEG_0336	conserved hypothetical protein		6321	8103
MSMEG_4566	conserved 13e12 repeat family protein; this gene contains a frame shift which is not the result of sequencing error		4749	4961
MSMEG_1159	ABC transporter component A		534	1248
MSMEG_3230	"ABC transporter, CydDC cysteine exporter (CydDC-E) family, permease/ATP-binding protein CydC; this gene contains a frame shift which is not the result of sequencing error; identified by match to protein family HMM PF00005; match to protein family HMM TIGR02868"		16753	17632
MSMEG_1721	"IS1137, transposase orfB"		3165	7370
MSMEG_1752	hypothetical protein		9347	4703
MSMEG_4489	conserved hypothetical protein		12342	10611
MSMEG_0343	TetR-family protein transcriptional regulator		2344	1322
MSMEG_3654	ATPase SecA2		5998	10677
MSMEG_2529	glyoxylate reductase		14225	7715
MSMEG_3605	sorbitol dehydrogenase		2091	5473
Obsolete	Obsolete		2053	2193
MSMEG_2792	Clp amino terminal domain protein		4837	4303
MSMEG_5337	"putative regulatory protein, FmdB family; this gene contains a frame shift which is not the result of sequencing error; identified by match to protein family HMM TIGR02605"		7900	3235
Obsolete	Obsolete		8575	2743
MSMEG_0530	short chain dehydrogenase		19264	20405
At1g02870	At1g02870		3181	4429
MSMEG_2346	phytoene synthase		4171	11697
MSMEG_0531	putative acyl-CoA dehydrogenase		5478	9832
MSMEG_0627	"glycosyl transferase, family protein 39"		5997	5000
MSMEG_5500	hypothetical protein		2053	986
MSMEG_6620	conserved hypothetical protein		15138	14669
Obsolete	Obsolete		6592	5311
MSMEG_5201	"regulatory protein GntR, HTH"		5866	12942
MSMEG_6843	NAD-dependent epimerase/dehydratase		5422	3118
MSMEG_5781	"phosphate ABC transporter, permease protein PstC"	pstC	15653	18416
MSMEG_5897	virulence factor mce family protein		9964	12341
MSMEG_0557	hypothetical protein		35595	39301
MSMEG_0944	"DNA binding domain, excisionase family protein"		54682	63537
MSMEG_4714	MoaC domain protein		5591	6572
MSMEG_5581	conserved hypothetical integral membrane protein		2088	4464
Empty	Empty		9780	2749
MSMEG_0876	short chain dehydrogenase		3287	8581
MSMEG_0489	racemase		4318	4560
MSMEG_3202	hypothetical protein		4126	5380
MSMEG_4492	amidase		13978	11568
MSMEG_4900	Pks14 protein		26513	27202
MSMEG_3469	TetR family protein transcriptional regulator		4161	6412
MSMEG_5353	putative methyltransferase		6667	4361
At1g02690	At1g02690		6065	1815
MSMEG_6221	integral membrane protein		4584	9719
MSMEG_3220	"tryptophan synthase, beta subunit"	trpB	13811	17614
MSMEG_3222	prolipoprotein diacylglyceryl transferase		21234	20510
Empty	Empty		5371	2503
Obsolete	Obsolete		8165	4195
Obsolete	Obsolete		8335	7184
MSMEG_4699	NAD-glutamate dehydrogenase		10903	10558
MSMEG_4795	ABC-transporter integral membrane protein		4925	5384
MSMEG_5586	conserved hypothetical protein		5418	6653
MSMEG_2081	putative acyl-CoA dehydrogenase		87365	73941
MSMEG_1266	ankyrin-repeat containing protein		3930	6686
Obsolete	Obsolete		8604	7296
MSMEG_4811	conserved hypothetical protein		9879	5425
MSMEG_6864	putative transcription regulator		7100	7561
MSMEG_5942	AMP-dependent synthetase and ligase		5261	9704
MSMEG_2981	"branched-chain amino acid ABC-type transport system, permease component"		68164	75378
MSMEG_2395	D-alanine--D-alanine ligase		8247	10418
MSMEG_4187	conserved hypothetical protein		5535	12003
MSMEG_3029	"peptidase, A24 (type IV prepilin peptidase) family protein"		1013	1441
MSMEG_0570	conserved hypothetical protein		29188	36678
MSMEG_6903	"transcriptional regulator, PadR family protein"		38448	34520
MSMEG_3784	"transcriptional regulator, IclR family protein"		5379	9178
At1g01980	At1g01980		4621	5514
MSMEG_6813	amidohydrolase 2		800	1508
MSMEG_2465	adenine deaminase		1644	4650
MSMEG_1978	chaperonin GroL	groL	5740	7596
MSMEG_5739	putative long-chain fatty-acid--CoA ligase		6327	7316
MSMEG_0721	RemQ protein; this gene contains a frame shift which is not the result of sequencing error		7557	6974
MSMEG_0703	conserved hypothetical protein		12195	9732
MSMEG_2403	ATP-dependent DNA helicase RecG	recG	8979	7237
MSMEG_6670	"ABC transporter, permease protein, putative"		4451	2692
MSMEG_6060	permease		3723	3486
MSMEG_5663	sensor-type histidine kinase PrrB		7677	13288
MSMEG_0163	conserved hypothetical protein		2503	3545
MSMEG_1519	translation initiation factor IF-1	infA	152202	118448
MSMEG_6343	conserved hypothetical protein		14649	14253
MSMEG_2489	"transcriptional regulator, GntR family protein, putative"		10190	11620
Empty	Empty		2480	1557
MSMEG_1481	methyltransferase		1324	1198
MSMEG_6239	"1,3-propanediol dehydrogenase"		8423	9148
MSMEG_6297	aldehyde dehydrogenase		0	0
MSMEG_4409	hypothetical protein		1464	1277
MSMEG_3127	"conserved protein, DUF59"		17573	21720
MSMEG_4414	conserved hypothetical protein		6404	4321
Obsolete	Obsolete		7670	5302
At1g04400	At1g04400		2905	4587
MSMEG_0774	flavin-dependent oxidoreductase; this gene contains a frame shift which is not the result of sequencing error		4443	2545
MSMEG_2675	"ISMsm8, transposase"		2053	4944
MSMEG_4986	"glycosyl transferase, family protein 39"		2053	1695
Empty	Empty		5198	3632
MSMEG_3522	dopamine receptor D4		14390	14804
MSMEG_6434	conserved hypothetical protein		10978	16712
MSMEG_0868	hypothetical protein		3985	2678
Obsolete	Obsolete		2053	4758
MSMEG_5339	nitrile hydratase regulator1		200	421
MSMEG_3789	inner membrane permease YgbN		1975	3465
MSMEG_1197	"transcriptional regulator, LuxR family protein"		487	1422
MSMEG_1800	hypothetical protein		5638	4141
MSMEG_5105	hypothetical protein		2428	5643
MSMEG_2917	hypothetical protein		1885	3255
MSMEG_0732	chaperone ClpB		7078	13421
MSMEG_5983	glucose-1-phosphate thymidylyltransferase	rfbA	3120	3904
MSMEG_0126	mandelate racemase/muconate lactonizing enzyme		3	2
MSMEG_3405	methylenomycin A resistance protein		2053	2502
MSMEG_2937	pyridoxine biosynthesis protein		31389	35954
Obsolete	Obsolete		38377	35879
MSMEG_1962	hypothetical protein		6623	7990
MSMEG_6859	oxidoreductase		780	1521
At1g06170	At1g06170		0	0
MSMEG_3306	zinc-binding alcohol dehydrogenase		3692	2585
MSMEG_6504	conserved hypothetical protein		2053	2796
MSMEG_4339	tetratricopeptide repeat family protein		1373	1334
MSMEG_5672	citrate synthase I	gltA	92179	96010
MSMEG_4070	"transcriptional regulator, TetR family protein, putative"		3038	3480
MSMEG_2901	conserved hypothetical protein		5302	6131
MSMEG_0061	ftsk/spoiiie family protein		20336	21741
Obsolete	Obsolete		1239	3380
MSMEG_2625	transcription termination factor NusA	nusA	12099	15759
MSMEG_3985	integral membrane transport protein		1794	2256
MSMEG_2824	"IS1549, transposase"		22927	22758
Obsolete	Obsolete		5661	5929
MSMEG_1342	conserved hypothetical protein		35263	33225
MSMEG_0986	RemM protein		35933	38116
At1g03590	At1g03590		7169	9340
Obsolete	Obsolete		9093	7959
MSMEG_5798	phosphoribosylformylglycinamidine cyclo-ligase	purM	38477	33456
MSMEG_4477	"hydrolase, alpha/beta hydrolase fold family protein"		13685	7499
MSMEG_3963	hypothetical protein		2972	2509
MSMEG_3161	conserved hypothetical protein		5027	9005
MSMEG_2388	"3-isopropylmalate dehydratase, small subunit"	leuD	38829	37565
MSMEG_5314	conserved hypothetical protein		2659	4624
MSMEG_0941	"AP endonuclease, family protein 2"		4825	8138
Obsolete	Obsolete		2518	4715
MSMEG_5995	P450 heme-thiolate protein		1349	3076
MSMEG_0709	chaperone protein DnaK	dnaK	21032	23847
MSMEG_6791	3-hydroxybutyryl-CoA dehydrogenase		10208	12226
MSMEG_0424	Hsp20/alpha crystallin family protein		7760	5437
MSMEG_4040	nitroreductase		6360	6964
Empty	Empty		7786	4109
Obsolete	Obsolete		5798	3119
MSMEG_3691	galactose-1-phosphate uridylyltransferase	galT	2053	4612
MSMEG_6379	"transporter, major facilitator family protein"		3841	5512
MSMEG_1475	conserved hypothetical protein		7586	12675
Obsolete	Obsolete		15546	6119
MSMEG_2629	ribosome-binding factor A	rbfA	43171	50643
MSMEG_6676	probable conserved transmembrane protein		8038	6434
At1g05970	At1g05970		3865	2938
MSMEG_5795	4-amino-4-deoxychorismate lyase		6528	12192
MSMEG_6871	isomerase		4482	4928
Obsolete	Obsolete		794	1356
MSMEG_2589	conserved hypothetical protein		2392	14491
MSMEG_4326	acyl carrier protein	acpP	95884	104819
MSMEG_2943	crossover junction endodeoxyribonuclease RuvC	ruvC	7711	7819
MSMEG_4126	"hydrolase, isochorismatase family protein"		9828	11776
MSMEG_0260	DNA-binding protein		5676	10636
MSMEG_2752	sigma factor SigB		92780	85254
MSMEG_1836	"mannose-6-phosphate isomerase, class I"	manA	9016	16998
MSMEG_1187	N-acyl-D-aspartate deacylase		1769	2696
MSMEG_5289	hypothetical protein		1221	832
MSMEG_5069	sec-independent translocase		18209	22278
MSMEG_6176	2-dehydro-3-deoxy-6-phosphogalactonate aldolase		7054	6920
MSMEG_1313	secreted protein		7225	7693
MSMEG_5025	putative transcriptional regulator		5526	5984
MSMEG_5652	alpha/beta hydrolase fold		1498	3170
MSMEG_4591	hypothetical protein		1918	2902
MSMEG_0325	conserved hypothetical protein		3755	4067
Obsolete	Obsolete		8540	4898
MSMEG_4679	hypothetical protein		10881	10821
MSMEG_4248	1-acylglycerol-3-phosphate O-acyltransferase		45940	47523
At1g05055	At1g05055		11676	4575
MSMEG_4386	ABC transporter permease protein		3651	3677
MSMEG_5725	PLP-dependent aminotransferases		6430	4056
MSMEG_5908	acyl-CoA synthase		2286	3467
MSMEG_3865	hypothetical protein		5662	5838
MSMEG_5165	integral membrane protein		12404	8520
MSMEG_5301	transcriptional regulator		3883	3603
MSMEG_1669	"succinate dehydrogenase, iron-sulfur protein"	sdhB	35204	43226
MSMEG_4110	3-hydroxyacyl-CoA dehydrogenase		3023	5576
MSMEG_3056	ABC transporter ATP-binding protein		5760	7429
MSMEG_1850	L-seryl-tRNA selenium transferase	selA	5440	9304
MSMEG_5593	pyruvate dehydrogenase		2586	8281
MSMEG_6652	hypothetical protein		2715	1665
MSMEG_5688	"regulatory protein, MarR"		6668	5562
MSMEG_2246	conserved hypothetical protein		4079	9715
MSMEG_0019	amino acid adenylation		7925	3335
MSMEG_5075	ABC transporter ATP-binding protein		2563	4691
MSMEG_5233	RmlD substrate binding domain superfamily protein		1915	2994
MSMEG_6079	DNA repair protein RadA	radA	4748	5248
MSMEG_1359	DeoR-family protein transcriptional regulator		2678	3122
MSMEG_0421	hypothetical protein		7608	4281
Obsolete	Obsolete		4852	3252
Obsolete	Obsolete		17013	14320
At1g02920	At1g02920		4818	1845
MSMEG_1156	dihydrodipicolinate synthetase		5875	5707
Obsolete	Obsolete		4711	5951
MSMEG_5455	pe family protein		102	373
MSMEG_2490	decarboxylase		8974	15637
Obsolete	Obsolete		6503	6603
Obsolete	Obsolete		5587	5886
MSMEG_1372	ABC transporter ATP-binding protein		2902	4169
MSMEG_0473	"transcriptional regulator, LuxR family protein"		10637	7412
MSMEG_3952	conserved hypothetical protein		5679	5034
MSMEG_2500	conserved hypothetical protein		6142	12112
MSMEG_5967	glucose-methanol-choline oxidoreductase		2053	2958
MSMEG_5193	"transcriptional regulator, AraC family protein"		2756	7189
MSMEG_0869	hypothetical protein		10118	5675
MSMEG_0839	ATP-dependent protease La (LON) domain subfamily protein		7348	4653
MSMEG_2711	[NiFe] hydrogenase maturation protein HypF	hypF	5085	5785
MSMEG_2735	diaminopimelate epimerase	dapF	19162	21840
MSMEG_0752	"fructose-bisphosphate aldolase, class II"	fbaA	11499	13023
MSMEG_3386	shikimate transporter		1955	2407
MSMEG_6146	"ISMsm3, transposase"		6197	7740
MSMEG_5016	conserved domain protein		24439	26403
Obsolete	Obsolete		9520	9884
MSMEG_1595	putative oxidoreductase		3644	2870
At1g03100	At1g03100		6617	6623
MSMEG_3609	hydride transferase 1		8149	5268
MSMEG_3012	acetyl-CoA acetyltransferases		1573	1093
MSMEG_3667	para-nitrobenzyl esterase		12454	13720
MSMEG_4179	probable conserved integral membrane protein		14715	20786
MSMEG_5292	hypothetical protein		35053	36309
MSMEG_1355	"transcriptional regulator, TetR family protein"		6709	6843
MSMEG_1613	"ABC polar amino acid transporter, inner membrane subunit"		5550	9282
MSMEG_3983	L-carnitine dehydratase/bile acid-inducible protein F; this gene contains a frame shift which is not the result of sequencing error; identified by match to protein family HMM PF02515		2237	2534
MSMEG_6004	"oxidoreductase, 2-nitropropane dioxygenase family protein"		6955	6918
MSMEG_1225	conserved hypothetical protein		2581	7735
Obsolete	Obsolete		1999	2441
Empty	Empty		7946	6137
MSMEG_4421	conserved hypothetical protein		6673	3975
MSMEG_6076	2-C-methyl-D-erythritol 4-phosphate cytidylyltransferase	ispD	98499	130458
Empty	Empty		5522	2530
MSMEG_6281	N-acetylmuramoyl-L-alanine amidase		39893	52108
MSMEG_0362	amidohydrolase 2		2053	3611
MSMEG_1677	aspartate ammonia-lyase	aspA	145956	174611
MSMEG_1663	"transcriptional regulator, AsnC family protein"		32361	29819
MSMEG_6706	hypothetical protein		10923	4108
Obsolete	Obsolete		26240	34363
MSMEG_1268	nudix hydrolase		10014	10547
At1g01225	At1g01225		6970	6805
MSMEG_0998	"oxidoreductase, molybdopterin binding"		2336	1851
MSMEG_4103	alkanesulfonate monooxygenase		2509	3076
MSMEG_3283	membrane transport protein		1506	1755
MSMEG_2756	conserved hypothetical protein		305665	377040
Obsolete	Obsolete		8713	8913
MSMEG_0887	conserved hypothetical protein		20212	22038
MSMEG_6385	hypothetical oxidoreductase in MprA 5'region		15882	17667
MSMEG_2725	glutamate transporter permease protein GluD		18812	17739
MSMEG_4565	oxidoreductase		5932	5724
MSMEG_1896	beta-ketothiolase		7098	9154
Obsolete	Obsolete		6212	5646
MSMEG_5472	"5,10-methenyltetrahydrofolate synthetase"		5683	7306
Obsolete	Obsolete		8910	6085
MSMEG_1690	putative ECF sigma factor RpoE1		6038	4735
MSMEG_2121	multiphosphoryl transfer protein (MTP)		15103	18193
MSMEG_5733	universal stress protein family protein		4150	13589
MSMEG_2926	glycine betaine/carnitine/choline transport ATP-binding protein opuCA		40160	25778
MSMEG_6117	glucarate dehydratase		1788	1128
MSMEG_0522	pp24 protein		6542	8639
Obsolete	Obsolete		9401	4579
MSMEG_0453	shikimate kinase	aroK	6874	7075
MSMEG_5300	short-chain type dehydrogenase/reductase		6527	4127
At1g05030	At1g05030		2053	3781
MSMEG_5427	ribose-phosphate pyrophosphokinase		31179	38402
MSMEG_6012	putative acyl-CoA dehydrogenase		5450	10732
MSMEG_6410	Rieske 2Fe-2S family protein		12334	14766
MSMEG_4064	zinc-binding alcohol dehydrogenase		3045	2304
MSMEG_4448	transcriptional modulator of MazE		10082	10665
MSMEG_1312	hypothetical protein		5561	6395
MSMEG_2461	"transporter permease 2, putative"		8816	7246
MSMEG_6423	Glycerophosphoryl diester phosphodiesterase family protein		11394	16792
MSMEG_6844	"trap-t family protein transporter, dctp"		322	391
MSMEG_3900	diaminobutyrate--2-oxoglutarate aminotransferase	ectB	4598	11385
MSMEG_2615	chelatase		8351	11539
Empty	Empty		7501	2892
MSMEG_4691	HNH nuclease		4994	7641
MSMEG_1248	hypothetical protein		7058	8029
Empty	Empty		8762	2873
MSMEG_1479	"methyltransferase, putative, family protein"		7374	9821
MSMEG_5199	putative acyl-CoA dehydrogenase		6254	12459
MSMEG_0433	nitrite extrusion protein		4425	10496
MSMEG_1572	"transcriptional regulator, GntR family protein"		874	2167
MSMEG_3413	MerR-family transcriptional regulator; this gene contains a frame shift which is not the result of sequencing error; identified by match to protein family HMM PF00376		18296	10821
MSMEG_6254	hypothetical protein		950	1414
MSMEG_2591	hypothetical protein		5897	7474
At1g03510	At1g03510		2982	1630
MSMEG_4606	hypothetical protein		3311	4497
MSMEG_5866	alcohol dehydrogenase B		2045	2151
Obsolete	Obsolete		2053	3200
MSMEG_2679	conserved hypothetical protein		6031	11178
MSMEG_0272	propanediol utilization protein PduA		6411	3178
MSMEG_1664	hypothetical protein		9005	5649
MSMEG_2531	GntR family protein transcriptional regulator		6148	5441
MSMEG_4722	short-chain dehydrogenase		5763	12224
MSMEG_0444	agmatine deiminase		1767	3092
MSMEG_1780	hypothetical protein		2936	5417
MSMEG_3120	conserved hypothetical protein		1175	2425
MSMEG_5365	RNA polymerase sigma-70 factor		819	599
MSMEG_5083	conserved hypothetical protein		23695	24996
MSMEG_5082	DNA-3-methyladenine glycosylase I	tag	12535	10428
MSMEG_2057	"NADH-quinone oxidoreductase, G subunit"	nuoG	2053	1885
MSMEG_1087	oligopeptide ABC transporter ATP-binding protein; this gene contains a frame shift which is not the result of sequencing error; identified by match to protein family HMM PF00005		6828	6173
MSMEG_1507	D-aminopeptidase		4792	5284
MSMEG_4360	conserved hypothetical protein		3043	15474
MSMEG_0429	putative ferric uptake regulator		7784	6614
MSMEG_3170	conserved domain protein		11689	7458
MSMEG_4142	"transcriptional repressor, TetR family protein, putative"		17359	17395
MSMEG_0454	GntR-family protein transcriptional regulator		6014	7908
At1g06460	At1g06460		1945	766
MSMEG_6202	secreted protein		18822	20775
MSMEG_3111	"extracellular solute-binding protein, family protein 1"		5312	4359
MSMEG_1615	gamma-glutamyltranspeptidase	ggt	3040	2539
MSMEG_4346	conserved hypothetical protein		7597	10697
MSMEG_5217	hypothetical protein		4878	6041
Obsolete	Obsolete		4753	6144
MSMEG_3229	conserved hypothetical protein		35067	40331
Obsolete	Obsolete		0	0
MSMEG_3778	"phenylalanyl-tRNA synthetase, alpha subunit"	pheS	12430	19624
MSMEG_5145	"extracellular solute-binding protein, family protein 1"		5807	10965
MSMEG_4646	pyruvate synthase		15672	30181
Empty	Empty		8467	6154
MSMEG_2538	MarR-family protein transcriptional regulator		7676	8283
MSMEG_4697	conserved hypothetical protein		5757	6826
Empty	Empty		10854	4158
MSMEG_2777	alpha/beta hydrolase fold		9619	12264
MSMEG_5414	"septum formation initiator subfamily protein, putative"		8585	10409
MSMEG_4925	"transcriptional regulator, Ada family protein/DNA-3-methyladenine glycosylase II"		1666	4280
MSMEG_1792	conserved hypothetical protein		24351	21583
MSMEG_1309	conserved hypothetical protein		7501	6608
MSMEG_2376	conserved hypothetical protein		21275	12777
MSMEG_4528	phosphoadenosine phosphosulfate reductase		22408	26658
At1g01720	At1g01720		7681	6553
MSMEG_6098	chalcone/stilbene synthase family protein		13925	17171
MSMEG_2813	sensor kinase		1348	2894
MSMEG_5653	cytosine/purine/uracil/thiamine/allantoin permease family protein		3968	6504
MSMEG_2905	transcriptional regulator		6019	8628
MSMEG_1618	hypothetical protein		305453	369819
Obsolete	Obsolete		7247	4598
MSMEG_0087	glucitol operon repressor		8856	8027
MSMEG_1656	exodeoxyribonuclease III	xth	5295	3041
MSMEG_0491	"transcriptional regulator, LacI family protein"		7534	6767
MSMEG_2549	major facilitator superfamily protein		1467	987
MSMEG_3200	L-aspartate oxidase	nadB	7089	8712
MSMEG_5629	conserved hypothetical protein		3621	5345
MSMEG_1300	hypothetical protein		9865	8034
MSMEG_5522	"transcriptional Regulator, TetR family protein"		9072	7901
MSMEG_0045	hypothetical protein		1242	4307
MSMEG_0435	allophanate hydrolase subunit 2		10181	12316
MSMEG_4172	D-ribose-binding periplasmic protein RbsB		6484	7635
MSMEG_4182	arabinose-proton symporter		4647	4817
MSMEG_0683	conserved hypothetical protein		59334	61813
MSMEG_4759	hypothetical protein		13458	14841
MSMEG_3658	conserved hypothetical protein		6115	5256
MSMEG_5802	"oxidoreductase, short chain dehydrogenase/reductase family protein"		9910	17768
At1g04990	At1g04990		4404	3705
MSMEG_0504	carbohydrate kinase		7856	13329
MSMEG_1682	flavin-containing monooxygenase FMO		60401	56234
MSMEG_1625	"amino acid transporter, putative"		6522	4717
MSMEG_4255	conserved hypothetical protein		4689	4899
MSMEG_3670	"transporter, small multidrug resistance (SMR) family protein"		9280	6591
MSMEG_2049	"putative transcriptional regulator, TetR family protein"		5133	3706
MSMEG_6062	Fe uptake system permease		7524	7213
MSMEG_2548	3-oxoacyl-[acyl-carrier-protein] reductase		5069	2375
MSMEG_4102	conserved hypothetical protein		2362	1498
MSMEG_6382	"oxidoreductase, FAD-binding"		7788	11555
MSMEG_6024	acetoacetyl-CoA synthase		7199	12127
Empty	Empty		9231	4196
MSMEG_5717	pyridoxamine 5'-phosphate oxidase family protein		13960	13176
MSMEG_0224	O-methyltransferase MdmC		14237	9498
Empty	Empty		1598	2306
MSMEG_4655	"transcriptional regulator, AraC family protein"		4721	5382
MSMEG_1386	hypothetical protein		3822	3342
MSMEG_0478	"secreted protein, putative"		2187	1407
MSMEG_1734	conserved hypothetical protein		27136	29063
MSMEG_3725	coenzyme PQQ biosynthesis protein A	pqqA	11274	6090
Obsolete	Obsolete		8392	5522
MSMEG_5687	23s ribosomal RNA methyltransferase		5534	9711
At1g03400	At1g03400		1769	1575
MSMEG_6073	"RNA methyltransferase, TrmH family protein, group 3"		1633	9321
MSMEG_4798	L-carnitine dehydratase/bile acid-inducible protein F		2513	2245
Obsolete	Obsolete		2053	2231
MSMEG_2822	"transposase, truncation"		7766	11075
MSMEG_0621	low molecular weight protein antigen 7		8416	7207
MSMEG_6851	phosphatidylethanolamine-binding protein		5539	6254
Obsolete	Obsolete		3275	1506
MSMEG_5090	conserved hypothetical protein		8121	10230
MSMEG_4268	cytochrome c oxidase subunit 2		70067	73332
MSMEG_0705	putative permease of the major facilitator superfamily protein		0	0
MSMEG_3375	alcohol dehydrogenase		3758	8875
MSMEG_5535	hypothetical protein		2053	5997
MSMEG_1921	SEC-C motif domain protein		6438	8394
MSMEG_1768	conserved hypothetical protein		19008	15903
Obsolete	Obsolete		2275	1562
MSMEG_3236	"ABC-type amino acid transport system, permease component"		24700	24537
MSMEG_4204	catalase		4155	5182
MSMEG_5538	[NADP+] succinate-semialdehyde dehydrogenase		13515	18718
MSMEG_0595	glycolate oxidase		4841	12860
MSMEG_2178	integral membrane protein		5690	3857
Obsolete	Obsolete		13006	11994
MSMEG_2524	"ABC transporter, ATP-binding protein"		55017	74001
At1g02960	At1g02960		5629	2630
Obsolete	Obsolete		132	209
MSMEG_6845	"trap dicarboxylate transporter, dctm subunit"		4144	3006
MSMEG_1200	serine/threonine-protein kinase PknD		1620	4538
MSMEG_4552	nitrilotriacetate monooxygenase component A	ssuD	1207	826
MSMEG_3156	conserved hypothetical protein		11655	11339
MSMEG_1400	elongation factor G; this gene contains a frame shift which is not the result of sequencing error; identified by match to protein family HMM PF00009; match to protein family HMM TIGR00231		125208	148317
MSMEG_6724	ABC-type cobalt transport system		12877	15721
MSMEG_1612	"extracellular solute-binding protein, family protein 3"		7495	10928
MSMEG_2359	"methionine synthase, vitamin-B12 independent"		5561	7522
Obsolete	Obsolete		2053	4366
MSMEG_1236	Mpr protein		5954	6331
Empty	Empty		5592	1740
MSMEG_3889	conserved hypothetical protein; this gene contains a frame shift which is not the result of sequencing error		11807	9251
MSMEG_6053	"cob(II)yrinic acid a,c-diamide reductase"	bluB	12043	11803
MSMEG_1252	conserved hypothetical protein		13300	13175
MSMEG_6747	oxidoreductase		7775	5681
MSMEG_1980	monooxygenase		10736	11791
MSMEG_5441	methionyl-tRNA synthetase	metG	1643	6508
MSMEG_3918	hypothetical protein		10022	12899
MSMEG_6827	hypothetical protein		10236	5084
MSMEG_0847	NADH-ubiquinone/plastoquinone oxidoreductase chain 4l family protein		16898	22353
MSMEG_2089	cell division ATP-binding protein FtsE	ftsE	17148	21682
At1g05680	At1g05680		2453	2761
MSMEG_4955	homoserine kinase	thrB	8678	10687
MSMEG_2778	ribonuclease D		9939	14337
MSMEG_5835	fumarate reductase/succinate dehydrogenase flavoprotein		23429	10503
MSMEG_3068	hypothetical protein		59030	83368
Obsolete	Obsolete		26720	29222
MSMEG_1827	"hydrolase, nudix family protein, putative"		7041	6078
MSMEG_6750	hypothetical protein		10274	4608
MSMEG_4531	"sulfate ABC transporter, permease protein CysW"	cysW	10905	14775
Obsolete	Obsolete		2053	929
Obsolete	Obsolete		4293	4787
MSMEG_0096	peroxisomal hydratase-dehydrogenase-epimerase		34090	35482
MSMEG_5761	cupin domain protein		8426	7178
MSMEG_3648	glycine cleavage system H protein	gcvH	24803	25484
MSMEG_3759	3-methyladenine DNA glycosylase		2053	2020
MSMEG_5178	integral membrane protein		4441	4473
MSMEG_3355	conserved hypothetical protein		1805	4996
MSMEG_1113	glycosyl transferase		863	1268
MSMEG_0806	hydrolase		4280	9265
MSMEG_2561	gluconolactonase		4056	4013
MSMEG_0162	NAD-dependent formate dehydrogenase delta subunit		8967	5993
MSMEG_3045	integral membrane protein		13292	13479
MSMEG_3527	putative HTH-type transcriptional regulator		9152	8173
At1g01540	At1g01540		3242	1861
MSMEG_4658	sugar ABC transporter substrate-binding protein		4218	12993
MSMEG_3933	conserved hypothetical protein		1817	2059
MSMEG_6781	hypothetical protein		4343	4313
MSMEG_4438	hypothetical protein		2053	2826
MSMEG_1270	hypothetical protein		8858	6996
MSMEG_1869	hypothetical protein		7299	9381
MSMEG_3475	conserved hypothetical protein		5379	4278
MSMEG_3424	"transcriptional regulator, MerR family protein"		6520	11208
MSMEG_0386	NAD dependent epimerase/dehydratase family protein		9599	12715
MSMEG_5605	"cytochrome bd ubiquinol oxidase, subunit I"		9641	7989
MSMEG_1135	hypothetical protein		27577	5199
Empty	Empty		6011	4312
MSMEG_6346	hypothetical protein		9959	9060
MSMEG_0707	conserved hypothetical protein		951	2483
MSMEG_1361	alpha-mannosidase		2841	5819
MSMEG_3427	metal dependent hydrolase		3096	2575
MSMEG_3773	acetylornithine aminotransferase	argD	14868	20268
MSMEG_1183	histidine ammonia-lyase	hutH	4277	5321
MSMEG_3820	hypothetical protein		1734	3386
MSMEG_4068	hypothetical protein		7244	4874
Obsolete	Obsolete		3495	4009
MSMEG_4964	"transcriptional regulator, TetR family protein"		3906	3805
At1g02330	At1g02330		4024	3021
MSMEG_0332	"2-nitropropane dioxygenase, NPD"		0	0
MSMEG_3249	"branched-chain amino acid ABC transporter, permease protein"		12018	14162
MSMEG_0088	phosphoenolpyruvate-protein phosphotransferase	ptsI	5545	3842
MSMEG_2988	carbon-nitrogen hydrolase family protein		2053	14279
MSMEG_1170	conserved domain protein		5069	5175
MSMEG_3503	conserved hypothetical protein		7186	8535
MSMEG_2039	putative transcriptional regulator		2053	5496
Obsolete	Obsolete		2053	2913
MSMEG_6772	homoserine O-acetyltransferase		1594	2644
MSMEG_2100	peptidase family protein M20/M25/M40		3719	6423
MSMEG_0041	conserved hypothetical protein		2053	1437
MSMEG_5700	secreted protein		135697	175577
MSMEG_5613	probable conserved transmembrane protein		3412	2405
MSMEG_5362	hypothetical protein		6156	9346
MSMEG_3461	catalase/peroxidase HPI	katG	13796	16876
MSMEG_4869	LAO/AO transport system ATPase		2674	3863
Obsolete	Obsolete		2047	2654
MSMEG_2488	[NADP+] succinate-semialdehyde dehydrogenase		821	2390
MSMEG_2442	ribonuclease HII		4742	9499
Obsolete	Obsolete		24656	21516
MSMEG_4618	isochorismatase family protein		30024	15741
MSMEG_3434	"peptidyl-prolyl cis-trans isomerase, fkbp-type domain protein"		12575	11772
At1g04420	At1g04420		4412	2385
MSMEG_1269	Ser/Thr protein phosphatase family protein		2704	6464
MSMEG_2235	amidohydrolase family protein		5640	4352
MSMEG_1883	glycine betaine transporter OpuD		10595	10636
MSMEG_6751	hypothetical protein		20045	13496
MSMEG_6425	rhodanese-like domain protein		25570	20610
Obsolete	Obsolete		7791	6611
MSMEG_6419	conserved hypothetical protein		4969	5848
Obsolete	Obsolete		2821	7742
Obsolete	Obsolete		3966	3465
MSMEG_1591	TnpC protein		6687	9353
MSMEG_1421	hypothetical protein		573112	332756
MSMEG_5864	cytochrome P450 51		9823	3930
MSMEG_5028	HIT family protein		19133	11971
MSMEG_5955	"protein-tyrosine kinase, putative"		9502	9381
Empty	Empty		11871	5260
MSMEG_6629	"malonate decarboxylase, epsilon subunit"	mdcH	2716	1755
MSMEG_5019	regulatory protein		7020	6640
MSMEG_4570	conserved hypothetical protein		14120	14838
MSMEG_4137	hypothetical protein		1231	2591
MSMEG_1789	conserved hypothetical protein		249253	141478
MSMEG_4320	alkyl hydroperoxide reductase/ Thiol specific antioxidant/ Mal allergen		15595	14011
MSMEG_1264	prophage Lp1 protein 5		6819	5042
At1g05210	At1g05210		2986	1778
MSMEG_6015	putative acyl-CoA dehydrogenase		2959	8529
MSMEG_6021	xylose isomerase	xylA	5613	9848
MSMEG_6232	catalase KatA	katA	9397	8690
MSMEG_5253	conserved hypothetical protein		1885	2261
MSMEG_0065	conserved hypothetical protein		785599	662682
MSMEG_4983	"transcriptional regulator, TetR family protein"		8907	3885
MSMEG_6455	conserved hypothetical protein		6003	4545
Obsolete	Obsolete		2460	4099
MSMEG_4171	ribose transport system permease protein RbsC		7064	5696
MSMEG_6263	glutamate synthase family protein		7457	13525
MSMEG_0278	hypothetical protein		8173	8364
Obsolete	Obsolete		12840	5111
Obsolete	Obsolete		2070	3307
MSMEG_3023	conserved hypothetical protein; this gene contains a frame shift which is not the result of sequencing error		9558	8753
MSMEG_1608	glycosyl transferase		3083	3046
MSMEG_6822	beta-lactamase		46239	49605
MSMEG_6746	"oxidoreductase, aldo/keto reductase family protein"		26693	30322
MSMEG_1564	"lignostilbene-alpha,beta-dioxygenase"		1642	517
MSMEG_2708	hypothetical protein		4200	4690
MSMEG_2397	"transcriptional regulatory protein, AsnC family protein"		25070	23973
MSMEG_3665	TrkA domain protein		5161	9932
MSMEG_5466	oxidoreductase		2170	830
At1g04690	At1g04690		4693	2000
MSMEG_2393	NAD-dependent glycerol-3-phosphate dehydrogenase	gpsA	11284	16639
MSMEG_4854	"peptidase, M24 family protein"		2053	6530
MSMEG_4997	"ABC transporter, ATP-binding protein OppD"	oppD	6182	3968
MSMEG_6609	hypothetical protein		11476	9604
MSMEG_1067	conserved hypothetical protein		10211	8299
MSMEG_0832	peptide deformylase	def	31157	26398
MSMEG_3322	hypothetical protein		4030	2940
MSMEG_5651	"transcriptional regulator, LuxR family protein"		8044	7095
MSMEG_3422	"D-isomer specific 2-hydroxyacid dehydrogenase, NAD-binding"		5418	10281
MSMEG_0766	phosphoribosylglycinamide formyltransferase 2	purT	3831	7347
MSMEG_1297	hydroxydechloroatrazine ethylaminohydrolase		11157	22350
Obsolete	Obsolete		11658	9078
MSMEG_3484	cupin domain protein		2131	4257
MSMEG_4765	"transcriptional regulator, MerR family protein"		12626	14470
Empty	Empty		6076	7435
MSMEG_0259	enoyl-CoA hydratase/isomerase		7096	8380
Obsolete	Obsolete		3719	3070
MSMEG_2588	cobyric acid synthase CobQ	cobQ	6451	8787
MSMEG_4021	hypothetical protein		7054	3770
Obsolete	Obsolete		11774	2827
MSMEG_0884	glyoxalase family protein		13849	6381
MSMEG_5375	GntR-family protein transcriptional regulator		8497	10951
At1g02700	At1g02700		3948	1608
MSMEG_3043	aspartate carbamoyltransferase	pyrB	12124	7999
MSMEG_4710	dihydrolipoamide acetyltransferase		2053	3332
MSMEG_0643	"extracellular solute-binding protein, family protein 5, putative"		189241	166988
MSMEG_5167	major facilitator superfamily protein MFS_1		0	0
MSMEG_6544	"transport-associated, putative"		104099	103547
MSMEG_5971	conserved hypothetical protein		7399	2890
Obsolete	Obsolete		5317	3101
MSMEG_2979	ABC transporter ATP-binding protein		88969	90490
MSMEG_4150	4-hydroxy-2-oxovalerate aldolase		10560	4241
MSMEG_6641	nitrilotriacetate monooxygenase component A		6321	2464
MSMEG_0201	hypothetical protein		2053	1340
MSMEG_2020	"hyi family protein, authentic frameshift; this gene contains a frame shift which is not the result of sequencing error; identified by similarity to RF:NP_457306.1"		16004	7020
MSMEG_2271	hydrogenase accessory protein HypB	hypB	13869	13170
MSMEG_3662	mannose-binding lectin		16956	17777
MSMEG_6105	cell division protein		22100	25707
MSMEG_3544	conserved hypothetical protein		55918	53805
MSMEG_3519	"oxidoreductase, 2-nitropropane dioxygenase family protein"		2288	5166
MSMEG_3432	choline dehydrogenase		3611	2445
MSMEG_2632	SAM-dependent methyltransferase		6065	5580
MSMEG_1550	PduH protein		5755	6978
MSMEG_2660	"transcriptional regulator, AsnC family protein"		5026	7066
MSMEG_3919	hypothetical protein		3189	2341
At1g04970	At1g04970		6718	3151
Obsolete	Obsolete		5023	2618
MSMEG_0810	putative pyrimidine permease RutG		14698	18532
Obsolete	Obsolete		3172	5353
Empty	Empty		14275	9352
MSMEG_2158	hypothetical protein		8730	3295
MSMEG_3071	"riboflavin synthase, alpha subunit"	ribE	21802	18698
MSMEG_3286	methyltransferase		5571	10367
MSMEG_6710	"hydrolase, alpha/beta fold family protein"		6646	3818
MSMEG_1686	NPL/P60-family protein secreted protein		2613	4100
MSMEG_5810	putative monooxygenase		6314	5820
MSMEG_1637	periplasmic sensor signal transduction histidine kinase		25938	28925
Obsolete	Obsolete		33400	29236
MSMEG_6569	conserved hypothetical protein		6795	3775
MSMEG_1722	hypothetical protein		15609	13789
Empty	Empty		7232	3219
MSMEG_1351	cyclopropane-fatty-acyl-phospholipid synthase 1		25791	33865
MSMEG_4715	acyl-CoA dehydrogenase		10839	6218
MSMEG_0619	ppe family protein		425	735
MSMEG_4306	conserved hypothetical protein		7401	12874
MSMEG_4045	muconolactone delta-isomerase		9407	8944
Obsolete	Obsolete		22843	23312
MSMEG_2840	conserved hypothetical protein		2210	2231
At1g05510	At1g05510		5120	3410
MSMEG_3463	putative esterase		6834	7677
MSMEG_4097	acyl-CoA dehydrogenase domain protein		2053	1040
MSMEG_3802	tetratricopeptide repeat family protein		2549	2312
MSMEG_5412	immunogenic protein MPT63		68585	71010
MSMEG_2586	"conserved hypothetical protein, putative"		10034	5389
MSMEG_2541	ribosome recycling factor	frr	23491	29819
Obsolete	Obsolete		843	6849
MSMEG_3762	ABC transporter ATP-binding protein		6489	6317
MSMEG_1140	glycerol-3-phosphate dehydrogenase 2 [NAD(P)+] (NAD(P)H-dependent glycerol-3-phosphate dehydrogenase 2)		3506	6833
MSMEG_1890	3-phosphoshikimate 1-carboxyvinyltransferase	aroA	5235	12941
MSMEG_0479	hypothetical protein		5132	5539
MSMEG_5406	hypothetical protein		64644	66160
MSMEG_5772	"cytospin-A, putative"		9210	5003
MSMEG_5346	TetR-family protein transcriptional regulator		3168	8555
MSMEG_2427	protein-P-II uridylyltransferase	glnD	17516	19101
MSMEG_0622	putative DNA-binding protein		6978	7917
MSMEG_0288	"FAD dependent oxidoreductase, putative"		6657	5059
MSMEG_1665	aldehyde dehydrogenase (NAD) family protein		4099	15576
MSMEG_2873	3-ketosteroid-delta4		7888	3471
MSMEG_2722	hydrogenase nickel insertion protein HypA	hypA	5097	5928
Obsolete	Obsolete		7403	6850
MSMEG_6830	conserved hypothetical protein		7017	7190
At1g02305	At1g02305		4152	2943
MSMEG_1830	lppg:fo 2-phospho-l-lactate transferase	cofD	3747	5655
MSMEG_2450	adenosylmethionine--8-amino-7-oxononanoate transaminase		86836	118771
MSMEG_3536	sugar transport protein		15969	10516
MSMEG_6890	antibiotic biosynthesis monooxygenase domain protein		29472	7092
MSMEG_2482	hypothetical protein		9161	4222
MSMEG_4976	isochorismatase hydrolase		19745	19538
MSMEG_4119	3-hydroxybutyryl-CoA dehydratase		6183	2778
MSMEG_0566	aliphatic amidase		8323	15615
MSMEG_2550	glyoxylate reductase		1559	1740
MSMEG_5114	acyl-CoA synthase		2667	10500
MSMEG_1544	PduO protein		86743	93464
MSMEG_3568	conserved hypothetical protein		8536	6599
Obsolete	Obsolete		3399	7615
MSMEG_2363	amino acid-binding ACT		6482	12353
Empty	Empty		8505	3291
MSMEG_4099	ABC transporter permease protein		2475	2513
MSMEG_3247	branched-chain amino acid ABC transporter substrate-binding protein		22181	26540
MSMEG_2050	"NADH-quinone oxidoreductase, N subunit"	nuoN	1886	1051
MSMEG_4218	possible conserved transmembrane protein		49176	40398
MSMEG_1871	conserved hypothetical protein		17954	9316
Obsolete	Obsolete		5849	4886
MSMEG_3653	hypothetical protein		8601	6987
At1g06010	At1g06010		3237	5049
Obsolete	Obsolete		11723	9542
MSMEG_3155	band 7 protein		14759	17803
MSMEG_5392	"K+-transporting ATPase, A subunit"	kdpA	2053	1394
MSMEG_5325	hypothetical protein		16177	18903
MSMEG_1716	"IS3 family protein element, transposase orfA"		8296	5916
MSMEG_5221	GCN5-related N-acetyltransferase		6428	8733
MSMEG_5048	conserved hypothetical protein		16851	21268
MSMEG_6758	transport integral membrane protein		713270	624545
MSMEG_3084	"glyceraldehyde-3-phosphate dehydrogenase, type I"	gap	66391	62648
MSMEG_0680	UDP-glucose 6-dehydrogenase		2053	1790
MSMEG_0395	hypothetical protein		2053	2226
MSMEG_1752	hypothetical protein		5461	4159
MSMEG_4489	conserved hypothetical protein		13473	11059
MSMEG_0343	TetR-family protein transcriptional regulator		2753	2976
MSMEG_3654	ATPase SecA2		11256	10271
MSMEG_2529	glyoxylate reductase		5333	7323
MSMEG_3605	sorbitol dehydrogenase		4183	7351
Obsolete	Obsolete		4082	5084
MSMEG_2792	Clp amino terminal domain protein		3733	4572
Obsolete	Obsolete		5551	4706
MSMEG_6380	hypothetical protein		15678	14518
MSMEG_2059	NADH-quinone oxidoreductase chain e		269	252
At1g04930	At1g04930		3849	1394
MSMEG_3384	isoflavone reductase		3949	7429
MSMEG_6854	3-isopropylmalate dehydratase large subunit		1024	1684
MSMEG_5493	acetyl-/propionyl-coenzyme A carboxylase alpha chain		2786	6650
Empty	Empty		12342	8808
MSMEG_1221	rifampin ADP-ribosyl transferase		8382	4460
Obsolete	Obsolete		4803	9473
MSMEG_5691	conserved hypothetical protein		8347	11260
MSMEG_2150	putative transposition helper protein		3884	3275
Obsolete	Obsolete		9877	4567
MSMEG_0822	cytochrome P450		6229	2009
MSMEG_1770	conserved hypothetical protein		276631	271929
MSMEG_0944	"DNA binding domain, excisionase family protein"		76726	84836
MSMEG_4714	MoaC domain protein		5879	9712
MSMEG_5581	conserved hypothetical integral membrane protein		5581	6796
Empty	Empty		6008	2996
MSMEG_0876	short chain dehydrogenase		7979	8792
MSMEG_0489	racemase		4930	2063
MSMEG_3202	hypothetical protein		2380	3102
MSMEG_4492	amidase		9229	12366
Obsolete	Obsolete		11011	5077
MSMEG_2964	adenine phosphoribosyltransferase		3866	4697
MSMEG_0542	antar domain protein		13761	13293
At1g03940	At1g03940		4488	2735
MSMEG_5903	"oxidoreductase, short chain dehydrogenase/reductase family protein"		11834	20701
MSMEG_0289	alpha/beta hydrolase fold family protein		3177	8110
MSMEG_1238	"type III restriction enzyme, res subunit"		2053	1974
MSMEG_5602	conserved hypothetical protein		6084	8141
MSMEG_3791	ribosomal protein L20	rplT	40729	42632
MSMEG_4271	conserved hypothetical protein		16582	17566
MSMEG_2279	3-hydroxyacyl-CoA dehydrogenase type-2		2477	4970
Obsolete	Obsolete		2053	2433
MSMEG_3753	hydrolase		7694	8815
MSMEG_6027	major facilitator superfamily protein MFS_1		3854	6099
MSMEG_0645	"putative beta-1,3-glucanase"		56332	70904
Obsolete	Obsolete		14017	5066
MSMEG_4811	conserved hypothetical protein		7011	6096
MSMEG_6864	putative transcription regulator		6392	7689
MSMEG_5942	AMP-dependent synthetase and ligase		8605	5958
MSMEG_2981	"branched-chain amino acid ABC-type transport system, permease component"		64802	67633
MSMEG_2395	D-alanine--D-alanine ligase		5450	11661
MSMEG_4187	conserved hypothetical protein		7571	9348
MSMEG_3029	"peptidase, A24 (type IV prepilin peptidase) family protein"		3907	4735
MSMEG_1301	NanT3		8006	5975
MSMEG_6348	hypothetical protein		9258	6815
MSMEG_2453	"transcriptional regulator, GntR family protein"		4588	11489
At1g06200	At1g06200		7306	4411
MSMEG_1846	"polysulphide reductase, NrfD"		1042	1315
MSMEG_5250	CalR9 protein		17131	13344
Obsolete	Obsolete		11943	17902
Empty	Empty		8274	4522
MSMEG_0101	conserved hypothetical protein		10711	11413
Obsolete	Obsolete		7112	4999
MSMEG_0336	conserved hypothetical protein		2053	3066
MSMEG_4566	conserved 13e12 repeat family protein; this gene contains a frame shift which is not the result of sequencing error		1863	3062
MSMEG_1159	ABC transporter component A		5737	4689
MSMEG_3230	"ABC transporter, CydDC cysteine exporter (CydDC-E) family, permease/ATP-binding protein CydC; this gene contains a frame shift which is not the result of sequencing error; identified by match to protein family HMM PF00005; match to protein family HMM TIGR02868"		11841	15473
MSMEG_1721	"IS1137, transposase orfB"		5649	7630
MSMEG_1519	translation initiation factor IF-1	infA	157413	113972
MSMEG_6343	conserved hypothetical protein		14814	13652
MSMEG_2489	"transcriptional regulator, GntR family protein, putative"		10860	9988
Empty	Empty		7918	2876
MSMEG_1481	methyltransferase		8988	6615
MSMEG_6239	"1,3-propanediol dehydrogenase"		9204	8751
MSMEG_6297	aldehyde dehydrogenase		4812	6458
MSMEG_4409	hypothetical protein		3647	6118
MSMEG_5337	"putative regulatory protein, FmdB family; this gene contains a frame shift which is not the result of sequencing error; identified by match to protein family HMM TIGR02605"		3930	2690
Obsolete	Obsolete		4669	2240
MSMEG_0530	short chain dehydrogenase		16258	19290
At1g02870	At1g02870		2187	2427
MSMEG_2346	phytoene synthase		8999	6637
MSMEG_0531	putative acyl-CoA dehydrogenase		6667	6803
MSMEG_0627	"glycosyl transferase, family protein 39"		1488	3811
MSMEG_5500	hypothetical protein		3678	3055
MSMEG_6620	conserved hypothetical protein		15411	12889
Obsolete	Obsolete		4917	5229
MSMEG_5201	"regulatory protein GntR, HTH"		14338	11831
MSMEG_6843	NAD-dependent epimerase/dehydratase		7816	5463
MSMEG_5781	"phosphate ABC transporter, permease protein PstC"	pstC	19332	20720
MSMEG_5897	virulence factor mce family protein		8260	12056
MSMEG_0557	hypothetical protein		32778	38169
MSMEG_1800	hypothetical protein		5718	5597
MSMEG_5105	hypothetical protein		10741	6099
MSMEG_2917	hypothetical protein		6051	6424
MSMEG_0732	chaperone ClpB		10859	14237
MSMEG_5983	glucose-1-phosphate thymidylyltransferase	rfbA	2357	4846
MSMEG_0126	mandelate racemase/muconate lactonizing enzyme		6795	4762
MSMEG_3405	methylenomycin A resistance protein		5604	3493
MSMEG_2937	pyridoxine biosynthesis protein		32241	31322
MSMEG_4900	Pks14 protein		20611	21424
MSMEG_3469	TetR family protein transcriptional regulator		6335	5963
MSMEG_5353	putative methyltransferase		2053	3678
At1g02690	At1g02690		539	281
MSMEG_6221	integral membrane protein		4443	10884
MSMEG_3220	"tryptophan synthase, beta subunit"	trpB	15123	14882
MSMEG_3222	prolipoprotein diacylglyceryl transferase		19171	21635
Empty	Empty		7088	3182
Obsolete	Obsolete		7407	5599
Obsolete	Obsolete		1953	4515
MSMEG_4699	NAD-glutamate dehydrogenase		14730	13336
MSMEG_4795	ABC-transporter integral membrane protein		4733	4455
MSMEG_5586	conserved hypothetical protein		6306	5691
MSMEG_2081	putative acyl-CoA dehydrogenase		84813	71344
MSMEG_1266	ankyrin-repeat containing protein		4749	5945
Obsolete	Obsolete		9068	5375
MSMEG_1342	conserved hypothetical protein		37979	35545
MSMEG_0986	RemM protein		35363	40803
At1g03590	At1g03590		3190	3361
Obsolete	Obsolete		7165	7468
MSMEG_5798	phosphoribosylformylglycinamidine cyclo-ligase	purM	34967	32695
MSMEG_4477	"hydrolase, alpha/beta hydrolase fold family protein"		3514	5639
MSMEG_3963	hypothetical protein		2053	8040
MSMEG_0570	conserved hypothetical protein		29086	31381
MSMEG_6903	"transcriptional regulator, PadR family protein"		38487	38321
MSMEG_3784	"transcriptional regulator, IclR family protein"		5901	7857
At1g01980	At1g01980		7034	5937
MSMEG_6813	amidohydrolase 2		4161	8553
MSMEG_2465	adenine deaminase		4840	9105
MSMEG_1978	chaperonin GroL	groL	7733	5958
MSMEG_5739	putative long-chain fatty-acid--CoA ligase		7520	5774
MSMEG_0721	RemQ protein; this gene contains a frame shift which is not the result of sequencing error		10590	4755
MSMEG_0703	conserved hypothetical protein		9799	11014
MSMEG_2403	ATP-dependent DNA helicase RecG	recG	5796	7598
MSMEG_6670	"ABC transporter, permease protein, putative"		5639	3843
MSMEG_6060	permease		4816	6801
MSMEG_5663	sensor-type histidine kinase PrrB		10641	11936
MSMEG_0163	conserved hypothetical protein		6837	6354
Obsolete	Obsolete		15317	8708
MSMEG_2629	ribosome-binding factor A	rbfA	41015	45382
MSMEG_6676	probable conserved transmembrane protein		8820	9755
At1g05970	At1g05970		5296	3974
MSMEG_5795	4-amino-4-deoxychorismate lyase		4590	8340
MSMEG_6871	isomerase		5204	9301
Obsolete	Obsolete		2053	3701
MSMEG_2589	conserved hypothetical protein		4383	11491
MSMEG_3127	"conserved protein, DUF59"		23242	20605
MSMEG_4414	conserved hypothetical protein		8214	6399
Obsolete	Obsolete		1759	2473
At1g04400	At1g04400		3878	4031
MSMEG_0774	flavin-dependent oxidoreductase; this gene contains a frame shift which is not the result of sequencing error		6214	5500
MSMEG_2675	"ISMsm8, transposase"		5912	9667
MSMEG_4986	"glycosyl transferase, family protein 39"		1864	1236
Empty	Empty		202	114
MSMEG_3522	dopamine receptor D4		15783	12380
MSMEG_6434	conserved hypothetical protein		9225	16600
MSMEG_0868	hypothetical protein		3370	3590
Obsolete	Obsolete		4027	4164
MSMEG_5339	nitrile hydratase regulator1		4728	5319
MSMEG_3789	inner membrane permease YgbN		2053	1456
MSMEG_1197	"transcriptional regulator, LuxR family protein"		4696	7483
Obsolete	Obsolete		16195	5638
MSMEG_4679	hypothetical protein		12460	10206
MSMEG_4248	1-acylglycerol-3-phosphate O-acyltransferase		43128	40794
At1g05055	At1g05055		5448	4888
MSMEG_4386	ABC transporter permease protein		1514	1032
MSMEG_5725	PLP-dependent aminotransferases		5597	9731
MSMEG_5908	acyl-CoA synthase		2053	2359
MSMEG_3865	hypothetical protein		3451	6825
Obsolete	Obsolete		40252	31751
MSMEG_1962	hypothetical protein		7379	8956
MSMEG_6859	oxidoreductase		6816	5604
At1g06170	At1g06170		10039	3154
MSMEG_3306	zinc-binding alcohol dehydrogenase		3432	1888
MSMEG_6504	conserved hypothetical protein		3497	5783
MSMEG_4339	tetratricopeptide repeat family protein		669	1905
MSMEG_5672	citrate synthase I	gltA	78319	92978
MSMEG_4070	"transcriptional regulator, TetR family protein, putative"		7205	5547
MSMEG_2901	conserved hypothetical protein		4757	5471
MSMEG_0061	ftsk/spoiiie family protein		19931	22352
Obsolete	Obsolete		4155	5493
MSMEG_2625	transcription termination factor NusA	nusA	12678	13422
MSMEG_3985	integral membrane transport protein		2053	1670
MSMEG_2824	"IS1549, transposase"		20380	23138
MSMEG_0421	hypothetical protein		6317	5710
Obsolete	Obsolete		2053	1606
Obsolete	Obsolete		13494	15218
At1g02920	At1g02920		4588	3552
MSMEG_1156	dihydrodipicolinate synthetase		2401	4924
Obsolete	Obsolete		2194	3415
MSMEG_5455	pe family protein		3975	4620
MSMEG_2490	decarboxylase		10471	14845
MSMEG_3161	conserved hypothetical protein		9061	5702
MSMEG_2388	"3-isopropylmalate dehydratase, small subunit"	leuD	31668	34846
MSMEG_5314	conserved hypothetical protein		2877	1823
MSMEG_0941	"AP endonuclease, family protein 2"		7770	6922
Obsolete	Obsolete		3498	7333
MSMEG_5995	P450 heme-thiolate protein		11742	4295
MSMEG_0709	chaperone protein DnaK	dnaK	22034	21656
MSMEG_6791	3-hydroxybutyryl-CoA dehydrogenase		11951	11617
MSMEG_0424	Hsp20/alpha crystallin family protein		11424	4980
MSMEG_4040	nitroreductase		5325	3183
Empty	Empty		9521	3448
Obsolete	Obsolete		3937	2201
MSMEG_3691	galactose-1-phosphate uridylyltransferase	galT	4865	5556
MSMEG_6379	"transporter, major facilitator family protein"		6421	5848
MSMEG_1475	conserved hypothetical protein		5498	11184
MSMEG_5016	conserved domain protein		33730	33142
Obsolete	Obsolete		8811	14847
MSMEG_1595	putative oxidoreductase		7014	3852
At1g03100	At1g03100		465	1544
MSMEG_3609	hydride transferase 1		4152	8218
MSMEG_3012	acetyl-CoA acetyltransferases		4928	7082
MSMEG_3667	para-nitrobenzyl esterase		13337	16357
MSMEG_4179	probable conserved integral membrane protein		15855	19017
MSMEG_4326	acyl carrier protein	acpP	93121	102980
MSMEG_2943	crossover junction endodeoxyribonuclease RuvC	ruvC	8168	6492
MSMEG_4126	"hydrolase, isochorismatase family protein"		8971	10349
MSMEG_0260	DNA-binding protein		10162	9327
MSMEG_2752	sigma factor SigB		93058	82902
MSMEG_1836	"mannose-6-phosphate isomerase, class I"	manA	10234	17753
MSMEG_1187	N-acyl-D-aspartate deacylase		4544	6057
MSMEG_5289	hypothetical protein		2053	1908
MSMEG_5069	sec-independent translocase		26057	20096
MSMEG_6176	2-dehydro-3-deoxy-6-phosphogalactonate aldolase		5024	4874
MSMEG_1313	secreted protein		7751	7447
MSMEG_5025	putative transcriptional regulator		6140	8644
MSMEG_5652	alpha/beta hydrolase fold		2306	2128
MSMEG_4591	hypothetical protein		2092	3434
MSMEG_0325	conserved hypothetical protein		1313	2509
MSMEG_6706	hypothetical protein		11001	4374
Obsolete	Obsolete		27949	32953
MSMEG_1268	nudix hydrolase		9401	9435
At1g01225	At1g01225		5351	5341
MSMEG_0998	"oxidoreductase, molybdopterin binding"		7810	5402
MSMEG_4103	alkanesulfonate monooxygenase		2861	2732
MSMEG_3283	membrane transport protein		6246	6844
MSMEG_2756	conserved hypothetical protein		290038	350320
MSMEG_5165	integral membrane protein		10599	8772
MSMEG_5301	transcriptional regulator		12699	7806
MSMEG_1669	"succinate dehydrogenase, iron-sulfur protein"	sdhB	35479	39053
MSMEG_4110	3-hydroxyacyl-CoA dehydrogenase		9131	4339
MSMEG_3056	ABC transporter ATP-binding protein		7096	6185
MSMEG_1850	L-seryl-tRNA selenium transferase	selA	3914	7636
MSMEG_5593	pyruvate dehydrogenase		4679	4935
MSMEG_6652	hypothetical protein		4765	5607
MSMEG_5688	"regulatory protein, MarR"		6806	3740
MSMEG_2246	conserved hypothetical protein		6036	9372
MSMEG_0019	amino acid adenylation		5763	7655
MSMEG_5075	ABC transporter ATP-binding protein		7278	6290
MSMEG_5233	RmlD substrate binding domain superfamily protein		4908	5851
MSMEG_6079	DNA repair protein RadA	radA	5643	3883
MSMEG_1359	DeoR-family protein transcriptional regulator		2245	4728
Obsolete	Obsolete		12926	5757
MSMEG_0453	shikimate kinase	aroK	5916	8785
MSMEG_5300	short-chain type dehydrogenase/reductase		5519	6532
At1g05030	At1g05030		7692	2167
MSMEG_5427	ribose-phosphate pyrophosphokinase		36875	37582
MSMEG_6012	putative acyl-CoA dehydrogenase		7761	3425
MSMEG_6410	Rieske 2Fe-2S family protein		14556	15488
MSMEG_4064	zinc-binding alcohol dehydrogenase		7387	7148
Obsolete	Obsolete		7206	2535
Obsolete	Obsolete		8285	3887
MSMEG_1372	ABC transporter ATP-binding protein		4890	6110
MSMEG_0473	"transcriptional regulator, LuxR family protein"		7777	7716
MSMEG_3952	conserved hypothetical protein		4687	6196
MSMEG_2500	conserved hypothetical protein		5999	9261
MSMEG_5967	glucose-methanol-choline oxidoreductase		2053	884
MSMEG_5193	"transcriptional regulator, AraC family protein"		3489	2894
MSMEG_0869	hypothetical protein		10415	4163
MSMEG_0839	ATP-dependent protease La (LON) domain subfamily protein		5733	7444
MSMEG_2711	[NiFe] hydrogenase maturation protein HypF	hypF	1041	797
MSMEG_2735	diaminopimelate epimerase	dapF	17670	22063
MSMEG_0752	"fructose-bisphosphate aldolase, class II"	fbaA	15441	12524
MSMEG_3386	shikimate transporter		1917	1761
MSMEG_6146	"ISMsm3, transposase"		1771	1617
MSMEG_3413	MerR-family transcriptional regulator; this gene contains a frame shift which is not the result of sequencing error; identified by match to protein family HMM PF00376		10929	12535
MSMEG_6254	hypothetical protein		8866	4349
MSMEG_2591	hypothetical protein		8513	8346
At1g03510	At1g03510		3287	2400
MSMEG_4606	hypothetical protein		7828	6055
MSMEG_5866	alcohol dehydrogenase B		3621	2614
Obsolete	Obsolete		3428	2625
MSMEG_2679	conserved hypothetical protein		6204	11228
MSMEG_5292	hypothetical protein		28347	28896
MSMEG_1355	"transcriptional regulator, TetR family protein"		3348	4025
MSMEG_1613	"ABC polar amino acid transporter, inner membrane subunit"		13305	6334
MSMEG_3983	L-carnitine dehydratase/bile acid-inducible protein F; this gene contains a frame shift which is not the result of sequencing error; identified by match to protein family HMM PF02515		2053	1483
MSMEG_6004	"oxidoreductase, 2-nitropropane dioxygenase family protein"		5780	4068
MSMEG_1225	conserved hypothetical protein		4377	1780
Obsolete	Obsolete		3471	5377
Empty	Empty		11961	4209
MSMEG_4421	conserved hypothetical protein		2311	6417
MSMEG_6076	2-C-methyl-D-erythritol 4-phosphate cytidylyltransferase	ispD	99006	114859
Empty	Empty		3776	5711
MSMEG_6281	N-acetylmuramoyl-L-alanine amidase		41934	48339
MSMEG_0362	amidohydrolase 2		3859	10390
MSMEG_1677	aspartate ammonia-lyase	aspA	138639	164485
MSMEG_1663	"transcriptional regulator, AsnC family protein"		23972	30344
MSMEG_3170	conserved domain protein		11265	8248
MSMEG_4142	"transcriptional repressor, TetR family protein, putative"		19735	16626
MSMEG_0454	GntR-family protein transcriptional regulator		5465	7264
At1g06460	At1g06460		1821	3051
MSMEG_6202	secreted protein		18376	19962
MSMEG_3111	"extracellular solute-binding protein, family protein 1"		6773	5372
MSMEG_1615	gamma-glutamyltranspeptidase	ggt	2053	3136
MSMEG_4346	conserved hypothetical protein		2883	11933
Obsolete	Obsolete		11782	9130
MSMEG_0887	conserved hypothetical protein		24694	22202
MSMEG_6385	hypothetical oxidoreductase in MprA 5'region		16870	18771
MSMEG_2725	glutamate transporter permease protein GluD		19786	19663
MSMEG_4565	oxidoreductase		4197	2236
MSMEG_1896	beta-ketothiolase		5798	9287
Obsolete	Obsolete		4138	2058
MSMEG_5472	"5,10-methenyltetrahydrofolate synthetase"		9472	8585
Obsolete	Obsolete		6456	4200
MSMEG_1690	putative ECF sigma factor RpoE1		5664	2626
MSMEG_2121	multiphosphoryl transfer protein (MTP)		12602	18001
MSMEG_5733	universal stress protein family protein		11413	6884
MSMEG_2926	glycine betaine/carnitine/choline transport ATP-binding protein opuCA		41039	25764
MSMEG_6117	glucarate dehydratase		2383	1345
MSMEG_0522	pp24 protein		2053	2885
MSMEG_1309	conserved hypothetical protein		10460	5928
MSMEG_2376	conserved hypothetical protein		16341	10622
MSMEG_4528	phosphoadenosine phosphosulfate reductase		25005	25663
At1g01720	At1g01720		5899	4622
MSMEG_6098	chalcone/stilbene synthase family protein		14637	16669
MSMEG_2813	sensor kinase		4625	6083
MSMEG_5653	cytosine/purine/uracil/thiamine/allantoin permease family protein		3252	4423
MSMEG_2905	transcriptional regulator		85348	12432
MSMEG_4448	transcriptional modulator of MazE		9926	9013
MSMEG_1312	hypothetical protein		5761	5234
MSMEG_2461	"transporter permease 2, putative"		6987	8933
MSMEG_6423	Glycerophosphoryl diester phosphodiesterase family protein		11626	16259
MSMEG_6844	"trap-t family protein transporter, dctp"		3516	4229
MSMEG_3900	diaminobutyrate--2-oxoglutarate aminotransferase	ectB	7759	10300
MSMEG_2615	chelatase		10085	11601
Empty	Empty		8422	2573
MSMEG_4691	HNH nuclease		7499	8178
MSMEG_1248	hypothetical protein		11005	7513
Empty	Empty		6776	3296
MSMEG_1479	"methyltransferase, putative, family protein"		7040	10119
MSMEG_5199	putative acyl-CoA dehydrogenase		8304	11479
MSMEG_0433	nitrite extrusion protein		3174	7833
MSMEG_1572	"transcriptional regulator, GntR family protein"		5184	7581
MSMEG_4759	hypothetical protein		13319	14443
MSMEG_3658	conserved hypothetical protein		9130	4659
MSMEG_5802	"oxidoreductase, short chain dehydrogenase/reductase family protein"		10135	5256
At1g04990	At1g04990		5294	2525
MSMEG_0504	carbohydrate kinase		2564	10660
MSMEG_1682	flavin-containing monooxygenase FMO		59441	54317
MSMEG_1625	"amino acid transporter, putative"		3251	1601
MSMEG_4255	conserved hypothetical protein		2053	4157
MSMEG_0272	propanediol utilization protein PduA		8417	6085
MSMEG_1664	hypothetical protein		10285	5782
MSMEG_2531	GntR family protein transcriptional regulator		2411	2601
MSMEG_4722	short-chain dehydrogenase		8579	12821
MSMEG_0444	agmatine deiminase		19283	3927
MSMEG_1780	hypothetical protein		3766	1781
MSMEG_3120	conserved hypothetical protein		5135	7430
MSMEG_5365	RNA polymerase sigma-70 factor		2166	1615
MSMEG_5083	conserved hypothetical protein		18550	21060
MSMEG_5082	DNA-3-methyladenine glycosylase I	tag	10460	9815
MSMEG_2057	"NADH-quinone oxidoreductase, G subunit"	nuoG	2474	2250
MSMEG_1087	oligopeptide ABC transporter ATP-binding protein; this gene contains a frame shift which is not the result of sequencing error; identified by match to protein family HMM PF00005		2053	733
MSMEG_1507	D-aminopeptidase		2840	1429
MSMEG_4360	conserved hypothetical protein		9869	10348
MSMEG_0429	putative ferric uptake regulator		4820	6356
MSMEG_3725	coenzyme PQQ biosynthesis protein A	pqqA	10045	5140
Obsolete	Obsolete		3415	6959
MSMEG_5687	23s ribosomal RNA methyltransferase		4220	5361
At1g03400	At1g03400		2295	1300
MSMEG_6073	"RNA methyltransferase, TrmH family protein, group 3"		6996	7770
MSMEG_4798	L-carnitine dehydratase/bile acid-inducible protein F		2422	2296
Obsolete	Obsolete		5609	3189
MSMEG_2822	"transposase, truncation"		8421	9708
MSMEG_5217	hypothetical protein		9000	7100
Obsolete	Obsolete		4947	5047
MSMEG_3229	conserved hypothetical protein		33522	34732
Obsolete	Obsolete		5531	5027
MSMEG_3778	"phenylalanyl-tRNA synthetase, alpha subunit"	pheS	15032	14957
MSMEG_5145	"extracellular solute-binding protein, family protein 1"		9347	8923
MSMEG_4646	pyruvate synthase		25090	25581
Empty	Empty		8924	6576
MSMEG_2538	MarR-family protein transcriptional regulator		5980	7063
MSMEG_4697	conserved hypothetical protein		6545	7393
Empty	Empty		4749	3255
MSMEG_2777	alpha/beta hydrolase fold		9921	11649
MSMEG_5414	"septum formation initiator subfamily protein, putative"		10162	12310
MSMEG_4925	"transcriptional regulator, Ada family protein/DNA-3-methyladenine glycosylase II"		3779	5615
MSMEG_1792	conserved hypothetical protein		25702	19888
MSMEG_2178	integral membrane protein		8541	5473
Obsolete	Obsolete		20579	11326
MSMEG_2524	"ABC transporter, ATP-binding protein"		64732	81248
At1g02960	At1g02960		4929	2301
Obsolete	Obsolete		876	1743
MSMEG_6845	"trap dicarboxylate transporter, dctm subunit"		1391	1362
MSMEG_1200	serine/threonine-protein kinase PknD		3835	7074
MSMEG_4552	nitrilotriacetate monooxygenase component A	ssuD	2053	2683
MSMEG_1618	hypothetical protein		303267	353508
Obsolete	Obsolete		4914	6309
MSMEG_0087	glucitol operon repressor		8163	10470
MSMEG_1656	exodeoxyribonuclease III	xth	5649	9251
MSMEG_0491	"transcriptional regulator, LacI family protein"		4839	11248
MSMEG_2549	major facilitator superfamily protein		2657	2897
MSMEG_3200	L-aspartate oxidase	nadB	8445	9153
MSMEG_5629	conserved hypothetical protein		1569	1897
MSMEG_1300	hypothetical protein		7946	2618
MSMEG_5522	"transcriptional Regulator, TetR family protein"		5907	8868
MSMEG_0045	hypothetical protein		5866	5246
MSMEG_0435	allophanate hydrolase subunit 2		8617	11205
MSMEG_4172	D-ribose-binding periplasmic protein RbsB		2290	3305
MSMEG_4182	arabinose-proton symporter		4237	3267
MSMEG_0683	conserved hypothetical protein		47093	56735
MSMEG_6827	hypothetical protein		7582	4904
MSMEG_0847	NADH-ubiquinone/plastoquinone oxidoreductase chain 4l family protein		11181	18859
MSMEG_2089	cell division ATP-binding protein FtsE	ftsE	16454	18920
At1g05680	At1g05680		3580	4436
MSMEG_4955	homoserine kinase	thrB	7088	9044
MSMEG_2778	ribonuclease D		10249	10765
MSMEG_5835	fumarate reductase/succinate dehydrogenase flavoprotein		6585	9727
MSMEG_3068	hypothetical protein		64642	86162
MSMEG_3670	"transporter, small multidrug resistance (SMR) family protein"		9461	6468
MSMEG_2049	"putative transcriptional regulator, TetR family protein"		2971	4537
MSMEG_6062	Fe uptake system permease		5069	8771
MSMEG_2548	3-oxoacyl-[acyl-carrier-protein] reductase		7827	2880
MSMEG_4102	conserved hypothetical protein		2459	1797
MSMEG_6382	"oxidoreductase, FAD-binding"		6137	14202
MSMEG_6024	acetoacetyl-CoA synthase		16783	9887
Empty	Empty		12491	3800
MSMEG_5717	pyridoxamine 5'-phosphate oxidase family protein		18746	13497
MSMEG_0224	O-methyltransferase MdmC		4731	12251
Empty	Empty		7323	3163
MSMEG_4655	"transcriptional regulator, AraC family protein"		3573	5727
MSMEG_1386	hypothetical protein		5626	8920
MSMEG_0478	"secreted protein, putative"		3307	5834
MSMEG_1734	conserved hypothetical protein		28192	26775
MSMEG_0162	NAD-dependent formate dehydrogenase delta subunit		14603	6634
MSMEG_3045	integral membrane protein		15854	12555
MSMEG_3527	putative HTH-type transcriptional regulator		2595	6300
At1g01540	At1g01540		7828	5970
MSMEG_4658	sugar ABC transporter substrate-binding protein		10771	9413
MSMEG_3933	conserved hypothetical protein		1669	2591
MSMEG_6781	hypothetical protein		1240	780
MSMEG_4438	hypothetical protein		4618	3861
MSMEG_0621	low molecular weight protein antigen 7		11207	8353
MSMEG_6851	phosphatidylethanolamine-binding protein		6332	5539
Obsolete	Obsolete		6883	6732
MSMEG_5090	conserved hypothetical protein		10127	11935
MSMEG_4268	cytochrome c oxidase subunit 2		69871	64990
MSMEG_0705	putative permease of the major facilitator superfamily protein		2053	3937
MSMEG_3375	alcohol dehydrogenase		4258	8150
MSMEG_5535	hypothetical protein		2775	14245
MSMEG_1921	SEC-C motif domain protein		7740	5473
MSMEG_1768	conserved hypothetical protein		22459	13871
Obsolete	Obsolete		6739	2976
MSMEG_3236	"ABC-type amino acid transport system, permease component"		27769	26106
MSMEG_4204	catalase		2053	2034
MSMEG_5538	[NADP+] succinate-semialdehyde dehydrogenase		15690	20210
MSMEG_0595	glycolate oxidase		4862	12441
MSMEG_4068	hypothetical protein		7581	4986
Obsolete	Obsolete		7154	4284
MSMEG_4964	"transcriptional regulator, TetR family protein"		3134	3699
At1g02330	At1g02330		7036	2502
MSMEG_0332	"2-nitropropane dioxygenase, NPD"		1644	1099
MSMEG_3249	"branched-chain amino acid ABC transporter, permease protein"		13037	13456
MSMEG_0088	phosphoenolpyruvate-protein phosphotransferase	ptsI	2477	2977
MSMEG_2988	carbon-nitrogen hydrolase family protein		2053	1138
MSMEG_3156	conserved hypothetical protein		5853	8030
MSMEG_1400	elongation factor G; this gene contains a frame shift which is not the result of sequencing error; identified by match to protein family HMM PF00009; match to protein family HMM TIGR00231		111208	124886
MSMEG_6724	ABC-type cobalt transport system		9742	16191
MSMEG_1612	"extracellular solute-binding protein, family protein 3"		4581	10641
MSMEG_2359	"methionine synthase, vitamin-B12 independent"		5953	8154
Obsolete	Obsolete		2383	4052
MSMEG_1236	Mpr protein		3704	8443
Empty	Empty		8846	6020
MSMEG_3889	conserved hypothetical protein; this gene contains a frame shift which is not the result of sequencing error		11783	6994
MSMEG_6053	"cob(II)yrinic acid a,c-diamide reductase"	bluB	9854	14349
MSMEG_1252	conserved hypothetical protein		13329	13651
MSMEG_6747	oxidoreductase		5010	4085
MSMEG_1980	monooxygenase		9939	13037
MSMEG_5441	methionyl-tRNA synthetase	metG	198	444
MSMEG_3918	hypothetical protein		12457	14169
Obsolete	Obsolete		25699	23735
MSMEG_4618	isochorismatase family protein		31612	18704
MSMEG_3434	"peptidyl-prolyl cis-trans isomerase, fkbp-type domain protein"		13560	12653
At1g04420	At1g04420		5916	2968
MSMEG_1269	Ser/Thr protein phosphatase family protein		3539	7957
MSMEG_2235	amidohydrolase family protein		4517	4632
MSMEG_1883	glycine betaine transporter OpuD		10955	10149
MSMEG_6751	hypothetical protein		15026	15831
Obsolete	Obsolete		23322	26397
MSMEG_1827	"hydrolase, nudix family protein, putative"		5949	7452
MSMEG_6750	hypothetical protein		5858	2741
MSMEG_4531	"sulfate ABC transporter, permease protein CysW"	cysW	13765	12690
Obsolete	Obsolete		5035	2339
Obsolete	Obsolete		3837	1846
MSMEG_0096	peroxisomal hydratase-dehydrogenase-epimerase		31797	33800
MSMEG_5761	cupin domain protein		3734	8772
MSMEG_3648	glycine cleavage system H protein	gcvH	21839	24197
MSMEG_3759	3-methyladenine DNA glycosylase		6098	7310
MSMEG_5178	integral membrane protein		3424	4987
MSMEG_3355	conserved hypothetical protein		6432	5665
MSMEG_1113	glycosyl transferase		2053	1212
MSMEG_0806	hydrolase		2053	3137
MSMEG_2561	gluconolactonase		4804	2235
MSMEG_1789	conserved hypothetical protein		233376	136546
MSMEG_4320	alkyl hydroperoxide reductase/ Thiol specific antioxidant/ Mal allergen		14079	13292
MSMEG_1264	prophage Lp1 protein 5		10468	3434
At1g05210	At1g05210		7250	5204
MSMEG_6015	putative acyl-CoA dehydrogenase		5966	8242
MSMEG_6021	xylose isomerase	xylA	10323	9065
MSMEG_6232	catalase KatA	katA	9772	7659
MSMEG_5253	conserved hypothetical protein		2053	2258
MSMEG_1270	hypothetical protein		6465	9363
MSMEG_1869	hypothetical protein		12773	11343
MSMEG_3475	conserved hypothetical protein		2053	4859
MSMEG_3424	"transcriptional regulator, MerR family protein"		3999	11606
MSMEG_0386	NAD dependent epimerase/dehydratase family protein		7575	13058
MSMEG_5605	"cytochrome bd ubiquinol oxidase, subunit I"		767	2028
MSMEG_1135	hypothetical protein		2053	11563
Empty	Empty		1316	893
MSMEG_6346	hypothetical protein		9851	9513
MSMEG_0707	conserved hypothetical protein		3392	2209
MSMEG_1361	alpha-mannosidase		3244	6228
MSMEG_3427	metal dependent hydrolase		7080	5845
MSMEG_3773	acetylornithine aminotransferase	argD	14228	19912
MSMEG_1183	histidine ammonia-lyase	hutH	1214	3240
MSMEG_3820	hypothetical protein		0	0
MSMEG_2397	"transcriptional regulatory protein, AsnC family protein"		25563	27132
MSMEG_3665	TrkA domain protein		7200	8056
MSMEG_5466	oxidoreductase		8091	6219
At1g04690	At1g04690		3613	5594
MSMEG_2393	NAD-dependent glycerol-3-phosphate dehydrogenase	gpsA	9322	13967
MSMEG_4854	"peptidase, M24 family protein"		2627	4828
MSMEG_4997	"ABC transporter, ATP-binding protein OppD"	oppD	2053	4044
MSMEG_6609	hypothetical protein		6483	10947
MSMEG_1170	conserved domain protein		6141	5728
MSMEG_3503	conserved hypothetical protein		6605	7682
MSMEG_2039	putative transcriptional regulator		1884	4192
Obsolete	Obsolete		3949	4082
MSMEG_6772	homoserine O-acetyltransferase		3708	4254
MSMEG_2100	peptidase family protein M20/M25/M40		4190	7182
MSMEG_0041	conserved hypothetical protein		1828	1900
MSMEG_5700	secreted protein		124155	169548
MSMEG_5613	probable conserved transmembrane protein		4324	5364
MSMEG_5362	hypothetical protein		9929	5164
MSMEG_3461	catalase/peroxidase HPI	katG	15495	17045
MSMEG_4869	LAO/AO transport system ATPase		2053	1372
Obsolete	Obsolete		2053	2251
MSMEG_2488	[NADP+] succinate-semialdehyde dehydrogenase		3447	4683
MSMEG_2442	ribonuclease HII		7379	10593
Obsolete	Obsolete		8779	5463
MSMEG_0884	glyoxalase family protein		702	2716
MSMEG_5375	GntR-family protein transcriptional regulator		7682	13444
At1g02700	At1g02700		429	823
MSMEG_3043	aspartate carbamoyltransferase	pyrB	12417	7742
MSMEG_4710	dihydrolipoamide acetyltransferase		2053	2211
MSMEG_0643	"extracellular solute-binding protein, family protein 5, putative"		128296	120230
MSMEG_5167	major facilitator superfamily protein MFS_1		327	233
MSMEG_6425	rhodanese-like domain protein		20370	18505
Obsolete	Obsolete		7328	5612
MSMEG_6419	conserved hypothetical protein		5125	4457
Obsolete	Obsolete		9615	4944
Obsolete	Obsolete		9513	4772
MSMEG_1591	TnpC protein		3487	10681
MSMEG_1421	hypothetical protein		613369	348536
MSMEG_5864	cytochrome P450 51		11215	3229
MSMEG_5028	HIT family protein		20448	13824
MSMEG_5955	"protein-tyrosine kinase, putative"		4631	7249
Empty	Empty		5820	2731
MSMEG_6629	"malonate decarboxylase, epsilon subunit"	mdcH	5915	3625
MSMEG_5019	regulatory protein		6824	6676
MSMEG_4570	conserved hypothetical protein		13760	13757
MSMEG_4137	hypothetical protein		22428	6530
MSMEG_1550	PduH protein		13306	6488
MSMEG_2660	"transcriptional regulator, AsnC family protein"		7256	7307
MSMEG_3919	hypothetical protein		1740	4787
At1g04970	At1g04970		4115	2113
Obsolete	Obsolete		4618	5644
MSMEG_0810	putative pyrimidine permease RutG		11892	17219
Obsolete	Obsolete		2053	1322
Empty	Empty		14661	12468
MSMEG_0065	conserved hypothetical protein		777217	651058
MSMEG_4983	"transcriptional regulator, TetR family protein"		2053	2083
MSMEG_6455	conserved hypothetical protein		2623	4504
Obsolete	Obsolete		2672	5754
MSMEG_4171	ribose transport system permease protein RbsC		2053	3408
MSMEG_6263	glutamate synthase family protein		10296	12871
MSMEG_0278	hypothetical protein		8272	9147
Obsolete	Obsolete		11839	6138
Obsolete	Obsolete		7403	4385
MSMEG_3023	conserved hypothetical protein; this gene contains a frame shift which is not the result of sequencing error		7565	9158
MSMEG_1608	glycosyl transferase		7203	3602
MSMEG_6822	beta-lactamase		44928	42613
MSMEG_6746	"oxidoreductase, aldo/keto reductase family protein"		27888	31168
MSMEG_1564	"lignostilbene-alpha,beta-dioxygenase"		2822	2810
MSMEG_2708	hypothetical protein		5199	6272
MSMEG_4045	muconolactone delta-isomerase		11463	6792
Obsolete	Obsolete		24651	22466
MSMEG_2840	conserved hypothetical protein		4738	2880
At1g05510	At1g05510		6117	2795
MSMEG_3463	putative esterase		8333	6245
MSMEG_4097	acyl-CoA dehydrogenase domain protein		1521	1464
MSMEG_3802	tetratricopeptide repeat family protein		4974	7353
MSMEG_5412	immunogenic protein MPT63		64045	70765
MSMEG_1067	conserved hypothetical protein		8144	7710
MSMEG_0832	peptide deformylase	def	27580	25838
MSMEG_3322	hypothetical protein		8950	2882
MSMEG_5651	"transcriptional regulator, LuxR family protein"		6729	4201
MSMEG_3422	"D-isomer specific 2-hydroxyacid dehydrogenase, NAD-binding"		5769	6728
MSMEG_0766	phosphoribosylglycinamide formyltransferase 2	purT	7245	11701
MSMEG_1297	hydroxydechloroatrazine ethylaminohydrolase		14187	21847
Obsolete	Obsolete		16029	8747
MSMEG_3484	cupin domain protein		8412	6463
MSMEG_4765	"transcriptional regulator, MerR family protein"		9237	15475
Empty	Empty		5592	4636
MSMEG_0259	enoyl-CoA hydratase/isomerase		4577	4292
Obsolete	Obsolete		4062	4887
MSMEG_2588	cobyric acid synthase CobQ	cobQ	7694	7910
MSMEG_4021	hypothetical protein		10181	3008
MSMEG_2722	hydrogenase nickel insertion protein HypA	hypA	9750	5536
Obsolete	Obsolete		9671	5584
MSMEG_6830	conserved hypothetical protein		5078	1968
At1g02305	At1g02305		7650	6212
MSMEG_1830	lppg:fo 2-phospho-l-lactate transferase	cofD	7317	6952
MSMEG_2450	adenosylmethionine--8-amino-7-oxononanoate transaminase		87225	117246
MSMEG_3536	sugar transport protein		14159	11325
MSMEG_6890	antibiotic biosynthesis monooxygenase domain protein		10038	4776
MSMEG_6544	"transport-associated, putative"		89992	86225
MSMEG_5971	conserved hypothetical protein		3540	4130
Obsolete	Obsolete		5140	4955
MSMEG_2979	ABC transporter ATP-binding protein		91814	83130
MSMEG_4150	4-hydroxy-2-oxovalerate aldolase		4002	3006
MSMEG_6641	nitrilotriacetate monooxygenase component A		2053	751
MSMEG_0201	hypothetical protein		2206	1286
MSMEG_2020	"hyi family protein, authentic frameshift; this gene contains a frame shift which is not the result of sequencing error; identified by similarity to RF:NP_457306.1"		12660	8261
MSMEG_2271	hydrogenase accessory protein HypB	hypB	11277	12229
MSMEG_3662	mannose-binding lectin		17326	17272
MSMEG_6105	cell division protein		25981	26160
MSMEG_3544	conserved hypothetical protein		60105	57878
MSMEG_3519	"oxidoreductase, 2-nitropropane dioxygenase family protein"		4033	4797
MSMEG_3432	choline dehydrogenase		8131	3744
MSMEG_2632	SAM-dependent methyltransferase		5255	5253
MSMEG_1871	conserved hypothetical protein		10640	7588
Obsolete	Obsolete		5709	3947
MSMEG_3653	hypothetical protein		4567	6636
At1g06010	At1g06010		3533	4122
Obsolete	Obsolete		5932	11519
MSMEG_3155	band 7 protein		13196	17489
MSMEG_5392	"K+-transporting ATPase, A subunit"	kdpA	1173	3774
MSMEG_5325	hypothetical protein		23275	18336
MSMEG_2158	hypothetical protein		1824	3583
MSMEG_3071	"riboflavin synthase, alpha subunit"	ribE	19529	17187
MSMEG_3286	methyltransferase		8734	9394
MSMEG_6710	"hydrolase, alpha/beta fold family protein"		5903	5431
MSMEG_1686	NPL/P60-family protein secreted protein		2053	5128
MSMEG_5810	putative monooxygenase		2053	2572
MSMEG_1637	periplasmic sensor signal transduction histidine kinase		27293	29549
Obsolete	Obsolete		33368	26825
MSMEG_6569	conserved hypothetical protein		1270	1007
MSMEG_1722	hypothetical protein		13740	10994
Empty	Empty		5376	4943
MSMEG_1351	cyclopropane-fatty-acyl-phospholipid synthase 1		31563	33400
MSMEG_4715	acyl-CoA dehydrogenase		3586	11220
MSMEG_0619	ppe family protein		2116	1435
MSMEG_4306	conserved hypothetical protein		6551	12161
Obsolete	Obsolete		7590	5086
MSMEG_6380	hypothetical protein		19298	17615
MSMEG_2059	NADH-quinone oxidoreductase chain e		3759	1805
At1g04930	At1g04930		4667	4498
MSMEG_3384	isoflavone reductase		5122	3781
MSMEG_6854	3-isopropylmalate dehydratase large subunit		2053	950
MSMEG_5493	acetyl-/propionyl-coenzyme A carboxylase alpha chain		11238	3917
Empty	Empty		13567	10059
MSMEG_2586	"conserved hypothetical protein, putative"		8611	6573
MSMEG_2541	ribosome recycling factor	frr	28142	28480
Obsolete	Obsolete		3053	2627
MSMEG_3762	ABC transporter ATP-binding protein		3764	2182
MSMEG_1140	glycerol-3-phosphate dehydrogenase 2 [NAD(P)+] (NAD(P)H-dependent glycerol-3-phosphate dehydrogenase 2)		8169	5500
MSMEG_1890	3-phosphoshikimate 1-carboxyvinyltransferase	aroA	8670	8474
MSMEG_0479	hypothetical protein		4839	4912
MSMEG_5406	hypothetical protein		61361	59358
MSMEG_5772	"cytospin-A, putative"		8801	5723
MSMEG_5346	TetR-family protein transcriptional regulator		4933	4642
MSMEG_2427	protein-P-II uridylyltransferase	glnD	18133	22480
MSMEG_0622	putative DNA-binding protein		6585	7934
MSMEG_0288	"FAD dependent oxidoreductase, putative"		5393	6765
MSMEG_1665	aldehyde dehydrogenase (NAD) family protein		6223	10463
MSMEG_2873	3-ketosteroid-delta4		9282	5162
Obsolete	Obsolete		10772	4990
MSMEG_2964	adenine phosphoribosyltransferase		6452	11342
MSMEG_0542	antar domain protein		14444	15095
At1g03940	At1g03940		7036	2845
MSMEG_5903	"oxidoreductase, short chain dehydrogenase/reductase family protein"		17843	20457
MSMEG_0289	alpha/beta hydrolase fold family protein		6902	4426
MSMEG_1238	"type III restriction enzyme, res subunit"		8540	5117
MSMEG_5602	conserved hypothetical protein		1333	2145
MSMEG_2482	hypothetical protein		3705	4667
MSMEG_4976	isochorismatase hydrolase		19889	20215
MSMEG_4119	3-hydroxybutyryl-CoA dehydratase		4490	6353
MSMEG_0566	aliphatic amidase		7928	10598
MSMEG_2550	glyoxylate reductase		5406	2563
MSMEG_5114	acyl-CoA synthase		7290	9362
MSMEG_1544	PduO protein		91686	91240
MSMEG_3568	conserved hypothetical protein		13092	7806
Obsolete	Obsolete		9403	6609
MSMEG_2363	amino acid-binding ACT		5523	8404
Empty	Empty		6552	4022
MSMEG_4099	ABC transporter permease protein		4209	4969
MSMEG_3247	branched-chain amino acid ABC transporter substrate-binding protein		24792	24225
MSMEG_2050	"NADH-quinone oxidoreductase, N subunit"	nuoN	2053	786
MSMEG_4218	possible conserved transmembrane protein		39119	38272
MSMEG_1301	NanT3		8078	6083
MSMEG_6348	hypothetical protein		7987	7268
MSMEG_2453	"transcriptional regulator, GntR family protein"		5907	8688
At1g06200	At1g06200		7107	7288
MSMEG_1846	"polysulphide reductase, NrfD"		9358	4944
MSMEG_5250	CalR9 protein		11279	13691
Obsolete	Obsolete		12070	18076
Empty	Empty		1714	3403
MSMEG_1716	"IS3 family protein element, transposase orfA"		8818	4889
MSMEG_5221	GCN5-related N-acetyltransferase		8754	6630
MSMEG_5048	conserved hypothetical protein		21285	23238
MSMEG_6758	transport integral membrane protein		691706	614483
MSMEG_3084	"glyceraldehyde-3-phosphate dehydrogenase, type I"	gap	64503	58765
MSMEG_0680	UDP-glucose 6-dehydrogenase		2053	1957
MSMEG_0395	hypothetical protein		1871	3242
MSMEG_1752	hypothetical protein		7594	2664
MSMEG_4489	conserved hypothetical protein		14127	12199
MSMEG_0343	TetR-family protein transcriptional regulator		8248	3628
MSMEG_3654	ATPase SecA2		8931	12420
MSMEG_2529	glyoxylate reductase		1870	1809
MSMEG_3605	sorbitol dehydrogenase		3131	4275
Obsolete	Obsolete		1671	2126
MSMEG_2792	Clp amino terminal domain protein		3098	2545
MSMEG_5337	"putative regulatory protein, FmdB family; this gene contains a frame shift which is not the result of sequencing error; identified by match to protein family HMM TIGR02605"		4644	1785
Obsolete	Obsolete		4346	2790
MSMEG_0530	short chain dehydrogenase		18698	17879
At1g02870	At1g02870		4171	3669
MSMEG_2346	phytoene synthase		7467	9014
MSMEG_0531	putative acyl-CoA dehydrogenase		4852	7068
MSMEG_0627	"glycosyl transferase, family protein 39"		2053	6244
MSMEG_5500	hypothetical protein		5804	2290
MSMEG_1221	rifampin ADP-ribosyl transferase		5160	5215
Obsolete	Obsolete		6484	7276
MSMEG_5691	conserved hypothetical protein		7033	8718
MSMEG_2150	putative transposition helper protein		1414	1248
Obsolete	Obsolete		4385	2375
MSMEG_0822	cytochrome P450		6866	4941
MSMEG_1770	conserved hypothetical protein		296779	300258
MSMEG_0944	"DNA binding domain, excisionase family protein"		71482	81304
MSMEG_4714	MoaC domain protein		9888	3327
MSMEG_5581	conserved hypothetical integral membrane protein		9758	5106
Empty	Empty		4650	2157
MSMEG_0876	short chain dehydrogenase		8594	9261
MSMEG_0489	racemase		5297	2731
MSMEG_3202	hypothetical protein		6048	7592
MSMEG_4492	amidase		12270	11327
MSMEG_4900	Pks14 protein		26157	26722
MSMEG_3469	TetR family protein transcriptional regulator		6371	8035
MSMEG_5353	putative methyltransferase		6500	5636
At1g02690	At1g02690		5430	1463
MSMEG_6221	integral membrane protein		4259	7776
MSMEG_3220	"tryptophan synthase, beta subunit"	trpB	8140	14790
MSMEG_3222	prolipoprotein diacylglyceryl transferase		17432	19795
Empty	Empty		8697	3974
MSMEG_3791	ribosomal protein L20	rplT	36386	41635
MSMEG_4271	conserved hypothetical protein		14954	13329
MSMEG_2279	3-hydroxyacyl-CoA dehydrogenase type-2		4584	1710
Obsolete	Obsolete		2529	1396
MSMEG_3753	hydrolase		4250	11969
MSMEG_6027	major facilitator superfamily protein MFS_1		7726	5160
MSMEG_0645	"putative beta-1,3-glucanase"		56708	70173
Obsolete	Obsolete		10874	5555
MSMEG_4811	conserved hypothetical protein		8569	8043
MSMEG_6864	putative transcription regulator		9149	6866
MSMEG_5942	AMP-dependent synthetase and ligase		7198	3976
MSMEG_2981	"branched-chain amino acid ABC-type transport system, permease component"		61241	64450
MSMEG_2395	D-alanine--D-alanine ligase		5980	10809
MSMEG_4187	conserved hypothetical protein		8518	11348
MSMEG_3029	"peptidase, A24 (type IV prepilin peptidase) family protein"		3203	4630
MSMEG_0570	conserved hypothetical protein		30334	34023
MSMEG_6903	"transcriptional regulator, PadR family protein"		44320	34996
MSMEG_3784	"transcriptional regulator, IclR family protein"		7469	6534
At1g01980	At1g01980		5354	5478
MSMEG_6813	amidohydrolase 2		3126	1318
MSMEG_2465	adenine deaminase		3494	5099
MSMEG_1978	chaperonin GroL	groL	4257	2004
MSMEG_5739	putative long-chain fatty-acid--CoA ligase		1825	2116
MSMEG_0101	conserved hypothetical protein		12475	10818
Obsolete	Obsolete		5332	2112
MSMEG_0336	conserved hypothetical protein		7594	4492
MSMEG_4566	conserved 13e12 repeat family protein; this gene contains a frame shift which is not the result of sequencing error		4850	4940
MSMEG_1159	ABC transporter component A		1845	2363
MSMEG_3230	"ABC transporter, CydDC cysteine exporter (CydDC-E) family, permease/ATP-binding protein CydC; this gene contains a frame shift which is not the result of sequencing error; identified by match to protein family HMM PF00005; match to protein family HMM TIGR02868"		6464	18515
MSMEG_1721	"IS1137, transposase orfB"		8110	8520
MSMEG_1519	translation initiation factor IF-1	infA	141900	109481
MSMEG_6343	conserved hypothetical protein		14516	12844
MSMEG_2489	"transcriptional regulator, GntR family protein, putative"		11423	12610
Empty	Empty		10702	5577
MSMEG_1481	methyltransferase		2419	2004
MSMEG_6239	"1,3-propanediol dehydrogenase"		8935	8751
MSMEG_6297	aldehyde dehydrogenase		5626	2640
MSMEG_4409	hypothetical protein		3378	1813
MSMEG_3127	"conserved protein, DUF59"		22879	21073
MSMEG_4414	conserved hypothetical protein		6967	5726
Obsolete	Obsolete		9530	6745
At1g04400	At1g04400		7808	2903
MSMEG_0774	flavin-dependent oxidoreductase; this gene contains a frame shift which is not the result of sequencing error		1103	737
MSMEG_2675	"ISMsm8, transposase"		5620	9516
MSMEG_4986	"glycosyl transferase, family protein 39"		1646	1706
Empty	Empty		6926	5404
MSMEG_6620	conserved hypothetical protein		16913	13848
Obsolete	Obsolete		2053	1294
MSMEG_5201	"regulatory protein GntR, HTH"		8421	9948
MSMEG_6843	NAD-dependent epimerase/dehydratase		3049	5050
MSMEG_5781	"phosphate ABC transporter, permease protein PstC"	pstC	17365	19010
MSMEG_5897	virulence factor mce family protein		10676	9890
MSMEG_0557	hypothetical protein		32361	35023
MSMEG_1800	hypothetical protein		10242	3800
MSMEG_5105	hypothetical protein		9811	6044
MSMEG_2917	hypothetical protein		5014	5323
MSMEG_0732	chaperone ClpB		9672	15089
MSMEG_5983	glucose-1-phosphate thymidylyltransferase	rfbA	2993	8635
MSMEG_0126	mandelate racemase/muconate lactonizing enzyme		3203	3585
MSMEG_3405	methylenomycin A resistance protein		1499	1711
MSMEG_2937	pyridoxine biosynthesis protein		32435	30747
Obsolete	Obsolete		38017	34602
MSMEG_1962	hypothetical protein		9196	6252
MSMEG_6859	oxidoreductase		3182	2543
At1g06170	At1g06170		2674	4832
MSMEG_3306	zinc-binding alcohol dehydrogenase		2053	2511
MSMEG_6504	conserved hypothetical protein		4382	5563
MSMEG_4339	tetratricopeptide repeat family protein		1575	2899
MSMEG_5672	citrate synthase I	gltA	81864	88686
Obsolete	Obsolete		3509	5530
Obsolete	Obsolete		5397	6187
MSMEG_4699	NAD-glutamate dehydrogenase		9463	12310
MSMEG_4795	ABC-transporter integral membrane protein		7673	7246
MSMEG_5586	conserved hypothetical protein		4226	4785
MSMEG_2081	putative acyl-CoA dehydrogenase		83154	69292
MSMEG_1266	ankyrin-repeat containing protein		7289	7068
Obsolete	Obsolete		9746	3863
MSMEG_1342	conserved hypothetical protein		36630	35654
MSMEG_0986	RemM protein		38787	38652
At1g03590	At1g03590		7032	4977
Obsolete	Obsolete		8551	8572
MSMEG_5798	phosphoribosylformylglycinamidine cyclo-ligase	purM	33085	34441
MSMEG_4477	"hydrolase, alpha/beta hydrolase fold family protein"		2053	3375
MSMEG_3963	hypothetical protein		0	0
MSMEG_3161	conserved hypothetical protein		10912	6404
MSMEG_2388	"3-isopropylmalate dehydratase, small subunit"	leuD	37864	39608
MSMEG_5314	conserved hypothetical protein		3485	4808
MSMEG_0941	"AP endonuclease, family protein 2"		10242	7365
Obsolete	Obsolete		3220	1946
MSMEG_5995	P450 heme-thiolate protein		5150	6081
MSMEG_0709	chaperone protein DnaK	dnaK	24743	21966
MSMEG_6791	3-hydroxybutyryl-CoA dehydrogenase		10675	8945
MSMEG_0721	RemQ protein; this gene contains a frame shift which is not the result of sequencing error		10885	7186
MSMEG_0703	conserved hypothetical protein		12878	12241
MSMEG_2403	ATP-dependent DNA helicase RecG	recG	6715	4613
MSMEG_6670	"ABC transporter, permease protein, putative"		4949	6764
MSMEG_6060	permease		5640	7102
MSMEG_5663	sensor-type histidine kinase PrrB		14380	13852
MSMEG_0163	conserved hypothetical protein		6576	3292
Obsolete	Obsolete		10088	9908
MSMEG_2629	ribosome-binding factor A	rbfA	40891	46509
MSMEG_6676	probable conserved transmembrane protein		10710	4724
At1g05970	At1g05970		11626	4187
MSMEG_5795	4-amino-4-deoxychorismate lyase		9579	9494
MSMEG_6871	isomerase		4720	6263
Obsolete	Obsolete		2053	2392
MSMEG_2589	conserved hypothetical protein		2733	7758
MSMEG_4326	acyl carrier protein	acpP	87531	93253
MSMEG_2943	crossover junction endodeoxyribonuclease RuvC	ruvC	11654	5944
MSMEG_4126	"hydrolase, isochorismatase family protein"		12391	11759
MSMEG_0260	DNA-binding protein		10135	6499
MSMEG_2752	sigma factor SigB		86097	77956
MSMEG_1836	"mannose-6-phosphate isomerase, class I"	manA	14911	15810
MSMEG_1187	N-acyl-D-aspartate deacylase		2053	1470
MSMEG_5289	hypothetical protein		2908	3032
MSMEG_3522	dopamine receptor D4		13629	14884
MSMEG_6434	conserved hypothetical protein		10044	12802
MSMEG_0868	hypothetical protein		1885	3145
Obsolete	Obsolete		2583	6134
MSMEG_5339	nitrile hydratase regulator1		2335	4914
MSMEG_3789	inner membrane permease YgbN		2053	2150
MSMEG_1197	"transcriptional regulator, LuxR family protein"		2380	9598
Obsolete	Obsolete		6781	5403
MSMEG_4679	hypothetical protein		9251	9536
MSMEG_4248	1-acylglycerol-3-phosphate O-acyltransferase		46958	39560
At1g05055	At1g05055		3979	1344
MSMEG_4386	ABC transporter permease protein		2053	2437
MSMEG_5725	PLP-dependent aminotransferases		5423	7403
MSMEG_5908	acyl-CoA synthase		2938	1751
MSMEG_3865	hypothetical protein		3688	6407
MSMEG_5165	integral membrane protein		7917	7525
MSMEG_5301	transcriptional regulator		6365	9746
MSMEG_1669	"succinate dehydrogenase, iron-sulfur protein"	sdhB	34743	42266
MSMEG_4110	3-hydroxyacyl-CoA dehydrogenase		5373	6741
MSMEG_3056	ABC transporter ATP-binding protein		6193	6469
MSMEG_1850	L-seryl-tRNA selenium transferase	selA	17119	6380
MSMEG_5593	pyruvate dehydrogenase		4718	6598
MSMEG_6652	hypothetical protein		2053	1417
MSMEG_4070	"transcriptional regulator, TetR family protein, putative"		5882	7348
MSMEG_2901	conserved hypothetical protein		5038	4410
MSMEG_0061	ftsk/spoiiie family protein		20805	19819
Obsolete	Obsolete		1015	775
MSMEG_2625	transcription termination factor NusA	nusA	15725	18008
MSMEG_3985	integral membrane transport protein		1299	2425
MSMEG_2824	"IS1549, transposase"		13007	23289
MSMEG_0421	hypothetical protein		6244	5091
Obsolete	Obsolete		4879	5193
Obsolete	Obsolete		10193	13330
At1g02920	At1g02920		2545	2278
MSMEG_1156	dihydrodipicolinate synthetase		907	2759
Obsolete	Obsolete		0	0
MSMEG_5455	pe family protein		3349	2905
MSMEG_2490	decarboxylase		11376	13924
Obsolete	Obsolete		5697	6130
Obsolete	Obsolete		4000	2212
MSMEG_1372	ABC transporter ATP-binding protein		6600	5263
MSMEG_0473	"transcriptional regulator, LuxR family protein"		9003	7822
MSMEG_3952	conserved hypothetical protein		3454	9466
MSMEG_2500	conserved hypothetical protein		4427	11780
MSMEG_5967	glucose-methanol-choline oxidoreductase		2053	1916
MSMEG_5193	"transcriptional regulator, AraC family protein"		1426	4362
MSMEG_0424	Hsp20/alpha crystallin family protein		6061	7052
MSMEG_4040	nitroreductase		2053	6083
Empty	Empty		3794	2146
Obsolete	Obsolete		2836	7394
MSMEG_3691	galactose-1-phosphate uridylyltransferase	galT	6199	5456
MSMEG_6379	"transporter, major facilitator family protein"		3979	7321
MSMEG_1475	conserved hypothetical protein		4861	9890
MSMEG_5016	conserved domain protein		33796	31163
Obsolete	Obsolete		8708	11045
MSMEG_1595	putative oxidoreductase		5641	4945
At1g03100	At1g03100		3825	4866
MSMEG_3609	hydride transferase 1		6192	6993
MSMEG_3012	acetyl-CoA acetyltransferases		5218	5073
MSMEG_3667	para-nitrobenzyl esterase		15812	13372
MSMEG_4179	probable conserved integral membrane protein		17955	19389
MSMEG_5292	hypothetical protein		31969	34285
MSMEG_1355	"transcriptional regulator, TetR family protein"		4400	5262
MSMEG_1613	"ABC polar amino acid transporter, inner membrane subunit"		8447	7920
MSMEG_3983	L-carnitine dehydratase/bile acid-inducible protein F; this gene contains a frame shift which is not the result of sequencing error; identified by match to protein family HMM PF02515		7055	3180
MSMEG_6004	"oxidoreductase, 2-nitropropane dioxygenase family protein"		5345	6118
MSMEG_1225	conserved hypothetical protein		3914	4881
Obsolete	Obsolete		2314	1552
Empty	Empty		5678	6883
MSMEG_5069	sec-independent translocase		20738	27754
MSMEG_6176	2-dehydro-3-deoxy-6-phosphogalactonate aldolase		3626	1952
MSMEG_1313	secreted protein		8743	5718
MSMEG_5025	putative transcriptional regulator		2867	3241
MSMEG_5652	alpha/beta hydrolase fold		1329	1762
MSMEG_4591	hypothetical protein		3170	2026
MSMEG_0325	conserved hypothetical protein		2026	2690
MSMEG_6706	hypothetical protein		8762	6028
Obsolete	Obsolete		27508	31964
MSMEG_1268	nudix hydrolase		10677	7766
At1g01225	At1g01225		8118	5730
MSMEG_0998	"oxidoreductase, molybdopterin binding"		2454	3667
MSMEG_4103	alkanesulfonate monooxygenase		4552	2964
MSMEG_3283	membrane transport protein		6988	6316
MSMEG_2756	conserved hypothetical protein		251141	325048
Obsolete	Obsolete		11027	7297
MSMEG_0887	conserved hypothetical protein		18060	20712
MSMEG_6385	hypothetical oxidoreductase in MprA 5'region		12861	17122
MSMEG_2725	glutamate transporter permease protein GluD		21898	19534
MSMEG_4565	oxidoreductase		4120	2757
MSMEG_1896	beta-ketothiolase		5611	9896
Obsolete	Obsolete		2053	1549
MSMEG_5472	"5,10-methenyltetrahydrofolate synthetase"		1975	13038
MSMEG_5688	"regulatory protein, MarR"		12115	5769
MSMEG_2246	conserved hypothetical protein		9234	6429
MSMEG_0019	amino acid adenylation		3755	1839
MSMEG_5075	ABC transporter ATP-binding protein		8198	6430
MSMEG_5233	RmlD substrate binding domain superfamily protein		4251	5417
MSMEG_6079	DNA repair protein RadA	radA	2053	2312
MSMEG_1359	DeoR-family protein transcriptional regulator		3489	6701
Obsolete	Obsolete		9189	5463
MSMEG_0453	shikimate kinase	aroK	5893	4225
MSMEG_5300	short-chain type dehydrogenase/reductase		5206	2338
At1g05030	At1g05030		7198	3028
MSMEG_5427	ribose-phosphate pyrophosphokinase		33488	35782
MSMEG_6012	putative acyl-CoA dehydrogenase		2053	1336
MSMEG_6410	Rieske 2Fe-2S family protein		11130	15396
MSMEG_4064	zinc-binding alcohol dehydrogenase		5663	3455
MSMEG_4448	transcriptional modulator of MazE		6804	9372
MSMEG_1312	hypothetical protein		7800	5576
MSMEG_2461	"transporter permease 2, putative"		2847	8678
MSMEG_6423	Glycerophosphoryl diester phosphodiesterase family protein		14965	16831
MSMEG_6844	"trap-t family protein transporter, dctp"		2053	1488
MSMEG_3900	diaminobutyrate--2-oxoglutarate aminotransferase	ectB	7702	8701
MSMEG_2615	chelatase		5675	12923
Empty	Empty		5640	4315
MSMEG_0869	hypothetical protein		11348	5333
MSMEG_0839	ATP-dependent protease La (LON) domain subfamily protein		13237	5711
MSMEG_2711	[NiFe] hydrogenase maturation protein HypF	hypF	5874	1685
MSMEG_2735	diaminopimelate epimerase	dapF	20192	21971
MSMEG_0752	"fructose-bisphosphate aldolase, class II"	fbaA	12798	12183
MSMEG_3386	shikimate transporter		1470	1124
MSMEG_6146	"ISMsm3, transposase"		1799	3082
MSMEG_3413	MerR-family transcriptional regulator; this gene contains a frame shift which is not the result of sequencing error; identified by match to protein family HMM PF00376		15491	9492
MSMEG_6254	hypothetical protein		6857	4325
MSMEG_2591	hypothetical protein		2912	5157
At1g03510	At1g03510		7648	2460
MSMEG_4606	hypothetical protein		2053	2122
MSMEG_5866	alcohol dehydrogenase B		3475	4411
Obsolete	Obsolete		4006	3757
MSMEG_2679	conserved hypothetical protein		7575	9797
MSMEG_0272	propanediol utilization protein PduA		11510	5627
MSMEG_1664	hypothetical protein		4364	5631
MSMEG_2531	GntR family protein transcriptional regulator		5179	2425
MSMEG_4722	short-chain dehydrogenase		12010	12076
MSMEG_0444	agmatine deiminase		5823	8127
MSMEG_1780	hypothetical protein		1528	1881
MSMEG_3120	conserved hypothetical protein		5292	6236
MSMEG_5365	RNA polymerase sigma-70 factor		4244	1670
MSMEG_4421	conserved hypothetical protein		6756	6401
MSMEG_6076	2-C-methyl-D-erythritol 4-phosphate cytidylyltransferase	ispD	78974	80730
Empty	Empty		4520	2426
MSMEG_6281	N-acetylmuramoyl-L-alanine amidase		34116	44982
MSMEG_0362	amidohydrolase 2		6952	6227
MSMEG_1677	aspartate ammonia-lyase	aspA	140084	164470
MSMEG_1663	"transcriptional regulator, AsnC family protein"		24261	32536
MSMEG_3170	conserved domain protein		11425	6177
MSMEG_4142	"transcriptional repressor, TetR family protein, putative"		15403	18744
MSMEG_0454	GntR-family protein transcriptional regulator		5708	8983
At1g06460	At1g06460		6121	4462
MSMEG_6202	secreted protein		18836	20443
MSMEG_3111	"extracellular solute-binding protein, family protein 1"		4805	8575
MSMEG_1615	gamma-glutamyltranspeptidase	ggt	4130	5733
MSMEG_4346	conserved hypothetical protein		8631	10695
MSMEG_5217	hypothetical protein		13180	6507
Obsolete	Obsolete		7199	6568
MSMEG_3229	conserved hypothetical protein		37805	39899
Obsolete	Obsolete		2053	4279
MSMEG_3778	"phenylalanyl-tRNA synthetase, alpha subunit"	pheS	14482	16533
MSMEG_5145	"extracellular solute-binding protein, family protein 1"		5016	9359
MSMEG_4646	pyruvate synthase		22910	28735
Empty	Empty		10324	7017
Obsolete	Obsolete		8471	6174
MSMEG_1690	putative ECF sigma factor RpoE1		5498	5928
MSMEG_2121	multiphosphoryl transfer protein (MTP)		20726	17856
MSMEG_5733	universal stress protein family protein		8093	7812
MSMEG_2926	glycine betaine/carnitine/choline transport ATP-binding protein opuCA		36908	23296
MSMEG_6117	glucarate dehydratase		5090	6078
MSMEG_0522	pp24 protein		7584	4335
MSMEG_1309	conserved hypothetical protein		10105	7103
MSMEG_2376	conserved hypothetical protein		18335	11196
MSMEG_4528	phosphoadenosine phosphosulfate reductase		22510	22146
At1g01720	At1g01720		7935	6565
MSMEG_6098	chalcone/stilbene synthase family protein		17936	12891
MSMEG_2813	sensor kinase		5073	6861
MSMEG_5653	cytosine/purine/uracil/thiamine/allantoin permease family protein		3583	1566
MSMEG_2905	transcriptional regulator		5629	8943
MSMEG_1618	hypothetical protein		275497	335498
Obsolete	Obsolete		6961	2993
MSMEG_0087	glucitol operon repressor		9632	9296
MSMEG_1656	exodeoxyribonuclease III	xth	4668	5621
MSMEG_0491	"transcriptional regulator, LacI family protein"		7501	8395
MSMEG_2549	major facilitator superfamily protein		3937	7165
MSMEG_3200	L-aspartate oxidase	nadB	8761	8116
MSMEG_5629	conserved hypothetical protein		2270	1785
MSMEG_4691	HNH nuclease		11448	5823
MSMEG_1248	hypothetical protein		5665	10625
Empty	Empty		5389	2556
MSMEG_1479	"methyltransferase, putative, family protein"		6583	10023
MSMEG_5199	putative acyl-CoA dehydrogenase		14586	8514
MSMEG_0433	nitrite extrusion protein		4553	7688
MSMEG_1572	"transcriptional regulator, GntR family protein"		1430	1445
MSMEG_4759	hypothetical protein		11703	14544
MSMEG_3658	conserved hypothetical protein		4019	6122
MSMEG_5802	"oxidoreductase, short chain dehydrogenase/reductase family protein"		3416	4837
At1g04990	At1g04990		4707	3946
MSMEG_0504	carbohydrate kinase		5683	9161
MSMEG_1682	flavin-containing monooxygenase FMO		60156	50805
MSMEG_1625	"amino acid transporter, putative"		8413	2868
MSMEG_4255	conserved hypothetical protein		3685	6937
MSMEG_3670	"transporter, small multidrug resistance (SMR) family protein"		9173	6376
MSMEG_2049	"putative transcriptional regulator, TetR family protein"		4892	5187
MSMEG_6062	Fe uptake system permease		7852	7834
MSMEG_2548	3-oxoacyl-[acyl-carrier-protein] reductase		2212	1739
MSMEG_4102	conserved hypothetical protein		4620	2311
MSMEG_6382	"oxidoreductase, FAD-binding"		6758	15278
MSMEG_6024	acetoacetyl-CoA synthase		2708	10822
Empty	Empty		8459	2869
MSMEG_5083	conserved hypothetical protein		27482	22391
MSMEG_5082	DNA-3-methyladenine glycosylase I	tag	13369	9559
MSMEG_2057	"NADH-quinone oxidoreductase, G subunit"	nuoG	4246	1789
MSMEG_1087	oligopeptide ABC transporter ATP-binding protein; this gene contains a frame shift which is not the result of sequencing error; identified by match to protein family HMM PF00005		2615	6098
MSMEG_1507	D-aminopeptidase		5141	2519
MSMEG_4360	conserved hypothetical protein		11460	9235
MSMEG_0429	putative ferric uptake regulator		1968	4456
MSMEG_3725	coenzyme PQQ biosynthesis protein A	pqqA	9018	7231
Obsolete	Obsolete		3916	6059
MSMEG_5687	23s ribosomal RNA methyltransferase		8891	6363
At1g03400	At1g03400		162	115
MSMEG_6073	"RNA methyltransferase, TrmH family protein, group 3"		1772	10229
MSMEG_4798	L-carnitine dehydratase/bile acid-inducible protein F		4922	4662
Obsolete	Obsolete		3370	1695
MSMEG_2822	"transposase, truncation"		8834	11867
MSMEG_0621	low molecular weight protein antigen 7		11039	7926
MSMEG_6851	phosphatidylethanolamine-binding protein		5480	1392
Obsolete	Obsolete		5062	6551
MSMEG_5090	conserved hypothetical protein		7744	11680
MSMEG_4268	cytochrome c oxidase subunit 2		58123	61994
MSMEG_0705	putative permease of the major facilitator superfamily protein		3268	3681
MSMEG_3375	alcohol dehydrogenase		5376	7916
MSMEG_5535	hypothetical protein		6699	7247
MSMEG_2538	MarR-family protein transcriptional regulator		6600	5005
MSMEG_4697	conserved hypothetical protein		8441	7303
Empty	Empty		7058	4253
MSMEG_2777	alpha/beta hydrolase fold		4940	13773
MSMEG_5414	"septum formation initiator subfamily protein, putative"		11261	8793
MSMEG_4925	"transcriptional regulator, Ada family protein/DNA-3-methyladenine glycosylase II"		5485	2449
MSMEG_1792	conserved hypothetical protein		31544	19805
MSMEG_2178	integral membrane protein		5101	6481
Obsolete	Obsolete		12924	12945
MSMEG_2524	"ABC transporter, ATP-binding protein"		63014	77519
At1g02960	At1g02960		5326	3226
Obsolete	Obsolete		8024	7038
MSMEG_6845	"trap dicarboxylate transporter, dctm subunit"		2706	2031
MSMEG_1200	serine/threonine-protein kinase PknD		5279	9065
MSMEG_4552	nitrilotriacetate monooxygenase component A	ssuD	567	352
MSMEG_3156	conserved hypothetical protein		16089	13646
MSMEG_1400	elongation factor G; this gene contains a frame shift which is not the result of sequencing error; identified by match to protein family HMM PF00009; match to protein family HMM TIGR00231		129965	152719
MSMEG_6724	ABC-type cobalt transport system		18222	16924
MSMEG_1612	"extracellular solute-binding protein, family protein 3"		6788	9789
MSMEG_2359	"methionine synthase, vitamin-B12 independent"		3430	8117
Obsolete	Obsolete		1735	2313
MSMEG_1236	Mpr protein		1904	4920
Empty	Empty		10083	4249
MSMEG_1300	hypothetical protein		8994	5341
MSMEG_5522	"transcriptional Regulator, TetR family protein"		4673	8868
MSMEG_0045	hypothetical protein		6826	7376
MSMEG_0435	allophanate hydrolase subunit 2		8918	9914
MSMEG_4172	D-ribose-binding periplasmic protein RbsB		5651	6725
MSMEG_4182	arabinose-proton symporter		2183	3057
MSMEG_0683	conserved hypothetical protein		52928	59244
MSMEG_6827	hypothetical protein		10285	3412
MSMEG_0847	NADH-ubiquinone/plastoquinone oxidoreductase chain 4l family protein		20116	16383
MSMEG_2089	cell division ATP-binding protein FtsE	ftsE	21429	18818
At1g05680	At1g05680		7440	7956
MSMEG_4955	homoserine kinase	thrB	6675	10551
MSMEG_2778	ribonuclease D		9761	14188
MSMEG_5835	fumarate reductase/succinate dehydrogenase flavoprotein		10016	8999
MSMEG_3068	hypothetical protein		52362	73870
Obsolete	Obsolete		17063	26255
MSMEG_1827	"hydrolase, nudix family protein, putative"		6377	7938
MSMEG_6750	hypothetical protein		6891	5671
MSMEG_4531	"sulfate ABC transporter, permease protein CysW"	cysW	15242	12358
Obsolete	Obsolete		9300	4745
Obsolete	Obsolete		1325	901
MSMEG_0096	peroxisomal hydratase-dehydrogenase-epimerase		43331	33104
MSMEG_5761	cupin domain protein		9926	9131
MSMEG_5717	pyridoxamine 5'-phosphate oxidase family protein		17423	10894
MSMEG_0224	O-methyltransferase MdmC		9844	7926
Empty	Empty		6369	2807
MSMEG_4655	"transcriptional regulator, AraC family protein"		5717	5913
MSMEG_1386	hypothetical protein		3860	5667
MSMEG_0478	"secreted protein, putative"		2053	2313
MSMEG_1734	conserved hypothetical protein		21805	26710
MSMEG_0162	NAD-dependent formate dehydrogenase delta subunit		9491	6587
MSMEG_3045	integral membrane protein		12190	13145
MSMEG_3527	putative HTH-type transcriptional regulator		7002	7783
At1g01540	At1g01540		6032	4458
MSMEG_4658	sugar ABC transporter substrate-binding protein		12181	6568
MSMEG_3933	conserved hypothetical protein		4416	4181
MSMEG_6781	hypothetical protein		2053	14587
MSMEG_4438	hypothetical protein		2088	3715
MSMEG_1270	hypothetical protein		10456	7669
MSMEG_1869	hypothetical protein		8903	9205
MSMEG_3475	conserved hypothetical protein		2639	4336
MSMEG_3424	"transcriptional regulator, MerR family protein"		6733	11580
MSMEG_0386	NAD dependent epimerase/dehydratase family protein		9595	12410
MSMEG_5605	"cytochrome bd ubiquinol oxidase, subunit I"		7651	7739
MSMEG_1135	hypothetical protein		3362	6495
Empty	Empty		8847	2257
MSMEG_1921	SEC-C motif domain protein		8175	6105
MSMEG_1768	conserved hypothetical protein		25513	13839
Obsolete	Obsolete		779	1074
MSMEG_3236	"ABC-type amino acid transport system, permease component"		25931	25402
MSMEG_4204	catalase		2390	1334
MSMEG_5538	[NADP+] succinate-semialdehyde dehydrogenase		16416	18446
MSMEG_0595	glycolate oxidase		7442	10096
MSMEG_4068	hypothetical protein		12238	3778
Obsolete	Obsolete		4667	2684
MSMEG_4964	"transcriptional regulator, TetR family protein"		5221	5908
At1g02330	At1g02330		5408	3094
MSMEG_0332	"2-nitropropane dioxygenase, NPD"		4535	6564
MSMEG_3249	"branched-chain amino acid ABC transporter, permease protein"		15251	14914
MSMEG_0088	phosphoenolpyruvate-protein phosphotransferase	ptsI	5664	3618
MSMEG_2988	carbon-nitrogen hydrolase family protein		2053	3656
MSMEG_1170	conserved domain protein		6571	6533
MSMEG_3503	conserved hypothetical protein		8019	7091
MSMEG_2039	putative transcriptional regulator		7787	2634
Obsolete	Obsolete		9154	2867
MSMEG_6772	homoserine O-acetyltransferase		6156	5710
MSMEG_2100	peptidase family protein M20/M25/M40		4488	4322
MSMEG_0041	conserved hypothetical protein		1696	2562
MSMEG_5700	secreted protein		121355	142356
MSMEG_3889	conserved hypothetical protein; this gene contains a frame shift which is not the result of sequencing error		5575	6703
MSMEG_6053	"cob(II)yrinic acid a,c-diamide reductase"	bluB	13260	9702
MSMEG_1252	conserved hypothetical protein		10922	12518
MSMEG_6747	oxidoreductase		2916	5074
MSMEG_1980	monooxygenase		10724	10907
MSMEG_5441	methionyl-tRNA synthetase	metG	6505	6464
MSMEG_3918	hypothetical protein		10226	13978
Obsolete	Obsolete		22161	24499
MSMEG_4618	isochorismatase family protein		36759	17056
MSMEG_3434	"peptidyl-prolyl cis-trans isomerase, fkbp-type domain protein"		13917	12711
At1g04420	At1g04420		3680	4849
MSMEG_1269	Ser/Thr protein phosphatase family protein		7546	6439
MSMEG_2235	amidohydrolase family protein		4451	2470
MSMEG_1883	glycine betaine transporter OpuD		7012	11859
MSMEG_6751	hypothetical protein		15347	12744
MSMEG_6425	rhodanese-like domain protein		22569	20618
Obsolete	Obsolete		7899	6131
MSMEG_6419	conserved hypothetical protein		7198	3702
Obsolete	Obsolete		7599	5323
Obsolete	Obsolete		6834	4158
MSMEG_1591	TnpC protein		4804	7270
MSMEG_1421	hypothetical protein		556284	321056
Empty	Empty		6262	3224
MSMEG_3648	glycine cleavage system H protein	gcvH	22860	22269
MSMEG_3759	3-methyladenine DNA glycosylase		12115	6653
MSMEG_5178	integral membrane protein		5194	4201
MSMEG_3355	conserved hypothetical protein		50305	7181
MSMEG_1113	glycosyl transferase		4989	4452
MSMEG_0806	hydrolase		4125	8412
MSMEG_2561	gluconolactonase		2053	2625
MSMEG_1789	conserved hypothetical protein		225852	122921
MSMEG_4320	alkyl hydroperoxide reductase/ Thiol specific antioxidant/ Mal allergen		15722	14131
MSMEG_1264	prophage Lp1 protein 5		9491	5313
At1g05210	At1g05210		7691	3414
MSMEG_6015	putative acyl-CoA dehydrogenase		5861	6820
MSMEG_6021	xylose isomerase	xylA	7021	9729
MSMEG_6232	catalase KatA	katA	7731	10236
MSMEG_5253	conserved hypothetical protein		4257	2004
MSMEG_0065	conserved hypothetical protein		771155	650259
MSMEG_4983	"transcriptional regulator, TetR family protein"		7072	6191
MSMEG_6455	conserved hypothetical protein		5949	5797
Obsolete	Obsolete		6412	5647
MSMEG_4171	ribose transport system permease protein RbsC		9671	5145
MSMEG_6263	glutamate synthase family protein		7790	10495
MSMEG_0278	hypothetical protein		8859	8410
Empty	Empty		5090	4791
MSMEG_6346	hypothetical protein		9662	10215
MSMEG_0707	conserved hypothetical protein		6916	5497
MSMEG_1361	alpha-mannosidase		5707	2808
MSMEG_3427	metal dependent hydrolase		4052	5644
MSMEG_3773	acetylornithine aminotransferase	argD	14010	20321
MSMEG_1183	histidine ammonia-lyase	hutH	4243	5063
MSMEG_3820	hypothetical protein		5468	4496
MSMEG_2397	"transcriptional regulatory protein, AsnC family protein"		24667	23176
MSMEG_3665	TrkA domain protein		12157	7102
MSMEG_5466	oxidoreductase		5562	4522
At1g04690	At1g04690		5517	3905
MSMEG_2393	NAD-dependent glycerol-3-phosphate dehydrogenase	gpsA	12002	12735
MSMEG_4854	"peptidase, M24 family protein"		9526	11548
MSMEG_4997	"ABC transporter, ATP-binding protein OppD"	oppD	4254	5277
MSMEG_6609	hypothetical protein		3569	8576
MSMEG_1067	conserved hypothetical protein		12765	7531
MSMEG_0832	peptide deformylase	def	25761	27830
MSMEG_3322	hypothetical protein		9925	5741
MSMEG_5651	"transcriptional regulator, LuxR family protein"		4417	6550
MSMEG_3422	"D-isomer specific 2-hydroxyacid dehydrogenase, NAD-binding"		8470	9389
MSMEG_0766	phosphoribosylglycinamide formyltransferase 2	purT	2760	9176
MSMEG_1297	hydroxydechloroatrazine ethylaminohydrolase		15189	21785
Empty	Empty		7078	3539
MSMEG_5613	probable conserved transmembrane protein		7671	8194
MSMEG_5362	hypothetical protein		3739	9900
MSMEG_3461	catalase/peroxidase HPI	katG	12473	14016
MSMEG_4869	LAO/AO transport system ATPase		2053	3301
Obsolete	Obsolete		4083	3206
MSMEG_2488	[NADP+] succinate-semialdehyde dehydrogenase		0	0
MSMEG_2442	ribonuclease HII		9268	11282
Obsolete	Obsolete		12876	6246
MSMEG_0884	glyoxalase family protein		4072	9987
MSMEG_5375	GntR-family protein transcriptional regulator		10407	9593
At1g02700	At1g02700		6932	4209
MSMEG_3043	aspartate carbamoyltransferase	pyrB	4664	10501
MSMEG_4710	dihydrolipoamide acetyltransferase		4591	7795
MSMEG_0643	"extracellular solute-binding protein, family protein 5, putative"		164632	153244
MSMEG_5167	major facilitator superfamily protein MFS_1		2053	2317
MSMEG_6544	"transport-associated, putative"		98214	93082
MSMEG_5971	conserved hypothetical protein		1598	2311
Obsolete	Obsolete		5235	3114
MSMEG_2979	ABC transporter ATP-binding protein		81268	82984
MSMEG_4150	4-hydroxy-2-oxovalerate aldolase		0	0
MSMEG_6641	nitrilotriacetate monooxygenase component A		1398	998
MSMEG_0201	hypothetical protein		1214	1324
Empty	Empty		5339	3789
Obsolete	Obsolete		15479	3521
MSMEG_2666	multimeric flavodoxin WrbA		6107	8402
Obsolete	Obsolete		8455	8354
At1g03320	At1g03320		9563	3630
MSMEG_5471	UTP-glucose-1-phosphate uridylyltransferase	galU	24266	22711
MSMEG_6567	iron-dependent peroxidase		2053	3382
Obsolete	Obsolete		24111	27335
MSMEG_4771	conserved hypothetical protein		9087	10336
MSMEG_0496	coenzyme B12-dependent glycerol dehydrogenase small subunit		8179	6419
MSMEG_0533	gp236 protein		8005	7875
MSMEG_0930	serine 3-dehydrogenase		14201	10633
At1g05180	At1g05180		4033	6624
MSMEG_2011	"transcriptional regulator, LacI family protein"		4244	3783
MSMEG_6018	xylose transport system permease protein XylH		9796	8263
MSMEG_1952	ATP-dependent DNA helicase		11965	14289
Empty	Empty		4528	4159
Obsolete	Obsolete		8694	3595
MSMEG_4631	conserved hypothetical protein		13031	8517
MSMEG_1155	carnitinyl-CoA dehydratase		9377	3535
MSMEG_6879	integral membrane protein of the ABC-type Nat permease for neutral amino acids NatD		5812	7021
MSMEG_0367	O-demethylpuromycin-O-methyltransferase		8150	8361
MSMEG_6033	hypothetical protein		2053	2841
MSMEG_2190	acyl-CoA dehydrogenase domain protein		6331	6640
MSMEG_4751	hypothetical protein		17415	12643
MSMEG_1607	putative tautomerase		6738	5090
MSMEG_1478	"transporter, LysE family protein"		17382	13026
MSMEG_0241	MmpL11 protein		12226	11530
MSMEG_6649	conserved hypothetical protein		3773	9192
MSMEG_0182	epoxide hydrolase 1		2126	1791
MSMEG_6756	glycerol kinase	glpK	9400	12861
MSMEG_3365	"transcriptional regulator, AraC family protein"		1631	1502
MSMEG_3022	transglycosylase associated protein		48494	32881
MSMEG_0218	3-demethylubiquinone-9 3-methyltransferase		6007	3996
MSMEG_5836	conserved hypothetical protein		7966	4104
At1g02790	At1g02790		2884	11125
MSMEG_5573	sugar ABC transporter permease protein		1697	2838
MSMEG_0297	amidohydrolase		4020	2353
Obsolete	Obsolete		17843	17869
MSMEG_6126	D-isomer specific 2-hydroxyacid dehydrogenase		9633	12383
MSMEG_4037	hypothetical protein		9434	4616
MSMEG_3452	TetR family protein transcriptional regulator		4921	1579
MSMEG_0269	3-oxoacyl-[acyl-carrier-protein] reductase		4377	5439
MSMEG_3779	conserved hypothetical protein; this gene contains a frame shift which is not the result of sequencing error		12384	11816
MSMEG_0341	conserved hypothetical protein		1655	1115
MSMEG_0624	subtilase family protein		2186	2217
MSMEG_2303	integral membrane transporter		13348	11132
Obsolete	Obsolete		33509	31533
MSMEG_6598	"6,7-dimethyl-8-ribityllumazine synthase"		14198	10563
MSMEG_3549	"ectoine/hydroxyectoine ABC transporter, permease protein EhuD"	ehuD	2290	5306
At1g05420	At1g05420		7914	7463
MSMEG_2006	"2,3-dihydroxybiphenyl 1,2-dioxygenase"		6754	8656
MSMEG_5861	cytochrome P450 109		4361	5136
MSMEG_1084	"peptide/opine/nickel uptake family protein ABC transporter, periplasmic substrate-binding protein, putative"		4163	2678
MSMEG_4716	acetyl-/propionyl-coenzyme A carboxylase alpha chain		4522	11350
MSMEG_3857	conserved hypothetical protein		12170	7989
MSMEG_6497	hypothetical protein		8627	7401
MSMEG_3478	tena/thi-4 family protein		20336	21543
At1g01920	At1g01920		7875	3281
MSMEG_2919	2-dehydropantoate 2-reductase		1767	5764
MSMEG_0681	P450 heme-thiolate protein		11386	15884
MSMEG_5088	tetratricopeptide repeat family protein		1245	4116
Empty	Empty		10896	5477
MSMEG_0575	MmpS1 protein		11874	10801
MSMEG_1061	phosphohydrolase		16825	17635
MSMEG_2007	putative HpcE protein		6797	8721
MSMEG_2165	"transketolase, N- subunit"		2181	3361
MSMEG_3273	"glutamyl aminopeptidase, M42 family protein"		3939	10968
MSMEG_3663	oxidoreductase		6346	9092
MSMEG_2087	"transporter, small conductance mechanosensitive ion channel (MscS) family protein"		10667	16056
MSMEG_1627	hypothetical protein		17139	15547
MSMEG_1803	RsbW protein		39049	31160
Obsolete	Obsolete		8010	4393
MSMEG_4383	MmpL5 protein		6702	2137
MSMEG_1984	haloacetate dehalogenase H-1		4219	4929
MSMEG_0003	DNA replication and repair protein RecF		17111	16772
MSMEG_6290	putative DNA-binding protein		15756	14845
MSMEG_3304	succinate semialdehyde dehydrogenase		7195	8128
MSMEG_3431	choline dehydrogenase		5519	2927
Obsolete	Obsolete		142079	163365
MSMEG_1218	ABC-type transport system ATP-binding protein II		3200	6860
At1g03890	At1g03890		2240	2319
MSMEG_1631	DNA-binding protein		9489	4465
Obsolete	Obsolete		8468	12993
MSMEG_0337	conserved hypothetical protein		3508	4091
MSMEG_5936	conserved hypothetical protein		51900	30520
MSMEG_4425	putative oxidoreductase		3477	4225
MSMEG_5540	conserved hypothetical protein		8304	6671
MSMEG_2420	hypothetical protein		30891	30828
MSMEG_0178	ATP-binding protein		1789	4293
MSMEG_1304	rhizopine catabolism protein		4961	2377
MSMEG_3987	FAD dependent oxidoreductase		8059	7176
MSMEG_2290	"transcriptional regulator, TetR family protein"		14399	15603
Obsolete	Obsolete		45033	11592
MSMEG_1486	RNA polymerase sigma-70 factor		6382	9201
MSMEG_0236	putative conserved transmembrane protein		2736	4812
At1g02440	At1g02440		2866	1760
MSMEG_1776	ribonuclease Z		4948	2680
MSMEG_2859	virulence factor Mce family protein		8034	5279
MSMEG_1453	Citrate transporter		6465	3678
MSMEG_4944	hypothetical protein		20715	23297
MSMEG_3428	conserved hypothetical protein		7781	7679
MSMEG_4770	conserved hypothetical protein		7699	6231
MSMEG_3237	ATP-binding protein		15526	21132
At1g03960	At1g03960		8735	2958
MSMEG_0642	hypothetical ABC transporter permease protein YliD		332547	323648
MSMEG_6197	diaminopimelate decarboxylase		8950	9852
MSMEG_3037	regulatory protein; this gene contains a frame shift which is not the result of sequencing error; identified by match to protein family HMM PF00196		10298	10920
Empty	Empty		76160	34232
MSMEG_2955	conserved hypothetical protein		11093	6958
MSMEG_1741	TetR-family protein transcriptional regulator		14023	8272
MSMEG_4713	HpcH/HpaI aldolase/citrate lyase family protein		7105	9598
MSMEG_1588	conserved hypothetical protein		4535	4110
MSMEG_4372	capreomycidine hydroxylase		6767	2074
MSMEG_2570	xanthine/uracil permease		8658	14198
MSMEG_2334	hypothetical protein		2842	9257
Obsolete	Obsolete		30119	29409
MSMEG_5927	conserved hypothetical protein		13348	8752
MSMEG_1877	conserved hypothetical protein		5263	2964
MSMEG_3016	conserved hypothetical protein		11447	10886
MSMEG_5438	dimethyladenosine transferase	ksgA	57225	60094
MSMEG_5526	peptidoglycan-binding LysM		57645	66112
MSMEG_3231	"ABC transporter, CydDC cysteine exporter (CydDC-E) family protein, permease/ATP-binding protein CydD"	cydD	2053	11624
MSMEG_3562	4-carboxymuconolactone decarboxylase domain protein	pcaC	9871	10576
MSMEG_4878	2Fe-2S iron-sulfur cluster binding domain protein		7694	4513
MSMEG_2717	conserved hypothetical protein		10163	4915
MSMEG_0750	membrane protein		16432	22316
At1g02370	At1g02370		5626	10161
MSMEG_3359	"cis-3-chloroacrylic acid dehalogenase, putative"		7069	9622
MSMEG_4189	cysteinyl-tRNA synthetase	cysS	6915	11354
MSMEG_5986	"glucosamine--fructose-6-phosphate aminotransferase, isomerizing"	glmS	5278	3272
MSMEG_6308	hypothetical protein		2053	9577
MSMEG_4698	conserved hypothetical protein		10583	8642
MSMEG_1321	5-carboxymethyl-2-hydroxymuconate delta-isomerase		6806	4120
MSMEG_0829	exodeoxyribonuclease III	xth	3728	5285
MSMEG_6347	hypothetical protein		2635	3036
MSMEG_5937	4-hydroxy-2-oxovalerate aldolase		13978	15773
MSMEG_5045	D-2-hydroxyglutarate dehydrogenase		4155	6416
MSMEG_2333	conserved hypothetical protein		9455	14626
MSMEG_1816	hypothetical protein; this region contains one or more premature stops and/or frameshifts which are not the result of sequencing error; identified by Glimmer2; putative		11272	5440
MSMEG_2065	YceI like family protein		6270	7211
MSMEG_0937	DNA-binding response regulator RegX3	regX3	14529	14162
At1g06320	At1g06320		4228	2653
MSMEG_2147	gp16 protein; this gene contains a frame shift which is not the result of sequencing error		3332	1807
Obsolete	Obsolete		6974	3086
Obsolete	Obsolete		2002	1813
MSMEG_4847	"transcriptional regulator, TetR family protein"		72263	75100
MSMEG_5498	conserved hypothetical protein		9055	4825
MSMEG_0352	conserved hypothetical protein		11936	7086
MSMEG_5544	"oxidoreductase, short chain dehydrogenase/reductase family protein"		11527	10234
At1g05820	At1g05820		6175	4378
MSMEG_1219	ABC-type transport system permease protein II		6431	6190
MSMEG_5822	conserved hypothetical protein		6746	7997
MSMEG_3187	putative acyltransferase domain protein		14108	15082
Empty	Empty		7453	6243
Obsolete	Obsolete		8834	6854
MSMEG_3619	short chain dehydrogenase		14435	14600
Obsolete	Obsolete		2954	2521
MSMEG_3412	polysaccharide deacetylase family protein		2807	4228
MSMEG_1742	oxidoreductase		9088	8496
MSMEG_0290	"acyltransferase, ws/dgat/mgat subfamily protein"		10400	5249
MSMEG_2258	conserved hypothetical protein		9366	17303
MSMEG_1685	hypothetical protein		11346	5729
MSMEG_1558	conserved hypothetical protein		39096	26477
MSMEG_5954	"cell surface polysaccharide biosynthesis, putative"		4851	3450
MSMEG_3596	ATPase		12758	5740
MSMEG_2747	conserved hypothetical protein; this gene contains a frame shift which is not the result of sequencing error		6464	9386
MSMEG_3034	"metallopeptidase, M24 family protein"		4833	8926
MSMEG_0125	integral membrane protein		3365	1536
MSMEG_3488	"transcriptional regulator, AraC family protein"		5194	6226
Obsolete	Obsolete		553975	484285
MSMEG_4566	conserved 13e12 repeat family protein; this gene contains a frame shift which is not the result of sequencing error		4575	1745
MSMEG_2958	conserved hypothetical protein		52690	35310
At1g03900	At1g03900		2238	2449
MSMEG_2647	metallophosphoesterase		12029	21708
MSMEG_2468	L-carnitine dehydratase/bile acid-inducible protein F		4109	12185
MSMEG_6909	"amino acid ABC transporter, permease protein, 3-TM region, His/Glu/Gln/Arg/opine family protein"		1065	2370
MSMEG_6199	Transcription factor WhiB		26513	26544
MSMEG_2300	conserved hypothetical protein; this gene contains a frame shift which is not the result of sequencing error		6507	6177
MSMEG_1811	septum formation protein Maf	maf	9372	8710
MSMEG_5020	acetoin(diacetyl) reductase		7415	10721
MSMEG_2513	hypothetical protein		2053	2217
MSMEG_1369	LacI-family protein transcriptional regulator		5828	8403
MSMEG_4524	anthranilate synthase component I		2053	1861
MSMEG_2319	Periplasmic binding protein		18638	23541
MSMEG_4624	ribosomal protein L27	rpmA	86420	97172
MSMEG_6226	"transcriptional regulator, PadR family protein domain protein"		10720	3685
MSMEG_2161	FadD9 protein; this region contains one or more premature stops and/or frameshifts which are not the result of sequencing error		8119	4493
At1g01030	At1g01030		5902	3111
MSMEG_0544	transcriptional regulator		4508	7906
MSMEG_5448	arginine deiminase	arcA	9163	9946
MSMEG_2378	D-3-phosphoglycerate dehydrogenase	serA	27857	28632
MSMEG_5113	conserved hypothetical protein; this region contains one or more premature stops and/or frameshifts which are not the result of sequencing error		8286	13928
MSMEG_3098	conserved hypothetical protein		13517	7181
MSMEG_6532	transcriptional regulatory protein		7345	9944
MSMEG_3243	adenylate cyclase; this gene contains a frame shift which is not the result of sequencing error; identified by match to protein family HMM PF00211		8326	6256
At1g05890	At1g05890		5986	6906
MSMEG_6275	DNA polymerase III subunit epsilon		7249	9786
MSMEG_2179	transcriptional regulatory protein		10795	10512
MSMEG_0085	"PTS system, Fru family protein, IIABC components"		6566	9724
Empty	Empty		2836	22179
MSMEG_6040	conserved hypothetical protein		10252	8178
MSMEG_4300	transcription regulator AmtR		14929	3728
At1g02830	At1g02830		11268	4718
MSMEG_6045	"ABC heavy metal transporter, inner membrane subunit"		10918	6661
MSMEG_2075	"homogentisate 1,2-dioxygenase"	hmgA	9225	12593
MSMEG_1957	conserved hypothetical protein		11914	18030
MSMEG_1916	hypothetical protein		43528	56587
MSMEG_1468	ribosomal protein S14p/S29e	rpsN	47138	50378
Obsolete	Obsolete		43977	34836
MSMEG_1347	ribosomal protein L1	rplA	207696	226144
MSMEG_5423	transcription-repair coupling factor	mfd	9772	6680
MSMEG_2514	conserved hypothetical protein; this gene contains a frame shift which is not the result of sequencing error		4894	4210
MSMEG_1699	pentachlorophenol 4-monooxygenase		8026	6902
MSMEG_1892	transferase		3854	7545
MSMEG_3761	putative Clp protease subunit		6944	11778
MSMEG_2783	hypothetical protein		12214	13317
MSMEG_6503	"transcriptional regulator, TetR family protein"		8481	8466
MSMEG_1745	transcriptional regulator		4689	8102
At1g04130	At1g04130		2638	5931
Obsolete	Obsolete		12038	12712
MSMEG_3373	major facilitator superfamily protein MFS_1		2770	2607
MSMEG_0880	chaperonin GroL	groL	77551	69471
MSMEG_6508	MarR-family protein transcriptional regulator		3315	4893
MSMEG_6323	hypothetical protein		11169	5955
MSMEG_3874	"transcriptional regulator, TetR family protein"		5222	5053
MSMEG_3885	DEAD/DEAH box helicase		11548	15439
MSMEG_2370	"DoxX subfamily protein, putative"		13721	17598
MSMEG_1245	phosphoadenosine phosphosulfate reductase		32040	33559
MSMEG_2045	monoxygenase		11039	17906
MSMEG_0857	conserved hypothetical protein		3884	12095
MSMEG_5411	conserved hypothetical protein		14980	5565
MSMEG_2180	RemK protein		9912	3635
MSMEG_3198	"hydrolase, NUDIX family protein"		6383	8302
At1g01400	At1g01400		5657	5278
MSMEG_6812	major facilitator superfamily; this gene contains a frame shift which is not the result of sequencing error; identified by match to protein family HMM PF00083		4526	4801
MSMEG_0319	acyltransferase		2227	3167
MSMEG_0276	aldehyde-alcohol dehydrogenase		1820	3156
MSMEG_5015	secreted protein		17185	20931
MSMEG_2063	"NADH-quinone oxidoreductase, a subunit"	nuoA	10706	4114
MSMEG_2692	CDP-diacylglycerol--glycerol-3-phosphate 3-phosphatidyltransferase	pgsA	22612	18373
Obsolete	Obsolete		6936	4682
At1g03190	At1g03190		8451	5778
MSMEG_2374	ketol-acid reductoisomerase	ilvC	44997	48947
MSMEG_2167	"aminopeptidase, putative"		3960	2010
MSMEG_0763	antibiotic transporter		17531	14937
Empty	Empty		3277	1793
MSMEG_0644	cupin domain protein		12811	11037
MSMEG_6737	putative membrane protein		3663	10680
At1g02320	At1g02320		7618	3824
MSMEG_1496	3-hydroxyisobutyrate dehydrogenase	mmsB	6775	9649
MSMEG_6547	amidohydrolase 2		6862	7141
MSMEG_2377	P49 protein		8545	6956
MSMEG_2150	putative transposition helper protein		2506	7182
MSMEG_3589	conserved hypothetical protein		9497	5756
MSMEG_6093	hypothetical protein		12464	14340
MSMEG_3894	proteasome alpha subunit		22905	27335
MSMEG_5044	ATPase		4670	4726
MSMEG_4035	citrate synthase		4973	1570
MSMEG_6014	putative acyl-CoA dehydrogenase		12938	4493
MSMEG_0564	xanthine/uracil permease		1999	3190
MSMEG_3671	integral membrane protein		5328	12857
MSMEG_0849	oxygenase		4383	2284
MSMEG_3168	phenolpthIocerol synthesis type-i polyketide synthase ppse		11145	12204
MSMEG_3604	sorbitol utilization protein SOU2		2061	4338
At1g02170	At1g02170		6148	4313
Obsolete	Obsolete		0	0
MSMEG_6484	glycosyl transferase		8568	8344
MSMEG_4527	ferredoxin sulfite reductase		20279	22849
MSMEG_6429	hypothetical protein		8089	6003
MSMEG_1688	cupin domain protein		6151	7086
MSMEG_5673	transcriptional regulator		30268	32977
MSMEG_4431	putative regulatory protein		7613	5901
MSMEG_4567	conserved hypothetical protein		14102	13773
MSMEG_3232	"cytochrome D ubiquinol oxidase, subunit II"	cydB	16593	18316
MSMEG_3350	"TRAP transporter, DctM-like membrane protein"		2053	3964
MSMEG_0757	hypothetical protein		2961	5519
MSMEG_3983	L-carnitine dehydratase/bile acid-inducible protein F; this gene contains a frame shift which is not the result of sequencing error; identified by match to protein family HMM PF02515		11524	6361
MSMEG_6316	lipoprotein LpqH		7683	2650
MSMEG_3060	conserved hypothetical protein		10400	4489
At1g03750	At1g03750		2053	2105
Obsolete	Obsolete		113982	106966
MSMEG_3831	dephospho-CoA kinase; this gene contains a frame shift which is not the result of sequencing error; identified by match to protein family HMM PF01121; match to protein family HMM TIGR00152		7241	11421
MSMEG_0107	cell envelope-related function transcriptional attenuator common domain		10007	15169
MSMEG_4684	ribose 5-phosphate isomerase		42233	46741
MSMEG_5794	hypothetical protein		11102	6867
MSMEG_2779	conserved hypothetical protein		17358	16437
MSMEG_2923	dehydrogenase/reductase SDR family protein member 1		7856	6731
MSMEG_4105	transposase subunit		11211	4070
MSMEG_4971	oxidoreductase		10429	10874
MSMEG_5960	"O-antigen polymerase, putative"		5916	7159
MSMEG_5935	ATP-dependent DNA helicase		8562	9109
Empty	Empty		5328	4071
MSMEG_0521	conserved hypothetical protein; this gene contains a frame shift which is not the result of sequencing error		13479	5906
MSMEG_5453	conserved hypothetical protein		4584	5015
At1g02070	At1g02070		11194	3691
MSMEG_3666	C-5 sterol desaturase		11400	10120
MSMEG_6255	conserved hypothetical protein		8549	6118
MSMEG_6735	"amino acid permease, putative"		33137	46133
MSMEG_2043	"transcriptional regulator, TetR family protein"		8457	5643
Obsolete	Obsolete		12658	6133
MSMEG_5837	glutathione peroxidase family protein		17597	20982
MSMEG_6052	"ABC transport protein, ATP-binding subunit"		5523	2077
At1g01200	At1g01200		11522	3490
MSMEG_2745	hydrolase; this gene contains a frame shift which is not the result of sequencing error; identified by match to protein family HMM PF00561		18952	24894
MSMEG_5600	conserved hypothetical protein		6592	10992
MSMEG_1499	oxygenase		5012	7438
MSMEG_3290	regulatory protein		2985	2503
Obsolete	Obsolete		2377	2746
Obsolete	Obsolete		9151	8388
MSMEG_4090	putative IclR family protein transcriptional regulator		9330	12917
MSMEG_1114	short chain dehydrogenase		11104	7284
MSMEG_1587	alpha/beta hydrolase fold		0	0
MSMEG_6238	putative two-component system sensor kinase		20415	13924
MSMEG_1736	glycerol-3-phosphate dehydrogenase 2		107212	25402
MSMEG_5895	virulence factor mce family protein		15794	17379
MSMEG_4640	secreted protein		9997	6836
MSMEG_5431	"ribosomal protein L25, Ctc-form"		20816	21664
MSMEG_1382	MmpL5 protein		6702	6501
MSMEG_4737	conserved hypothetical protein		11333	11013
Obsolete	Obsolete		1648	1128
Obsolete	Obsolete		3564	5462
MSMEG_4926	"IS1096, tnpA protein"		34240	58015
Obsolete	Obsolete		9856	5799
Obsolete	Obsolete		8173	10068
MSMEG_5548	precorrin-6A synthase (deacetylating)	cobF	6523	7883
At1g02660	At1g02660		7002	7456
MSMEG_4149	acetaldehyde dehydrogenase		6438	8194
Obsolete	Obsolete		2053	6076
MSMEG_5532	FAD dependent oxidoreductase		2053	2180
MSMEG_4595	"probable serine/threonine-protein kinase PknH, putative"		45173	49289
MSMEG_2135	putative CrcB protein		9730	9151
MSMEG_5334	conserved hypothetical protein		7120	12428
MSMEG_6495	"ABC nitrate/sulfonate/bicarbonate family protein transporter, inner membrane subunit, putative"		4617	2252
MSMEG_0468	integral membrane protein		3609	3451
Obsolete	Obsolete		3382	4358
MSMEG_3758	tyrosyl-tRNA synthetase	tyrS	5709	12893
MSMEG_4470	ABC transporter		5053	12883
Empty	Empty		7421	7053
MSMEG_3179	pyridoxamine 5'-phosphate oxidase family protein		9154	3548
Obsolete	Obsolete		3017	7224
At1g02590	At1g02590		10083	4649
MSMEG_5577	fructokinase		8060	8543
MSMEG_0518	"ABC transporter, nucleotide binding/ATPase protein, sn-Glycerol-3-phosphate"		3222	4888
MSMEG_3122	FeS assembly protein SufB	sufB	35061	38154
MSMEG_1958	PDZ domain family protein		11848	18775
MSMEG_1948	hypothetical protein		16440	8216
MSMEG_3415	MarR-family protein regulatory protein		8285	4970
MSMEG_5729	hydantoin racemase		89433	101281
At1g01280	At1g01280		6813	4466
MSMEG_5844	conserved hypothetical protein		1192	2292
MSMEG_4833	putative acyl-CoA dehydrogenase		4266	3434
MSMEG_6874	aldehyde dehydrogenase		3546	7938
MSMEG_3181	conserved hypothetical protein		4363	11633
MSMEG_0205	tetracenomycin polyketide synthesis hydroxylase TcmH		4774	1250
MSMEG_4417	methionine-S-sulfoxide reductase	msrA	3202	1530
Obsolete	Obsolete		2319	2905
Obsolete	Obsolete		2053	1772
MSMEG_4146	quinone oxidoreductase		4787	5488
Obsolete	Obsolete		4203	4634
MSMEG_4731	acyl-CoA synthase		4529	9279
MSMEG_5832	"phosphoribosylformylglycinamidine synthase, PurS protein"	purS	85785	91592
MSMEG_1443	ribosomal protein L16	rplP	131413	120644
MSMEG_0612	"transcriptional regulator, TetR family protein"		2206	2264
MSMEG_6618	DEAD/DEAH box helicase; this gene contains a frame shift which is not the result of sequencing error; identified by match to protein family HMM PF00270; match to protein family HMM PF00271; match to protein family HMM PF04851		3092	7835
MSMEG_0744	carbon monoxide dehydrogenase medium chain		2254	5240
MSMEG_5591	conserved hypothetical protein		4958	6881
MSMEG_4501	sodium:dicarboxylate symporter		28527	36537
MSMEG_0942	conserved hypothetical protein		8408	8939
MSMEG_6070	ribosomal protein L31	rpmE	7826	5195
MSMEG_3909	conserved hypothetical protein		4160	7379
MSMEG_6026	3-hydroxybutyrate dehydrogenase		8135	8311
At1g05160	At1g05160		4117	3352
MSMEG_5330	SIS domain protein		6069	8456
MSMEG_3030	chorismate synthase	aroC	11825	20718
MSMEG_4774	AMP-dependent synthetase and ligase		7429	5567
MSMEG_4810	conserved hypothetical protein		2546	4374
MSMEG_5550	protein-glutamate methylesterase; this gene contains a frame shift which is not the result of sequencing error; identified by match to protein family HMM PF01339		22165	15345
MSMEG_3142	HTH-type transcriptional repressor AcnR		12782	12744
MSMEG_6510	"ABC-type drug export system, membrane protein"		3149	4825
MSMEG_3701	conserved hypothetical protein		5242	6330
MSMEG_4654	aldo/keto reductase		13177	7532
MSMEG_3398	integral membrane transport protein		5648	8655
MSMEG_6507	glycogen debranching enzyme GlgX	glgX	19635	19949
Empty	Empty		4600	3922
MSMEG_1474	ribosomal protein L15	rplO	38821	33392
MSMEG_4285	lipoyltransferase	lipB	22765	24020
At1g02540	At1g02540		3071	4359
MSMEG_4456	conserved hypothetical protein		20881	23351
MSMEG_6107	"limonene 1,2-monooxygenase"		8262	11757
MSMEG_0821	glutamyl-tRNA(Gln) amidotransferase subunit A		2053	3187
MSMEG_2222	hypothetical protein		6571	7454
MSMEG_6067	ribosomal protein L33	rpmG	5812	3573
MSMEG_4687	cytosine deaminase		47899	50970
MSMEG_4520	sulfate/thiosulfate import ATP-binding protein CysA		7358	9858
At1g05310	At1g05310		6472	5230
MSMEG_2473	sugar transporter; this gene contains a frame shift which is not the result of sequencing error		6408	3350
Obsolete	Obsolete		6530	7274
MSMEG_1432	acetylcholinesterase		7732	13525
MSMEG_3418	conserved hypothetical protein		92430	61726
MSMEG_6559	hypothetical protein		42852	45719
MSMEG_1599	RNA polymerase sigma-70 factor		60834	75219
MSMEG_4114	naphthoate synthase	menB	4116	8339
MSMEG_1866	transposase B		7046	8588
MSMEG_3535	agmatinase	speB	9687	6149
MSMEG_5949	conserved hypothetical protein		6386	5723
MSMEG_4545	"bacterial extracellular solute-binding protein, family protein 5"		5074	4575
MSMEG_6170	hypothetical protein		9018	5346
MSMEG_6135	hypothetical protein		16660	13675
MSMEG_0971	conserved hypothetical protein		9017	13304
MSMEG_6272	NAD-glutamate dehydrogenase		10367	15872
MSMEG_4134	TnpC protein; this gene contains a frame shift which is not the result of sequencing error		7323	10271
MSMEG_1992	L-carnitine dehydratase/bile acid-inducible protein F		2985	2781
MSMEG_6570	integral membrane protein		4262	3257
MSMEG_2313	"ribonucleoside-diphosphate reductase, beta subunit"		47318	55149
Obsolete	Obsolete		12978	8205
MSMEG_3901	"L-2,4-diaminobutyric acid acetyltransferase"	ectA	19552	11729
Obsolete	Obsolete		6028	2376
At1g04430	At1g04430		7055	1515
MSMEG_6804	sugar ABC transporter substrate-binding protein		11811	13885
MSMEG_2855	virulence factor Mce family protein		5675	7673
MSMEG_4036	crotonobetaine/carnitine-CoA ligase		2053	2075
MSMEG_4748	hypothetical protein		103999	91921
MSMEG_2068	hypothetical protein		9392	10744
MSMEG_6110	hypoxanthine phosphoribosyltransferase	hpt	12575	10695
Obsolete	Obsolete		8146	5276
MSMEG_4055	short-chain dehydrogenase/reductase SDR		8618	6807
MSMEG_6112	conserved hypothetical protein		14381	9232
MSMEG_2952	transport gene		641	919
MSMEG_0684	"aldehyde oxidase and xanthine dehydrogenase, molybdopterin binding"		8064	12102
Empty	Empty		7518	3649
MSMEG_4397	"transcriptional regulator, MerR family protein"		8643	7071
Obsolete	Obsolete		2993	7270
At1g03820	At1g03820		8704	6943
MSMEG_0523	DNA-binding protein		3164	8430
MSMEG_6642	caib/baif family protein		2448	1642
MSMEG_1461	5-oxovalerate dehydrogenase		2053	1658
MSMEG_2130	putative acyl-CoA dehydrogenase		9897	8757
Obsolete	Obsolete		13968	10203
MSMEG_6728	conserved hypothetical protein		14984	10838
Obsolete	Obsolete		4448	7798
At1g05430	At1g05430		3582	5204
MSMEG_4568	ribonuclease Z		4177	4550
MSMEG_5004	DNA repair exonuclease		3815	7170
MSMEG_6225	proton antiporter efflux pump		2103	1303
MSMEG_3342	hypothetical protein		3962	12367
MSMEG_1307	EthD protein		7646	3542
MSMEG_3572	"transcriptional regulator, TetR family protein"		6376	4399
MSMEG_0147	C-5 sterol desaturase		6043	7671
MSMEG_4914	virginiamycin B hydrolase		15049	17134
MSMEG_1145	virulence factor Mce family protein		4687	2221
MSMEG_4104	"transporter, major facilitator family protein"		2478	747
MSMEG_4283	"2-oxoglutarate dehydrogenase, E2 component, dihydrolipoamide succinyltransferase"	sucB	53811	61175
MSMEG_5990	lipid-transfer protein		2535	5148
MSMEG_0958	hypothetical protein		12910	8668
MSMEG_3592	hypothetical protein		8140	7396
MSMEG_0401	putative non-ribosomal peptide synthase		8067	4390
MSMEG_1226	sulfatase-modifying factor 1		3029	11408
MSMEG_0175	"FAD dependent oxidoreductase, putative"		4059	6248
MSMEG_2912	inner membrane metabolite transport protein YdfJ		2053	1664
MSMEG_2297	glutaredoxin		150467	158456
MSMEG_2712	hydrogenase assembly chaperone HypC/HupF	hypC	5397	5833
Obsolete	Obsolete		4257	2368
MSMEG_1383	endonuclease IV		20026	19477
At1g03380	At1g03380		5426	3338
Obsolete	Obsolete		19195	21720
MSMEG_1216	ABC-type transport system periplasmic substrate-binding protein		10321	14492
MSMEG_5594	ferredoxin-dependent glutamate synthase		5223	7789
MSMEG_4991	hypothetical protein		32696	30927
MSMEG_6819	conserved domain protein; this gene contains a frame shift which is not the result of sequencing error		12906	6583
MSMEG_6605	transcriptional regulatory protein		7943	6826
MSMEG_1891	conserved hypothetical protein		9757	11623
MSMEG_0554	"ABC transporter permease protein, putative"		3355	2281
Obsolete	Obsolete		10506	11522
MSMEG_4433	dehydrogenase		2053	2406
MSMEG_2391	polyphosphate kinase	ppk	27471	32380
Empty	Empty		5348	2510
MSMEG_6129	conserved hypothetical protein		44485	32870
MSMEG_5077	probable conserved integral membrane protein		6053	6694
At1g02940	At1g02940		10079	4427
MSMEG_5712	LysR-family protein transcriptional regulator		7897	9824
MSMEG_1904	acyl-CoA dehydrogenase		3211	6461
MSMEG_4989	sensor histidine kinase		5368	8279
MSMEG_2401	hypothetical protein		2053	3433
MSMEG_5646	conserved hypothetical protein		10578	6717
MSMEG_3575	"cytidine/deoxycytidylate deaminase, zinc-binding region"		17027	13526
MSMEG_6354	"serine esterase, cutinase family protein"		36467	22617
At1g05480	At1g05480		7229	5927
MSMEG_0550	sulfonate binding protein		13811	18948
MSMEG_5853	cytochrome P450		4300	2753
MSMEG_2613	malate:quinone-oxidoreductase	mqo	18383	24613
MSMEG_3643	hypothetical protein		4199	8827
MSMEG_3948	"acyltransferase, ws/dgat/mgat subfamily protein"		11152	3294
MSMEG_0758	conserved hypothetical protein		6555	2390
MSMEG_6820	acid phosphatase SurE	surE	3690	2204
MSMEG_4862	3-alpha-hydroxysteroid dehydrogenase		1956	2272
MSMEG_3599	"sugar-binding transcriptional regulator, LacI family protein"		9995	10641
MSMEG_2781	protoporphyrinogen oxidase	hemG	4872	8130
MSMEG_5476	glyoxylate carboligase	gcl	1132	2551
MSMEG_6365	conserved hypothetical protein		31299	36223
MSMEG_0404	sigma associated protein		23474	18883
MSMEG_2047	probable enoyl-CoA hydratase		3914	6761
MSMEG_3178	DNA polymerase III alpha subunit		30833	33106
MSMEG_0571	"hydrolase, carbon-nitrogen family protein"		20641	31688
MSMEG_3664	"transporter, monovalent cation:proton antiporter-2 (CPA2) family protein"		1136	713
Obsolete	Obsolete		2218	7319
MSMEG_1083	hypothetical protein		2053	7404
Obsolete	Obsolete		11697	6403
MSMEG_6549	conserved hypothetical protein		5856	5074
MSMEG_2669	hydrolase		12934	11323
At1g05380	At1g05380		4159	4048
MSMEG_5994	putative acyl-CoA dehydrogenase		6329	2911
MSMEG_3183	threonine dehydratase	ilvA	11459	17480
MSMEG_1583	chaperonin GroL	groL	69562	65666
MSMEG_4896	non-ribosomal peptide synthetase		26401	36161
MSMEG_1434	conserved hypothetical protein		11606	7502
MSMEG_3144	putative membrane protein		9832	9923
MSMEG_3442	cyclohexadienyl dehydratase		7440	4935
MSMEG_1501	"methyltransferase, putative, family protein"		9969	5624
MSMEG_3669	conserved hypothetical protein		7018	3785
MSMEG_1735	dihydrolipoamide dehydrogenase		8449	11617
MSMEG_2198	ThiF family protein		13007	24037
Empty	Empty		7427	4633
MSMEG_5819	pyridoxamine 5'-phosphate oxidase family protein		7122	4437
MSMEG_6627	nitroreductase family protein		6873	9499
At1g02510	At1g02510		7585	3219
MSMEG_3869	conserved hypothetical protein		5291	2585
MSMEG_6489	"2,6-dihydroxypyridine hydroxylase"		5319	6267
MSMEG_6130	two-component sensor protein		11769	15858
MSMEG_2305	TetR-family protein transcriptional regulator		1689	2411
Obsolete	Obsolete		106004	91544
MSMEG_3495	MmpS5 protein		23278	22851
Obsolete	Obsolete		7175	5013
At1g06400	At1g06400		5558	4173
MSMEG_0513	integral membrane protein		2053	2159
MSMEG_0323	"acyl-CoA dehydrogenase, short-chain specific, putative"		3653	2258
MSMEG_4302	"adenylate cyclase, putative"		12794	6144
MSMEG_3525	"transcriptional regulator, XRE family protein"		1735	6919
MSMEG_1223	hypothetical protein		9609	8907
MSMEG_6624	conserved hypothetical protein		3373	3179
MSMEG_2721	hydrogenase accessory protein HypB	hypB	2053	2710
MSMEG_5789	putative thiosulfate sulfurtransferase		89820	83091
MSMEG_3603	"oxidoreductase, zinc-binding dehydrogenase family protein"		4840	7792
MSMEG_1116	gamma-glutamylisopropylamide synthetase		2053	2978
MSMEG_0365	conserved hypothetical protein		8075	15990
MSMEG_6237	conserved hypothetical protein		11609	10351
MSMEG_2085	NADPH-ferredoxin reductase fpra; this gene contains a frame shift which is not the result of sequencing error; identified by match to protein family HMM PF07992		11383	13435
MSMEG_3765	transcriptional regulator		8362	8139
MSMEG_1963	putative transcriptional regulatory protein		4521	4937
MSMEG_1480	methyltransferase		4215	5177
MSMEG_1651	homoserine O-acetyltransferase	metX	20309	21765
MSMEG_3145	secreted cell wall-associated hydrolase		36856	39639
MSMEG_2327	nudix hydrolase		18497	28325
MSMEG_0904	probable conserved membrane protein		11509	8752
MSMEG_0558	conserved hypothetical protein		10327	11458
MSMEG_3500	conserved hypothetical protein		10579	9248
At1g06220	At1g06220		4719	9394
MSMEG_4381	amidase		17833	19922
Obsolete	Obsolete		6738	14927
MSMEG_0234	metallopeptidase		43345	37323
MSMEG_5134	hypothetical protein		7174	9360
MSMEG_6448	hypothetical protein		7083	7652
Obsolete	Obsolete		3401	6010
MSMEG_4174	"transcriptional regulator, IclR family protein"		9945	6304
MSMEG_4180	ATP phosphoribosyltransferase	hisG	12367	13186
MSMEG_4350	dihydrodipicolinate reductase	dapB	7480	6239
MSMEG_6643	DNA-binding protein		18772	15623
MSMEG_1879	hypothetical protein		3943	5370
Empty	Empty		7289	3510
MSMEG_1557	ribosomal protein S9	rpsI	60288	56879
MSMEG_5928	conserved hypothetical protein		8545	7455
At1g04330	At1g04330		5463	2918
MSMEG_6016	putative acyl-CoA dehydrogenase		7468	8640
MSMEG_5419	lipoprotein; this gene contains a frame shift which is not the result of sequencing error; identified by match to protein family HMM PF04302		22096	3454
MSMEG_0160	"formate dehydrogenase, beta subunit"		2261	1478
MSMEG_4634	hypothetical protein		5943	9427
MSMEG_5264	conserved hypothetical protein		12066	7644
MSMEG_0767	hypothetical protein		12821	10860
MSMEG_2910	"transcriptional regulator, GntR family protein"		11546	10029
At1g04840	At1g04840		5416	3080
Obsolete	Obsolete		14750	18001
MSMEG_2870	oxygenase KshA		2153	4629
MSMEG_3008	putative sigma 54 type regulator		2228	7150
MSMEG_3795	conserved hypothetical protein		12878	17791
Obsolete	Obsolete		91189	92228
MSMEG_0521	conserved hypothetical protein; this gene contains a frame shift which is not the result of sequencing error		5990	9634
MSMEG_4465	cutinase		6771	4203
MSMEG_0015	ferric enterobactin transport ATP-binding protein FepC		12344	6470
MSMEG_4522	"ISMsm2, transposase"		13126	15129
Obsolete	Obsolete		2244	4004
MSMEG_0800	hypothetical protein		7092	6904
MSMEG_6534	hypothetical protein		4399	2521
MSMEG_4161	hypothetical protein		7552	6091
Obsolete	Obsolete		15399	19097
MSMEG_3097	phosphoenolpyruvate carboxylase	ppc	9731	12954
MSMEG_0280	alpha/beta hydrolase fold		10928	6841
MSMEG_0412	conserved hypothetical protein		22122	21071
MSMEG_2169	"acetyl-CoA carboxylase, carboxyl transferase, beta subunit"	accD	3095	6820
MSMEG_3253	conserved hypothetical protein		16435	23157
Obsolete	Obsolete		11895	5262
MSMEG_5214	RNA polymerase sigma-70 factor		7341	6635
MSMEG_5630	"transcriptional regulator, GntR family protein"		12936	9004
At1g04920	At1g04920		7732	7501
MSMEG_0153	2-dehydropantoate 2-reductase	panE	11424	7179
MSMEG_2982	putative periplasmic binding protein		123939	125167
MSMEG_5259	conserved hypothetical protein		3518	4171
MSMEG_5084	"glycosyl transferase, group 2 family protein"		105696	110094
Obsolete	Obsolete		9639	7924
MSMEG_4953	putative transcriptional regulator		7421	11104
MSMEG_2228	"oxidoreductase, short chain dehydrogenase/reductase family protein"		6448	5088
MSMEG_4651	"AP endonuclease, family protein 2"		4980	2269
MSMEG_2366	6-phosphofructokinase 1; this gene contains a frame shift which is not the result of sequencing error; identified by match to protein family HMM PF00365; match to protein family HMM TIGR02483		12223	14562
MSMEG_6196	gaba permease		5291	11424
MSMEG_1818	Bacterial membrane flanked domain protein		3848	11162
Empty	Empty		8916	4186
MSMEG_3843	conserved hypothetical protein		6117	2831
MSMEG_2794	"transcriptional regulator, GntR family protein"		6782	7115
At1g04370	At1g04370		9952	4896
MSMEG_2390	"hydrolase, NUDIX family protein"		18534	14070
MSMEG_0625	conserved hypothetical protein		7871	9704
MSMEG_4168	propionate CoA-transferase		5842	9900
MSMEG_4578	conserved hypothetical protein		12275	12808
MSMEG_3712	hypothetical protein		6720	4445
MSMEG_2838	conserved hypothetical protein		11480	4911
MSMEG_4990	DNA-binding response regulator		8109	5135
At1g03670	At1g03670		2053	2240
MSMEG_0939	Ppx/GppA phosphatase family protein		22497	26415
MSMEG_2321	phosphoserine phosphatase	serB	70527	73875
MSMEG_4999	"bacterial extracellular solute-binding protein, family protein 5"		5055	11037
MSMEG_3720	recombination activating protein 1		2690	3096
Obsolete	Obsolete		5542	2960
MSMEG_0080	conserved hypothetical protein		11856	11789
MSMEG_6118	IclR-family protein transcriptional regulator		5229	3883
MSMEG_1655	"hydrolase, alpha/beta fold family protein, putative"		11545	8200
Obsolete	Obsolete		4679	5669
MSMEG_2576	deoxyribodipyrimidine photo-lyase		5110	7060
MSMEG_0715	3-oxoacyl-[acyl-carrier-protein] reductase		1679	3152
MSMEG_6461	hypothetical protein		5364	1908
MSMEG_4292	integral membrane protein		11300	4961
MSMEG_0459	two-component system response regulator		2546	2995
MSMEG_4205	putative transcriptional regulator		1660	2932
MSMEG_5147	sugar ABC-transporter integral membrane protein		3117	2483
MSMEG_3046	"carbamoyl-phosphate synthase, small subunit"	carA	7628	11487
MSMEG_0309	aldehyde dehydrogenase family protein		6764	8325
MSMEG_3138	thioredoxin	trx	78353	80586
Obsolete	Obsolete		7194	8098
MSMEG_2115	conserved hypothetical protein		29657	24394
MSMEG_6565	conserved hypothetical protein		13797	11346
At1g03310	At1g03310		6990	3456
MSMEG_2503	hypothetical protein		4901	4595
Obsolete	Obsolete		67185	72317
MSMEG_0044	hypothetical protein		10585	12269
Empty	Empty		27881	16763
Obsolete	Obsolete		53854	56498
Obsolete	Obsolete		9413	8829
MSMEG_5110	sulfatase; this region contains one or more premature stops and/or frameshifts which are not the result of sequencing error		8829	5347
MSMEG_6358	mesocentin		1517	2668
Obsolete	Obsolete		243662	147683
MSMEG_2552	aldehyde dehydrogenase (NAD) family protein		783	2607
MSMEG_1989	phenoxybenzoate dioxygenase beta subunit		2819	18019
Obsolete	Obsolete		13333	7797
MSMEG_2666	multimeric flavodoxin WrbA		12688	8205
Obsolete	Obsolete		4662	4004
At1g03320	At1g03320		7852	8511
MSMEG_5471	UTP-glucose-1-phosphate uridylyltransferase	galU	23421	24030
MSMEG_6567	iron-dependent peroxidase		1938	4839
Obsolete	Obsolete		23991	27386
MSMEG_4771	conserved hypothetical protein		5040	14316
Obsolete	Obsolete		11886	10083
MSMEG_3308	"universal stress protein family protein, putative"		11443	8847
MSMEG_1389	conserved hypothetical protein		9618	8753
At1g02065	At1g02065		5170	3383
MSMEG_6533	conserved hypothetical protein		3477	2660
MSMEG_0534	"permease, major facilitator family protein"		2270	5513
MSMEG_6318	putative diol dehydratase reactivation protein		5420	2894
MSMEG_5873	conserved hypothetical protein		15661	18590
MSMEG_2176	conserved hypothetical protein		9879	10297
MSMEG_6764	"transcriptional regulator, TetR family protein"		7930	8461
MSMEG_5632	"oxidoreductase, short chain dehydrogenase/reductase family protein"		5976	7302
MSMEG_2852	3-oxoacyl-[acyl-carrier-protein] reductase		2410	2445
Obsolete	Obsolete		2053	3944
MSMEG_3297	"transcriptional regulator, CadC"		4752	7173
MSMEG_0976	conserved hypothetical protein		45332	54131
MSMEG_4751	hypothetical protein		15881	9539
MSMEG_1607	putative tautomerase		6244	4800
MSMEG_1478	"transporter, LysE family protein"		17357	11669
MSMEG_0241	MmpL11 protein		11521	16065
MSMEG_6649	conserved hypothetical protein		7111	6853
MSMEG_0182	epoxide hydrolase 1		3306	3243
MSMEG_6756	glycerol kinase	glpK	11683	14615
MSMEG_3365	"transcriptional regulator, AraC family protein"		9760	5020
MSMEG_2266	hypothetical protein		12393	7078
MSMEG_1634	probable forkhead-associated protein		21706	22992
MSMEG_0935	"2,3-bisphosphoglycerate-dependent phosphoglycerate mutase"		33202	34821
At1g01590	At1g01590		2539	5076
MSMEG_1657	tryptophanyl-tRNA synthetase	trpS	11215	11530
MSMEG_1409	arginine deiminase	arcA	3820	6009
MSMEG_5130	"bacterial extracellular solute-binding protein, family protein 5"		3771	8630
Empty	Empty		6923	6851
Obsolete	Obsolete		9271	7408
Obsolete	Obsolete		11404	13637
MSMEG_0647	"phosphonate ABC transporter, ATP-binding protein"	phnC	5602	4550
MSMEG_1647	tetrahydrofolate dehydrogenase/cyclohydrolase FolD		6788	10879
MSMEG_3781	conserved hypothetical protein		4412	4050
MSMEG_0579	"helix-turn-helix, Fis-type"		2861	9161
MSMEG_1940	"hydrolase, alpha/beta fold family protein"		6954	14591
Obsolete	Obsolete		40216	32700
MSMEG_6598	"6,7-dimethyl-8-ribityllumazine synthase"		12958	10415
MSMEG_3549	"ectoine/hydroxyectoine ABC transporter, permease protein EhuD"	ehuD	2085	2418
At1g05420	At1g05420		2739	2434
MSMEG_2006	"2,3-dihydroxybiphenyl 1,2-dioxygenase"		4140	5613
MSMEG_5861	cytochrome P450 109		2053	1770
MSMEG_1084	"peptide/opine/nickel uptake family protein ABC transporter, periplasmic substrate-binding protein, putative"		3469	2424
MSMEG_4716	acetyl-/propionyl-coenzyme A carboxylase alpha chain		4992	12212
MSMEG_4802	conserved domain protein		10488	5825
MSMEG_5893	conserved hypothetical protein		17843	15297
Obsolete	Obsolete		7338	3413
At1g05070	At1g05070		2763	3755
MSMEG_0320	putative phosphotriesterase		2053	2101
MSMEG_6887	amidohydrolase family protein		2053	3166
MSMEG_0017	"ABC transporter, permease/ATP-binding protein"		2053	2027
MSMEG_5797	conserved hypothetical protein		111686	122208
MSMEG_2345	lycopene cyclase; this gene contains a frame shift which is not the result of sequencing error		13714	12440
MSMEG_6223	TetR family protein transcriptional repressor LfrR		8613	10437
Obsolete	Obsolete		6839	2159
MSMEG_5185	enoyl-CoA hydratase PaaB		6332	10087
MSMEG_0013	ferric enterobactin transport system permease protein FepG; this gene contains a frame shift which is not the result of sequencing error; identified by match to protein family HMM PF01032		8229	6741
MSMEG_2830	"ISMsm4, transposase"		15814	13040
MSMEG_0920	conserved hypothetical protein		44479	49910
MSMEG_1627	hypothetical protein		21407	15814
MSMEG_1803	RsbW protein		45243	33634
Obsolete	Obsolete		2887	4900
MSMEG_4383	MmpL5 protein		4509	3068
MSMEG_1984	haloacetate dehalogenase H-1		2710	4500
MSMEG_0003	DNA replication and repair protein RecF		18171	15803
MSMEG_6290	putative DNA-binding protein		7333	13289
MSMEG_3304	succinate semialdehyde dehydrogenase		11530	8673
MSMEG_0496	coenzyme B12-dependent glycerol dehydrogenase small subunit		8803	8555
MSMEG_0533	gp236 protein		10845	4467
MSMEG_0930	serine 3-dehydrogenase		13242	9084
At1g05180	At1g05180		7839	6208
MSMEG_2011	"transcriptional regulator, LacI family protein"		2478	2801
MSMEG_6018	xylose transport system permease protein XylH		7779	11097
MSMEG_1952	ATP-dependent DNA helicase		16891	12610
Empty	Empty		9240	3851
Obsolete	Obsolete		5914	4022
MSMEG_4631	conserved hypothetical protein		9096	10654
MSMEG_1155	carnitinyl-CoA dehydratase		6125	6975
MSMEG_6879	integral membrane protein of the ABC-type Nat permease for neutral amino acids NatD		1810	2565
MSMEG_0367	O-demethylpuromycin-O-methyltransferase		8479	12731
MSMEG_6033	hypothetical protein		7163	8998
MSMEG_2190	acyl-CoA dehydrogenase domain protein		2865	3442
Obsolete	Obsolete		19677	14809
MSMEG_1486	RNA polymerase sigma-70 factor		12376	9759
MSMEG_0236	putative conserved transmembrane protein		6513	6642
At1g02440	At1g02440		9489	2951
MSMEG_1776	ribonuclease Z		5572	8101
MSMEG_2859	virulence factor Mce family protein		5767	7232
MSMEG_1453	Citrate transporter		2053	4851
MSMEG_4944	hypothetical protein		16467	23228
MSMEG_3022	transglycosylase associated protein		50550	33501
MSMEG_0218	3-demethylubiquinone-9 3-methyltransferase		7032	6408
MSMEG_5836	conserved hypothetical protein		7516	4599
At1g02790	At1g02790		5790	7550
MSMEG_5573	sugar ABC transporter permease protein		6039	6705
MSMEG_0297	amidohydrolase		4648	4670
Obsolete	Obsolete		13858	15676
MSMEG_6126	D-isomer specific 2-hydroxyacid dehydrogenase		8532	12224
MSMEG_4037	hypothetical protein		6928	4974
MSMEG_3452	TetR family protein transcriptional regulator		4833	4636
MSMEG_0269	3-oxoacyl-[acyl-carrier-protein] reductase		5633	3972
MSMEG_3779	conserved hypothetical protein; this gene contains a frame shift which is not the result of sequencing error		8030	12680
MSMEG_0341	conserved hypothetical protein		2831	2800
MSMEG_0624	subtilase family protein		5919	3034
MSMEG_2303	integral membrane transporter		10999	12152
Obsolete	Obsolete		31727	28876
MSMEG_5927	conserved hypothetical protein		11780	9667
MSMEG_1877	conserved hypothetical protein		3481	5060
MSMEG_3016	conserved hypothetical protein		10202	10938
MSMEG_5438	dimethyladenosine transferase	ksgA	56477	60185
MSMEG_5526	peptidoglycan-binding LysM		57732	67413
MSMEG_3231	"ABC transporter, CydDC cysteine exporter (CydDC-E) family protein, permease/ATP-binding protein CydD"	cydD	4854	8446
MSMEG_3562	4-carboxymuconolactone decarboxylase domain protein	pcaC	8398	10829
MSMEG_3857	conserved hypothetical protein		20179	8997
MSMEG_6497	hypothetical protein		8523	9952
MSMEG_3478	tena/thi-4 family protein		20129	20616
At1g01920	At1g01920		6023	4993
MSMEG_2919	2-dehydropantoate 2-reductase		8722	6676
MSMEG_0681	P450 heme-thiolate protein		10353	16458
MSMEG_5088	tetratricopeptide repeat family protein		3260	1441
Empty	Empty		8083	7272
MSMEG_0575	MmpS1 protein		12668	10213
MSMEG_1061	phosphohydrolase		21918	17494
MSMEG_2007	putative HpcE protein		7159	7584
MSMEG_2165	"transketolase, N- subunit"		4261	2122
MSMEG_3273	"glutamyl aminopeptidase, M42 family protein"		6573	8243
MSMEG_3663	oxidoreductase		7318	9397
MSMEG_2087	"transporter, small conductance mechanosensitive ion channel (MscS) family protein"		8152	15773
MSMEG_1816	hypothetical protein; this region contains one or more premature stops and/or frameshifts which are not the result of sequencing error; identified by Glimmer2; putative		7261	5786
MSMEG_2065	YceI like family protein		7274	7333
MSMEG_0937	DNA-binding response regulator RegX3	regX3	17625	13565
At1g06320	At1g06320		2225	2059
MSMEG_2147	gp16 protein; this gene contains a frame shift which is not the result of sequencing error		4540	5216
Obsolete	Obsolete		7681	7027
Obsolete	Obsolete		8846	6295
MSMEG_4847	"transcriptional regulator, TetR family protein"		76283	74304
MSMEG_3431	choline dehydrogenase		8029	5303
Obsolete	Obsolete		138588	155708
MSMEG_1218	ABC-type transport system ATP-binding protein II		9738	7745
At1g03890	At1g03890		7264	2797
MSMEG_1631	DNA-binding protein		3514	5667
Obsolete	Obsolete		7622	10708
MSMEG_0337	conserved hypothetical protein		2053	1648
MSMEG_5936	conserved hypothetical protein		43827	31186
MSMEG_4425	putative oxidoreductase		4979	3395
MSMEG_5540	conserved hypothetical protein		8360	7678
MSMEG_2420	hypothetical protein		29338	31881
MSMEG_0178	ATP-binding protein		6674	5863
MSMEG_1304	rhizopine catabolism protein		1909	2678
MSMEG_3987	FAD dependent oxidoreductase		755	3326
MSMEG_2290	"transcriptional regulator, TetR family protein"		8778	17990
MSMEG_1685	hypothetical protein		7929	5256
MSMEG_1558	conserved hypothetical protein		35289	26485
MSMEG_5954	"cell surface polysaccharide biosynthesis, putative"		2124	1612
MSMEG_3596	ATPase		5600	8353
MSMEG_2747	conserved hypothetical protein; this gene contains a frame shift which is not the result of sequencing error		6387	8874
MSMEG_3034	"metallopeptidase, M24 family protein"		6332	7887
MSMEG_0125	integral membrane protein		1569	1193
MSMEG_3488	"transcriptional regulator, AraC family protein"		7040	7270
MSMEG_3428	conserved hypothetical protein		2914	3399
MSMEG_4770	conserved hypothetical protein		4134	9367
MSMEG_3237	ATP-binding protein		22691	18035
At1g03960	At1g03960		4365	2414
MSMEG_0642	hypothetical ABC transporter permease protein YliD		318373	298107
MSMEG_6197	diaminopimelate decarboxylase		16412	9948
MSMEG_3037	regulatory protein; this gene contains a frame shift which is not the result of sequencing error; identified by match to protein family HMM PF00196		7814	10382
Empty	Empty		3744	5722
MSMEG_2955	conserved hypothetical protein		10250	6880
MSMEG_1741	TetR-family protein transcriptional regulator		11283	8390
MSMEG_4713	HpcH/HpaI aldolase/citrate lyase family protein		6486	8970
MSMEG_1588	conserved hypothetical protein		1973	1341
MSMEG_4372	capreomycidine hydroxylase		3657	2947
MSMEG_2570	xanthine/uracil permease		6391	15042
MSMEG_2334	hypothetical protein		2649	4632
MSMEG_4624	ribosomal protein L27	rpmA	117363	133829
MSMEG_6226	"transcriptional regulator, PadR family protein domain protein"		5779	5503
MSMEG_2161	FadD9 protein; this region contains one or more premature stops and/or frameshifts which are not the result of sequencing error		4784	6529
At1g01030	At1g01030		2058	4726
MSMEG_0544	transcriptional regulator		11683	8491
MSMEG_5448	arginine deiminase	arcA	6388	14361
MSMEG_2378	D-3-phosphoglycerate dehydrogenase	serA	23488	30807
MSMEG_5113	conserved hypothetical protein; this region contains one or more premature stops and/or frameshifts which are not the result of sequencing error		10715	13138
MSMEG_4878	2Fe-2S iron-sulfur cluster binding domain protein		4957	6863
MSMEG_2717	conserved hypothetical protein		6577	7079
MSMEG_0750	membrane protein		17441	18932
At1g02370	At1g02370		6611	8152
MSMEG_3359	"cis-3-chloroacrylic acid dehalogenase, putative"		9009	6966
MSMEG_4189	cysteinyl-tRNA synthetase	cysS	3432	14176
MSMEG_5986	"glucosamine--fructose-6-phosphate aminotransferase, isomerizing"	glmS	2053	2504
MSMEG_6308	hypothetical protein		6258	7825
MSMEG_4698	conserved hypothetical protein		13085	7452
MSMEG_1321	5-carboxymethyl-2-hydroxymuconate delta-isomerase		2411	3429
MSMEG_0829	exodeoxyribonuclease III	xth	4602	6042
MSMEG_6347	hypothetical protein		6549	3196
MSMEG_5937	4-hydroxy-2-oxovalerate aldolase		11546	13989
MSMEG_5045	D-2-hydroxyglutarate dehydrogenase		4488	7236
MSMEG_2333	conserved hypothetical protein		10201	15047
MSMEG_1468	ribosomal protein S14p/S29e	rpsN	50082	47984
Obsolete	Obsolete		44636	31254
MSMEG_1347	ribosomal protein L1	rplA	217438	226415
MSMEG_5423	transcription-repair coupling factor	mfd	3730	7812
MSMEG_2514	conserved hypothetical protein; this gene contains a frame shift which is not the result of sequencing error		2053	2183
MSMEG_1699	pentachlorophenol 4-monooxygenase		3913	3887
MSMEG_1892	transferase		4401	7591
MSMEG_3761	putative Clp protease subunit		177	370
MSMEG_5498	conserved hypothetical protein		9771	3917
MSMEG_0352	conserved hypothetical protein		5643	6870
MSMEG_5544	"oxidoreductase, short chain dehydrogenase/reductase family protein"		9198	8018
At1g05820	At1g05820		2707	794
MSMEG_1219	ABC-type transport system permease protein II		3578	8744
MSMEG_5822	conserved hypothetical protein		5667	9285
MSMEG_3187	putative acyltransferase domain protein		11780	18101
Empty	Empty		9428	6338
Obsolete	Obsolete		15820	5805
MSMEG_3619	short chain dehydrogenase		13454	11792
Obsolete	Obsolete		5439	7871
MSMEG_3412	polysaccharide deacetylase family protein		3553	1587
MSMEG_1742	oxidoreductase		12322	6639
MSMEG_0290	"acyltransferase, ws/dgat/mgat subfamily protein"		2053	3685
MSMEG_2258	conserved hypothetical protein		11907	14536
MSMEG_5411	conserved hypothetical protein		18360	7327
MSMEG_2180	RemK protein		9735	5577
MSMEG_3198	"hydrolase, NUDIX family protein"		8509	8214
At1g01400	At1g01400		2053	3504
MSMEG_6812	major facilitator superfamily; this gene contains a frame shift which is not the result of sequencing error; identified by match to protein family HMM PF00083		0	0
MSMEG_0319	acyltransferase		6503	7361
MSMEG_0276	aldehyde-alcohol dehydrogenase		3097	5533
MSMEG_5015	secreted protein		14959	23398
Obsolete	Obsolete		583286	496923
MSMEG_4566	conserved 13e12 repeat family protein; this gene contains a frame shift which is not the result of sequencing error		5401	3201
MSMEG_2958	conserved hypothetical protein		49918	32471
At1g03900	At1g03900		2053	2380
MSMEG_2647	metallophosphoesterase		16872	21300
MSMEG_2468	L-carnitine dehydratase/bile acid-inducible protein F		2290	5395
MSMEG_6909	"amino acid ABC transporter, permease protein, 3-TM region, His/Glu/Gln/Arg/opine family protein"		3314	6581
MSMEG_6199	Transcription factor WhiB		24556	26364
MSMEG_2300	conserved hypothetical protein; this gene contains a frame shift which is not the result of sequencing error		8151	3439
MSMEG_1811	septum formation protein Maf	maf	13866	10645
MSMEG_5020	acetoin(diacetyl) reductase		11055	9404
MSMEG_2513	hypothetical protein		2053	2717
MSMEG_1369	LacI-family protein transcriptional regulator		2897	5096
MSMEG_4524	anthranilate synthase component I		3064	4344
MSMEG_2319	Periplasmic binding protein		15186	22146
MSMEG_3589	conserved hypothetical protein		3409	5243
MSMEG_6093	hypothetical protein		6664	12418
MSMEG_3894	proteasome alpha subunit		26641	28387
MSMEG_5044	ATPase		6414	7836
MSMEG_4035	citrate synthase		4143	3428
MSMEG_6014	putative acyl-CoA dehydrogenase		3187	1975
MSMEG_0564	xanthine/uracil permease		2433	1515
MSMEG_3671	integral membrane protein		9215	8971
MSMEG_3098	conserved hypothetical protein		10780	6211
MSMEG_6532	transcriptional regulatory protein		6185	4484
MSMEG_3243	adenylate cyclase; this gene contains a frame shift which is not the result of sequencing error; identified by match to protein family HMM PF00211		2928	9992
At1g05890	At1g05890		6304	6250
MSMEG_6275	DNA polymerase III subunit epsilon		4197	9945
MSMEG_2179	transcriptional regulatory protein		5622	9543
MSMEG_0085	"PTS system, Fru family protein, IIABC components"		2858	8002
Empty	Empty		6501	4588
MSMEG_6040	conserved hypothetical protein		9360	8093
MSMEG_4300	transcription regulator AmtR		6651	4304
At1g02830	At1g02830		6345	3451
MSMEG_6045	"ABC heavy metal transporter, inner membrane subunit"		4845	9739
MSMEG_2075	"homogentisate 1,2-dioxygenase"	hmgA	12794	12963
MSMEG_1957	conserved hypothetical protein		12900	21391
MSMEG_1916	hypothetical protein		40367	59141
MSMEG_3983	L-carnitine dehydratase/bile acid-inducible protein F; this gene contains a frame shift which is not the result of sequencing error; identified by match to protein family HMM PF02515		16597	7665
MSMEG_6316	lipoprotein LpqH		7804	6027
MSMEG_3060	conserved hypothetical protein		9861	8402
At1g03750	At1g03750		6393	9117
Obsolete	Obsolete		108424	113892
MSMEG_3831	dephospho-CoA kinase; this gene contains a frame shift which is not the result of sequencing error; identified by match to protein family HMM PF01121; match to protein family HMM TIGR00152		7251	9155
MSMEG_0107	cell envelope-related function transcriptional attenuator common domain		8733	12371
MSMEG_4684	ribose 5-phosphate isomerase		39440	46692
MSMEG_2783	hypothetical protein		14648	16017
MSMEG_6503	"transcriptional regulator, TetR family protein"		9763	5951
MSMEG_1745	transcriptional regulator		6852	10216
At1g04130	At1g04130		5499	4110
Obsolete	Obsolete		15225	15314
MSMEG_3373	major facilitator superfamily protein MFS_1		8328	3549
MSMEG_0880	chaperonin GroL	groL	73721	68699
MSMEG_6508	MarR-family protein transcriptional regulator		2989	7027
MSMEG_6323	hypothetical protein		7613	5388
MSMEG_3874	"transcriptional regulator, TetR family protein"		6442	8438
MSMEG_3885	DEAD/DEAH box helicase		13366	14141
MSMEG_2370	"DoxX subfamily protein, putative"		16192	14916
MSMEG_1245	phosphoadenosine phosphosulfate reductase		31456	33416
MSMEG_2045	monoxygenase		15671	19775
MSMEG_0857	conserved hypothetical protein		5515	12576
Obsolete	Obsolete		7253	9986
MSMEG_5837	glutathione peroxidase family protein		22181	18982
MSMEG_6052	"ABC transport protein, ATP-binding subunit"		11144	7021
At1g01200	At1g01200		4495	4827
MSMEG_2745	hydrolase; this gene contains a frame shift which is not the result of sequencing error; identified by match to protein family HMM PF00561		17078	27076
MSMEG_5600	conserved hypothetical protein		11205	7365
MSMEG_1499	oxygenase		6700	5981
MSMEG_3290	regulatory protein		2053	7145
MSMEG_2063	"NADH-quinone oxidoreductase, a subunit"	nuoA	10179	4329
MSMEG_2692	CDP-diacylglycerol--glycerol-3-phosphate 3-phosphatidyltransferase	pgsA	17731	17506
Obsolete	Obsolete		45930	10552
At1g03190	At1g03190		6511	6399
MSMEG_2374	ketol-acid reductoisomerase	ilvC	41888	46302
MSMEG_2167	"aminopeptidase, putative"		2298	2999
MSMEG_0763	antibiotic transporter		17237	14048
Empty	Empty		9281	4184
MSMEG_0644	cupin domain protein		10174	11548
MSMEG_6737	putative membrane protein		6996	8594
At1g02320	At1g02320		6313	2647
MSMEG_1496	3-hydroxyisobutyrate dehydrogenase	mmsB	12007	6753
MSMEG_6547	amidohydrolase 2		3379	5606
MSMEG_2377	P49 protein		9390	5731
MSMEG_2150	putative transposition helper protein		4756	8573
Obsolete	Obsolete		9624	6864
Obsolete	Obsolete		11950	14385
MSMEG_5548	precorrin-6A synthase (deacetylating)	cobF	14842	8070
At1g02660	At1g02660		6653	4588
MSMEG_4149	acetaldehyde dehydrogenase		5040	7902
Obsolete	Obsolete		3013	2105
MSMEG_5532	FAD dependent oxidoreductase		1644	1289
MSMEG_4595	"probable serine/threonine-protein kinase PknH, putative"		46956	45200
MSMEG_0849	oxygenase		7245	5518
MSMEG_3168	phenolpthIocerol synthesis type-i polyketide synthase ppse		15694	11047
MSMEG_3604	sorbitol utilization protein SOU2		5972	6931
At1g02170	At1g02170		3527	1691
Obsolete	Obsolete		3850	1625
MSMEG_6484	glycosyl transferase		6268	12479
MSMEG_4527	ferredoxin sulfite reductase		17982	24580
MSMEG_6429	hypothetical protein		2207	1550
MSMEG_1688	cupin domain protein		8585	5722
MSMEG_5673	transcriptional regulator		31748	33848
MSMEG_4431	putative regulatory protein		5541	9621
MSMEG_4567	conserved hypothetical protein		12488	12177
MSMEG_3232	"cytochrome D ubiquinol oxidase, subunit II"	cydB	12417	17978
MSMEG_3350	"TRAP transporter, DctM-like membrane protein"		5296	3148
MSMEG_0757	hypothetical protein		2446	3562
MSMEG_1948	hypothetical protein		11498	5331
MSMEG_3415	MarR-family protein regulatory protein		4660	5633
MSMEG_5729	hydantoin racemase		93211	101638
At1g01280	At1g01280		7881	4839
MSMEG_5844	conserved hypothetical protein		2327	1914
MSMEG_4833	putative acyl-CoA dehydrogenase		1033	2432
MSMEG_6874	aldehyde dehydrogenase		2053	16349
MSMEG_3181	conserved hypothetical protein		7557	9950
MSMEG_5794	hypothetical protein		6404	4856
MSMEG_2779	conserved hypothetical protein		9886	12673
MSMEG_2923	dehydrogenase/reductase SDR family protein member 1		9293	6619
MSMEG_4105	transposase subunit		6239	8940
MSMEG_4971	oxidoreductase		13662	10870
MSMEG_5960	"O-antigen polymerase, putative"		9323	5080
MSMEG_5935	ATP-dependent DNA helicase		2053	5036
Empty	Empty		8481	4771
MSMEG_0521	conserved hypothetical protein; this gene contains a frame shift which is not the result of sequencing error		8391	5576
MSMEG_5453	conserved hypothetical protein		10570	3385
At1g02070	At1g02070		7620	4407
MSMEG_3666	C-5 sterol desaturase		3752	11711
MSMEG_6255	conserved hypothetical protein		3155	7344
MSMEG_6735	"amino acid permease, putative"		37485	45149
MSMEG_2043	"transcriptional regulator, TetR family protein"		12452	5845
MSMEG_6070	ribosomal protein L31	rpmE	8857	6223
MSMEG_3909	conserved hypothetical protein		6105	8929
MSMEG_6026	3-hydroxybutyrate dehydrogenase		7171	8723
At1g05160	At1g05160		10780	3686
MSMEG_5330	SIS domain protein		8027	9101
MSMEG_3030	chorismate synthase	aroC	18605	19102
MSMEG_4774	AMP-dependent synthetase and ligase		4444	5598
MSMEG_4810	conserved hypothetical protein		3671	2850
Obsolete	Obsolete		7720	4162
Obsolete	Obsolete		11852	6529
MSMEG_4090	putative IclR family protein transcriptional regulator		19009	12278
MSMEG_1114	short chain dehydrogenase		3850	4272
MSMEG_1587	alpha/beta hydrolase fold		4831	6925
MSMEG_6238	putative two-component system sensor kinase		20416	13312
MSMEG_1736	glycerol-3-phosphate dehydrogenase 2		22261	22167
MSMEG_5895	virulence factor mce family protein		14175	16481
MSMEG_4640	secreted protein		6473	8369
MSMEG_5431	"ribosomal protein L25, Ctc-form"		22304	23906
MSMEG_1382	MmpL5 protein		6865	4943
MSMEG_4737	conserved hypothetical protein		11787	10275
Obsolete	Obsolete		7296	3669
Obsolete	Obsolete		191	101
MSMEG_4926	"IS1096, tnpA protein"		29757	55184
MSMEG_6067	ribosomal protein L33	rpmG	12206	5074
MSMEG_4687	cytosine deaminase		45804	48298
MSMEG_4520	sulfate/thiosulfate import ATP-binding protein CysA		7674	5600
At1g05310	At1g05310		6164	5573
MSMEG_2473	sugar transporter; this gene contains a frame shift which is not the result of sequencing error		4763	4593
Obsolete	Obsolete		6635	5437
MSMEG_1432	acetylcholinesterase		11197	12803
MSMEG_3418	conserved hypothetical protein		88551	60244
MSMEG_2135	putative CrcB protein		7862	9760
MSMEG_5334	conserved hypothetical protein		4524	2684
MSMEG_6495	"ABC nitrate/sulfonate/bicarbonate family protein transporter, inner membrane subunit, putative"		4046	3410
MSMEG_0468	integral membrane protein		2053	1250
Obsolete	Obsolete		2053	4148
MSMEG_3758	tyrosyl-tRNA synthetase	tyrS	5728	11653
MSMEG_4470	ABC transporter		2053	7484
Empty	Empty		5849	2723
MSMEG_3179	pyridoxamine 5'-phosphate oxidase family protein		4075	2762
Obsolete	Obsolete		5130	3502
At1g02590	At1g02590		6318	5878
MSMEG_5577	fructokinase		3172	7034
MSMEG_0518	"ABC transporter, nucleotide binding/ATPase protein, sn-Glycerol-3-phosphate"		3091	2561
MSMEG_3122	FeS assembly protein SufB	sufB	34372	38128
MSMEG_1958	PDZ domain family protein		9089	16616
Obsolete	Obsolete		13539	7932
MSMEG_3901	"L-2,4-diaminobutyric acid acetyltransferase"	ectA	17503	11391
Obsolete	Obsolete		4482	6593
At1g04430	At1g04430		7116	6178
MSMEG_6804	sugar ABC transporter substrate-binding protein		11448	14834
MSMEG_2855	virulence factor Mce family protein		2572	5097
MSMEG_4036	crotonobetaine/carnitine-CoA ligase		2387	2030
MSMEG_4748	hypothetical protein		100384	93770
MSMEG_0205	tetracenomycin polyketide synthesis hydroxylase TcmH		8097	6162
MSMEG_4417	methionine-S-sulfoxide reductase	msrA	7779	4339
Obsolete	Obsolete		3982	4585
Obsolete	Obsolete		2525	1380
MSMEG_4146	quinone oxidoreductase		4568	4312
Obsolete	Obsolete		4857	6113
MSMEG_4731	acyl-CoA synthase		4904	5865
MSMEG_5832	"phosphoribosylformylglycinamidine synthase, PurS protein"	purS	81846	91952
MSMEG_1443	ribosomal protein L16	rplP	125290	119950
MSMEG_0612	"transcriptional regulator, TetR family protein"		6266	5926
MSMEG_6618	DEAD/DEAH box helicase; this gene contains a frame shift which is not the result of sequencing error; identified by match to protein family HMM PF00270; match to protein family HMM PF00271; match to protein family HMM PF04851		2738	5371
MSMEG_0744	carbon monoxide dehydrogenase medium chain		3839	5270
MSMEG_5591	conserved hypothetical protein		4452	8339
MSMEG_4501	sodium:dicarboxylate symporter		28395	43849
MSMEG_0942	conserved hypothetical protein		5387	15071
Obsolete	Obsolete		7507	8482
MSMEG_6728	conserved hypothetical protein		10829	12889
Obsolete	Obsolete		7263	4174
At1g05430	At1g05430		3911	3130
MSMEG_4568	ribonuclease Z		4025	5734
MSMEG_5004	DNA repair exonuclease		6228	5961
MSMEG_6225	proton antiporter efflux pump		5403	3719
MSMEG_3342	hypothetical protein		8398	7906
MSMEG_5550	protein-glutamate methylesterase; this gene contains a frame shift which is not the result of sequencing error; identified by match to protein family HMM PF01339		16897	15990
MSMEG_3142	HTH-type transcriptional repressor AcnR		9625	12143
MSMEG_6510	"ABC-type drug export system, membrane protein"		0	0
MSMEG_3701	conserved hypothetical protein		3771	4191
MSMEG_4654	aldo/keto reductase		4952	4324
MSMEG_3398	integral membrane transport protein		4543	7918
MSMEG_6507	glycogen debranching enzyme GlgX	glgX	19258	18933
Empty	Empty		5464	4412
MSMEG_1474	ribosomal protein L15	rplO	36526	37915
MSMEG_4285	lipoyltransferase	lipB	21870	26490
At1g02540	At1g02540		7137	5834
MSMEG_4456	conserved hypothetical protein		20075	23548
MSMEG_6107	"limonene 1,2-monooxygenase"		6300	12829
MSMEG_0821	glutamyl-tRNA(Gln) amidotransferase subunit A		5517	4910
MSMEG_2222	hypothetical protein		2604	2022
MSMEG_2712	hydrogenase assembly chaperone HypC/HupF	hypC	14267	4634
Obsolete	Obsolete		8784	4284
MSMEG_1383	endonuclease IV		18576	21452
At1g03380	At1g03380		10358	6259
Obsolete	Obsolete		25744	23861
MSMEG_1216	ABC-type transport system periplasmic substrate-binding protein		16802	12795
MSMEG_5594	ferredoxin-dependent glutamate synthase		6329	9082
MSMEG_4991	hypothetical protein		31902	28530
MSMEG_6559	hypothetical protein		45868	45875
MSMEG_1599	RNA polymerase sigma-70 factor		58187	70159
MSMEG_4114	naphthoate synthase	menB	10415	7494
MSMEG_1866	transposase B		4790	6326
MSMEG_3535	agmatinase	speB	2855	7628
MSMEG_5949	conserved hypothetical protein		2673	2794
MSMEG_4545	"bacterial extracellular solute-binding protein, family protein 5"		3502	2119
MSMEG_6170	hypothetical protein		7380	3369
MSMEG_6135	hypothetical protein		16721	12411
MSMEG_0971	conserved hypothetical protein		12576	14171
MSMEG_6272	NAD-glutamate dehydrogenase		6252	16367
MSMEG_4134	TnpC protein; this gene contains a frame shift which is not the result of sequencing error		11497	9260
MSMEG_1992	L-carnitine dehydratase/bile acid-inducible protein F		5359	6410
MSMEG_6570	integral membrane protein		7132	3323
MSMEG_2313	"ribonucleoside-diphosphate reductase, beta subunit"		46802	51179
MSMEG_5646	conserved hypothetical protein		12548	6568
MSMEG_3575	"cytidine/deoxycytidylate deaminase, zinc-binding region"		13839	11532
MSMEG_6354	"serine esterase, cutinase family protein"		33479	21382
At1g05480	At1g05480		9764	6727
MSMEG_0550	sulfonate binding protein		19726	19328
MSMEG_5853	cytochrome P450		2769	4478
MSMEG_2613	malate:quinone-oxidoreductase	mqo	22086	26173
MSMEG_3643	hypothetical protein		5213	10431
MSMEG_2068	hypothetical protein		8850	8607
MSMEG_6110	hypoxanthine phosphoribosyltransferase	hpt	9811	10164
Obsolete	Obsolete		9303	8319
MSMEG_4055	short-chain dehydrogenase/reductase SDR		4781	2314
MSMEG_6112	conserved hypothetical protein		6857	11777
MSMEG_2952	transport gene		0	0
MSMEG_0684	"aldehyde oxidase and xanthine dehydrogenase, molybdopterin binding"		8559	11792
Empty	Empty		5931	2604
MSMEG_4397	"transcriptional regulator, MerR family protein"		9249	6991
Obsolete	Obsolete		9599	5939
At1g03820	At1g03820		6966	3085
MSMEG_0523	DNA-binding protein		6557	6983
MSMEG_6642	caib/baif family protein		7847	6532
MSMEG_1461	5-oxovalerate dehydrogenase		6063	3967
MSMEG_2130	putative acyl-CoA dehydrogenase		34117	7645
Obsolete	Obsolete		8389	7572
MSMEG_6549	conserved hypothetical protein		6965	4488
MSMEG_2669	hydrolase		12821	13506
At1g05380	At1g05380		5556	2611
MSMEG_5994	putative acyl-CoA dehydrogenase		7871	7490
MSMEG_3183	threonine dehydratase	ilvA	13993	18984
MSMEG_1583	chaperonin GroL	groL	74899	64403
MSMEG_4896	non-ribosomal peptide synthetase		30257	32663
MSMEG_1307	EthD protein		7008	3779
MSMEG_3572	"transcriptional regulator, TetR family protein"		4701	4751
MSMEG_0147	C-5 sterol desaturase		4689	5811
MSMEG_4914	virginiamycin B hydrolase		17801	18738
MSMEG_1145	virulence factor Mce family protein		6511	6947
MSMEG_4104	"transporter, major facilitator family protein"		2053	3720
MSMEG_4283	"2-oxoglutarate dehydrogenase, E2 component, dihydrolipoamide succinyltransferase"	sucB	57292	60271
MSMEG_5990	lipid-transfer protein		2053	1452
MSMEG_0958	hypothetical protein		13145	8725
MSMEG_3592	hypothetical protein		8949	6560
MSMEG_0401	putative non-ribosomal peptide synthase		1291	2264
MSMEG_1226	sulfatase-modifying factor 1		4294	10121
MSMEG_0175	"FAD dependent oxidoreductase, putative"		2053	3519
MSMEG_2912	inner membrane metabolite transport protein YdfJ		2053	3503
[truncated: 958,737 more chars]
