# Supplementary material for: Microarray dataset on the genome-wide expression profile of an M. smegmatis amtR mutant (JR258) compared to M. smegmatis mc2155
Source: Data Brief. 2016 Nov 23;10:38–40. doi: 10.1016/j.dib.2016.11.049 (PMC5137332; doi:10.1016/j.dib.2016.11.049)
Supplement: Supplementary file 9 — Supplementary material [file mmc9.txt]

Locus	GeneN	GeneS	IA	IB
MSMEG_0001	"DNA polymerase III, beta subunit"	dnaN	11539	30951
MSMEG_0001	"DNA polymerase III, beta subunit"	dnaN	10189	25256
MSMEG_0001	"DNA polymerase III, beta subunit"	dnaN	12218	28607
MSMEG_0002	"6-phosphogluconate dehydrogenase, decarboxylating"		6381	10602
MSMEG_0002	"6-phosphogluconate dehydrogenase, decarboxylating"		3566	9703
MSMEG_0002	"6-phosphogluconate dehydrogenase, decarboxylating"		457	7935
MSMEG_0003	DNA replication and repair protein RecF		659	4809
MSMEG_0003	DNA replication and repair protein RecF		10232	27925
MSMEG_0003	DNA replication and repair protein RecF		6213	3585
MSMEG_0004	hypothetical protein		34835	26933
MSMEG_0004	hypothetical protein		9116	13415
MSMEG_0004	hypothetical protein		5520	8150
MSMEG_0005	"DNA gyrase, B subunit"	gyrB	4121	4714
MSMEG_0005	"DNA gyrase, B subunit"	gyrB	659	3650
MSMEG_0005	"DNA gyrase, B subunit"	gyrB	3351	9754
MSMEG_0006	"DNA gyrase, A subunit"	gyrA	7047	11486
MSMEG_0006	"DNA gyrase, A subunit"	gyrA	9869	8167
MSMEG_0006	"DNA gyrase, A subunit"	gyrA	8562	16503
MSMEG_0007	conserved hypothetical protein		5084	15118
MSMEG_0007	conserved hypothetical protein		5764	14966
MSMEG_0007	conserved hypothetical protein		5687	14359
MSMEG_0009	hypothetical protein		19023	23177
MSMEG_0009	hypothetical protein		18758	21033
MSMEG_0009	hypothetical protein		22368	23111
MSMEG_0011	"FAD-binding 9, siderophore-interacting"		6222	4890
MSMEG_0011	"FAD-binding 9, siderophore-interacting"		1780	4044
MSMEG_0011	"FAD-binding 9, siderophore-interacting"		659	772
MSMEG_0012	ferric enterobactin transport system permease protein FepD		659	631
MSMEG_0012	ferric enterobactin transport system permease protein FepD		2315	532
MSMEG_0012	ferric enterobactin transport system permease protein FepD		0	0
MSMEG_0013	ferric enterobactin transport system permease protein FepG; this gene contains a frame shift which is not the result of sequencing error; identified by match to protein family HMM PF01032		0	0
MSMEG_0013	ferric enterobactin transport system permease protein FepG; this gene contains a frame shift which is not the result of sequencing error; identified by match to protein family HMM PF01032		0	0
MSMEG_0013	ferric enterobactin transport system permease protein FepG; this gene contains a frame shift which is not the result of sequencing error; identified by match to protein family HMM PF01032		659	789
MSMEG_0014	Formyl transferase		0	0
MSMEG_0014	Formyl transferase		659	710
MSMEG_0014	Formyl transferase		666	607
MSMEG_0015	ferric enterobactin transport ATP-binding protein FepC		659	1032
MSMEG_0015	ferric enterobactin transport ATP-binding protein FepC		659	629
MSMEG_0015	ferric enterobactin transport ATP-binding protein FepC		659	2084
MSMEG_0016	conserved domain protein		9028	4282
MSMEG_0016	conserved domain protein		4234	1265
MSMEG_0016	conserved domain protein		1473	2783
MSMEG_0017	"ABC transporter, permease/ATP-binding protein"		0	0
MSMEG_0017	"ABC transporter, permease/ATP-binding protein"		123	1834
MSMEG_0017	"ABC transporter, permease/ATP-binding protein"		656	597
MSMEG_0018	"ABC transporter, permease/ATP-binding protein"		659	679
MSMEG_0018	"ABC transporter, permease/ATP-binding protein"		659	681
MSMEG_0018	"ABC transporter, permease/ATP-binding protein"		659	592
MSMEG_0019	amino acid adenylation		659	3466
MSMEG_0019	amino acid adenylation		0	0
MSMEG_0019	amino acid adenylation		659	735
MSMEG_0020	Periplasmic binding protein		659	648
MSMEG_0020	Periplasmic binding protein		659	742
MSMEG_0020	Periplasmic binding protein		659	695
MSMEG_0021	aspartate 1-decarboxylase	panD	2789	1294
MSMEG_0021	aspartate 1-decarboxylase	panD	2801	702
MSMEG_0021	aspartate 1-decarboxylase	panD	2195	2012
MSMEG_0022	L-ornithine 5-monooxygenase		659	1234
MSMEG_0022	L-ornithine 5-monooxygenase		2303	1779
MSMEG_0022	L-ornithine 5-monooxygenase		659	877
MSMEG_0023	conserved hypothetical protein		1061	9753
MSMEG_0023	conserved hypothetical protein		3535	8947
MSMEG_0023	conserved hypothetical protein		6386	7116
MSMEG_0024	peptidyl-prolyl cis-trans isomerase B		23212	40366
MSMEG_0024	peptidyl-prolyl cis-trans isomerase B		23429	40433
MSMEG_0024	peptidyl-prolyl cis-trans isomerase B		26915	39418
MSMEG_0025	conserved hypothetical protein		4784	4174
MSMEG_0025	conserved hypothetical protein		7101	3713
MSMEG_0025	conserved hypothetical protein		3318	4371
MSMEG_0026	putative membrane protein		55951	85887
MSMEG_0026	putative membrane protein		36233	69157
MSMEG_0026	putative membrane protein		28599	52582
MSMEG_0027	conserved hypothetical protein		4324	1246
MSMEG_0027	conserved hypothetical protein		1204	556
MSMEG_0027	conserved hypothetical protein		7998	1791
MSMEG_0028	serine-threonine protein kinase		659	5688
MSMEG_0028	serine-threonine protein kinase		6851	2175
MSMEG_0028	serine-threonine protein kinase		4148	11149
MSMEG_0029	anthranilate synthase component 2		23165	37539
MSMEG_0029	anthranilate synthase component 2		659	5469
MSMEG_0029	anthranilate synthase component 2		2214	12602
MSMEG_0030	serine/threonine protein kinase PknA	pknA	16212	21725
MSMEG_0030	serine/threonine protein kinase PknA	pknA	3043	13693
MSMEG_0030	serine/threonine protein kinase PknA	pknA	21025	19955
MSMEG_0031	Penicillin binding protein transpeptidase domain protein		6179	8547
MSMEG_0031	Penicillin binding protein transpeptidase domain protein		4243	7179
MSMEG_0031	Penicillin binding protein transpeptidase domain protein		690	5317
MSMEG_0032	"cell cycle protein, FtsW/RodA/SpoVE family protein"		659	1375
MSMEG_0032	"cell cycle protein, FtsW/RodA/SpoVE family protein"		2431	2863
MSMEG_0032	"cell cycle protein, FtsW/RodA/SpoVE family protein"		659	1112
MSMEG_0033	protein phosphatase 2C		659	2279
MSMEG_0033	protein phosphatase 2C		659	1692
MSMEG_0033	protein phosphatase 2C		659	1607
MSMEG_0034	FHA domain protein		3109	4823
MSMEG_0034	FHA domain protein		1878	3470
MSMEG_0034	FHA domain protein		2325	4379
MSMEG_0035	FHA domain protein		659	2338
MSMEG_0035	FHA domain protein		659	4567
MSMEG_0035	FHA domain protein		3646	8113
MSMEG_0036	hypothetical protein		2122	7826
MSMEG_0036	hypothetical protein		3186	642
MSMEG_0036	hypothetical protein		7380	5851
MSMEG_0038	putative glucose-methanol-choline oxidoreductase; this region contains one or more premature stops and/or frameshifts which are not the result of sequencing error		14392	3590
MSMEG_0038	putative glucose-methanol-choline oxidoreductase; this region contains one or more premature stops and/or frameshifts which are not the result of sequencing error		7109	4558
MSMEG_0038	putative glucose-methanol-choline oxidoreductase; this region contains one or more premature stops and/or frameshifts which are not the result of sequencing error		8493	3308
MSMEG_0039	small membrane hydrophobic protein		1990	432
MSMEG_0039	small membrane hydrophobic protein		2075	548
MSMEG_0039	small membrane hydrophobic protein		2576	3313
MSMEG_0040	conserved hypothetical protein		4477	286
MSMEG_0040	conserved hypothetical protein		659	621
MSMEG_0040	conserved hypothetical protein		3111	411
MSMEG_0041	conserved hypothetical protein		0	0
MSMEG_0041	conserved hypothetical protein		659	679
MSMEG_0041	conserved hypothetical protein		0	0
MSMEG_0042	TetR-family protein transcriptional regulator		6691	4473
MSMEG_0042	TetR-family protein transcriptional regulator		659	912
MSMEG_0042	TetR-family protein transcriptional regulator		659	1686
MSMEG_0043	"extradiol ring-cleavage dioxygenase, class III enzyme, subunit B"		5921	2789
MSMEG_0043	"extradiol ring-cleavage dioxygenase, class III enzyme, subunit B"		2191	2704
MSMEG_0043	"extradiol ring-cleavage dioxygenase, class III enzyme, subunit B"		2209	1105
MSMEG_0044	hypothetical protein		659	10746
MSMEG_0044	hypothetical protein		3886	4980
MSMEG_0044	hypothetical protein		659	916
MSMEG_0045	hypothetical protein		14952	18252
MSMEG_0045	hypothetical protein		659	946
MSMEG_0045	hypothetical protein		7126	3924
MSMEG_0046	conserved hypothetical protein		659	1753
MSMEG_0046	conserved hypothetical protein		6157	9211
MSMEG_0046	conserved hypothetical protein		22838	7695
MSMEG_0047	hypothetical protein		444	1602
MSMEG_0047	hypothetical protein		659	2535
MSMEG_0047	hypothetical protein		7184	4158
MSMEG_0048	pyridoxamine 5'-phosphate oxidase family protein		5589	2895
MSMEG_0048	pyridoxamine 5'-phosphate oxidase family protein		4292	3647
MSMEG_0048	pyridoxamine 5'-phosphate oxidase family protein		2874	2675
MSMEG_0049	pirin domain protein		659	675
MSMEG_0049	pirin domain protein		659	645
MSMEG_0049	pirin domain protein		659	644
MSMEG_0050	conserved hypothetical protein		5740	3460
MSMEG_0050	conserved hypothetical protein		5888	3996
MSMEG_0050	conserved hypothetical protein		4960	3892
MSMEG_0051	transcription factor WhiB family protein		10215	19399
MSMEG_0051	transcription factor WhiB family protein		8874	23505
MSMEG_0051	transcription factor WhiB family protein		11005	18108
MSMEG_0052	conserved hypothetical protein		3122	7837
MSMEG_0052	conserved hypothetical protein		1372	9544
MSMEG_0052	conserved hypothetical protein		659	6265
MSMEG_0053	conserved hypothetical protein		5115	5973
MSMEG_0053	conserved hypothetical protein		2492	11536
MSMEG_0053	conserved hypothetical protein		5760	6245
MSMEG_0053	conserved hypothetical protein		15898	6502
MSMEG_0053	conserved hypothetical protein		12090	8863
MSMEG_0053	conserved hypothetical protein		15153	5236
MSMEG_0055	hypothetical protein		2321	3946
MSMEG_0055	hypothetical protein		659	772
MSMEG_0055	hypothetical protein		659	794
MSMEG_0056	hypothetical protein		6488	6852
MSMEG_0056	hypothetical protein		9140	9997
MSMEG_0056	hypothetical protein		8584	9230
MSMEG_0057	conserved hypothetical protein		32257	51652
MSMEG_0057	conserved hypothetical protein		28164	48849
MSMEG_0057	conserved hypothetical protein		30595	40054
MSMEG_0058	conserved hypothetical protein		3562	5045
MSMEG_0058	conserved hypothetical protein		1739	7015
MSMEG_0058	conserved hypothetical protein		1620	5816
MSMEG_0059	"ATPase, AAA family protein"		3382	10306
MSMEG_0059	"ATPase, AAA family protein"		4241	7311
MSMEG_0059	"ATPase, AAA family protein"		1930	5088
MSMEG_0060	conserved hypothetical protein		659	2627
MSMEG_0060	conserved hypothetical protein		659	12485
MSMEG_0060	conserved hypothetical protein		659	3710
MSMEG_0061	ftsk/spoiiie family protein		1988	8663
MSMEG_0061	ftsk/spoiiie family protein		1903	6404
MSMEG_0061	ftsk/spoiiie family protein		3509	6986
MSMEG_0062	ftsk/spoiiie family protein		659	3668
MSMEG_0062	ftsk/spoiiie family protein		659	4551
MSMEG_0062	ftsk/spoiiie family protein		4129	5323
MSMEG_0063	PE family protein		55469	26587
MSMEG_0063	PE family protein		30487	27709
MSMEG_0063	PE family protein		21250	25314
MSMEG_0064	ppe family protein		29485	34590
MSMEG_0064	ppe family protein		29305	40985
MSMEG_0064	ppe family protein		27025	37288
MSMEG_0065	conserved hypothetical protein		129375	151138
MSMEG_0065	conserved hypothetical protein		134610	158221
MSMEG_0065	conserved hypothetical protein		137756	161513
MSMEG_0066	"early secretory antigenic target, 6 kDa"		235817	268705
MSMEG_0066	"early secretory antigenic target, 6 kDa"		233802	247383
MSMEG_0066	"early secretory antigenic target, 6 kDa"		213190	229913
MSMEG_0067	conserved hypothetical protein		8586	15131
MSMEG_0067	conserved hypothetical protein		8643	13293
MSMEG_0067	conserved hypothetical protein		1036	24177
MSMEG_0068	probable conserved transmembrane protein		659	680
MSMEG_0068	probable conserved transmembrane protein		659	637
MSMEG_0068	probable conserved transmembrane protein		659	680
MSMEG_0069	translation initiation factor IF-2 protein		9867	5353
MSMEG_0069	translation initiation factor IF-2 protein		6476	8883
MSMEG_0069	translation initiation factor IF-2 protein		8776	9309
MSMEG_0070	hypothetical protein		6865	5519
MSMEG_0070	hypothetical protein		1743	9282
MSMEG_0070	hypothetical protein		7938	7557
MSMEG_0071	conserved hypothetical protein		7164	7673
MSMEG_0071	conserved hypothetical protein		4323	8368
MSMEG_0071	conserved hypothetical protein		9196	9474
MSMEG_0071	conserved hypothetical protein		1369	372
MSMEG_0071	conserved hypothetical protein		4338	2904
MSMEG_0071	conserved hypothetical protein		4043	1171
MSMEG_0076	antigen MTB48		92276	92898
MSMEG_0076	antigen MTB48		84960	79156
MSMEG_0076	antigen MTB48		94978	101106
MSMEG_0077	hypothetical protein		9549	6117
MSMEG_0077	hypothetical protein		36812	12905
MSMEG_0077	hypothetical protein		14170	14795
MSMEG_0078	hypothetical protein		659	6199
MSMEG_0078	hypothetical protein		1929	5835
MSMEG_0078	hypothetical protein		1868	7206
MSMEG_0079	hypothetical protein		1984	2243
MSMEG_0079	hypothetical protein		659	772
MSMEG_0079	hypothetical protein		659	1051
MSMEG_0080	conserved hypothetical protein		659	1107
MSMEG_0080	conserved hypothetical protein		4595	2915
MSMEG_0080	conserved hypothetical protein		659	1204
MSMEG_0081	conserved hypothetical protein		18878	8498
MSMEG_0081	conserved hypothetical protein		17012	11310
MSMEG_0081	conserved hypothetical protein		7010	7016
MSMEG_0082	conserved hypothetical protein		726	1445
MSMEG_0082	conserved hypothetical protein		659	2577
MSMEG_0082	conserved hypothetical protein		659	1366
MSMEG_0083	membrane-anchored mycosin mycp1		1482	8615
MSMEG_0083	membrane-anchored mycosin mycp1		3547	15261
MSMEG_0083	membrane-anchored mycosin mycp1		1719	15570
MSMEG_0084	phosphocarrier protein hpr		3015	6621
MSMEG_0084	phosphocarrier protein hpr		3738	8425
MSMEG_0084	phosphocarrier protein hpr		2524	6292
MSMEG_0085	"PTS system, Fru family protein, IIABC components"		659	647
MSMEG_0085	"PTS system, Fru family protein, IIABC components"		659	1230
MSMEG_0085	"PTS system, Fru family protein, IIABC components"		659	842
MSMEG_0086	1-phosphofructokinase		659	634
MSMEG_0086	1-phosphofructokinase		4940	3106
MSMEG_0086	1-phosphofructokinase		0	0
MSMEG_0087	glucitol operon repressor		4122	4108
MSMEG_0087	glucitol operon repressor		6935	7641
MSMEG_0087	glucitol operon repressor		5161	6066
MSMEG_0088	phosphoenolpyruvate-protein phosphotransferase	ptsI	0	0
MSMEG_0088	phosphoenolpyruvate-protein phosphotransferase	ptsI	659	729
MSMEG_0088	phosphoenolpyruvate-protein phosphotransferase	ptsI	659	564
MSMEG_0089	chromosome condensation protein		849	672
MSMEG_0089	chromosome condensation protein		659	857
MSMEG_0089	chromosome condensation protein		512	1000
MSMEG_0090	conserved hypothetical protein		659	735
MSMEG_0090	conserved hypothetical protein		659	2712
MSMEG_0090	conserved hypothetical protein		659	720
MSMEG_0091	putative transcriptional regulator		17549	17304
MSMEG_0091	putative transcriptional regulator		3905	12130
MSMEG_0091	putative transcriptional regulator		23540	18801
MSMEG_0092	probable transcriptional regulatory protein		13402	39166
MSMEG_0092	probable transcriptional regulatory protein		17833	38205
MSMEG_0092	probable transcriptional regulatory protein		13463	34902
MSMEG_0093	methyltransferase		659	862
MSMEG_0093	methyltransferase		659	810
MSMEG_0093	methyltransferase		2414	454
MSMEG_0094	hypothetical protein		4152	3589
MSMEG_0094	hypothetical protein		1046	541
MSMEG_0094	hypothetical protein		10087	3672
MSMEG_0095	methyltransferase		659	1210
MSMEG_0095	methyltransferase		659	1249
MSMEG_0095	methyltransferase		141	1797
MSMEG_0096	peroxisomal hydratase-dehydrogenase-epimerase		5446	23941
MSMEG_0096	peroxisomal hydratase-dehydrogenase-epimerase		5614	17701
MSMEG_0096	peroxisomal hydratase-dehydrogenase-epimerase		4855	16595
MSMEG_0097	"oxidoreductase, zinc-binding dehydrogenase family protein"		659	1859
MSMEG_0097	"oxidoreductase, zinc-binding dehydrogenase family protein"		659	900
MSMEG_0097	"oxidoreductase, zinc-binding dehydrogenase family protein"		659	1669
MSMEG_0098	methyltransferase		7048	14127
MSMEG_0098	methyltransferase		6426	15400
MSMEG_0098	methyltransferase		22434	45336
MSMEG_0099	conserved hypothetical protein		19501	12979
MSMEG_0099	conserved hypothetical protein		14095	8524
MSMEG_0099	conserved hypothetical protein		6119	5424
MSMEG_0100	phosphotyrosine protein phosphatase ptpb		4582	2901
MSMEG_0100	phosphotyrosine protein phosphatase ptpb		1356	1204
MSMEG_0100	phosphotyrosine protein phosphatase ptpb		659	795
MSMEG_0101	conserved hypothetical protein		7566	6207
MSMEG_0101	conserved hypothetical protein		1667	2399
MSMEG_0101	conserved hypothetical protein		1262	742
MSMEG_0102	putative acyl-CoA dehydrogenase		659	862
MSMEG_0102	putative acyl-CoA dehydrogenase		2	2
MSMEG_0102	putative acyl-CoA dehydrogenase		659	744
MSMEG_0103	major facilitator family protein transporter		270	1774
MSMEG_0103	major facilitator family protein transporter		659	418
MSMEG_0103	major facilitator family protein transporter		1140	964
MSMEG_0104	"transcriptional regulator, LysR family protein"		659	720
MSMEG_0104	"transcriptional regulator, LysR family protein"		659	754
MSMEG_0104	"transcriptional regulator, LysR family protein"		659	727
MSMEG_0105	"DNA-binding response regulator, LuxR family protein"		6542	3517
MSMEG_0105	"DNA-binding response regulator, LuxR family protein"		659	881
MSMEG_0105	"DNA-binding response regulator, LuxR family protein"		854	930
MSMEG_0106	sensory histidine kinase		5782	1618
MSMEG_0106	sensory histidine kinase		659	751
MSMEG_0106	sensory histidine kinase		0	0
MSMEG_0107	cell envelope-related function transcriptional attenuator common domain		659	2859
MSMEG_0107	cell envelope-related function transcriptional attenuator common domain		659	2125
MSMEG_0107	cell envelope-related function transcriptional attenuator common domain		659	2790
MSMEG_0108	acyl-CoA dehydrogenase		659	1306
MSMEG_0108	acyl-CoA dehydrogenase		659	875
MSMEG_0108	acyl-CoA dehydrogenase		1632	345
MSMEG_0109	"NAD(P) transhydrogenase, beta subunit"	pntB	1451	9866
MSMEG_0109	"NAD(P) transhydrogenase, beta subunit"	pntB	3276	8740
MSMEG_0109	"NAD(P) transhydrogenase, beta subunit"	pntB	659	6519
MSMEG_0110	"NAD(P) transhydrogenase, alpha subunit"	pntA	659	8733
MSMEG_0110	"NAD(P) transhydrogenase, alpha subunit"	pntA	659	10754
MSMEG_0110	"NAD(P) transhydrogenase, alpha subunit"	pntA	659	10059
MSMEG_0111	putative magnesium transport protein		659	822
MSMEG_0111	putative magnesium transport protein		659	734
MSMEG_0111	putative magnesium transport protein		659	1153
MSMEG_0112	hypothetical protein		5542	4043
MSMEG_0112	hypothetical protein		3304	623
MSMEG_0112	hypothetical protein		659	208
MSMEG_0113	taurine transport system permease protein TauC		5316	5613
MSMEG_0113	taurine transport system permease protein TauC		10441	8090
MSMEG_0113	taurine transport system permease protein TauC		7600	2266
MSMEG_0114	"extracellular solute-binding protein, family protein 3"		659	376
MSMEG_0114	"extracellular solute-binding protein, family protein 3"		659	960
MSMEG_0114	"extracellular solute-binding protein, family protein 3"		659	713
MSMEG_0115	"haloacid dehalogenase, type II"	dehII	659	750
MSMEG_0115	"haloacid dehalogenase, type II"	dehII	659	755
MSMEG_0115	"haloacid dehalogenase, type II"	dehII	2208	676
MSMEG_0116	taurine import ATP-binding protein TauB		659	679
MSMEG_0116	taurine import ATP-binding protein TauB		659	754
MSMEG_0116	taurine import ATP-binding protein TauB		659	725
MSMEG_0117	hydrolase		6615	2344
MSMEG_0117	hydrolase		2195	386
MSMEG_0117	hydrolase		0	0
MSMEG_0118	conserved hypothetical protein		1877	910
MSMEG_0118	conserved hypothetical protein		659	1422
MSMEG_0118	conserved hypothetical protein		3312	3774
MSMEG_0119	conserved hypothetical protein		12914	13762
MSMEG_0119	conserved hypothetical protein		11512	12356
MSMEG_0119	conserved hypothetical protein		13051	12648
MSMEG_0120	probable transcriptional regulatory protein		1774	1508
MSMEG_0120	probable transcriptional regulatory protein		659	669
MSMEG_0120	probable transcriptional regulatory protein		1551	398
MSMEG_0121	rhamnolipids biosynthesis 3-oxoacyl-[acyl-carrier-protein] reductase		397	882
MSMEG_0121	rhamnolipids biosynthesis 3-oxoacyl-[acyl-carrier-protein] reductase		659	637
MSMEG_0121	rhamnolipids biosynthesis 3-oxoacyl-[acyl-carrier-protein] reductase		1745	1016
MSMEG_0122	putative periplasmic solute-binding protein		420	282
MSMEG_0122	putative periplasmic solute-binding protein		659	1119
MSMEG_0122	putative periplasmic solute-binding protein		1522	559
MSMEG_0123	hypothetical protein		659	695
MSMEG_0123	hypothetical protein		659	674
MSMEG_0123	hypothetical protein		659	717
MSMEG_0124	"transcriptional regulator, GntR family protein"		659	989
MSMEG_0124	"transcriptional regulator, GntR family protein"		659	946
MSMEG_0124	"transcriptional regulator, GntR family protein"		2980	717
MSMEG_0125	integral membrane protein		659	734
MSMEG_0125	integral membrane protein		659	1039
MSMEG_0125	integral membrane protein		5548	968
MSMEG_0126	mandelate racemase/muconate lactonizing enzyme		3386	1403
MSMEG_0126	mandelate racemase/muconate lactonizing enzyme		1572	1093
MSMEG_0126	mandelate racemase/muconate lactonizing enzyme		659	386
MSMEG_0127	"oxidoreductase, zinc-binding dehydrogenase family protein"		659	1695
MSMEG_0127	"oxidoreductase, zinc-binding dehydrogenase family protein"		659	3767
MSMEG_0127	"oxidoreductase, zinc-binding dehydrogenase family protein"		659	951
MSMEG_0128	thioesterase superfamily protein		558	743
MSMEG_0128	thioesterase superfamily protein		740	604
MSMEG_0128	thioesterase superfamily protein		3546	2679
MSMEG_0129	cyclase/dehydrase family protein		6358	2614
MSMEG_0129	cyclase/dehydrase family protein		7594	2628
MSMEG_0129	cyclase/dehydrase family protein		11603	1420
MSMEG_0130	"transcriptional regulator, GntR family protein"		3402	6920
MSMEG_0130	"transcriptional regulator, GntR family protein"		12211	2855
MSMEG_0130	"transcriptional regulator, GntR family protein"		659	664
MSMEG_0131	"AMP-binding enzyme, putative"		0	0
MSMEG_0131	"AMP-binding enzyme, putative"		659	667
MSMEG_0131	"AMP-binding enzyme, putative"		659	975
MSMEG_0132	conserved hypothetical protein		3224	8688
MSMEG_0132	conserved hypothetical protein		5011	4718
MSMEG_0132	conserved hypothetical protein		14252	12359
MSMEG_0133	ABC-transporter integral membrane protein		659	874
MSMEG_0133	ABC-transporter integral membrane protein		9931	3964
MSMEG_0133	ABC-transporter integral membrane protein		659	702
MSMEG_0134	virulence factor Mce family protein		7494	6650
MSMEG_0134	virulence factor Mce family protein		5175	8331
MSMEG_0134	virulence factor Mce family protein		3826	9081
MSMEG_0135	virulence factor Mce family protein		659	4410
MSMEG_0135	virulence factor Mce family protein		659	4306
MSMEG_0135	virulence factor Mce family protein		659	2242
MSMEG_0136	"virulence factor Mce family protein, putative"		183	167
MSMEG_0136	"virulence factor Mce family protein, putative"		659	679
MSMEG_0136	"virulence factor Mce family protein, putative"		659	855
MSMEG_0137	virulence factor mce family protein		659	745
MSMEG_0137	virulence factor mce family protein		659	623
MSMEG_0137	virulence factor mce family protein		659	661
MSMEG_0138	virulence factor Mce family protein		401	1131
MSMEG_0138	virulence factor Mce family protein		659	1590
MSMEG_0138	virulence factor Mce family protein		2643	3440
MSMEG_0139	mce-family protein mce1f		659	1112
MSMEG_0139	mce-family protein mce1f		659	680
MSMEG_0139	mce-family protein mce1f		659	685
MSMEG_0140	probable conserved mce associated membrane protein		2027	1886
MSMEG_0140	probable conserved mce associated membrane protein		2339	1522
MSMEG_0140	probable conserved mce associated membrane protein		659	649
MSMEG_0141	probable conserved mce associated transmembrane protein		10025	4272
MSMEG_0141	probable conserved mce associated transmembrane protein		659	750
MSMEG_0141	probable conserved mce associated transmembrane protein		0	0
MSMEG_0142	conserved hypothetical protein		39077	33057
MSMEG_0142	conserved hypothetical protein		1759	522
MSMEG_0142	conserved hypothetical protein		11963	4593
MSMEG_0143	probable conserved mce associated membrane protein		659	705
MSMEG_0143	probable conserved mce associated membrane protein		659	772
MSMEG_0143	probable conserved mce associated membrane protein		659	805
MSMEG_0144	HNH endonuclease		0	0
MSMEG_0144	HNH endonuclease		0	0
MSMEG_0144	HNH endonuclease		659	691
MSMEG_0145	conserved hypothetical protein		659	928
MSMEG_0145	conserved hypothetical protein		0	0
MSMEG_0145	conserved hypothetical protein		659	779
MSMEG_0146	mosc domain protein		659	1892
MSMEG_0146	mosc domain protein		659	1910
MSMEG_0146	mosc domain protein		659	2389
MSMEG_0147	C-5 sterol desaturase		0	0
MSMEG_0147	C-5 sterol desaturase		986	549
MSMEG_0147	C-5 sterol desaturase		2385	331
MSMEG_0148	"transcriptional regulator, TetR family protein"		2619	493
MSMEG_0148	"transcriptional regulator, TetR family protein"		659	725
MSMEG_0148	"transcriptional regulator, TetR family protein"		889	746
MSMEG_0149	ThiC family protein		0	0
MSMEG_0149	ThiC family protein		659	1130
MSMEG_0149	ThiC family protein		659	184
MSMEG_0150	NAD(P) transhydrogenase beta subunit		2647	4540
MSMEG_0150	NAD(P) transhydrogenase beta subunit		3875	1728
MSMEG_0150	NAD(P) transhydrogenase beta subunit		6995	3320
MSMEG_0151	PntAB protein		652	864
MSMEG_0151	PntAB protein		2847	2994
MSMEG_0151	PntAB protein		4581	3078
MSMEG_0152	Alanine dehydrogenase/pyridine nucleotide transhydrogenase		659	656
MSMEG_0152	Alanine dehydrogenase/pyridine nucleotide transhydrogenase		659	622
MSMEG_0152	Alanine dehydrogenase/pyridine nucleotide transhydrogenase		0	0
MSMEG_0153	2-dehydropantoate 2-reductase	panE	3775	595
MSMEG_0153	2-dehydropantoate 2-reductase	panE	659	495
MSMEG_0153	2-dehydropantoate 2-reductase	panE	659	941
MSMEG_0154	pyruvate kinase	pyk	659	705
MSMEG_0154	pyruvate kinase	pyk	659	748
MSMEG_0154	pyruvate kinase	pyk	659	1496
MSMEG_0155	transcriptional regulator		198	318
MSMEG_0155	transcriptional regulator		659	636
MSMEG_0155	transcriptional regulator		659	636
MSMEG_0156	"transcriptional regulator, LysR family protein"		659	1153
MSMEG_0156	"transcriptional regulator, LysR family protein"		4218	6841
MSMEG_0156	"transcriptional regulator, LysR family protein"		9562	6490
MSMEG_0157	oxalyl-CoA decarboxylase		1742	325
MSMEG_0157	oxalyl-CoA decarboxylase		0	0
MSMEG_0157	oxalyl-CoA decarboxylase		659	884
MSMEG_0158	formyl-coenzyme A transferase		659	979
MSMEG_0158	formyl-coenzyme A transferase		6204	8478
MSMEG_0158	formyl-coenzyme A transferase		659	1001
MSMEG_0159	"formate dehydrogenase, gamma subunit"		10470	2957
MSMEG_0159	"formate dehydrogenase, gamma subunit"		7511	3594
MSMEG_0159	"formate dehydrogenase, gamma subunit"		3829	3864
MSMEG_0160	"formate dehydrogenase, beta subunit"		0	0
MSMEG_0160	"formate dehydrogenase, beta subunit"		659	1202
MSMEG_0160	"formate dehydrogenase, beta subunit"		659	707
MSMEG_0161	"formate dehydrogenase, alpha subunit"		1513	823
MSMEG_0161	"formate dehydrogenase, alpha subunit"		0	0
MSMEG_0161	"formate dehydrogenase, alpha subunit"		3440	210
MSMEG_0162	NAD-dependent formate dehydrogenase delta subunit		94148	30286
MSMEG_0162	NAD-dependent formate dehydrogenase delta subunit		6435	2733
MSMEG_0162	NAD-dependent formate dehydrogenase delta subunit		9441	19213
MSMEG_0163	conserved hypothetical protein		659	739
MSMEG_0163	conserved hypothetical protein		0	0
MSMEG_0163	conserved hypothetical protein		659	656
MSMEG_0164	transmembrane transport protein		659	1203
MSMEG_0164	transmembrane transport protein		1283	473
MSMEG_0164	transmembrane transport protein		10609	2633
MSMEG_0165	formate dehydrogenase family protein accessory protein FdhD	fdhD	15199	4614
MSMEG_0165	formate dehydrogenase family protein accessory protein FdhD	fdhD	14240	4597
MSMEG_0165	formate dehydrogenase family protein accessory protein FdhD	fdhD	14283	12993
MSMEG_0166	GntR-family protein transcriptional regulator		2705	11878
MSMEG_0166	GntR-family protein transcriptional regulator		321	3223
MSMEG_0166	GntR-family protein transcriptional regulator		6610	8180
MSMEG_0167	transmembrane transport protein		0	0
MSMEG_0167	transmembrane transport protein		659	861
MSMEG_0167	transmembrane transport protein		659	733
MSMEG_0168	formyl-coenzyme A transferase		659	574
MSMEG_0168	formyl-coenzyme A transferase		659	585
MSMEG_0168	formyl-coenzyme A transferase		659	303
MSMEG_0169	hypothetical protein		2993	22172
MSMEG_0169	hypothetical protein		2667	23948
MSMEG_0169	hypothetical protein		7218	20263
MSMEG_0170	transmembrane transport protein		9106	4887
MSMEG_0170	transmembrane transport protein		12098	10213
MSMEG_0170	transmembrane transport protein		15670	7710
MSMEG_0171	histone deacetylase superfamily protein		659	963
MSMEG_0171	histone deacetylase superfamily protein		659	517
MSMEG_0171	histone deacetylase superfamily protein		0	0
MSMEG_0172	"probable conserved transmembrane protein, putative"		9173	17307
MSMEG_0172	"probable conserved transmembrane protein, putative"		18148	29755
MSMEG_0172	"probable conserved transmembrane protein, putative"		6706	18458
MSMEG_0173	hypothetical protein		0	0
MSMEG_0173	hypothetical protein		3420	662
MSMEG_0173	hypothetical protein		3327	2428
MSMEG_0174	putative inner membrane protein		659	2001
MSMEG_0174	putative inner membrane protein		659	1375
MSMEG_0174	putative inner membrane protein		659	995
MSMEG_0175	"FAD dependent oxidoreductase, putative"		659	1152
MSMEG_0175	"FAD dependent oxidoreductase, putative"		659	987
MSMEG_0175	"FAD dependent oxidoreductase, putative"		659	899
MSMEG_0176	glutamine ABC transporter periplasmic-binding protein		659	867
MSMEG_0176	glutamine ABC transporter periplasmic-binding protein		7982	3529
MSMEG_0176	glutamine ABC transporter periplasmic-binding protein		659	1075
MSMEG_0177	"ABC polar amino acid family protein transporter, inner membrane subunit"		0	0
MSMEG_0177	"ABC polar amino acid family protein transporter, inner membrane subunit"		0	0
MSMEG_0177	"ABC polar amino acid family protein transporter, inner membrane subunit"		659	682
MSMEG_0178	ATP-binding protein		0	0
MSMEG_0178	ATP-binding protein		659	575
MSMEG_0178	ATP-binding protein		0	0
MSMEG_0179	"transcriptional regulator, GntR family protein"		659	1332
MSMEG_0179	"transcriptional regulator, GntR family protein"		1292	4065
MSMEG_0179	"transcriptional regulator, GntR family protein"		1572	3320
MSMEG_0180	putative HTH-type transcriptional regulator		8206	4223
MSMEG_0180	putative HTH-type transcriptional regulator		4049	4042
MSMEG_0180	putative HTH-type transcriptional regulator		659	847
MSMEG_0181	alpha-ketoglutarate-dependent taurine dioxygenase		659	655
MSMEG_0181	alpha-ketoglutarate-dependent taurine dioxygenase		659	653
MSMEG_0181	alpha-ketoglutarate-dependent taurine dioxygenase		659	626
MSMEG_0182	epoxide hydrolase 1		0	0
MSMEG_0182	epoxide hydrolase 1		0	0
MSMEG_0182	epoxide hydrolase 1		659	804
MSMEG_0183	conserved hypothetical protein		4007	3353
MSMEG_0183	conserved hypothetical protein		1406	1134
MSMEG_0183	conserved hypothetical protein		659	877
MSMEG_0184	transferase		27163	10187
MSMEG_0184	transferase		3941	1646
MSMEG_0184	transferase		8548	7602
MSMEG_0185	MmpL6 protein		659	685
MSMEG_0185	MmpL6 protein		659	804
MSMEG_0185	MmpL6 protein		659	245
MSMEG_0186	MmpS2 protein		3452	4292
MSMEG_0186	MmpS2 protein		30705	14199
MSMEG_0186	MmpS2 protein		4034	1607
MSMEG_0187	acetyltransferase		659	2610
MSMEG_0187	acetyltransferase		6987	9901
MSMEG_0187	acetyltransferase		6417	4137
MSMEG_0188	MarR-family protein transcriptional regulator		474	1073
MSMEG_0188	MarR-family protein transcriptional regulator		659	1016
MSMEG_0188	MarR-family protein transcriptional regulator		659	1603
MSMEG_0189	conserved hypothetical protein		659	721
MSMEG_0189	conserved hypothetical protein		34505	21953
MSMEG_0189	conserved hypothetical protein		458	805
MSMEG_0190	integral membrane transport protein		2145	775
MSMEG_0190	integral membrane transport protein		0	0
MSMEG_0190	integral membrane transport protein		659	551
MSMEG_0191	BadF/BadG/BcrA/BcrD ATPase family protein		659	732
MSMEG_0191	BadF/BadG/BcrA/BcrD ATPase family protein		659	704
MSMEG_0191	BadF/BadG/BcrA/BcrD ATPase family protein		0	0
MSMEG_0192	"transcriptional regulator, RpiR family protein"		659	588
MSMEG_0192	"transcriptional regulator, RpiR family protein"		659	684
MSMEG_0192	"transcriptional regulator, RpiR family protein"		498	928
MSMEG_0193	putative glucokinase regulator		659	628
MSMEG_0193	putative glucokinase regulator		0	0
MSMEG_0193	putative glucokinase regulator		659	673
MSMEG_0194	"serine esterase, cutinase family protein"		6093	6214
MSMEG_0194	"serine esterase, cutinase family protein"		4997	7813
MSMEG_0194	"serine esterase, cutinase family protein"		6301	8277
MSMEG_0195	steroid monooxygenase		659	636
MSMEG_0195	steroid monooxygenase		0	0
MSMEG_0195	steroid monooxygenase		659	635
MSMEG_0196	putative dehydrogenase		5218	3918
MSMEG_0196	putative dehydrogenase		3035	8509
MSMEG_0196	putative dehydrogenase		659	999
MSMEG_0197	nudix hydrolase		5277	683
MSMEG_0197	nudix hydrolase		3644	1373
MSMEG_0197	nudix hydrolase		659	1415
MSMEG_0198	"acyl-CoA dehydrogenase, C- domain protein"		659	723
MSMEG_0198	"acyl-CoA dehydrogenase, C- domain protein"		0	0
MSMEG_0198	"acyl-CoA dehydrogenase, C- domain protein"		0	0
MSMEG_0199	aminoglycoside phosphotransferase; this gene contains a frame shift which is not the result of sequencing error; identified by match to protein family HMM PF03881		2936	4459
MSMEG_0199	aminoglycoside phosphotransferase; this gene contains a frame shift which is not the result of sequencing error; identified by match to protein family HMM PF03881		659	887
MSMEG_0199	aminoglycoside phosphotransferase; this gene contains a frame shift which is not the result of sequencing error; identified by match to protein family HMM PF03881		659	3292
MSMEG_0200	hypothetical protein		588	930
MSMEG_0200	hypothetical protein		0	0
MSMEG_0200	hypothetical protein		659	795
MSMEG_0201	hypothetical protein		0	0
MSMEG_0201	hypothetical protein		291	473
MSMEG_0201	hypothetical protein		0	0
MSMEG_0204	hypothetical protein		659	697
MSMEG_0204	hypothetical protein		659	633
MSMEG_0204	hypothetical protein		0	0
MSMEG_0205	tetracenomycin polyketide synthesis hydroxylase TcmH		0	0
MSMEG_0205	tetracenomycin polyketide synthesis hydroxylase TcmH		3058	410
MSMEG_0205	tetracenomycin polyketide synthesis hydroxylase TcmH		4400	541
MSMEG_0206	acyltransferase 3		659	2056
MSMEG_0206	acyltransferase 3		659	656
MSMEG_0206	acyltransferase 3		659	651
MSMEG_0207	MarR-family protein transcriptional regulator		7447	3187
MSMEG_0207	MarR-family protein transcriptional regulator		7626	1187
MSMEG_0207	MarR-family protein transcriptional regulator		6460	2415
MSMEG_0208	ribonuclease		5155	794
MSMEG_0208	ribonuclease		3135	1357
MSMEG_0208	ribonuclease		5796	2305
MSMEG_0209	ribonuclease inhibitor		659	1028
MSMEG_0209	ribonuclease inhibitor		659	754
MSMEG_0209	ribonuclease inhibitor		659	1249
MSMEG_0210	LprO protein		659	1622
MSMEG_0210	LprO protein		659	1750
MSMEG_0210	LprO protein		659	1501
MSMEG_0211	"ABC transporter, ATP-binding protein"		18218	31295
MSMEG_0211	"ABC transporter, ATP-binding protein"		13973	24610
MSMEG_0211	"ABC transporter, ATP-binding protein"		16446	17107
MSMEG_0212	lyase		9034	4120
MSMEG_0212	lyase		4352	2610
MSMEG_0212	lyase		3968	1020
MSMEG_0213	transcriptional regulator		3890	6519
MSMEG_0213	transcriptional regulator		9641	7646
MSMEG_0213	transcriptional regulator		1858	6212
MSMEG_0214	L-sorbosone dehydrogenase		1645	1183
MSMEG_0214	L-sorbosone dehydrogenase		659	983
MSMEG_0214	L-sorbosone dehydrogenase		659	832
MSMEG_0215	YhhW family protein		10933	14425
MSMEG_0215	YhhW family protein		4724	11311
MSMEG_0215	YhhW family protein		7052	13859
MSMEG_0216	3-hydroxyacyl-CoA dehydrogenase		1365	1902
MSMEG_0216	3-hydroxyacyl-CoA dehydrogenase		2954	3589
MSMEG_0216	3-hydroxyacyl-CoA dehydrogenase		6485	5455
MSMEG_0217	alcohol dehydrogenase B		0	0
MSMEG_0217	alcohol dehydrogenase B		0	0
MSMEG_0217	alcohol dehydrogenase B		659	636
MSMEG_0218	3-demethylubiquinone-9 3-methyltransferase		5147	1189
MSMEG_0218	3-demethylubiquinone-9 3-methyltransferase		0	0
MSMEG_0218	3-demethylubiquinone-9 3-methyltransferase		0	0
MSMEG_0219	"RNA polymerase sigma-70 factor, family protein"		4280	3676
MSMEG_0219	"RNA polymerase sigma-70 factor, family protein"		5806	3697
MSMEG_0219	"RNA polymerase sigma-70 factor, family protein"		5540	5192
MSMEG_0220	monoglyceride lipase		659	1150
MSMEG_0220	monoglyceride lipase		659	868
MSMEG_0220	monoglyceride lipase		659	1690
MSMEG_0221	secreted protein		1867	12891
MSMEG_0221	secreted protein		5504	9036
MSMEG_0221	secreted protein		10835	10923
MSMEG_0222	conserved hypothetical protein		659	875
MSMEG_0222	conserved hypothetical protein		6949	5971
MSMEG_0222	conserved hypothetical protein		10968	7407
MSMEG_0223	conserved hypothetical protein		3256	1691
MSMEG_0223	conserved hypothetical protein		659	903
MSMEG_0223	conserved hypothetical protein		3251	547
MSMEG_0224	O-methyltransferase MdmC		37259	36351
MSMEG_0224	O-methyltransferase MdmC		659	1599
MSMEG_0224	O-methyltransferase MdmC		6449	8337
MSMEG_0225	MmpL4 protein		14678	19177
MSMEG_0225	MmpL4 protein		12796	16528
MSMEG_0225	MmpL4 protein		4052	11737
MSMEG_0226	MmpS5 protein		6125	29875
MSMEG_0226	MmpS5 protein		7656	30075
MSMEG_0226	MmpS5 protein		7384	25106
MSMEG_0227	"transcriptional regulator, TetR family protein"		2691	1026
MSMEG_0227	"transcriptional regulator, TetR family protein"		659	2052
MSMEG_0227	"transcriptional regulator, TetR family protein"		1473	887
MSMEG_0228	adenylate and Guanylate cyclase catalytic domain protein		0	0
MSMEG_0228	adenylate and Guanylate cyclase catalytic domain protein		659	532
MSMEG_0228	adenylate and Guanylate cyclase catalytic domain protein		659	681
MSMEG_0229	dihydroxy-acid dehydratase	ilvD	7332	9678
MSMEG_0229	dihydroxy-acid dehydratase	ilvD	7783	12291
MSMEG_0229	dihydroxy-acid dehydratase	ilvD	7878	12211
MSMEG_0230	conserved hypothetical protein		10537	8198
MSMEG_0230	conserved hypothetical protein		6427	9643
MSMEG_0230	conserved hypothetical protein		10966	8249
MSMEG_0231	conserved hypothetical protein		1960	817
MSMEG_0231	conserved hypothetical protein		5267	6735
MSMEG_0231	conserved hypothetical protein		7736	930
MSMEG_0232	sugar transporter family protein		952	454
MSMEG_0232	sugar transporter family protein		3502	275
MSMEG_0232	sugar transporter family protein		0	0
MSMEG_0233	lipoprotein Lpps		18719	16412
MSMEG_0233	lipoprotein Lpps		12496	25940
MSMEG_0233	lipoprotein Lpps		8875	19949
MSMEG_0234	metallopeptidase		19430	20481
MSMEG_0234	metallopeptidase		659	3220
MSMEG_0234	metallopeptidase		6444	13084
MSMEG_0235	probable conserved membrane protein		21578	10891
MSMEG_0235	probable conserved membrane protein		3208	5752
MSMEG_0235	probable conserved membrane protein		97320	29461
MSMEG_0236	putative conserved transmembrane protein		3139	3716
MSMEG_0236	putative conserved transmembrane protein		5850	1438
MSMEG_0236	putative conserved transmembrane protein		3805	6887
MSMEG_0238	O-acetylhomoserine/O-acetylserine sulfhydrylase		659	1260
MSMEG_0238	O-acetylhomoserine/O-acetylserine sulfhydrylase		2361	2123
MSMEG_0238	O-acetylhomoserine/O-acetylserine sulfhydrylase		1150	1086
MSMEG_0239	O-acetylhomoserine/O-acetylserine sulfhydrylase		255	1917
MSMEG_0239	O-acetylhomoserine/O-acetylserine sulfhydrylase		5456	4612
MSMEG_0239	O-acetylhomoserine/O-acetylserine sulfhydrylase		1072	10805
MSMEG_0240	conserved hypothetical protein		17185	29442
MSMEG_0240	conserved hypothetical protein		13522	32430
MSMEG_0240	conserved hypothetical protein		15733	28911
MSMEG_0241	MmpL11 protein		659	800
MSMEG_0241	MmpL11 protein		659	1359
MSMEG_0241	MmpL11 protein		659	1088
MSMEG_0242	conserved hypothetical protein		10519	11596
MSMEG_0242	conserved hypothetical protein		5835	8752
MSMEG_0242	conserved hypothetical protein		7250	7987
MSMEG_0243	conserved hypothetical protein		21813	43959
MSMEG_0243	conserved hypothetical protein		18931	46840
MSMEG_0243	conserved hypothetical protein		22069	51694
MSMEG_0244	two component response transcriptional regulatory protein prra		25555	35779
MSMEG_0244	two component response transcriptional regulatory protein prra		15276	31858
MSMEG_0244	two component response transcriptional regulatory protein prra		14530	31397
MSMEG_0245	probable conserved transmembrane protein		6371	3950
MSMEG_0245	probable conserved transmembrane protein		4998	4629
MSMEG_0245	probable conserved transmembrane protein		435	1329
MSMEG_0246	sensor-type histidine kinase PrrB		2576	9942
MSMEG_0246	sensor-type histidine kinase PrrB		44750	8587
MSMEG_0246	sensor-type histidine kinase PrrB		659	8305
MSMEG_0247	secreted peptidase		659	691
MSMEG_0247	secreted peptidase		659	8805
MSMEG_0247	secreted peptidase		659	746
MSMEG_0248	conserved hypothetical protein		659	1092
MSMEG_0248	conserved hypothetical protein		659	5248
MSMEG_0248	conserved hypothetical protein		659	9582
MSMEG_0249	integral membrane protein		4152	7011
MSMEG_0249	integral membrane protein		659	1386
MSMEG_0249	integral membrane protein		659	1582
MSMEG_0250	"membrane protein, MmpL family protein"		5560	9612
MSMEG_0250	"membrane protein, MmpL family protein"		7149	9022
MSMEG_0250	"membrane protein, MmpL family protein"		12203	11681
MSMEG_0251	conserved hypothetical protein		581	1958
MSMEG_0251	conserved hypothetical protein		1810	6726
MSMEG_0251	conserved hypothetical protein		4021	6646
MSMEG_0252	tRNA (guanine-N(7)-)-methyltransferase	trmB	18465	31400
MSMEG_0252	tRNA (guanine-N(7)-)-methyltransferase	trmB	18497	31139
MSMEG_0252	tRNA (guanine-N(7)-)-methyltransferase	trmB	18382	31817
MSMEG_0253	conserved hypothetical protein		659	1876
MSMEG_0253	conserved hypothetical protein		659	2885
MSMEG_0253	conserved hypothetical protein		659	1943
MSMEG_0254	conserved hypothetical protein		659	707
MSMEG_0254	conserved hypothetical protein		659	707
MSMEG_0254	conserved hypothetical protein		659	739
MSMEG_0255	phosphoenolpyruvate carboxykinase		2964	19123
MSMEG_0255	phosphoenolpyruvate carboxykinase		4772	18370
MSMEG_0255	phosphoenolpyruvate carboxykinase		7844	13683
MSMEG_0256	conserved hypothetical protein		11571	13304
MSMEG_0256	conserved hypothetical protein		13700	5648
MSMEG_0256	conserved hypothetical protein		9930	6636
MSMEG_0257	acyl-CoA synthase		659	700
MSMEG_0257	acyl-CoA synthase		659	689
MSMEG_0257	acyl-CoA synthase		2361	946
MSMEG_0258	"oxidoreductase, short chain dehydrogenase/reductase family protein"		1556	335
MSMEG_0258	"oxidoreductase, short chain dehydrogenase/reductase family protein"		2783	444
MSMEG_0258	"oxidoreductase, short chain dehydrogenase/reductase family protein"		889	689
MSMEG_0259	enoyl-CoA hydratase/isomerase		0	0
MSMEG_0259	enoyl-CoA hydratase/isomerase		659	790
MSMEG_0259	enoyl-CoA hydratase/isomerase		0	0
MSMEG_0260	DNA-binding protein		659	707
MSMEG_0260	DNA-binding protein		659	771
MSMEG_0260	DNA-binding protein		659	12544
MSMEG_0261	p40 protein		414	1136
MSMEG_0261	p40 protein		659	948
MSMEG_0261	p40 protein		418	1056
MSMEG_0262	conserved hypothetical protein		659	1905
MSMEG_0262	conserved hypothetical protein		659	508
MSMEG_0262	conserved hypothetical protein		659	1234
MSMEG_0263	amidohydrolase 3		7622	4419
MSMEG_0263	amidohydrolase 3		659	2449
MSMEG_0263	amidohydrolase 3		1413	4012
MSMEG_0264	transmembrane transport protein		659	665
MSMEG_0264	transmembrane transport protein		0	0
MSMEG_0264	transmembrane transport protein		659	661
MSMEG_0265	uracil DNA glycosylase superfamily protein		9275	4796
MSMEG_0265	uracil DNA glycosylase superfamily protein		9184	4340
MSMEG_0265	uracil DNA glycosylase superfamily protein		25988	5535
MSMEG_0266	arginine decarboxylase		15952	8183
MSMEG_0266	arginine decarboxylase		10249	1188
MSMEG_0266	arginine decarboxylase		5459	3030
MSMEG_0267	esterase		85366	26515
MSMEG_0267	esterase		17136	2740
MSMEG_0267	esterase		20623	5938
MSMEG_0268	"transcriptional regulator, GntR family protein"		659	678
MSMEG_0268	"transcriptional regulator, GntR family protein"		659	930
MSMEG_0268	"transcriptional regulator, GntR family protein"		659	1015
MSMEG_0269	3-oxoacyl-[acyl-carrier-protein] reductase		659	816
MSMEG_0269	3-oxoacyl-[acyl-carrier-protein] reductase		3763	4428
MSMEG_0269	3-oxoacyl-[acyl-carrier-protein] reductase		659	887
MSMEG_0270	aminoglycoside phosphotransferase		2161	1336
MSMEG_0270	aminoglycoside phosphotransferase		4336	185
MSMEG_0270	aminoglycoside phosphotransferase		1251	542
MSMEG_0271	conserved hypothetical protein		10078	6923
MSMEG_0271	conserved hypothetical protein		0	0
MSMEG_0271	conserved hypothetical protein		5812	319
MSMEG_0272	propanediol utilization protein PduA		0	0
MSMEG_0272	propanediol utilization protein PduA		3925	1420
MSMEG_0272	propanediol utilization protein PduA		3693	1222
MSMEG_0273	ethanolamine utilization protein EutN		4334	2250
MSMEG_0273	ethanolamine utilization protein EutN		2028	731
MSMEG_0273	ethanolamine utilization protein EutN		1584	574
MSMEG_0274	hypothetical protein		11603	3117
MSMEG_0274	hypothetical protein		659	667
MSMEG_0274	hypothetical protein		659	668
MSMEG_0275	bacterial microcompartments protein family protein		5032	619
MSMEG_0275	bacterial microcompartments protein family protein		757	592
MSMEG_0275	bacterial microcompartments protein family protein		659	800
MSMEG_0276	aldehyde-alcohol dehydrogenase		659	785
MSMEG_0276	aldehyde-alcohol dehydrogenase		779	563
MSMEG_0276	aldehyde-alcohol dehydrogenase		659	701
MSMEG_0277	putative aminotransferase		659	338
MSMEG_0277	putative aminotransferase		659	778
MSMEG_0277	putative aminotransferase		4160	1789
MSMEG_0278	hypothetical protein		5689	2459
MSMEG_0278	hypothetical protein		8459	1410
MSMEG_0278	hypothetical protein		2985	2315
MSMEG_0279	amino acid permease		0	0
MSMEG_0279	amino acid permease		0	0
MSMEG_0279	amino acid permease		659	525
MSMEG_0280	alpha/beta hydrolase fold		7375	4872
MSMEG_0280	alpha/beta hydrolase fold		4338	542
MSMEG_0280	alpha/beta hydrolase fold		3131	315
MSMEG_0281	choline dehydrogenase		659	501
MSMEG_0281	choline dehydrogenase		77447	18026
MSMEG_0281	choline dehydrogenase		659	444
MSMEG_0282	conserved hypothetical protein		10250	27849
MSMEG_0282	conserved hypothetical protein		9232	24953
MSMEG_0282	conserved hypothetical protein		12104	12889
MSMEG_0283	3-oxoacyl-[acyl-carrier-protein] reductase		659	851
MSMEG_0283	3-oxoacyl-[acyl-carrier-protein] reductase		5768	2185
MSMEG_0283	3-oxoacyl-[acyl-carrier-protein] reductase		4705	2499
MSMEG_0284	ribosyldihydronicotinamide dehydrogenase (quinone)		659	810
MSMEG_0284	ribosyldihydronicotinamide dehydrogenase (quinone)		659	898
MSMEG_0284	ribosyldihydronicotinamide dehydrogenase (quinone)		729	794
MSMEG_0285	transcriptional regulator TetR family protein		659	700
MSMEG_0285	transcriptional regulator TetR family protein		2641	189
MSMEG_0285	transcriptional regulator TetR family protein		0	0
MSMEG_0286	GntR-family protein transcriptional regulator		589	692
MSMEG_0286	GntR-family protein transcriptional regulator		3885	2645
MSMEG_0286	GntR-family protein transcriptional regulator		659	706
MSMEG_0287	conserved hypothetical protein		410	1044
MSMEG_0287	conserved hypothetical protein		659	823
MSMEG_0287	conserved hypothetical protein		659	802
MSMEG_0288	"FAD dependent oxidoreductase, putative"		1040	447
MSMEG_0288	"FAD dependent oxidoreductase, putative"		7952	773
MSMEG_0288	"FAD dependent oxidoreductase, putative"		4999	8777
MSMEG_0289	alpha/beta hydrolase fold family protein		11175	10326
MSMEG_0289	alpha/beta hydrolase fold family protein		659	918
MSMEG_0289	alpha/beta hydrolase fold family protein		7030	695
MSMEG_0290	"acyltransferase, ws/dgat/mgat subfamily protein"		659	695
MSMEG_0290	"acyltransferase, ws/dgat/mgat subfamily protein"		659	672
MSMEG_0290	"acyltransferase, ws/dgat/mgat subfamily protein"		659	2216
MSMEG_0291	"dioxygenase, TauD/TfdA family protein"		6476	2756
MSMEG_0291	"dioxygenase, TauD/TfdA family protein"		777	401
MSMEG_0291	"dioxygenase, TauD/TfdA family protein"		2863	1276
MSMEG_0292	conserved hypothetical protein		659	628
MSMEG_0292	conserved hypothetical protein		659	608
MSMEG_0292	conserved hypothetical protein		2705	296
MSMEG_0293	Rieske [2Fe-2S] domain protein		659	717
MSMEG_0293	Rieske [2Fe-2S] domain protein		659	696
MSMEG_0293	Rieske [2Fe-2S] domain protein		11307	3950
MSMEG_0294	3-oxoacyl-(acyl-carrier-protein) reductase	fabG	2076	3378
MSMEG_0294	3-oxoacyl-(acyl-carrier-protein) reductase	fabG	4990	3252
MSMEG_0294	3-oxoacyl-(acyl-carrier-protein) reductase	fabG	659	710
MSMEG_0295	"oxidoreductase, FAD-binding"		0	0
MSMEG_0295	"oxidoreductase, FAD-binding"		659	234
MSMEG_0295	"oxidoreductase, FAD-binding"		0	0
MSMEG_0296	"transcriptional regulator, MarR family protein"		659	700
MSMEG_0296	"transcriptional regulator, MarR family protein"		659	706
MSMEG_0296	"transcriptional regulator, MarR family protein"		3813	3717
MSMEG_0297	amidohydrolase		659	590
MSMEG_0297	amidohydrolase		0	0
MSMEG_0297	amidohydrolase		11843	5427
MSMEG_0298	conserved hypothetical protein		6482	4293
MSMEG_0298	conserved hypothetical protein		4569	1603
MSMEG_0298	conserved hypothetical protein		6817	4146
MSMEG_0299	Rieske [2Fe-2S] domain protein		659	662
MSMEG_0299	Rieske [2Fe-2S] domain protein		659	682
MSMEG_0299	Rieske [2Fe-2S] domain protein		659	652
MSMEG_0300	amidohydrolase family protein		0	0
MSMEG_0300	amidohydrolase family protein		0	0
MSMEG_0300	amidohydrolase family protein		1823	736
MSMEG_0301	"oxidoreductase, FAD-binding"		659	892
MSMEG_0301	"oxidoreductase, FAD-binding"		4529	6081
MSMEG_0301	"oxidoreductase, FAD-binding"		659	9781
MSMEG_0302	"peptidase, S9A/B/C families"		659	776
MSMEG_0302	"peptidase, S9A/B/C families"		659	689
MSMEG_0302	"peptidase, S9A/B/C families"		659	611
MSMEG_0303	"alcohol dehydrogenase, zinc-containing"		6104	849
MSMEG_0303	"alcohol dehydrogenase, zinc-containing"		0	0
MSMEG_0303	"alcohol dehydrogenase, zinc-containing"		659	615
MSMEG_0304	acyl-CoA synthase		659	1706
MSMEG_0304	acyl-CoA synthase		659	745
MSMEG_0304	acyl-CoA synthase		4566	2111
MSMEG_0305	acyltransferase domain protein		659	645
MSMEG_0305	acyltransferase domain protein		659	742
MSMEG_0305	acyltransferase domain protein		659	685
MSMEG_0306	arylamine N-acetyltransferase		659	623
MSMEG_0306	arylamine N-acetyltransferase		0	0
MSMEG_0306	arylamine N-acetyltransferase		659	621
MSMEG_0307	"transcriptional regulator, AraC family protein"		659	659
MSMEG_0307	"transcriptional regulator, AraC family protein"		659	667
MSMEG_0307	"transcriptional regulator, AraC family protein"		659	705
MSMEG_0308	dihydrofolate reductase		5927	2357
MSMEG_0308	dihydrofolate reductase		3221	216
MSMEG_0308	dihydrofolate reductase		659	783
MSMEG_0309	aldehyde dehydrogenase family protein		659	836
MSMEG_0309	aldehyde dehydrogenase family protein		4163	1442
MSMEG_0309	aldehyde dehydrogenase family protein		659	670
MSMEG_0310	SAM-dependent methyltransferase; this gene contains a frame shift which is not the result of sequencing error		2862	3577
MSMEG_0310	SAM-dependent methyltransferase; this gene contains a frame shift which is not the result of sequencing error		659	842
MSMEG_0310	SAM-dependent methyltransferase; this gene contains a frame shift which is not the result of sequencing error		0	0
MSMEG_0311	glycosyltransferase		659	706
MSMEG_0311	glycosyltransferase		659	642
MSMEG_0311	glycosyltransferase		659	1366
MSMEG_0312	2-dehydro-3-deoxyphosphogluconate aldolase/4-hydroxy-2-oxoglutarate aldolase	eda	11616	4615
MSMEG_0312	2-dehydro-3-deoxyphosphogluconate aldolase/4-hydroxy-2-oxoglutarate aldolase	eda	1412	14233
MSMEG_0312	2-dehydro-3-deoxyphosphogluconate aldolase/4-hydroxy-2-oxoglutarate aldolase	eda	17519	12662
MSMEG_0313	phosphogluconate dehydratase	edd	3797	14128
MSMEG_0313	phosphogluconate dehydratase	edd	5392	13680
MSMEG_0313	phosphogluconate dehydratase	edd	3083	15311
MSMEG_0314	glucose-6-phosphate 1-dehydrogenase	zwf	2257	13623
MSMEG_0314	glucose-6-phosphate 1-dehydrogenase	zwf	1137	13464
MSMEG_0314	glucose-6-phosphate 1-dehydrogenase	zwf	4074	11878
MSMEG_0315	probable conserved transmembrane protein		659	661
MSMEG_0315	probable conserved transmembrane protein		659	678
MSMEG_0315	probable conserved transmembrane protein		0	0
MSMEG_0316	putative NagC regulator		16574	12201
MSMEG_0316	putative NagC regulator		6075	13376
MSMEG_0316	putative NagC regulator		13375	5966
MSMEG_0317	conserved hypothetical protein		19636	23587
MSMEG_0317	conserved hypothetical protein		19928	29271
MSMEG_0317	conserved hypothetical protein		15077	24087
MSMEG_0318	AMP-dependent synthetase and ligase		6496	4761
MSMEG_0318	AMP-dependent synthetase and ligase		5610	6767
MSMEG_0318	AMP-dependent synthetase and ligase		6026	1575
MSMEG_0319	acyltransferase		5325	4613
MSMEG_0319	acyltransferase		10138	8797
MSMEG_0319	acyltransferase		659	1159
MSMEG_0320	putative phosphotriesterase		659	713
MSMEG_0320	putative phosphotriesterase		1962	1196
MSMEG_0320	putative phosphotriesterase		0	0
MSMEG_0321	transcriptional regulator		6197	9179
MSMEG_0321	transcriptional regulator		1125	3870
MSMEG_0321	transcriptional regulator		59408	18466
MSMEG_0322	glyoxylase family protein; this gene contains a frame shift which is not the result of sequencing error		3161	712
MSMEG_0322	glyoxylase family protein; this gene contains a frame shift which is not the result of sequencing error		3533	609
MSMEG_0322	glyoxylase family protein; this gene contains a frame shift which is not the result of sequencing error		4737	1233
MSMEG_0323	"acyl-CoA dehydrogenase, short-chain specific, putative"		0	0
MSMEG_0323	"acyl-CoA dehydrogenase, short-chain specific, putative"		1432	1303
MSMEG_0323	"acyl-CoA dehydrogenase, short-chain specific, putative"		0	0
MSMEG_0324	conserved hypothetical protein		3884	3147
MSMEG_0324	conserved hypothetical protein		7236	4583
MSMEG_0324	conserved hypothetical protein		3831	1417
MSMEG_0325	conserved hypothetical protein		6106	5812
MSMEG_0325	conserved hypothetical protein		659	750
MSMEG_0325	conserved hypothetical protein		23	72
MSMEG_0326	AMP-dependent synthetase and ligase		0	0
MSMEG_0326	AMP-dependent synthetase and ligase		659	675
MSMEG_0326	AMP-dependent synthetase and ligase		0	0
MSMEG_0327	aldehyde dehydrogenase		0	0
MSMEG_0327	aldehyde dehydrogenase		659	451
MSMEG_0327	aldehyde dehydrogenase		0	0
MSMEG_0328	hypothetical protein		4702	1689
MSMEG_0328	hypothetical protein		4975	297
MSMEG_0328	hypothetical protein		7049	1384
MSMEG_0329	FMN oxidoreductase		1289	1361
MSMEG_0329	FMN oxidoreductase		2587	334
MSMEG_0329	FMN oxidoreductase		1645	1762
MSMEG_0330	"transcriptional regulator, LuxR family protein"		0	0
MSMEG_0330	"transcriptional regulator, LuxR family protein"		659	660
MSMEG_0330	"transcriptional regulator, LuxR family protein"		659	881
MSMEG_0331	"transcriptional regulator, LuxR family protein"		659	732
MSMEG_0331	"transcriptional regulator, LuxR family protein"		659	571
MSMEG_0331	"transcriptional regulator, LuxR family protein"		659	166
MSMEG_0332	"2-nitropropane dioxygenase, NPD"		659	650
MSMEG_0332	"2-nitropropane dioxygenase, NPD"		0	0
MSMEG_0332	"2-nitropropane dioxygenase, NPD"		659	314
MSMEG_0333	Carboxyl transferase domain protein		0	0
MSMEG_0333	Carboxyl transferase domain protein		659	683
MSMEG_0333	Carboxyl transferase domain protein		1172	440
MSMEG_0334	acetyl-/propionyl-coenzyme A carboxylase alpha chain		659	915
MSMEG_0334	acetyl-/propionyl-coenzyme A carboxylase alpha chain		0	0
MSMEG_0334	acetyl-/propionyl-coenzyme A carboxylase alpha chain		6907	2677
MSMEG_0335	enoyl-CoA hydratase/isomerase		5762	9860
MSMEG_0335	enoyl-CoA hydratase/isomerase		659	886
MSMEG_0335	enoyl-CoA hydratase/isomerase		15308	3334
MSMEG_0336	conserved hypothetical protein		659	4879
MSMEG_0336	conserved hypothetical protein		659	3432
MSMEG_0336	conserved hypothetical protein		419	999
MSMEG_0337	conserved hypothetical protein		659	634
MSMEG_0337	conserved hypothetical protein		0	0
MSMEG_0337	conserved hypothetical protein		659	655
MSMEG_0338	acyl-CoA dehydrogenase fadE12		0	0
MSMEG_0338	acyl-CoA dehydrogenase fadE12		659	741
MSMEG_0338	acyl-CoA dehydrogenase fadE12		0	0
MSMEG_0339	FMN-dependent monooxygenase		0	0
MSMEG_0339	FMN-dependent monooxygenase		190	506
MSMEG_0339	FMN-dependent monooxygenase		659	97
MSMEG_0340	enoyl-CoA hydratase/isomerase family protein		659	642
MSMEG_0340	enoyl-CoA hydratase/isomerase family protein		659	682
MSMEG_0340	enoyl-CoA hydratase/isomerase family protein		659	680
MSMEG_0341	conserved hypothetical protein		659	1985
MSMEG_0341	conserved hypothetical protein		659	731
MSMEG_0341	conserved hypothetical protein		659	660
MSMEG_0342	hypothetical protein		659	841
MSMEG_0342	hypothetical protein		659	748
MSMEG_0342	hypothetical protein		126	895
MSMEG_0343	TetR-family protein transcriptional regulator		9208	4976
MSMEG_0343	TetR-family protein transcriptional regulator		659	563
MSMEG_0343	TetR-family protein transcriptional regulator		0	0
MSMEG_0344	conserved hypothetical protein		659	292
MSMEG_0344	conserved hypothetical protein		0	0
MSMEG_0344	conserved hypothetical protein		0	0
MSMEG_0345	conserved hypothetical protein		659	722
MSMEG_0345	conserved hypothetical protein		795	593
MSMEG_0345	conserved hypothetical protein		659	684
MSMEG_0346	virulence factor		659	667
MSMEG_0346	virulence factor		659	672
MSMEG_0346	virulence factor		659	665
MSMEG_0347	virulence factor Mce family protein		659	623
MSMEG_0347	virulence factor Mce family protein		659	734
MSMEG_0347	virulence factor Mce family protein		659	544
MSMEG_0348	mce-family protein mce3c		659	433
MSMEG_0348	mce-family protein mce3c		2489	2070
MSMEG_0348	mce-family protein mce3c		659	1791
MSMEG_0349	virulence factor mce family protein		659	661
MSMEG_0349	virulence factor mce family protein		659	626
MSMEG_0349	virulence factor mce family protein		659	716
MSMEG_0350	virulence factor Mce family protein		0	0
MSMEG_0350	virulence factor Mce family protein		0	0
MSMEG_0350	virulence factor Mce family protein		659	671
MSMEG_0351	virulence factor mce family protein		659	716
MSMEG_0351	virulence factor mce family protein		659	724
MSMEG_0351	virulence factor mce family protein		659	585
MSMEG_0352	conserved hypothetical protein		4928	4632
MSMEG_0352	conserved hypothetical protein		12351	6381
MSMEG_0352	conserved hypothetical protein		1221	411
MSMEG_0353	conserved hypothetical protein		659	694
MSMEG_0353	conserved hypothetical protein		6695	3654
MSMEG_0353	conserved hypothetical protein		0	0
MSMEG_0354	conserved hypothetical protein		3428	2976
MSMEG_0354	conserved hypothetical protein		2617	2392
MSMEG_0354	conserved hypothetical protein		3254	836
MSMEG_0355	conserved hypothetical protein		20228	4749
MSMEG_0355	conserved hypothetical protein		18484	14361
MSMEG_0355	conserved hypothetical protein		16222	7577
MSMEG_0356	acetyltransferase		1979	1598
MSMEG_0356	acetyltransferase		1881	4781
MSMEG_0356	acetyltransferase		6665	5463
MSMEG_0357	transmembrane transport protein		0	0
MSMEG_0357	transmembrane transport protein		0	0
MSMEG_0357	transmembrane transport protein		659	603
MSMEG_0358	"ribonucleoside-diphosphate reductase, beta subunit"		49	86
MSMEG_0358	"ribonucleoside-diphosphate reductase, beta subunit"		659	736
MSMEG_0358	"ribonucleoside-diphosphate reductase, beta subunit"		9173	2727
MSMEG_0359	conserved hypothetical protein		2960	10074
MSMEG_0359	conserved hypothetical protein		10294	8530
MSMEG_0359	conserved hypothetical protein		4114	9215
MSMEG_0360	conserved hypothetical protein		12964	30156
MSMEG_0360	conserved hypothetical protein		26186	24718
MSMEG_0360	conserved hypothetical protein		11564	21289
MSMEG_0361	Glycosyl hydrolase family protein 3		4760	5395
MSMEG_0361	Glycosyl hydrolase family protein 3		8591	5983
MSMEG_0361	Glycosyl hydrolase family protein 3		4733	7084
MSMEG_0362	amidohydrolase 2		13263	1981
MSMEG_0362	amidohydrolase 2		659	502
MSMEG_0362	amidohydrolase 2		13525	5908
MSMEG_0363	TetR-family protein regulatory protein		2394	1498
MSMEG_0363	TetR-family protein regulatory protein		659	910
MSMEG_0363	TetR-family protein regulatory protein		659	789
MSMEG_0364	hypothetical protein		4455	4490
MSMEG_0364	hypothetical protein		3320	3238
MSMEG_0364	hypothetical protein		4648	4864
MSMEG_0365	conserved hypothetical protein		659	2111
MSMEG_0365	conserved hypothetical protein		659	1040
MSMEG_0365	conserved hypothetical protein		659	1243
MSMEG_0366	hypothetical protein		9937	34725
MSMEG_0366	hypothetical protein		11776	31575
MSMEG_0366	hypothetical protein		10550	23720
MSMEG_0367	O-demethylpuromycin-O-methyltransferase		3575	2828
MSMEG_0367	O-demethylpuromycin-O-methyltransferase		659	1254
MSMEG_0367	O-demethylpuromycin-O-methyltransferase		659	1383
MSMEG_0368	hypothetical protein		659	729
MSMEG_0368	hypothetical protein		659	2064
MSMEG_0368	hypothetical protein		3890	3460
MSMEG_0369	hypothetical protein		659	683
MSMEG_0369	hypothetical protein		659	659
MSMEG_0369	hypothetical protein		659	791
MSMEG_0370	conserved hypothetical protein		3695	2326
MSMEG_0370	conserved hypothetical protein		3062	563
MSMEG_0370	conserved hypothetical protein		659	12148
MSMEG_0371	MaoC like domain protein		14764	17519
MSMEG_0371	MaoC like domain protein		659	9863
MSMEG_0371	MaoC like domain protein		10132	7111
MSMEG_0372	"oxidoreductase, short chain dehydrogenase/reductase family protein"		659	779
MSMEG_0372	"oxidoreductase, short chain dehydrogenase/reductase family protein"		659	635
MSMEG_0372	"oxidoreductase, short chain dehydrogenase/reductase family protein"		18304	2136
MSMEG_0373	3-ketoacyl-CoA thiolase		7468	7063
MSMEG_0373	3-ketoacyl-CoA thiolase		8942	5301
MSMEG_0373	3-ketoacyl-CoA thiolase		1852	9622
MSMEG_0374	glycolate oxidase subunit		659	912
MSMEG_0374	glycolate oxidase subunit		659	672
MSMEG_0374	glycolate oxidase subunit		659	773
MSMEG_0375	phospholipase D family protein		659	710
MSMEG_0375	phospholipase D family protein		659	655
MSMEG_0375	phospholipase D family protein		659	703
MSMEG_0376	"transcriptional regulator, AraC family protein"		6948	2046
MSMEG_0376	"transcriptional regulator, AraC family protein"		12993	10710
MSMEG_0376	"transcriptional regulator, AraC family protein"		5855	12301
MSMEG_0377	nitrile hydratase		6753	3488
MSMEG_0377	nitrile hydratase		659	3310
MSMEG_0377	nitrile hydratase		1760	3586
MSMEG_0378	"nitrile hydratase, alpha subunit"	nthA	18724	4408
MSMEG_0378	"nitrile hydratase, alpha subunit"	nthA	2395	3593
MSMEG_0378	"nitrile hydratase, alpha subunit"	nthA	6382	1926
MSMEG_0379	nitrile hydratase activator P14k		0	0
MSMEG_0379	nitrile hydratase activator P14k		2881	501
MSMEG_0379	nitrile hydratase activator P14k		3691	1350
MSMEG_0380	MmpS4 protein		7244	7788
MSMEG_0380	MmpS4 protein		9389	7822
MSMEG_0380	MmpS4 protein		5112	7515
MSMEG_0381	Mmp14a protein		659	3578
MSMEG_0381	Mmp14a protein		659	3419
MSMEG_0381	Mmp14a protein		2151	11056
MSMEG_0382	putative transport protein		659	1410
MSMEG_0382	putative transport protein		659	573
MSMEG_0382	putative transport protein		3379	3998
MSMEG_0383	conserved hypothetical protein		64362	58479
MSMEG_0383	conserved hypothetical protein		51609	54410
MSMEG_0383	conserved hypothetical protein		46341	38092
MSMEG_0384	glucose-1-phosphate thymidylyltransferase	rfbA	4328	2653
MSMEG_0384	glucose-1-phosphate thymidylyltransferase	rfbA	0	0
MSMEG_0384	glucose-1-phosphate thymidylyltransferase	rfbA	659	987
MSMEG_0385	hypothetical glycosyl transferase		659	1999
MSMEG_0385	hypothetical glycosyl transferase		1858	3332
MSMEG_0385	hypothetical glycosyl transferase		380	1301
MSMEG_0386	NAD dependent epimerase/dehydratase family protein		59051	26143
MSMEG_0386	NAD dependent epimerase/dehydratase family protein		659	4223
MSMEG_0386	NAD dependent epimerase/dehydratase family protein		659	1497
MSMEG_0387	Rmt2 protein		659	4487
MSMEG_0387	Rmt2 protein		659	3493
MSMEG_0387	Rmt2 protein		2612	7318
MSMEG_0388	Macrocin-O-methyltransferase	tylF	3556	19603
MSMEG_0388	Macrocin-O-methyltransferase	tylF	4106	19223
MSMEG_0388	Macrocin-O-methyltransferase	tylF	18054	25225
MSMEG_0389	hypothetical glycosyl transferase		8197	14041
MSMEG_0389	hypothetical glycosyl transferase		7222	12444
MSMEG_0389	hypothetical glycosyl transferase		7440	12635
MSMEG_0390	putative acyltransferase		0	0
MSMEG_0390	putative acyltransferase		0	0
MSMEG_0390	putative acyltransferase		1369	610
MSMEG_0391	Rmt3 protein		4583	10007
MSMEG_0391	Rmt3 protein		10236	8889
MSMEG_0391	Rmt3 protein		9280	8103
MSMEG_0392	hypothetical glycosyl transferase		6395	6306
MSMEG_0392	hypothetical glycosyl transferase		6717	9508
MSMEG_0392	hypothetical glycosyl transferase		1515	5727
MSMEG_0393	Fmt protein		659	730
MSMEG_0393	Fmt protein		659	1188
MSMEG_0393	Fmt protein		3830	2622
MSMEG_0394	hypothetical protein		11460	14006
MSMEG_0394	hypothetical protein		6640	12255
MSMEG_0394	hypothetical protein		15260	8595
MSMEG_0395	hypothetical protein		2622	586
MSMEG_0395	hypothetical protein		659	1018
MSMEG_0395	hypothetical protein		0	0
MSMEG_0396	hypothetical protein		15725	32223
MSMEG_0396	hypothetical protein		16543	34391
MSMEG_0396	hypothetical protein		20518	41862
MSMEG_0399	conserved domain protein		27303	22115
MSMEG_0399	conserved domain protein		27987	24933
MSMEG_0399	conserved domain protein		32921	26487
MSMEG_0400	peptide synthetase		19829	49778
MSMEG_0400	peptide synthetase		18636	52556
MSMEG_0400	peptide synthetase		17793	45481
MSMEG_0401	putative non-ribosomal peptide synthase		165	1652
MSMEG_0401	putative non-ribosomal peptide synthase		659	876
MSMEG_0401	putative non-ribosomal peptide synthase		1643	376
MSMEG_0402	linear gramicidin synthetase subunit D		12998	21190
MSMEG_0402	linear gramicidin synthetase subunit D		9316	14906
MSMEG_0402	linear gramicidin synthetase subunit D		9778	19226
MSMEG_0403	integral membrane protein		3554	8005
MSMEG_0403	integral membrane protein		5747	9522
MSMEG_0403	integral membrane protein		5052	7501
MSMEG_0404	sigma associated protein		21488	12079
MSMEG_0404	sigma associated protein		18672	13304
MSMEG_0404	sigma associated protein		16894	10560
MSMEG_0405	extra cytoplasmic sigma factor		659	718
MSMEG_0405	extra cytoplasmic sigma factor		659	645
MSMEG_0405	extra cytoplasmic sigma factor		659	635
MSMEG_0406	acyl-coA-dehydrogenase		659	814
MSMEG_0406	acyl-coA-dehydrogenase		0	0
MSMEG_0406	acyl-coA-dehydrogenase		659	660
MSMEG_0407	conserved hypothetical protein		659	822
MSMEG_0407	conserved hypothetical protein		15774	10126
MSMEG_0407	conserved hypothetical protein		0	0
MSMEG_0408	type I modular polyketide synthase		659	1218
MSMEG_0408	type I modular polyketide synthase		3206	1525
MSMEG_0408	type I modular polyketide synthase		659	915
MSMEG_0409	Condensation domain protein		3605	11206
MSMEG_0409	Condensation domain protein		5793	11407
MSMEG_0409	Condensation domain protein		4013	13401
MSMEG_0410	MmpL protein		659	2890
MSMEG_0410	MmpL protein		659	1239
MSMEG_0410	MmpL protein		659	3296
MSMEG_0411	acyl-CoA synthase		1968	4007
MSMEG_0411	acyl-CoA synthase		2179	4856
MSMEG_0411	acyl-CoA synthase		2819	4266
MSMEG_0412	conserved hypothetical protein		1552	7389
MSMEG_0412	conserved hypothetical protein		659	4062
MSMEG_0412	conserved hypothetical protein		2683	5903
MSMEG_0413	conserved hypothetical protein		9233	6373
MSMEG_0413	conserved hypothetical protein		6979	3435
MSMEG_0413	conserved hypothetical protein		659	847
MSMEG_0414	"oxidoreductase, 2OG-Fe(II) oxygenase family protein"		659	779
MSMEG_0414	"oxidoreductase, 2OG-Fe(II) oxygenase family protein"		659	717
MSMEG_0414	"oxidoreductase, 2OG-Fe(II) oxygenase family protein"		659	1026
MSMEG_0415	NADH-fmn oxidoreductase		26629	11148
MSMEG_0415	NADH-fmn oxidoreductase		15741	9327
MSMEG_0415	NADH-fmn oxidoreductase		11822	9370
MSMEG_0416	hypothetical protein		30824	33367
MSMEG_0416	hypothetical protein		30084	35449
MSMEG_0416	hypothetical protein		30821	35572
MSMEG_0417	succinate dehydrogenase		3407	2869
MSMEG_0417	succinate dehydrogenase		659	641
MSMEG_0417	succinate dehydrogenase		659	725
MSMEG_0418	succinate dehydrogenase flavoprotein subunit		7079	4100
MSMEG_0418	succinate dehydrogenase flavoprotein subunit		659	1291
MSMEG_0418	succinate dehydrogenase flavoprotein subunit		17481	18843
MSMEG_0419	integral membrane protein		6126	3288
MSMEG_0419	integral membrane protein		2224	538
MSMEG_0419	integral membrane protein		659	764
MSMEG_0420	conserved hypothetical protein		2444	1530
MSMEG_0420	conserved hypothetical protein		659	1586
MSMEG_0420	conserved hypothetical protein		3781	2380
MSMEG_0421	hypothetical protein		5948	736
MSMEG_0421	hypothetical protein		4986	713
MSMEG_0421	hypothetical protein		2792	688
MSMEG_0422	transferase		659	4613
MSMEG_0422	transferase		6471	14613
MSMEG_0422	transferase		10812	5616
MSMEG_0423	conserved hypothetical protein		2406	2061
MSMEG_0423	conserved hypothetical protein		2032	1263
MSMEG_0423	conserved hypothetical protein		659	697
MSMEG_0424	Hsp20/alpha crystallin family protein		5023	2027
MSMEG_0424	Hsp20/alpha crystallin family protein		24690	13481
MSMEG_0424	Hsp20/alpha crystallin family protein		1788	326
MSMEG_0425	putative membrane protein DcsA		5715	7991
MSMEG_0425	putative membrane protein DcsA		659	701
MSMEG_0425	putative membrane protein DcsA		27563	6607
MSMEG_0426	"transcriptional regulator, GntR family protein"		659	688
MSMEG_0426	"transcriptional regulator, GntR family protein"		4887	2820
MSMEG_0426	"transcriptional regulator, GntR family protein"		3949	1247
MSMEG_0427	"nitrite reductase [NAD(P)H], large subunit"	nirB	9078	15762
MSMEG_0427	"nitrite reductase [NAD(P)H], large subunit"	nirB	15214	14412
MSMEG_0427	"nitrite reductase [NAD(P)H], large subunit"	nirB	18870	6407
MSMEG_0428	nitrite reductase [NAD(P)H] small subunit		12828	8996
MSMEG_0428	nitrite reductase [NAD(P)H] small subunit		7490	8819
MSMEG_0428	nitrite reductase [NAD(P)H] small subunit		8859	8610
MSMEG_0429	putative ferric uptake regulator		2520	2214
MSMEG_0429	putative ferric uptake regulator		659	677
MSMEG_0429	putative ferric uptake regulator		659	622
MSMEG_0431	secreted protein		12606	21937
MSMEG_0431	secreted protein		18712	16234
MSMEG_0431	secreted protein		12445	21002
MSMEG_0432	uroporphyrinogen-III synthetase		9985	17568
MSMEG_0432	uroporphyrinogen-III synthetase		9956	14309
MSMEG_0432	uroporphyrinogen-III synthetase		10041	10523
MSMEG_0433	nitrite extrusion protein		18474	22961
MSMEG_0433	nitrite extrusion protein		15646	16127
MSMEG_0433	nitrite extrusion protein		13274	26026
MSMEG_0434	aminoglycoside 2'-N-acetyltransferase (AAC(2')-Id)		2021	7092
MSMEG_0434	aminoglycoside 2'-N-acetyltransferase (AAC(2')-Id)		285	2474
MSMEG_0434	aminoglycoside 2'-N-acetyltransferase (AAC(2')-Id)		6280	6109
MSMEG_0435	allophanate hydrolase subunit 2		19545	17896
MSMEG_0435	allophanate hydrolase subunit 2		13111	10496
MSMEG_0435	allophanate hydrolase subunit 2		3057	3496
MSMEG_0436	allophanate hydrolase subunit 1		2341	3224
MSMEG_0436	allophanate hydrolase subunit 1		2290	1008
MSMEG_0436	allophanate hydrolase subunit 1		3416	3873
MSMEG_0437	conserved hypothetical integral membrane protein		659	885
MSMEG_0437	conserved hypothetical integral membrane protein		1666	5789
MSMEG_0437	conserved hypothetical integral membrane protein		6082	3639
MSMEG_0438	Periplasmic binding protein		659	1600
MSMEG_0438	Periplasmic binding protein		0	0
MSMEG_0438	Periplasmic binding protein		659	1106
MSMEG_0439	conserved hypothetical protein		0	0
MSMEG_0439	conserved hypothetical protein		659	640
MSMEG_0439	conserved hypothetical protein		0	0
MSMEG_0440	hypothetical protein		5544	5812
MSMEG_0440	hypothetical protein		3766	4077
MSMEG_0440	hypothetical protein		6344	5544
MSMEG_0441	"conserved hypothetical protein, putative"		9646	8584
MSMEG_0441	"conserved hypothetical protein, putative"		7323	9518
MSMEG_0441	"conserved hypothetical protein, putative"		3876	12460
MSMEG_0442	"tetracyclin repressor, C- all-alpha domain protein"		659	938
MSMEG_0442	"tetracyclin repressor, C- all-alpha domain protein"		7176	4040
MSMEG_0442	"tetracyclin repressor, C- all-alpha domain protein"		3900	3709
MSMEG_0443	"hydrolase, carbon-nitrogen family protein"		659	713
MSMEG_0443	"hydrolase, carbon-nitrogen family protein"		659	759
MSMEG_0443	"hydrolase, carbon-nitrogen family protein"		659	691
MSMEG_0444	agmatine deiminase		659	638
MSMEG_0444	agmatine deiminase		659	336
MSMEG_0444	agmatine deiminase		3256	771
MSMEG_0445	amidohydrolase family protein		2159	413
MSMEG_0445	amidohydrolase family protein		1891	1085
MSMEG_0445	amidohydrolase family protein		6262	11680
MSMEG_0446	putrescine importer		5815	3801
MSMEG_0446	putrescine importer		12073	8704
MSMEG_0446	putrescine importer		659	1044
MSMEG_0447	conserved hypothetical protein		3074	1111
MSMEG_0447	conserved hypothetical protein		4174	754
MSMEG_0447	conserved hypothetical protein		1843	1530
MSMEG_0448	"transcriptional regulator, MarR family protein"		6463	3141
MSMEG_0448	"transcriptional regulator, MarR family protein"		8994	2514
MSMEG_0448	"transcriptional regulator, MarR family protein"		6058	2707
MSMEG_0449	"transporter, major facilitator family protein, putative"		659	572
MSMEG_0449	"transporter, major facilitator family protein, putative"		603	713
MSMEG_0449	"transporter, major facilitator family protein, putative"		659	486
MSMEG_0450	hypothetical protein		659	664
MSMEG_0450	hypothetical protein		659	665
MSMEG_0450	hypothetical protein		0	0
MSMEG_0451	"oxidoreductase, FAD-linked"		21273	2697
MSMEG_0451	"oxidoreductase, FAD-linked"		18222	2268
MSMEG_0451	"oxidoreductase, FAD-linked"		21454	2003
MSMEG_0452	inner membrane permease YgbN		659	805
MSMEG_0452	inner membrane permease YgbN		659	696
MSMEG_0452	inner membrane permease YgbN		659	641
MSMEG_0453	shikimate kinase	aroK	52426	21210
MSMEG_0453	shikimate kinase	aroK	659	775
MSMEG_0453	shikimate kinase	aroK	659	748
MSMEG_0454	GntR-family protein transcriptional regulator		3249	3422
MSMEG_0454	GntR-family protein transcriptional regulator		659	895
MSMEG_0454	GntR-family protein transcriptional regulator		351	1249
MSMEG_0455	aldehyde dehydrogenase		659	719
MSMEG_0455	aldehyde dehydrogenase		659	1449
MSMEG_0455	aldehyde dehydrogenase		659	874
MSMEG_0456	DNA gyrase subunit A		659	687
MSMEG_0456	DNA gyrase subunit A		659	690
MSMEG_0456	DNA gyrase subunit A		659	976
MSMEG_0457	DNA topoisomerase IV subunit B		5069	7410
MSMEG_0457	DNA topoisomerase IV subunit B		7589	6212
MSMEG_0457	DNA topoisomerase IV subunit B		659	4580
MSMEG_0458	two-component system sensor kinase		659	787
MSMEG_0458	two-component system sensor kinase		659	687
MSMEG_0458	two-component system sensor kinase		659	794
MSMEG_0459	two-component system response regulator		659	891
MSMEG_0459	two-component system response regulator		2752	382
MSMEG_0459	two-component system response regulator		1464	393
MSMEG_0460	alpha/beta hydrolase fold		659	1002
MSMEG_0460	alpha/beta hydrolase fold		659	1469
MSMEG_0460	alpha/beta hydrolase fold		836	1469
MSMEG_0461	CinZ protein		4133	2734
MSMEG_0461	CinZ protein		5571	4008
MSMEG_0461	CinZ protein		2601	4246
MSMEG_0462	MmpS4 protein		659	723
MSMEG_0462	MmpS4 protein		659	636
MSMEG_0462	MmpS4 protein		659	732
MSMEG_0463	MmpL4 protein		5251	1353
MSMEG_0463	MmpL4 protein		659	608
MSMEG_0463	MmpL4 protein		659	450
MSMEG_0464	phosphomethylpyrimidine kinase		5181	7139
MSMEG_0464	phosphomethylpyrimidine kinase		659	3179
MSMEG_0464	phosphomethylpyrimidine kinase		578	2216
MSMEG_0465	"transcriptional regulator, TetR family protein"		659	659
MSMEG_0465	"transcriptional regulator, TetR family protein"		659	684
MSMEG_0465	"transcriptional regulator, TetR family protein"		659	716
MSMEG_0466	hypothetical protein		659	1002
MSMEG_0466	hypothetical protein		659	611
MSMEG_0466	hypothetical protein		1142	391
MSMEG_0467	membrane transport protein		9115	14435
MSMEG_0467	membrane transport protein		4828	14685
MSMEG_0467	membrane transport protein		12588	14145
MSMEG_0468	integral membrane protein		0	0
MSMEG_0468	integral membrane protein		659	826
MSMEG_0468	integral membrane protein		659	440
MSMEG_0469	transcriptional regulatory protein PadR-		1517	2049
MSMEG_0469	transcriptional regulatory protein PadR-		659	659
MSMEG_0469	transcriptional regulatory protein PadR-		659	664
MSMEG_0470	para-nitrobenzyl esterase		1292	459
MSMEG_0470	para-nitrobenzyl esterase		659	757
MSMEG_0470	para-nitrobenzyl esterase		659	712
MSMEG_0471	transcriptional regulator LysR family protein		659	728
MSMEG_0471	transcriptional regulator LysR family protein		659	692
MSMEG_0471	transcriptional regulator LysR family protein		7531	9397
MSMEG_0472	putative lipoprotein		659	997
MSMEG_0472	putative lipoprotein		659	979
MSMEG_0472	putative lipoprotein		1437	3462
MSMEG_0473	"transcriptional regulator, LuxR family protein"		1390	2820
MSMEG_0473	"transcriptional regulator, LuxR family protein"		659	2416
MSMEG_0473	"transcriptional regulator, LuxR family protein"		2871	4516
MSMEG_0474	glucosamine--fructose-6-phosphate aminotransferase (isomerizing)		1076	500
MSMEG_0474	glucosamine--fructose-6-phosphate aminotransferase (isomerizing)		659	766
MSMEG_0474	glucosamine--fructose-6-phosphate aminotransferase (isomerizing)		659	416
MSMEG_0475	nucleotide-sugar dehydrogenase		7396	14790
MSMEG_0475	nucleotide-sugar dehydrogenase		8241	4691
MSMEG_0475	nucleotide-sugar dehydrogenase		4772	2894
MSMEG_0476	chitin synthase		659	623
MSMEG_0476	chitin synthase		4701	2831
MSMEG_0476	chitin synthase		659	671
MSMEG_0477	hypothetical protein		0	0
MSMEG_0477	hypothetical protein		659	635
MSMEG_0477	hypothetical protein		408	490
MSMEG_0478	"secreted protein, putative"		659	726
MSMEG_0478	"secreted protein, putative"		41612	9504
MSMEG_0478	"secreted protein, putative"		10200	5023
MSMEG_0479	hypothetical protein		5359	544
MSMEG_0479	hypothetical protein		659	658
MSMEG_0479	hypothetical protein		659	740
MSMEG_0480	"transcriptional regulator, GntR family protein"		659	770
MSMEG_0480	"transcriptional regulator, GntR family protein"		1166	1049
MSMEG_0480	"transcriptional regulator, GntR family protein"		5658	5373
MSMEG_0481	FAD dependent oxidoreductase		0	0
MSMEG_0481	FAD dependent oxidoreductase		659	506
MSMEG_0481	FAD dependent oxidoreductase		0	0
MSMEG_0482	dihydroxy-acid dehydratase		659	636
MSMEG_0482	dihydroxy-acid dehydratase		659	636
MSMEG_0482	dihydroxy-acid dehydratase		659	643
MSMEG_0483	shikimate transporter		468	731
MSMEG_0483	shikimate transporter		0	0
MSMEG_0483	shikimate transporter		659	758
MSMEG_0484	formamidase		659	705
MSMEG_0484	formamidase		659	2674
MSMEG_0484	formamidase		592	1009
MSMEG_0485	amidase		659	1095
MSMEG_0485	amidase		1414	1065
MSMEG_0485	amidase		1462	1633
MSMEG_0486	"putative ABC transporter, periplasmic protein"		659	700
MSMEG_0486	"putative ABC transporter, periplasmic protein"		0	0
MSMEG_0486	"putative ABC transporter, periplasmic protein"		0	0
MSMEG_0487	ABC transporter permease		659	443
MSMEG_0487	ABC transporter permease		0	0
MSMEG_0487	ABC transporter permease		0	0
MSMEG_0488	ABC transporter ATP-binding protein		0	0
MSMEG_0488	ABC transporter ATP-binding protein		0	0
MSMEG_0488	ABC transporter ATP-binding protein		5502	1217
MSMEG_0489	racemase		3795	1976
MSMEG_0489	racemase		659	1264
MSMEG_0489	racemase		659	731
MSMEG_0490	enoyl-CoA hydratase		659	672
MSMEG_0490	enoyl-CoA hydratase		1250	416
MSMEG_0490	enoyl-CoA hydratase		3782	792
MSMEG_0491	"transcriptional regulator, LacI family protein"		659	1161
MSMEG_0491	"transcriptional regulator, LacI family protein"		659	684
MSMEG_0491	"transcriptional regulator, LacI family protein"		3574	3948
MSMEG_0492	conserved hypothetical protein		659	730
MSMEG_0492	conserved hypothetical protein		659	776
MSMEG_0492	conserved hypothetical protein		659	841
MSMEG_0493	hypothetical protein		16902	14442
MSMEG_0493	hypothetical protein		17479	7747
MSMEG_0493	hypothetical protein		1597	1610
MSMEG_0494	hypothetical protein		1725	384
MSMEG_0494	hypothetical protein		659	685
MSMEG_0494	hypothetical protein		0	0
MSMEG_0495	"glycerol dehydratase reactivase chain A, putative; this gene contains a frame shift which is not the result of sequencing error"		1577	379
MSMEG_0495	"glycerol dehydratase reactivase chain A, putative; this gene contains a frame shift which is not the result of sequencing error"		659	740
MSMEG_0495	"glycerol dehydratase reactivase chain A, putative; this gene contains a frame shift which is not the result of sequencing error"		659	683
MSMEG_0496	coenzyme B12-dependent glycerol dehydrogenase small subunit		11256	3515
MSMEG_0496	coenzyme B12-dependent glycerol dehydrogenase small subunit		3450	277
MSMEG_0496	coenzyme B12-dependent glycerol dehydrogenase small subunit		24054	9862
MSMEG_0497	glycerol dehydratase large subunit		2925	449
MSMEG_0497	glycerol dehydratase large subunit		659	570
MSMEG_0497	glycerol dehydratase large subunit		3453	1267
MSMEG_0498	hypothetical protein		17908	2404
MSMEG_0498	hypothetical protein		780	558
MSMEG_0498	hypothetical protein		659	552
MSMEG_0499	amino acid permease-associated region		659	629
MSMEG_0499	amino acid permease-associated region		659	637
MSMEG_0499	amino acid permease-associated region		0	0
MSMEG_0500	"regulator of polyketide synthase expression, putative"		0	0
MSMEG_0500	"regulator of polyketide synthase expression, putative"		0	0
MSMEG_0500	"regulator of polyketide synthase expression, putative"		659	733
MSMEG_0501	glucosamine-6-phosphate deaminase 1		2128	1068
MSMEG_0501	glucosamine-6-phosphate deaminase 1		659	675
MSMEG_0501	glucosamine-6-phosphate deaminase 1		922	493
MSMEG_0502	glucosidase		3990	174
MSMEG_0502	glucosidase		0	0
MSMEG_0502	glucosidase		659	716
MSMEG_0503	DeoR-family protein transcriptional regulator		659	736
MSMEG_0503	DeoR-family protein transcriptional regulator		4811	2377
MSMEG_0503	DeoR-family protein transcriptional regulator		659	823
MSMEG_0504	carbohydrate kinase		10347	14657
MSMEG_0504	carbohydrate kinase		659	1086
MSMEG_0504	carbohydrate kinase		659	759
MSMEG_0505	"probable sugar ABC transporter, substrate-binding protein, putative"		4607	3385
MSMEG_0505	"probable sugar ABC transporter, substrate-binding protein, putative"		659	2775
MSMEG_0505	"probable sugar ABC transporter, substrate-binding protein, putative"		3937	4710
MSMEG_0506	"ABC transporter, permease protein"		659	6122
MSMEG_0506	"ABC transporter, permease protein"		659	4054
MSMEG_0506	"ABC transporter, permease protein"		4193	1732
MSMEG_0507	"probable sugar ABC transporter, permease protein"		659	713
MSMEG_0507	"probable sugar ABC transporter, permease protein"		659	872
MSMEG_0507	"probable sugar ABC transporter, permease protein"		659	932
MSMEG_0508	glycerol-phosphate porter		659	849
MSMEG_0508	glycerol-phosphate porter		659	1084
MSMEG_0508	glycerol-phosphate porter		659	2328
MSMEG_0509	transcriptional regulatory protein		2129	334
MSMEG_0509	transcriptional regulatory protein		10647	2457
MSMEG_0509	transcriptional regulatory protein		659	820
MSMEG_0510	"D-tagatose-bisphosphate aldolase, class II, non-catalytic subunit"		0	0
MSMEG_0510	"D-tagatose-bisphosphate aldolase, class II, non-catalytic subunit"		659	687
MSMEG_0510	"D-tagatose-bisphosphate aldolase, class II, non-catalytic subunit"		659	707
MSMEG_0511	"putative sugar isomerase, AgaS family protein"		0	0
MSMEG_0511	"putative sugar isomerase, AgaS family protein"		291	1150
MSMEG_0511	"putative sugar isomerase, AgaS family protein"		0	0
MSMEG_0512	BadF/BadG/BcrA/BcrD ATPase family protein		659	729
MSMEG_0512	BadF/BadG/BcrA/BcrD ATPase family protein		0	0
MSMEG_0512	BadF/BadG/BcrA/BcrD ATPase family protein		0	0
MSMEG_0513	integral membrane protein		659	633
MSMEG_0513	integral membrane protein		0	0
MSMEG_0513	integral membrane protein		659	635
MSMEG_0514	alpha-galactosidase		2864	1390
MSMEG_0514	alpha-galactosidase		659	668
MSMEG_0514	alpha-galactosidase		659	702
MSMEG_0515	probable sugar transporter sugar binding lipoprotein		0	0
MSMEG_0515	probable sugar transporter sugar binding lipoprotein		5638	2386
MSMEG_0515	probable sugar transporter sugar binding lipoprotein		659	721
MSMEG_0516	sugar transport system		0	0
MSMEG_0516	sugar transport system		0	0
MSMEG_0516	sugar transport system		659	695
MSMEG_0517	sugar binding-protein dependent transporter system permease		659	737
MSMEG_0517	sugar binding-protein dependent transporter system permease		659	647
MSMEG_0517	sugar binding-protein dependent transporter system permease		659	672
MSMEG_0518	"ABC transporter, nucleotide binding/ATPase protein, sn-Glycerol-3-phosphate"		659	687
MSMEG_0518	"ABC transporter, nucleotide binding/ATPase protein, sn-Glycerol-3-phosphate"		659	998
MSMEG_0518	"ABC transporter, nucleotide binding/ATPase protein, sn-Glycerol-3-phosphate"		1348	496
MSMEG_0519	conserved hypothetical protein		58530	57901
MSMEG_0519	conserved hypothetical protein		77507	98200
MSMEG_0519	conserved hypothetical protein		63424	60245
MSMEG_0520	porin		659	1170
MSMEG_0520	porin		6127	9514
MSMEG_0520	porin		1782	2104
MSMEG_0521	conserved hypothetical protein; this gene contains a frame shift which is not the result of sequencing error		32394	6455
MSMEG_0521	conserved hypothetical protein; this gene contains a frame shift which is not the result of sequencing error		659	749
MSMEG_0521	conserved hypothetical protein; this gene contains a frame shift which is not the result of sequencing error		33505	13185
MSMEG_0521	conserved hypothetical protein; this gene contains a frame shift which is not the result of sequencing error		6106	1416
MSMEG_0521	conserved hypothetical protein; this gene contains a frame shift which is not the result of sequencing error		14434	2634
MSMEG_0521	conserved hypothetical protein; this gene contains a frame shift which is not the result of sequencing error		659	4176
MSMEG_0522	pp24 protein		131530	38175
MSMEG_0522	pp24 protein		4299	1843
MSMEG_0522	pp24 protein		1594	686
MSMEG_0523	DNA-binding protein		659	473
MSMEG_0523	DNA-binding protein		659	736
MSMEG_0523	DNA-binding protein		9384	2826
MSMEG_0524	short chain dehydrogenase		17569	6871
MSMEG_0524	short chain dehydrogenase		659	1202
MSMEG_0524	short chain dehydrogenase		3983	796
MSMEG_0525	hypothetical protein		0	0
MSMEG_0525	hypothetical protein		0	0
MSMEG_0525	hypothetical protein		34110	7633
MSMEG_0526	"oxidoreductase, GMC family protein"		659	1687
MSMEG_0526	"oxidoreductase, GMC family protein"		659	553
MSMEG_0526	"oxidoreductase, GMC family protein"		659	626
MSMEG_0527	2-hydroxycyclohexnecarboxyl-CoA dehydrogenase		659	698
MSMEG_0527	2-hydroxycyclohexnecarboxyl-CoA dehydrogenase		659	697
MSMEG_0527	2-hydroxycyclohexnecarboxyl-CoA dehydrogenase		659	660
MSMEG_0528	conserved hypothetical protein		0	0
MSMEG_0528	conserved hypothetical protein		0	0
MSMEG_0528	conserved hypothetical protein		1997	292
MSMEG_0529	probable serine/threonine-protein kinase PknK		659	817
MSMEG_0529	probable serine/threonine-protein kinase PknK		659	633
MSMEG_0529	probable serine/threonine-protein kinase PknK		659	1129
MSMEG_0530	short chain dehydrogenase		1405	4700
MSMEG_0530	short chain dehydrogenase		659	11785
MSMEG_0530	short chain dehydrogenase		659	4527
MSMEG_0531	putative acyl-CoA dehydrogenase		1566	1329
MSMEG_0531	putative acyl-CoA dehydrogenase		3521	1471
MSMEG_0531	putative acyl-CoA dehydrogenase		659	1365
MSMEG_0532	"transcriptional regulator, TetR family protein"		1718	684
MSMEG_0532	"transcriptional regulator, TetR family protein"		0	0
MSMEG_0532	"transcriptional regulator, TetR family protein"		0	0
MSMEG_0533	gp236 protein		6632	7493
MSMEG_0533	gp236 protein		450	840
MSMEG_0533	gp236 protein		16277	9367
MSMEG_0534	"permease, major facilitator family protein"		3231	2739
MSMEG_0534	"permease, major facilitator family protein"		22332	11453
MSMEG_0534	"permease, major facilitator family protein"		659	1637
MSMEG_0535	GntR-family protein transcriptional regulator		7602	8874
MSMEG_0535	GntR-family protein transcriptional regulator		9294	5311
MSMEG_0535	GntR-family protein transcriptional regulator		2376	2269
MSMEG_0536	"intracellular protease, PfpI family protein"		26542	3714
MSMEG_0536	"intracellular protease, PfpI family protein"		26244	3779
MSMEG_0536	"intracellular protease, PfpI family protein"		21727	2980
MSMEG_0537	conserved hypothetical protein		659	836
MSMEG_0537	conserved hypothetical protein		659	1070
MSMEG_0537	conserved hypothetical protein		4539	3684
MSMEG_0537	conserved hypothetical protein		2886	5134
MSMEG_0537	conserved hypothetical protein		3963	4260
MSMEG_0537	conserved hypothetical protein		2702	4904
MSMEG_0538	"regulatory protein, MarR"		6368	2697
MSMEG_0538	"regulatory protein, MarR"		659	1102
MSMEG_0538	"regulatory protein, MarR"		1396	858
MSMEG_0539	"transcriptional regulator, Crp/Fnr family protein"		1505	3590
MSMEG_0539	"transcriptional regulator, Crp/Fnr family protein"		3407	8200
MSMEG_0539	"transcriptional regulator, Crp/Fnr family protein"		7848	6585
MSMEG_0540	"transcriptional regulator, putative"		5374	3973
MSMEG_0540	"transcriptional regulator, putative"		65502	11334
MSMEG_0540	"transcriptional regulator, putative"		3303	2959
MSMEG_0541	hypothetical protein		13383	34955
MSMEG_0541	hypothetical protein		15732	32618
MSMEG_0541	hypothetical protein		11359	28960
MSMEG_0542	antar domain protein		2513	3731
MSMEG_0542	antar domain protein		8382	6635
MSMEG_0542	antar domain protein		659	1864
MSMEG_0543	conserved hypothetical protein		0	0
MSMEG_0543	conserved hypothetical protein		659	660
MSMEG_0543	conserved hypothetical protein		659	715
MSMEG_0544	transcriptional regulator		659	6601
MSMEG_0544	transcriptional regulator		799	661
MSMEG_0544	transcriptional regulator		659	932
MSMEG_0545	"transcriptional regulator, LuxR family protein"		2958	7367
MSMEG_0545	"transcriptional regulator, LuxR family protein"		16994	11496
MSMEG_0545	"transcriptional regulator, LuxR family protein"		3703	4408
MSMEG_0546	conserved hypothetical protein		17452	11999
MSMEG_0546	conserved hypothetical protein		4254	11718
MSMEG_0546	conserved hypothetical protein		659	1046
MSMEG_0547	"ISMsm5, transposase"		8730	24572
MSMEG_0547	"ISMsm5, transposase"		659	9535
MSMEG_0547	"ISMsm5, transposase"		11454	11789
MSMEG_0548	chromosome replication initiation inhibitor protein		659	751
MSMEG_0548	chromosome replication initiation inhibitor protein		0	0
MSMEG_0548	chromosome replication initiation inhibitor protein		659	756
MSMEG_0549	"ABC transporter, permease protein"		9610	17284
MSMEG_0549	"ABC transporter, permease protein"		9548	12154
MSMEG_0549	"ABC transporter, permease protein"		1145	6040
MSMEG_0550	sulfonate binding protein		659	3117
MSMEG_0550	sulfonate binding protein		1441	5281
MSMEG_0550	sulfonate binding protein		659	2854
MSMEG_0551	"ABC nitrate/sulfonate/bicarbonate transporter, ATPase subunit"		659	4294
MSMEG_0551	"ABC nitrate/sulfonate/bicarbonate transporter, ATPase subunit"		2769	6177
MSMEG_0551	"ABC nitrate/sulfonate/bicarbonate transporter, ATPase subunit"		659	5756
MSMEG_0552	conserved hypothetical protein		659	1137
MSMEG_0552	conserved hypothetical protein		659	1024
MSMEG_0552	conserved hypothetical protein		659	1161
MSMEG_0553	"probable sugar ABC transporter, substrate-binding protein, putative"		659	1134
MSMEG_0553	"probable sugar ABC transporter, substrate-binding protein, putative"		659	1047
MSMEG_0553	"probable sugar ABC transporter, substrate-binding protein, putative"		659	305
MSMEG_0554	"ABC transporter permease protein, putative"		1003	609
MSMEG_0554	"ABC transporter permease protein, putative"		659	889
MSMEG_0554	"ABC transporter permease protein, putative"		659	719
MSMEG_0555	ABC transporter permease protein		0	0
MSMEG_0555	ABC transporter permease protein		659	733
MSMEG_0555	ABC transporter permease protein		372	638
MSMEG_0556	"ABC transporter, nucleotide binding/ATPase protein"		659	694
MSMEG_0556	"ABC transporter, nucleotide binding/ATPase protein"		2843	2886
MSMEG_0556	"ABC transporter, nucleotide binding/ATPase protein"		2751	640
MSMEG_0557	hypothetical protein		8683	9604
MSMEG_0557	hypothetical protein		10574	10459
MSMEG_0557	hypothetical protein		20988	12163
MSMEG_0558	conserved hypothetical protein		8221	7575
MSMEG_0558	conserved hypothetical protein		1245	2125
MSMEG_0558	conserved hypothetical protein		22382	18540
MSMEG_0559	conserved domain protein		42253	67937
MSMEG_0559	conserved domain protein		34045	51139
MSMEG_0559	conserved domain protein		46395	71022
MSMEG_0560	"dihydrodipicolinate reductase, N-terminus domain protein"	dapB	659	310
MSMEG_0560	"dihydrodipicolinate reductase, N-terminus domain protein"	dapB	3333	703
MSMEG_0560	"dihydrodipicolinate reductase, N-terminus domain protein"	dapB	4559	1325
MSMEG_0561	putative TetR family protein receptor protein		659	1208
MSMEG_0561	putative TetR family protein receptor protein		659	1051
MSMEG_0561	putative TetR family protein receptor protein		0	0
MSMEG_0562	conserved hypothetical protein		2588	3751
MSMEG_0562	conserved hypothetical protein		7105	5493
MSMEG_0562	conserved hypothetical protein		5227	1610
MSMEG_0563	hypothetical protein		3997	7885
MSMEG_0563	hypothetical protein		8893	5056
MSMEG_0563	hypothetical protein		952	781
MSMEG_0564	xanthine/uracil permease		0	0
MSMEG_0564	xanthine/uracil permease		659	587
MSMEG_0564	xanthine/uracil permease		659	1240
MSMEG_0565	putative glycosyl transferases group 1		1026	3365
MSMEG_0565	putative glycosyl transferases group 1		659	3190
MSMEG_0565	putative glycosyl transferases group 1		659	2437
MSMEG_0566	aliphatic amidase		659	2034
MSMEG_0566	aliphatic amidase		2163	3945
MSMEG_0566	aliphatic amidase		659	800
MSMEG_0567	selenophosphate synthetase		6500	22733
MSMEG_0567	selenophosphate synthetase		7524	21691
MSMEG_0567	selenophosphate synthetase		5951	24779
MSMEG_0568	radical SAM domain protein		4157	16853
MSMEG_0568	radical SAM domain protein		4110	18347
MSMEG_0568	radical SAM domain protein		9450	21292
MSMEG_0569	flavoprotein involved in K+ transport		4624	27654
MSMEG_0569	flavoprotein involved in K+ transport		7224	25938
MSMEG_0569	flavoprotein involved in K+ transport		8738	26638
MSMEG_0570	conserved hypothetical protein		11350	24285
MSMEG_0570	conserved hypothetical protein		5921	20312
MSMEG_0570	conserved hypothetical protein		39165	33626
MSMEG_0571	"hydrolase, carbon-nitrogen family protein"		2064	20139
MSMEG_0571	"hydrolase, carbon-nitrogen family protein"		659	13275
MSMEG_0571	"hydrolase, carbon-nitrogen family protein"		4346	18641
MSMEG_0572	conserved hypothetical protein		6368	18361
MSMEG_0572	conserved hypothetical protein		5029	21166
MSMEG_0572	conserved hypothetical protein		7097	23967
MSMEG_0573	putative ECF sigma factor RpoE1		659	696
MSMEG_0573	putative ECF sigma factor RpoE1		0	0
MSMEG_0573	putative ECF sigma factor RpoE1		659	677
MSMEG_0574	putative ECF sigma factor RpoE1		6082	2654
MSMEG_0574	putative ECF sigma factor RpoE1		8805	1851
MSMEG_0574	putative ECF sigma factor RpoE1		30782	18235
MSMEG_0575	MmpS1 protein		4084	4712
MSMEG_0575	MmpS1 protein		9738	7348
MSMEG_0575	MmpS1 protein		11376	7239
MSMEG_0576	MmpL4 protein		0	0
MSMEG_0576	MmpL4 protein		175	340
MSMEG_0576	MmpL4 protein		1425	1887
MSMEG_0577	"major facilitator superfamily protein, putative"		0	0
MSMEG_0577	"major facilitator superfamily protein, putative"		659	661
MSMEG_0577	"major facilitator superfamily protein, putative"		659	819
MSMEG_0578	"acyl-CoA dehydrogenase, middle domain protein"		0	0
MSMEG_0578	"acyl-CoA dehydrogenase, middle domain protein"		1800	1255
MSMEG_0578	"acyl-CoA dehydrogenase, middle domain protein"		659	590
MSMEG_0579	"helix-turn-helix, Fis-type"		0	0
MSMEG_0579	"helix-turn-helix, Fis-type"		996	1149
MSMEG_0579	"helix-turn-helix, Fis-type"		4585	2701
MSMEG_0580	conserved hypothetical protein		1476	1351
MSMEG_0580	conserved hypothetical protein		4564	6823
MSMEG_0580	conserved hypothetical protein		659	1226
MSMEG_0581	4-aminobutyrate transaminase	gabT	659	775
MSMEG_0581	4-aminobutyrate transaminase	gabT	659	695
MSMEG_0581	4-aminobutyrate transaminase	gabT	659	823
MSMEG_0582	succinic semialdehyde dehydrogenase		659	1655
MSMEG_0582	succinic semialdehyde dehydrogenase		7221	6074
MSMEG_0582	succinic semialdehyde dehydrogenase		7328	4544
MSMEG_0583	probable membrane protein		6036	1691
MSMEG_0583	probable membrane protein		6058	2753
MSMEG_0583	probable membrane protein		0	0
MSMEG_0584	hypothetical protein		17704	15867
MSMEG_0584	hypothetical protein		18737	15916
MSMEG_0584	hypothetical protein		19067	15905
MSMEG_0585	L-carnitine dehydratase/bile acid-inducible protein F		5019	2287
MSMEG_0585	L-carnitine dehydratase/bile acid-inducible protein F		1021	1454
MSMEG_0585	L-carnitine dehydratase/bile acid-inducible protein F		6770	1952
MSMEG_0586	"stas domain, putative"		147163	124547
MSMEG_0586	"stas domain, putative"		176714	158644
MSMEG_0586	"stas domain, putative"		175345	150981
MSMEG_0587	L-rhamnose 1-epimerase	rhaU	22830	13527
MSMEG_0587	L-rhamnose 1-epimerase	rhaU	37765	15510
MSMEG_0587	L-rhamnose 1-epimerase	rhaU	6695	13323
MSMEG_0588	"putative rhamnose tranport protein, MFS family protein"		1207	392
MSMEG_0588	"putative rhamnose tranport protein, MFS family protein"		659	474
MSMEG_0588	"putative rhamnose tranport protein, MFS family protein"		0	0
MSMEG_0589	L-rhamnose isomerase	rhaI	986	506
MSMEG_0589	L-rhamnose isomerase	rhaI	659	687
MSMEG_0589	L-rhamnose isomerase	rhaI	659	689
MSMEG_0590	rhamnulose-1-phosphate aldolase/alcohol dehydrogenase	rhaD	659	1226
MSMEG_0590	rhamnulose-1-phosphate aldolase/alcohol dehydrogenase	rhaD	3849	3656
MSMEG_0590	rhamnulose-1-phosphate aldolase/alcohol dehydrogenase	rhaD	579	500
MSMEG_0591	rhamnulokinase	rhaB	659	1798
MSMEG_0591	rhamnulokinase	rhaB	301	1109
MSMEG_0591	rhamnulokinase	rhaB	5279	425
MSMEG_0592	putative rhamnose catabolism operon transcriptional regulator		659	557
MSMEG_0592	putative rhamnose catabolism operon transcriptional regulator		659	454
MSMEG_0592	putative rhamnose catabolism operon transcriptional regulator		659	700
MSMEG_0593	conserved hypothetical protein		659	480
MSMEG_0593	conserved hypothetical protein		659	1675
MSMEG_0593	conserved hypothetical protein		5021	3672
MSMEG_0594	iron-sulfur cluster binding protein		659	709
MSMEG_0594	iron-sulfur cluster binding protein		659	305
MSMEG_0594	iron-sulfur cluster binding protein		659	730
MSMEG_0595	glycolate oxidase		4335	2697
MSMEG_0595	glycolate oxidase		2765	2117
MSMEG_0595	glycolate oxidase		1427	2682
MSMEG_0596	"bacterial regulatory protein, GntR family protein"		2711	4640
MSMEG_0596	"bacterial regulatory protein, GntR family protein"		659	502
MSMEG_0596	"bacterial regulatory protein, GntR family protein"		1765	1396
MSMEG_0597	conserved hypothetical protein		4653	4138
MSMEG_0597	conserved hypothetical protein		659	1782
MSMEG_0597	conserved hypothetical protein		659	954
MSMEG_0598	hypothetical protein		2043	1408
MSMEG_0598	hypothetical protein		9099	3547
MSMEG_0598	hypothetical protein		6960	3634
MSMEG_0599	acyl-CoA synthase		4073	1168
MSMEG_0599	acyl-CoA synthase		659	1366
MSMEG_0599	acyl-CoA synthase		659	727
MSMEG_0600	dehydrogenase		12011	7809
MSMEG_0600	dehydrogenase		9157	5176
MSMEG_0600	dehydrogenase		13743	4461
MSMEG_0601	conserved hypothetical protein		18545	6202
MSMEG_0601	conserved hypothetical protein		25602	29316
MSMEG_0601	conserved hypothetical protein		12791	9392
MSMEG_0602	hypothetical protein		7284	2842
MSMEG_0602	hypothetical protein		6864	5163
MSMEG_0602	hypothetical protein		9704	3642
MSMEG_0603	putative acyl-CoA dehydrogenase		659	724
MSMEG_0603	putative acyl-CoA dehydrogenase		659	685
MSMEG_0603	putative acyl-CoA dehydrogenase		659	857
MSMEG_0604	glyoxylate reductase		1938	1173
MSMEG_0604	glyoxylate reductase		659	875
MSMEG_0604	glyoxylate reductase		659	887
MSMEG_0605	conserved hypothetical protein		3038	1316
MSMEG_0605	conserved hypothetical protein		659	978
MSMEG_0605	conserved hypothetical protein		659	972
MSMEG_0606	"transcriptional regulator, TetR family protein"		0	0
MSMEG_0606	"transcriptional regulator, TetR family protein"		659	738
MSMEG_0606	"transcriptional regulator, TetR family protein"		4212	676
MSMEG_0607	"methyltransferase, putative, family protein"		659	828
MSMEG_0607	"methyltransferase, putative, family protein"		659	828
MSMEG_0607	"methyltransferase, putative, family protein"		4385	3789
MSMEG_0608	glyoxalase family protein		3739	10336
MSMEG_0608	glyoxalase family protein		46645	10526
MSMEG_0608	glyoxalase family protein		953	12609
MSMEG_0609	helix-turn-helix domain protein		659	643
MSMEG_0609	helix-turn-helix domain protein		659	678
MSMEG_0609	helix-turn-helix domain protein		659	657
MSMEG_0610	beta-lactamase		659	635
MSMEG_0610	beta-lactamase		659	868
MSMEG_0610	beta-lactamase		0	0
MSMEG_0611	para-nitrobenzyl esterase		659	582
MSMEG_0611	para-nitrobenzyl esterase		659	244
MSMEG_0611	para-nitrobenzyl esterase		659	727
MSMEG_0612	"transcriptional regulator, TetR family protein"		0	0
MSMEG_0612	"transcriptional regulator, TetR family protein"		0	0
MSMEG_0612	"transcriptional regulator, TetR family protein"		0	0
MSMEG_0613	conserved hypothetical protein		0	0
MSMEG_0613	conserved hypothetical protein		0	0
MSMEG_0613	conserved hypothetical protein		214	1024
MSMEG_0614	methyltransferase		0	0
MSMEG_0614	methyltransferase		659	671
MSMEG_0614	methyltransferase		737	610
MSMEG_0615	"ATPase, AAA family protein"		659	661
MSMEG_0615	"ATPase, AAA family protein"		659	522
MSMEG_0615	"ATPase, AAA family protein"		659	670
MSMEG_0616	conserved hypothetical protein		0	0
MSMEG_0616	conserved hypothetical protein		0	0
MSMEG_0616	conserved hypothetical protein		0	0
MSMEG_0617	ftsk/spoiiie family protein		659	680
MSMEG_0617	ftsk/spoiiie family protein		659	733
MSMEG_0617	ftsk/spoiiie family protein		659	1108
MSMEG_0618	pe family protein		659	1279
MSMEG_0618	pe family protein		2237	1445
MSMEG_0618	pe family protein		13450	5690
MSMEG_0619	ppe family protein		659	520
MSMEG_0619	ppe family protein		659	633
MSMEG_0619	ppe family protein		659	697
MSMEG_0620	pe family protein		4937	2317
MSMEG_0620	pe family protein		1895	907
MSMEG_0620	pe family protein		659	731
MSMEG_0621	low molecular weight protein antigen 7		1751	2084
MSMEG_0621	low molecular weight protein antigen 7		9532	5427
MSMEG_0621	low molecular weight protein antigen 7		659	767
MSMEG_0622	putative DNA-binding protein		3539	1250
MSMEG_0622	putative DNA-binding protein		2051	2637
MSMEG_0622	putative DNA-binding protein		14890	6211
MSMEG_0623	secretion protein Snm4	snm	659	720
MSMEG_0623	secretion protein Snm4	snm	3577	2925
MSMEG_0623	secretion protein Snm4	snm	659	815
MSMEG_0624	subtilase family protein		659	745
MSMEG_0624	subtilase family protein		659	614
MSMEG_0624	subtilase family protein		659	830
MSMEG_0625	conserved hypothetical protein		3081	2634
MSMEG_0625	conserved hypothetical protein		659	1635
MSMEG_0625	conserved hypothetical protein		3620	1485
MSMEG_0626	conserved hypothetical protein		659	628
MSMEG_0626	conserved hypothetical protein		659	755
MSMEG_0626	conserved hypothetical protein		1731	379
MSMEG_0627	"glycosyl transferase, family protein 39"		0	0
MSMEG_0627	"glycosyl transferase, family protein 39"		659	738
MSMEG_0627	"glycosyl transferase, family protein 39"		659	724
MSMEG_0628	amidohydrolase family protein		0	0
MSMEG_0628	amidohydrolase family protein		659	822
MSMEG_0628	amidohydrolase family protein		659	853
MSMEG_0629	trans-aconitate 2-methyltransferase		941	504
MSMEG_0629	trans-aconitate 2-methyltransferase		2533	1096
MSMEG_0629	trans-aconitate 2-methyltransferase		659	698
MSMEG_0630	conserved hypothetical protein		2130	334
MSMEG_0630	conserved hypothetical protein		2988	507
MSMEG_0630	conserved hypothetical protein		4282	831
MSMEG_0631	"sulfatase family protein, authentic frameshift; this gene contains a frame shift which is not the result of sequencing error; identified by match to protein family HMM PF00884"		659	1316
MSMEG_0631	"sulfatase family protein, authentic frameshift; this gene contains a frame shift which is not the result of sequencing error; identified by match to protein family HMM PF00884"		659	634
MSMEG_0631	"sulfatase family protein, authentic frameshift; this gene contains a frame shift which is not the result of sequencing error; identified by match to protein family HMM PF00884"		659	800
MSMEG_0632	conserved hypothetical protein		659	733
MSMEG_0632	conserved hypothetical protein		659	729
MSMEG_0632	conserved hypothetical protein		659	635
MSMEG_0633	PAP2 superfamily protein		659	791
MSMEG_0633	PAP2 superfamily protein		0	0
MSMEG_0633	PAP2 superfamily protein		1632	408
MSMEG_0634	PAP2 superfamily protein		0	0
MSMEG_0634	PAP2 superfamily protein		1295	367
MSMEG_0634	PAP2 superfamily protein		659	720
MSMEG_0635	putative conserved exported protein		2586	4647
MSMEG_0635	putative conserved exported protein		2683	462
MSMEG_0635	putative conserved exported protein		1158	673
MSMEG_0636	conserved hypothetical protein		7882	6301
MSMEG_0636	conserved hypothetical protein		7652	7882
MSMEG_0636	conserved hypothetical protein		12046	8570
MSMEG_0637	iron-sulfur binding oxidoreductase		23330	8683
MSMEG_0637	iron-sulfur binding oxidoreductase		18781	7034
MSMEG_0637	iron-sulfur binding oxidoreductase		20360	7702
MSMEG_0638	conserved hypothetical proline and threonine rich protein		659	3032
MSMEG_0638	conserved hypothetical proline and threonine rich protein		446	2779
MSMEG_0638	conserved hypothetical proline and threonine rich protein		105	2677
MSMEG_0639	oligopeptide transport ATP-binding protein AppF		83308	175653
MSMEG_0639	oligopeptide transport ATP-binding protein AppF		72388	149087
MSMEG_0639	oligopeptide transport ATP-binding protein AppF		79090	166866
MSMEG_0640	oligopeptide transport ATP-binding protein OppD		47598	49146
MSMEG_0640	oligopeptide transport ATP-binding protein OppD		35223	38665
MSMEG_0640	oligopeptide transport ATP-binding protein OppD		33553	41031
MSMEG_0641	binding-protein-dependent transport systems inner membrane component		31274	42138
MSMEG_0641	binding-protein-dependent transport systems inner membrane component		33109	43214
MSMEG_0641	binding-protein-dependent transport systems inner membrane component		29555	37697
MSMEG_0642	hypothetical ABC transporter permease protein YliD		76174	91862
MSMEG_0642	hypothetical ABC transporter permease protein YliD		89604	99718
MSMEG_0642	hypothetical ABC transporter permease protein YliD		55642	72017
MSMEG_0643	"extracellular solute-binding protein, family protein 5, putative"		23784	29209
MSMEG_0643	"extracellular solute-binding protein, family protein 5, putative"		23732	26729
MSMEG_0643	"extracellular solute-binding protein, family protein 5, putative"		23629	26814
MSMEG_0644	cupin domain protein		5077	4788
MSMEG_0644	cupin domain protein		7840	6823
MSMEG_0644	cupin domain protein		45597	16638
MSMEG_0645	"putative beta-1,3-glucanase"		17412	64841
MSMEG_0645	"putative beta-1,3-glucanase"		13548	50950
MSMEG_0645	"putative beta-1,3-glucanase"		17866	52507
MSMEG_0646	putative transporter		659	663
MSMEG_0646	putative transporter		0	0
MSMEG_0646	putative transporter		659	654
MSMEG_0647	"phosphonate ABC transporter, ATP-binding protein"	phnC	659	491
MSMEG_0647	"phosphonate ABC transporter, ATP-binding protein"	phnC	0	0
MSMEG_0647	"phosphonate ABC transporter, ATP-binding protein"	phnC	659	546
MSMEG_0648	hypothetical protein		0	0
MSMEG_0648	hypothetical protein		0	0
MSMEG_0648	hypothetical protein		5889	27313
MSMEG_0649	phosphonate-binding periplasmic protein		0	0
MSMEG_0649	phosphonate-binding periplasmic protein		191	199
MSMEG_0649	phosphonate-binding periplasmic protein		0	0
MSMEG_0650	GntR-family protein transcriptional regulator		659	754
MSMEG_0650	GntR-family protein transcriptional regulator		0	0
MSMEG_0650	GntR-family protein transcriptional regulator		1078	433
MSMEG_0651	putative conserved exported protein		659	1306
MSMEG_0651	putative conserved exported protein		75138	38880
MSMEG_0651	putative conserved exported protein		659	725
MSMEG_0652	hypothetical protein		1153	1967
MSMEG_0652	hypothetical protein		3207	3145
MSMEG_0652	hypothetical protein		659	842
MSMEG_0653	hypothetical protein; this gene contains a frame shift which is not the result of sequencing error; identified by Glimmer2; putative		659	636
MSMEG_0653	hypothetical protein; this gene contains a frame shift which is not the result of sequencing error; identified by Glimmer2; putative		659	636
MSMEG_0653	hypothetical protein; this gene contains a frame shift which is not the result of sequencing error; identified by Glimmer2; putative		659	552
MSMEG_0654	conserved hypothetical protein		659	73
MSMEG_0654	conserved hypothetical protein		659	597
MSMEG_0654	conserved hypothetical protein		659	588
MSMEG_0655	"glucose 1-dehydrogenase, putative"		8627	4784
MSMEG_0655	"glucose 1-dehydrogenase, putative"		8443	4734
MSMEG_0655	"glucose 1-dehydrogenase, putative"		6081	11174
MSMEG_0656	"transcriptional regulator, TetR family protein"		4764	2041
MSMEG_0656	"transcriptional regulator, TetR family protein"		11702	2063
MSMEG_0656	"transcriptional regulator, TetR family protein"		659	669
MSMEG_0657	Rieske 2Fe-2S domain protein		659	826
MSMEG_0657	Rieske 2Fe-2S domain protein		659	681
MSMEG_0657	Rieske 2Fe-2S domain protein		659	705
MSMEG_0658	"polyamine ABC-transporter, inner membrane subunit"		659	826
MSMEG_0658	"polyamine ABC-transporter, inner membrane subunit"		2925	1384
MSMEG_0658	"polyamine ABC-transporter, inner membrane subunit"		1966	2425
MSMEG_0659	polyamine ABC transporter permease protein		2772	941
MSMEG_0659	polyamine ABC transporter permease protein		0	0
MSMEG_0659	polyamine ABC transporter permease protein		0	0
MSMEG_0660	Bacterial extracellular solute-binding protein		659	701
MSMEG_0660	Bacterial extracellular solute-binding protein		659	795
MSMEG_0660	Bacterial extracellular solute-binding protein		659	746
MSMEG_0661	"glutamate-1-semialdehyde 2,1-aminomutase"		8555	12064
MSMEG_0661	"glutamate-1-semialdehyde 2,1-aminomutase"		659	471
MSMEG_0661	"glutamate-1-semialdehyde 2,1-aminomutase"		659	945
MSMEG_0662	putrescine transport ATP-binding protein PotG		7434	9699
MSMEG_0662	putrescine transport ATP-binding protein PotG		2946	1351
MSMEG_0662	putrescine transport ATP-binding protein PotG		7114	6711
MSMEG_0663	TetR-family protein transcriptional regulator		8681	4746
MSMEG_0663	TetR-family protein transcriptional regulator		687	1675
MSMEG_0663	TetR-family protein transcriptional regulator		659	842
MSMEG_0664	FAD dependent oxidoreductase		23415	1295
MSMEG_0664	FAD dependent oxidoreductase		659	1870
MSMEG_0664	FAD dependent oxidoreductase		659	1004
MSMEG_0665	"sarcosine oxidase subunit beta, putative"		659	672
MSMEG_0665	"sarcosine oxidase subunit beta, putative"		659	728
MSMEG_0665	"sarcosine oxidase subunit beta, putative"		659	660
MSMEG_0666	"acetyl-CoA synthetase, putative"		659	671
MSMEG_0666	"acetyl-CoA synthetase, putative"		659	671
MSMEG_0666	"acetyl-CoA synthetase, putative"		0	0
MSMEG_0667	butyryl-CoA dehydrogenase		659	619
MSMEG_0667	butyryl-CoA dehydrogenase		3711	3589
MSMEG_0667	butyryl-CoA dehydrogenase		995	785
MSMEG_0668	integral membrane protein		12666	12100
MSMEG_0668	integral membrane protein		13328	19420
MSMEG_0668	integral membrane protein		11748	11435
MSMEG_0669	hypothetical protein		90304	22801
MSMEG_0669	hypothetical protein		89088	22906
MSMEG_0669	hypothetical protein		87568	22186
MSMEG_0670	FAD dependent oxidoreductase		9516	2036
MSMEG_0670	FAD dependent oxidoreductase		7139	2434
MSMEG_0670	FAD dependent oxidoreductase		3501	771
MSMEG_0671	S-(hydroxymethyl)glutathione dehydrogenase		22339	9535
MSMEG_0671	S-(hydroxymethyl)glutathione dehydrogenase		41090	12578
MSMEG_0671	S-(hydroxymethyl)glutathione dehydrogenase		19218	4511
MSMEG_0672	conserved hypothetical protein		378090	42911
MSMEG_0672	conserved hypothetical protein		381822	41024
MSMEG_0672	conserved hypothetical protein		444782	52366
MSMEG_0673	hypothetical protein		14904	10993
MSMEG_0673	hypothetical protein		10849	15218
MSMEG_0673	hypothetical protein		8199	9185
MSMEG_0674	ErfK/YbiS/YcfS/YnhG family protein		659	3475
MSMEG_0674	ErfK/YbiS/YcfS/YnhG family protein		659	1460
MSMEG_0674	ErfK/YbiS/YcfS/YnhG family protein		659	1017
MSMEG_0675	putative cytochrome P450 144		659	177
MSMEG_0675	putative cytochrome P450 144		0	0
MSMEG_0675	putative cytochrome P450 144		0	0
MSMEG_0676	putative transcriptional regulatory protein		0	0
MSMEG_0676	putative transcriptional regulatory protein		659	729
MSMEG_0676	putative transcriptional regulatory protein		0	0
MSMEG_0678	deoxycytidine triphosphate deaminase	dcd	29983	7809
MSMEG_0678	deoxycytidine triphosphate deaminase	dcd	15442	7174
MSMEG_0678	deoxycytidine triphosphate deaminase	dcd	12975	7506
MSMEG_0679	conserved hypothetical protein		6357	17486
MSMEG_0679	conserved hypothetical protein		13970	10131
MSMEG_0679	conserved hypothetical protein		10017	10166
MSMEG_0680	UDP-glucose 6-dehydrogenase		2581	1510
MSMEG_0680	UDP-glucose 6-dehydrogenase		659	571
MSMEG_0680	UDP-glucose 6-dehydrogenase		659	602
MSMEG_0681	P450 heme-thiolate protein		2460	8495
MSMEG_0681	P450 heme-thiolate protein		4004	11635
MSMEG_0681	P450 heme-thiolate protein		659	3243
MSMEG_0682	"conserved hypothetical protein, putative"		7861	10569
MSMEG_0682	"conserved hypothetical protein, putative"		659	9288
MSMEG_0682	"conserved hypothetical protein, putative"		9524	11839
MSMEG_0683	conserved hypothetical protein		70704	55485
MSMEG_0683	conserved hypothetical protein		81694	54021
MSMEG_0683	conserved hypothetical protein		13709	39283
MSMEG_0684	"aldehyde oxidase and xanthine dehydrogenase, molybdopterin binding"		10692	6785
MSMEG_0684	"aldehyde oxidase and xanthine dehydrogenase, molybdopterin binding"		12385	3769
MSMEG_0684	"aldehyde oxidase and xanthine dehydrogenase, molybdopterin binding"		9733	1723
MSMEG_0685	"oxidoreductase, molybdopterin-binding subunit"		15439	3679
MSMEG_0685	"oxidoreductase, molybdopterin-binding subunit"		20933	2865
MSMEG_0685	"oxidoreductase, molybdopterin-binding subunit"		23820	5692
MSMEG_0686	oxidoreductase		9141	4285
MSMEG_0686	oxidoreductase		8211	4505
MSMEG_0686	oxidoreductase		6169	4759
MSMEG_0687	conserved hypothetical protein		0	0
MSMEG_0687	conserved hypothetical protein		659	693
MSMEG_0687	conserved hypothetical protein		659	574
MSMEG_0688	aspartate aminotransferase		16554	12744
MSMEG_0688	aspartate aminotransferase		659	1090
MSMEG_0688	aspartate aminotransferase		6112	13184
MSMEG_0689	hypothetical protein		5814	17045
MSMEG_0689	hypothetical protein		2222	24747
MSMEG_0689	hypothetical protein		9893	10253
MSMEG_0690	iron-sulfur cluster-binding protein		2150	3990
MSMEG_0690	iron-sulfur cluster-binding protein		2033	3923
MSMEG_0690	iron-sulfur cluster-binding protein		1922	5003
MSMEG_0691	putative transcriptional regulatory protein		0	0
MSMEG_0691	putative transcriptional regulatory protein		659	814
MSMEG_0691	putative transcriptional regulatory protein		659	837
MSMEG_0692	conserved hypothetical protein		659	927
MSMEG_0692	conserved hypothetical protein		4861	6756
MSMEG_0692	conserved hypothetical protein		5611	10603
MSMEG_0693	conserved hypothetical protein		6481	23227
MSMEG_0693	conserved hypothetical protein		8185	27836
MSMEG_0693	conserved hypothetical protein		15170	22489
MSMEG_0694	conserved hypothetical protein; this gene contains a frame shift which is not the result of sequencing error		13433	32448
MSMEG_0694	conserved hypothetical protein; this gene contains a frame shift which is not the result of sequencing error		24382	30573
MSMEG_0694	conserved hypothetical protein; this gene contains a frame shift which is not the result of sequencing error		10702	28061
MSMEG_0695	isoniazid inductible protein IniA		16523	14890
MSMEG_0695	isoniazid inductible protein IniA		8843	9207
MSMEG_0695	isoniazid inductible protein IniA		19997	5441
MSMEG_0696	alanine-rich protein		18848	2906
MSMEG_0696	alanine-rich protein		19686	3259
MSMEG_0696	alanine-rich protein		25522	3241
MSMEG_0697	integral membrane protein		22503	4337
MSMEG_0697	integral membrane protein		17135	3521
MSMEG_0697	integral membrane protein		12679	3231
MSMEG_0698	isoniazid inductible protein IniC		8849	2423
MSMEG_0698	isoniazid inductible protein IniC		659	722
MSMEG_0698	isoniazid inductible protein IniC		659	729
MSMEG_0699	conserved hypothetical proline rich protein		2930	6924
MSMEG_0699	conserved hypothetical proline rich protein		659	4748
MSMEG_0699	conserved hypothetical proline rich protein		1467	8687
MSMEG_0700	hypothetical protein		5745	11785
MSMEG_0700	hypothetical protein		4331	10098
MSMEG_0700	hypothetical protein		11973	12900
MSMEG_0701	hypothetical protein		659	723
MSMEG_0701	hypothetical protein		659	736
MSMEG_0701	hypothetical protein		659	856
MSMEG_0702	monooxygenase		10611	12426
MSMEG_0702	monooxygenase		13074	14482
MSMEG_0702	monooxygenase		5933	1899
MSMEG_0703	conserved hypothetical protein		12353	7374
MSMEG_0703	conserved hypothetical protein		6665	6432
MSMEG_0703	conserved hypothetical protein		44	107
MSMEG_0704	LpqJ protein		1504	1178
MSMEG_0704	LpqJ protein		4997	885
MSMEG_0704	LpqJ protein		659	696
MSMEG_0705	putative permease of the major facilitator superfamily protein		659	774
MSMEG_0705	putative permease of the major facilitator superfamily protein		0	0
MSMEG_0705	putative permease of the major facilitator superfamily protein		0	0
MSMEG_0706	4-carboxy-4-hydroxy-2-oxoadipate aldolase		0	0
MSMEG_0706	4-carboxy-4-hydroxy-2-oxoadipate aldolase		0	0
MSMEG_0706	4-carboxy-4-hydroxy-2-oxoadipate aldolase		659	677
MSMEG_0707	conserved hypothetical protein		31029	16697
MSMEG_0707	conserved hypothetical protein		18963	20451
MSMEG_0707	conserved hypothetical protein		0	0
MSMEG_0708	"transcriptional regulator, LysR family protein"		3152	808
MSMEG_0708	"transcriptional regulator, LysR family protein"		7468	1886
MSMEG_0708	"transcriptional regulator, LysR family protein"		659	996
MSMEG_0709	chaperone protein DnaK	dnaK	659	7798
MSMEG_0709	chaperone protein DnaK	dnaK	2770	13354
MSMEG_0709	chaperone protein DnaK	dnaK	659	2601
MSMEG_0710	co-chaperone GrpE	grpE	2284	2929
MSMEG_0710	co-chaperone GrpE	grpE	3340	4021
MSMEG_0710	co-chaperone GrpE	grpE	5417	5319
MSMEG_0711	chaperone protein DnaJ	dnaJ	2095	20894
MSMEG_0711	chaperone protein DnaJ	dnaJ	21950	24906
MSMEG_0711	chaperone protein DnaJ	dnaJ	659	4801
MSMEG_0712	"transcriptional regulator, TetR family protein"		6688	2732
MSMEG_0712	"transcriptional regulator, TetR family protein"		8107	4886
MSMEG_0712	"transcriptional regulator, TetR family protein"		5293	5496
MSMEG_0713	"transcriptional regulator, MerR family protein"		9656	14886
MSMEG_0713	"transcriptional regulator, MerR family protein"		1635	8613
MSMEG_0713	"transcriptional regulator, MerR family protein"		9371	15790
MSMEG_0714	acyl-CoA dehydrogenase		659	673
MSMEG_0714	acyl-CoA dehydrogenase		659	687
MSMEG_0714	acyl-CoA dehydrogenase		659	758
MSMEG_0715	3-oxoacyl-[acyl-carrier-protein] reductase		0	0
MSMEG_0715	3-oxoacyl-[acyl-carrier-protein] reductase		659	1252
MSMEG_0715	3-oxoacyl-[acyl-carrier-protein] reductase		659	1170
MSMEG_0716	major facilitator superfamily protein		659	638
MSMEG_0716	major facilitator superfamily protein		659	689
MSMEG_0716	major facilitator superfamily protein		659	758
MSMEG_0717	aldose 1-epimerase subfamily protein		4037	4682
MSMEG_0717	aldose 1-epimerase subfamily protein		659	2857
MSMEG_0717	aldose 1-epimerase subfamily protein		2439	5684
MSMEG_0718	acetyl-CoA synthetase		287	350
MSMEG_0718	acetyl-CoA synthetase		659	616
MSMEG_0718	acetyl-CoA synthetase		659	642
MSMEG_0719	flavohemoprotein		659	766
MSMEG_0719	flavohemoprotein		659	902
MSMEG_0719	flavohemoprotein		242	1455
MSMEG_0720	integral membrane protein		0	0
MSMEG_0720	integral membrane protein		659	684
MSMEG_0720	integral membrane protein		0	0
MSMEG_0721	RemQ protein; this gene contains a frame shift which is not the result of sequencing error		659	1034
MSMEG_0721	RemQ protein; this gene contains a frame shift which is not the result of sequencing error		5594	6828
MSMEG_0721	RemQ protein; this gene contains a frame shift which is not the result of sequencing error		2742	1445
MSMEG_0721	RemQ protein; this gene contains a frame shift which is not the result of sequencing error		6121	4606
MSMEG_0721	RemQ protein; this gene contains a frame shift which is not the result of sequencing error		659	67
MSMEG_0721	RemQ protein; this gene contains a frame shift which is not the result of sequencing error		18895	3880
MSMEG_0722	conserved hypothetical protein		659	760
MSMEG_0722	conserved hypothetical protein		659	643
MSMEG_0722	conserved hypothetical protein		7940	2721
MSMEG_0723	conserved hypothetical protein		0	0
MSMEG_0723	conserved hypothetical protein		659	720
MSMEG_0723	conserved hypothetical protein		3077	527
MSMEG_0725	"IS1137, transposase orfB"		2715	1101
MSMEG_0725	"IS1137, transposase orfB"		659	1592
MSMEG_0725	"IS1137, transposase orfB"		4830	6259
MSMEG_0726	hypothetical protein		36270	48468
MSMEG_0726	hypothetical protein		34423	50267
MSMEG_0726	hypothetical protein		37290	44850
MSMEG_0727	hypothetical protein		3097	1241
MSMEG_0727	hypothetical protein		2669	792
MSMEG_0727	hypothetical protein		5007	1901
MSMEG_0728	hypothetical protein		8491	6873
MSMEG_0728	hypothetical protein		6800	6332
MSMEG_0728	hypothetical protein		18215	6939
MSMEG_0729	conserved hypothetical protein		659	756
MSMEG_0729	conserved hypothetical protein		1570	1226
MSMEG_0729	conserved hypothetical protein		4512	2706
MSMEG_0730	oleandomycin glycosyltransferase		659	687
MSMEG_0730	oleandomycin glycosyltransferase		0	0
MSMEG_0730	oleandomycin glycosyltransferase		659	570
MSMEG_0731	conserved hypothetical protein		659	9017
MSMEG_0731	conserved hypothetical protein		15282	11424
MSMEG_0731	conserved hypothetical protein		1413	735
MSMEG_0732	chaperone ClpB		7434	7717
MSMEG_0732	chaperone ClpB		1053	3531
MSMEG_0732	chaperone ClpB		3974	5478
MSMEG_0733	"dihydrodipicolinate reductase, N-terminus domain protein"	dapB	19230	5775
MSMEG_0733	"dihydrodipicolinate reductase, N-terminus domain protein"	dapB	5389	1866
MSMEG_0733	"dihydrodipicolinate reductase, N-terminus domain protein"	dapB	1845	2176
MSMEG_0734	Rieske [2Fe-2S] domain protein		165	172
MSMEG_0734	Rieske [2Fe-2S] domain protein		659	752
MSMEG_0734	Rieske [2Fe-2S] domain protein		659	849
MSMEG_0735	putative transcriptional regulator		659	886
MSMEG_0735	putative transcriptional regulator		0	0
MSMEG_0735	putative transcriptional regulator		0	0
MSMEG_0736	conserved hypothetical protein		11488	12931
MSMEG_0736	conserved hypothetical protein		10230	12205
MSMEG_0736	conserved hypothetical protein		8387	12977
MSMEG_0737	dehydrogenase		0	0
MSMEG_0737	dehydrogenase		659	831
MSMEG_0737	dehydrogenase		311	1288
MSMEG_0738	conserved hypothetical protein		1997	1231
MSMEG_0738	conserved hypothetical protein		659	644
MSMEG_0738	conserved hypothetical protein		8582	171
MSMEG_0739	spou rRNA methylase family protein		659	717
MSMEG_0739	spou rRNA methylase family protein		0	0
MSMEG_0739	spou rRNA methylase family protein		659	647
MSMEG_0740	glycosyl hydrolase family protein 76		2232	5348
MSMEG_0740	glycosyl hydrolase family protein 76		843	1220
MSMEG_0740	glycosyl hydrolase family protein 76		17419	5746
MSMEG_0741	conserved hypothetical protein		659	1773
MSMEG_0741	conserved hypothetical protein		2128	4297
MSMEG_0741	conserved hypothetical protein		26925	15235
MSMEG_0742	probable transcriptional regulatory protein		0	0
MSMEG_0742	probable transcriptional regulatory protein		0	0
MSMEG_0742	probable transcriptional regulatory protein		659	683
MSMEG_0743	xanthine dehydrogenase		1356	9542
MSMEG_0743	xanthine dehydrogenase		659	2913
MSMEG_0743	xanthine dehydrogenase		2545	8482
MSMEG_0744	carbon monoxide dehydrogenase medium chain		2442	367
MSMEG_0744	carbon monoxide dehydrogenase medium chain		0	0
MSMEG_0744	carbon monoxide dehydrogenase medium chain		659	755
MSMEG_0745	[2Fe-2S] binding domain protein		659	14313
MSMEG_0745	[2Fe-2S] binding domain protein		1680	1024
MSMEG_0745	[2Fe-2S] binding domain protein		10804	4282
MSMEG_0746	"carbon-monoxide dehydrogenase, large subunit"		34622	799
MSMEG_0746	"carbon-monoxide dehydrogenase, large subunit"		2140	375
MSMEG_0746	"carbon-monoxide dehydrogenase, large subunit"		0	0
MSMEG_0747	carbon monoxide dehydrogenase F protein		659	1126
MSMEG_0747	carbon monoxide dehydrogenase F protein		130136	55351
MSMEG_0747	carbon monoxide dehydrogenase F protein		0	0
MSMEG_0748	"ATPase associated with various cellular activities, AAA_5"		0	0
MSMEG_0748	"ATPase associated with various cellular activities, AAA_5"		659	838
MSMEG_0748	"ATPase associated with various cellular activities, AAA_5"		0	0
MSMEG_0749	carbon monoxide dehydrogenase subunit G (CoxG) family protein		1430	597
MSMEG_0749	carbon monoxide dehydrogenase subunit G (CoxG) family protein		659	700
MSMEG_0749	carbon monoxide dehydrogenase subunit G (CoxG) family protein		714	660
MSMEG_0750	membrane protein		31110	43694
MSMEG_0750	membrane protein		659	1586
MSMEG_0750	membrane protein		7372	9960
MSMEG_0751	conserved hypothetical protein		938	496
MSMEG_0751	conserved hypothetical protein		659	854
MSMEG_0751	conserved hypothetical protein		659	680
MSMEG_0752	"fructose-bisphosphate aldolase, class II"	fbaA	1312	1114
MSMEG_0752	"fructose-bisphosphate aldolase, class II"	fbaA	659	2445
MSMEG_0752	"fructose-bisphosphate aldolase, class II"	fbaA	9741	5813
MSMEG_0753	conserved hypothetical protein		7788	23520
MSMEG_0753	conserved hypothetical protein		16330	13252
MSMEG_0753	conserved hypothetical protein		2401	18162
MSMEG_0754	conserved hypothetical protein		659	1411
MSMEG_0754	conserved hypothetical protein		4874	2225
MSMEG_0754	conserved hypothetical protein		2577	3264
MSMEG_0755	cobalt-zinc-cadmium resistance protein		2351	1528
MSMEG_0755	cobalt-zinc-cadmium resistance protein		659	1045
MSMEG_0755	cobalt-zinc-cadmium resistance protein		659	1249
MSMEG_0756	"peptidase, M50B family protein"		659	1138
MSMEG_0756	"peptidase, M50B family protein"		1852	4801
MSMEG_0756	"peptidase, M50B family protein"		12951	7177
MSMEG_0757	hypothetical protein		0	0
MSMEG_0757	hypothetical protein		659	502
MSMEG_0757	hypothetical protein		659	384
MSMEG_0758	conserved hypothetical protein		7181	637
MSMEG_0758	conserved hypothetical protein		4379	780
MSMEG_0758	conserved hypothetical protein		23166	9514
MSMEG_0759	adenylosuccinate synthetase	purA	659	6919
MSMEG_0759	adenylosuccinate synthetase	purA	2122	11649
MSMEG_0759	adenylosuccinate synthetase	purA	2289	7366
MSMEG_0760	thioesterase family protein		9088	16373
MSMEG_0760	thioesterase family protein		659	6981
MSMEG_0760	thioesterase family protein		4469	7577
MSMEG_0761	conserved domain protein		9651	13114
MSMEG_0761	conserved domain protein		3645	11964
MSMEG_0761	conserved domain protein		11401	14849
MSMEG_0762	cytochrome P450 FAS1		659	678
MSMEG_0762	cytochrome P450 FAS1		1382	1843
MSMEG_0762	cytochrome P450 FAS1		659	777
MSMEG_0763	antibiotic transporter		13351	5438
MSMEG_0763	antibiotic transporter		44004	14384
MSMEG_0763	antibiotic transporter		6775	5179
MSMEG_0764	Na+/H+ antiporter		10652	1922
MSMEG_0764	Na+/H+ antiporter		6488	2996
MSMEG_0764	Na+/H+ antiporter		10582	4297
MSMEG_0765	"zinc finger, UBP-type"		659	1098
MSMEG_0765	"zinc finger, UBP-type"		1918	3452
MSMEG_0765	"zinc finger, UBP-type"		659	2371
MSMEG_0766	phosphoribosylglycinamide formyltransferase 2	purT	659	1073
MSMEG_0766	phosphoribosylglycinamide formyltransferase 2	purT	659	1533
MSMEG_0766	phosphoribosylglycinamide formyltransferase 2	purT	659	753
MSMEG_0767	hypothetical protein		3892	1347
MSMEG_0767	hypothetical protein		2623	1331
MSMEG_0767	hypothetical protein		659	778
MSMEG_0768	conserved hypothetical protein		11683	10731
MSMEG_0768	conserved hypothetical protein		659	13871
MSMEG_0768	conserved hypothetical protein		8849	13044
MSMEG_0769	O-succinylhomoserine sulfhydrylase	metZ	7199	13840
MSMEG_0769	O-succinylhomoserine sulfhydrylase	metZ	16747	13479
MSMEG_0769	O-succinylhomoserine sulfhydrylase	metZ	14435	8922
MSMEG_0770	hypothetical protein		5080	5748
MSMEG_0770	hypothetical protein		1750	4476
MSMEG_0770	hypothetical protein		5680	5521
MSMEG_0771	hypothetical oxidoreductase YqjQ		3878	3882
MSMEG_0771	hypothetical oxidoreductase YqjQ		2650	2424
MSMEG_0771	hypothetical oxidoreductase YqjQ		322	887
MSMEG_0772	phytase		2097	486
MSMEG_0772	phytase		0	0
MSMEG_0772	phytase		997	540
MSMEG_0773	acetyltransferase		3965	1869
MSMEG_0773	acetyltransferase		6448	3854
MSMEG_0773	acetyltransferase		1453	460
MSMEG_0774	flavin-dependent oxidoreductase; this gene contains a frame shift which is not the result of sequencing error		659	715
MSMEG_0774	flavin-dependent oxidoreductase; this gene contains a frame shift which is not the result of sequencing error		659	17224
MSMEG_0774	flavin-dependent oxidoreductase; this gene contains a frame shift which is not the result of sequencing error		659	723
MSMEG_0775	metallo-beta-lactamase superfamily protein		659	10692
MSMEG_0775	metallo-beta-lactamase superfamily protein		3187	9298
MSMEG_0775	metallo-beta-lactamase superfamily protein		6011	11906
MSMEG_0776	conserved hypothetical protein		2588	6272
MSMEG_0776	conserved hypothetical protein		1848	7920
MSMEG_0776	conserved hypothetical protein		4402	7866
MSMEG_0777	F420-dependent glucose-6-phosphate dehydrogenase		4280	6510
MSMEG_0777	F420-dependent glucose-6-phosphate dehydrogenase		2626	13382
MSMEG_0777	F420-dependent glucose-6-phosphate dehydrogenase		2311	17673
MSMEG_0778	putative transcriptional regulator		659	2708
MSMEG_0778	putative transcriptional regulator		385	1205
MSMEG_0778	putative transcriptional regulator		3989	5488
MSMEG_0779	short-chain dehydrogenase/reductase SDR		659	2166
MSMEG_0779	short-chain dehydrogenase/reductase SDR		1925	6382
MSMEG_0779	short-chain dehydrogenase/reductase SDR		4956	3880
MSMEG_0780	phosphotransferase enzyme family protein		0	0
MSMEG_0780	phosphotransferase enzyme family protein		303	426
MSMEG_0780	phosphotransferase enzyme family protein		405	939
MSMEG_0781	amino acid permease		659	1152
MSMEG_0781	amino acid permease		659	963
MSMEG_0781	amino acid permease		9010	4667
MSMEG_0782	aminotransferase class-III		659	837
MSMEG_0782	aminotransferase class-III		6475	4299
MSMEG_0782	aminotransferase class-III		659	675
MSMEG_0783	phosphate acetyltransferase	pta	659	766
MSMEG_0783	phosphate acetyltransferase	pta	89	2991
MSMEG_0783	phosphate acetyltransferase	pta	659	1768
MSMEG_0784	acetate kinase	ackA	17555	11322
MSMEG_0784	acetate kinase	ackA	1422	385
MSMEG_0784	acetate kinase	ackA	6273	1437
MSMEG_0785	conserved hypothetical protein		0	0
MSMEG_0785	conserved hypothetical protein		0	0
MSMEG_0785	conserved hypothetical protein		1832	1119
MSMEG_0786	serine/threonine protein kinase		630	760
MSMEG_0786	serine/threonine protein kinase		659	725
MSMEG_0786	serine/threonine protein kinase		659	731
MSMEG_0787	"Bacterial extracellular solute-binding protein, family protein 3"		659	674
MSMEG_0787	"Bacterial extracellular solute-binding protein, family protein 3"		659	2587
MSMEG_0787	"Bacterial extracellular solute-binding protein, family protein 3"		659	710
MSMEG_0788	putative conserved membrane protein		7021	7472
MSMEG_0788	putative conserved membrane protein		659	679
MSMEG_0788	putative conserved membrane protein		659	675
MSMEG_0789	thiamine-phosphate pyrophosphorylase	thiE	659	1087
MSMEG_0789	thiamine-phosphate pyrophosphorylase	thiE	3979	2637
MSMEG_0789	thiamine-phosphate pyrophosphorylase	thiE	1863	5442
MSMEG_0790	"hydrolase, NUDIX family protein"		49092	7655
MSMEG_0790	"hydrolase, NUDIX family protein"		25191	8732
MSMEG_0790	"hydrolase, NUDIX family protein"		1907	5097
MSMEG_0791	glycine oxidase ThiO	thiO	9276	13020
MSMEG_0791	glycine oxidase ThiO	thiO	659	2792
MSMEG_0791	glycine oxidase ThiO	thiO	6658	7620
MSMEG_0792	thiamine biosynthesis protein ThiS	thiS	6185	10301
MSMEG_0792	thiamine biosynthesis protein ThiS	thiS	7013	8961
MSMEG_0792	thiamine biosynthesis protein ThiS	thiS	8287	7508
MSMEG_0793	thiazole biosynthesis protein ThiG	thiG	6983	12326
MSMEG_0793	thiazole biosynthesis protein ThiG	thiG	5590	10364
MSMEG_0793	thiazole biosynthesis protein ThiG	thiG	1029	9498
MSMEG_0794	conserved hypothetical protein		12797	20229
MSMEG_0794	conserved hypothetical protein		42068	27671
MSMEG_0794	conserved hypothetical protein		2551	8930
MSMEG_0795	ABC transporter ATP-binding protein		15111	10380
MSMEG_0795	ABC transporter ATP-binding protein		36294	13290
MSMEG_0795	ABC transporter ATP-binding protein		20586	9020
MSMEG_0796	ABC transporter integral membrane subunit		279	1480
MSMEG_0796	ABC transporter integral membrane subunit		659	1291
MSMEG_0796	ABC transporter integral membrane subunit		659	851
MSMEG_0797	conserved hypothetical protein; this gene contains a frame shift which is not the result of sequencing error		4031	3064
MSMEG_0797	conserved hypothetical protein; this gene contains a frame shift which is not the result of sequencing error		659	690
MSMEG_0797	conserved hypothetical protein; this gene contains a frame shift which is not the result of sequencing error		2244	476
MSMEG_0797	conserved hypothetical protein; this gene contains a frame shift which is not the result of sequencing error		659	671
MSMEG_0797	conserved hypothetical protein; this gene contains a frame shift which is not the result of sequencing error		659	668
MSMEG_0797	conserved hypothetical protein; this gene contains a frame shift which is not the result of sequencing error		659	684
MSMEG_0798	hypothetical protein		659	740
MSMEG_0798	hypothetical protein		1647	1317
MSMEG_0798	hypothetical protein		2400	4486
MSMEG_0799	hypothetical protein		9554	11004
MSMEG_0799	hypothetical protein		3456	6879
MSMEG_0799	hypothetical protein		659	3466
MSMEG_0800	hypothetical protein		1178	479
MSMEG_0800	hypothetical protein		659	904
MSMEG_0800	hypothetical protein		659	817
MSMEG_0803	hypothetical protein		9341	12929
MSMEG_0803	hypothetical protein		10364	9370
MSMEG_0803	hypothetical protein		11272	11265
MSMEG_0803	hypothetical protein		659	877
MSMEG_0803	hypothetical protein		3844	1698
MSMEG_0803	hypothetical protein		1151	507
MSMEG_0804	hypothetical protein		122	745
MSMEG_0804	hypothetical protein		659	771
MSMEG_0804	hypothetical protein		659	718
MSMEG_0805	conserved hypothetical protein		659	839
MSMEG_0805	conserved hypothetical protein		659	865
MSMEG_0805	conserved hypothetical protein		659	763
MSMEG_0806	hydrolase		659	797
MSMEG_0806	hydrolase		0	0
MSMEG_0806	hydrolase		659	716
MSMEG_0807	leupeptin-inactivating enzyme 1		3100	1555
MSMEG_0807	leupeptin-inactivating enzyme 1		2564	944
MSMEG_0807	leupeptin-inactivating enzyme 1		659	1247
MSMEG_0808	possible chalcone synthase Pks10		0	0
MSMEG_0808	possible chalcone synthase Pks10		659	510
MSMEG_0808	possible chalcone synthase Pks10		0	0
MSMEG_0809	isoprenylcysteine carboxyl methyltransferase		9670	2134
MSMEG_0809	isoprenylcysteine carboxyl methyltransferase		659	615
MSMEG_0809	isoprenylcysteine carboxyl methyltransferase		3830	1712
MSMEG_0810	putative pyrimidine permease RutG		61614	34857
MSMEG_0810	putative pyrimidine permease RutG		659	6680
MSMEG_0810	putative pyrimidine permease RutG		659	2959
MSMEG_0811	oxidoreductase		659	2162
MSMEG_0811	oxidoreductase		659	4802
MSMEG_0811	oxidoreductase		8793	2205
MSMEG_0812	amino acid transporter		659	571
MSMEG_0812	amino acid transporter		659	1349
MSMEG_0812	amino acid transporter		659	772
MSMEG_0813	conserved hypothetical protein		2307	550
MSMEG_0813	conserved hypothetical protein		659	661
MSMEG_0813	conserved hypothetical protein		659	683
MSMEG_0814	membrane protein		3457	19519
MSMEG_0814	membrane protein		10533	22535
MSMEG_0814	membrane protein		4352	19254
MSMEG_0815	"transcriptional regulator, TetR family protein"		659	2316
MSMEG_0815	"transcriptional regulator, TetR family protein"		659	1184
MSMEG_0815	"transcriptional regulator, TetR family protein"		659	3024
MSMEG_0816	flavin-binding monooxygenase		0	0
MSMEG_0816	flavin-binding monooxygenase		8525	1759
MSMEG_0816	flavin-binding monooxygenase		659	853
MSMEG_0817	LysR-family protein transcriptional regulator		659	1074
MSMEG_0817	LysR-family protein transcriptional regulator		659	1793
MSMEG_0817	LysR-family protein transcriptional regulator		5254	3391
MSMEG_0818	"transporter, major facilitator family protein"		0	0
MSMEG_0818	"transporter, major facilitator family protein"		659	457
MSMEG_0818	"transporter, major facilitator family protein"		403	531
MSMEG_0819	N-carbamoyl-L-amino acid amidohydrolase		14414	8394
MSMEG_0819	N-carbamoyl-L-amino acid amidohydrolase		9303	4916
MSMEG_0819	N-carbamoyl-L-amino acid amidohydrolase		6101	13238
MSMEG_0820	conserved hypothetical protein		6639	593
MSMEG_0820	conserved hypothetical protein		16187	5886
MSMEG_0820	conserved hypothetical protein		15481	13613
MSMEG_0821	glutamyl-tRNA(Gln) amidotransferase subunit A		0	0
MSMEG_0821	glutamyl-tRNA(Gln) amidotransferase subunit A		659	572
MSMEG_0821	glutamyl-tRNA(Gln) amidotransferase subunit A		659	822
MSMEG_0822	cytochrome P450		0	0
MSMEG_0822	cytochrome P450		44686	54374
MSMEG_0822	cytochrome P450		3971	4355
MSMEG_0823	conserved hypothetical protein		5433	754
MSMEG_0823	conserved hypothetical protein		6902	849
MSMEG_0823	conserved hypothetical protein		7523	1095
MSMEG_0824	conserved hypothetical protein		6776	14253
MSMEG_0824	conserved hypothetical protein		5209	11355
MSMEG_0824	conserved hypothetical protein		9164	17395
MSMEG_0825	phosphomethylpyrimidine kinase	thiD	14005	26397
MSMEG_0825	phosphomethylpyrimidine kinase	thiD	13841	33419
MSMEG_0825	phosphomethylpyrimidine kinase	thiD	10684	29184
MSMEG_0826	thiamine biosynthesis protein ThiC	thiC	11768	15777
MSMEG_0826	thiamine biosynthesis protein ThiC	thiC	9516	12282
MSMEG_0826	thiamine biosynthesis protein ThiC	thiC	7078	15337
MSMEG_0827	major facilitator superfamily protein MFS_1		0	0
MSMEG_0827	major facilitator superfamily protein MFS_1		0	0
MSMEG_0827	major facilitator superfamily protein MFS_1		659	827
MSMEG_0828	immunogenic protein MPT63		659	749
MSMEG_0828	immunogenic protein MPT63		15188	3648
MSMEG_0828	immunogenic protein MPT63		1824	3858
MSMEG_0829	exodeoxyribonuclease III	xth	0	0
MSMEG_0829	exodeoxyribonuclease III	xth	659	611
MSMEG_0829	exodeoxyribonuclease III	xth	659	3381
MSMEG_0830	"acetyltransferase, gnat family protein"		659	659
MSMEG_0830	"acetyltransferase, gnat family protein"		659	789
MSMEG_0830	"acetyltransferase, gnat family protein"		0	0
MSMEG_0831	short chain dehydrogenase		3363	1705
MSMEG_0831	short chain dehydrogenase		4161	935
MSMEG_0831	short chain dehydrogenase		1719	323
MSMEG_0832	peptide deformylase	def	10401	24323
MSMEG_0832	peptide deformylase	def	26343	35271
MSMEG_0832	peptide deformylase	def	10448	20125
MSMEG_0833	conserved hypothetical protein		13448	12671
MSMEG_0833	conserved hypothetical protein		15430	17343
MSMEG_0833	conserved hypothetical protein		7978	12323
MSMEG_0834	tuberculin related peptide		10117	15868
MSMEG_0834	tuberculin related peptide		13445	10750
MSMEG_0834	tuberculin related peptide		7009	11389
MSMEG_0835	copper/zinc superoxide dismutase	sodC	38146	49056
MSMEG_0835	copper/zinc superoxide dismutase	sodC	26014	51107
MSMEG_0835	copper/zinc superoxide dismutase	sodC	21324	55446
MSMEG_0836	carboxylate-amine ligase		7392	17927
MSMEG_0836	carboxylate-amine ligase		1468	18364
MSMEG_0836	carboxylate-amine ligase		659	12949
MSMEG_0837	hypothetical protein		2513	5212
MSMEG_0837	hypothetical protein		7548	910
MSMEG_0837	hypothetical protein		3617	985
MSMEG_0838	AsnC-family protein transcriptional regulator		659	992
MSMEG_0838	AsnC-family protein transcriptional regulator		659	1456
MSMEG_0838	AsnC-family protein transcriptional regulator		659	977
MSMEG_0839	ATP-dependent protease La (LON) domain subfamily protein		4146	1015
MSMEG_0839	ATP-dependent protease La (LON) domain subfamily protein		1994	1366
MSMEG_0839	ATP-dependent protease La (LON) domain subfamily protein		659	939
MSMEG_0840	hypothetical protein		2479	9606
MSMEG_0840	hypothetical protein		4497	9729
MSMEG_0840	hypothetical protein		8731	5073
MSMEG_0841	hypothetical protein; this gene contains a frame shift which is not the result of sequencing error; identified by Glimmer2; putative		5843	3820
MSMEG_0841	hypothetical protein; this gene contains a frame shift which is not the result of sequencing error; identified by Glimmer2; putative		659	3323
MSMEG_0841	hypothetical protein; this gene contains a frame shift which is not the result of sequencing error; identified by Glimmer2; putative		659	835
MSMEG_0842	hypothetical protein		659	4852
MSMEG_0842	hypothetical protein		4952	8100
MSMEG_0842	hypothetical protein		3478	8543
MSMEG_0843	"multisubunit Na+/H+ antiporter, G subunit"		8611	7773
MSMEG_0843	"multisubunit Na+/H+ antiporter, G subunit"		6030	9653
MSMEG_0843	"multisubunit Na+/H+ antiporter, G subunit"		10195	8201
MSMEG_0844	multiple resistance and pH regulation protein F		2705	7122
MSMEG_0844	multiple resistance and pH regulation protein F		4758	6066
MSMEG_0844	multiple resistance and pH regulation protein F		659	3235
MSMEG_0845	multisubunit Na+/H+ antiporter		4039	8577
MSMEG_0845	multisubunit Na+/H+ antiporter		3658	8692
MSMEG_0845	multisubunit Na+/H+ antiporter		9318	8713
MSMEG_0846	"NADH-ubiquinone oxidoreductase/multisubunit na+/h+ antiporter, d subunit"		659	1061
MSMEG_0846	"NADH-ubiquinone oxidoreductase/multisubunit na+/h+ antiporter, d subunit"		659	3514
MSMEG_0846	"NADH-ubiquinone oxidoreductase/multisubunit na+/h+ antiporter, d subunit"		659	1704
MSMEG_0847	NADH-ubiquinone/plastoquinone oxidoreductase chain 4l family protein		3783	9382
MSMEG_0847	NADH-ubiquinone/plastoquinone oxidoreductase chain 4l family protein		3427	11590
MSMEG_0847	NADH-ubiquinone/plastoquinone oxidoreductase chain 4l family protein		6720	15157
MSMEG_0848	NADH ubiquinone oxidoreductase subunit 5		40402	72038
MSMEG_0848	NADH ubiquinone oxidoreductase subunit 5		10291	128
MSMEG_0848	NADH ubiquinone oxidoreductase subunit 5		11963	4876
MSMEG_0849	oxygenase		0	0
MSMEG_0849	oxygenase		4977	2031
MSMEG_0849	oxygenase		659	757
MSMEG_0850	conserved hypothetical protein		2342	1356
MSMEG_0850	conserved hypothetical protein		659	552
MSMEG_0850	conserved hypothetical protein		659	694
MSMEG_0851	Citrate transporter		659	688
MSMEG_0851	Citrate transporter		659	705
MSMEG_0851	Citrate transporter		0	0
MSMEG_0852	CBS domain protein		1315	1223
MSMEG_0852	CBS domain protein		5073	7972
MSMEG_0852	CBS domain protein		7298	7804
MSMEG_0853	conserved hypothetical protein		6466	5803
MSMEG_0853	conserved hypothetical protein		8527	1720
MSMEG_0853	conserved hypothetical protein		5459	1986
MSMEG_0854	two-component system sensor kinase		15465	9336
MSMEG_0854	two-component system sensor kinase		8820	6635
MSMEG_0854	two-component system sensor kinase		8639	6438
MSMEG_0855	conserved hypothetical protein		6425	2542
MSMEG_0855	conserved hypothetical protein		1255	936
MSMEG_0855	conserved hypothetical protein		659	691
MSMEG_0856	"DNA-binding response regulator, LuxR family protein"		2104	313
MSMEG_0856	"DNA-binding response regulator, LuxR family protein"		659	530
MSMEG_0856	"DNA-binding response regulator, LuxR family protein"		0	0
MSMEG_0857	conserved hypothetical protein		87121	18466
MSMEG_0857	conserved hypothetical protein		2685	3067
MSMEG_0857	conserved hypothetical protein		0	0
MSMEG_0858	cell division control protein Cdc48		3152	2889
MSMEG_0858	cell division control protein Cdc48		3253	1649
MSMEG_0858	cell division control protein Cdc48		659	946
MSMEG_0859	"transcriptional regulator, TetR family protein"		2292	8849
MSMEG_0859	"transcriptional regulator, TetR family protein"		2127	7150
MSMEG_0859	"transcriptional regulator, TetR family protein"		3304	9165
MSMEG_0860	CDP-diacylglycerol--serine O-phosphatidyltransferase		2531	4585
MSMEG_0860	CDP-diacylglycerol--serine O-phosphatidyltransferase		3875	8795
MSMEG_0860	CDP-diacylglycerol--serine O-phosphatidyltransferase		659	1197
MSMEG_0861	phosphatidylserine decarboxylase	psd	3683	4028
MSMEG_0861	phosphatidylserine decarboxylase	psd	404	1359
MSMEG_0861	phosphatidylserine decarboxylase	psd	659	1053
MSMEG_0862	molybdopterin biosynthesis protein MoeA		9413	12688
MSMEG_0862	molybdopterin biosynthesis protein MoeA		25378	11788
MSMEG_0862	molybdopterin biosynthesis protein MoeA		11936	11570
MSMEG_0863	short chain dehydrogenase		1961	4832
MSMEG_0863	short chain dehydrogenase		659	1665
MSMEG_0863	short chain dehydrogenase		659	1581
MSMEG_0864	bacterial membrane flanked domain family protein		2234	1715
MSMEG_0864	bacterial membrane flanked domain family protein		1402	1434
MSMEG_0864	bacterial membrane flanked domain family protein		123	768
MSMEG_0865	bacterial membrane flanked domain family protein		0	0
MSMEG_0865	bacterial membrane flanked domain family protein		659	723
MSMEG_0865	bacterial membrane flanked domain family protein		365	400
MSMEG_0866	DNA or RNA helicase of superfamily protein II		7727	2117
MSMEG_0866	DNA or RNA helicase of superfamily protein II		659	738
MSMEG_0866	DNA or RNA helicase of superfamily protein II		659	1094
MSMEG_0867	hydrolase		12303	22863
MSMEG_0867	hydrolase		2197	32072
MSMEG_0867	hydrolase		659	19374
MSMEG_0868	hypothetical protein		30175	32574
MSMEG_0868	hypothetical protein		659	1803
MSMEG_0868	hypothetical protein		659	743
MSMEG_0869	hypothetical protein		1858	1415
MSMEG_0869	hypothetical protein		5297	715
MSMEG_0869	hypothetical protein		2657	574
MSMEG_0870	oxidoreductase		0	0
MSMEG_0870	oxidoreductase		0	0
MSMEG_0870	oxidoreductase		659	667
MSMEG_0871	"putative aldehyde or xanthine dehydrogenase, molybdopterin binding subunit protein"		659	1467
MSMEG_0871	"putative aldehyde or xanthine dehydrogenase, molybdopterin binding subunit protein"		0	0
MSMEG_0871	"putative aldehyde or xanthine dehydrogenase, molybdopterin binding subunit protein"		4183	3749
MSMEG_0872	twin-arginine translocation pathway signal		3242	745
MSMEG_0872	twin-arginine translocation pathway signal		6774	2307
MSMEG_0872	twin-arginine translocation pathway signal		659	658
MSMEG_0873	hypothetical protein		6371	6093
MSMEG_0873	hypothetical protein		659	359
MSMEG_0873	hypothetical protein		17811	8278
MSMEG_0874	"transcriptional regulator, GntR family protein"		659	9724
MSMEG_0874	"transcriptional regulator, GntR family protein"		659	1354
MSMEG_0874	"transcriptional regulator, GntR family protein"		6011	1249
MSMEG_0875	putative sialic acid transporter		659	815
MSMEG_0875	putative sialic acid transporter		659	686
MSMEG_0875	putative sialic acid transporter		0	0
MSMEG_0876	short chain dehydrogenase		659	1002
MSMEG_0876	short chain dehydrogenase		659	842
MSMEG_0876	short chain dehydrogenase		659	984
MSMEG_0877	dihydrodipicolinate synthase		4946	1718
MSMEG_0877	dihydrodipicolinate synthase		659	1576
MSMEG_0877	dihydrodipicolinate synthase		659	910
MSMEG_0878	transcriptional regulator		6023	4037
MSMEG_0878	transcriptional regulator		38260	17612
MSMEG_0878	transcriptional regulator		12043	12527
MSMEG_0879	hypothetical protein		11621	42440
MSMEG_0879	hypothetical protein		1426	31115
MSMEG_0879	hypothetical protein		12372	41195
MSMEG_0880	chaperonin GroL	groL	16359	52507
MSMEG_0880	chaperonin GroL	groL	14876	43501
MSMEG_0880	chaperonin GroL	groL	24936	58193
MSMEG_0881	conserved hypothetical protein		659	546
MSMEG_0881	conserved hypothetical protein		659	650
MSMEG_0881	conserved hypothetical protein		659	719
MSMEG_0882	conserved hypothetical protein		659	769
MSMEG_0882	conserved hypothetical protein		2264	1691
MSMEG_0882	conserved hypothetical protein		3490	2491
MSMEG_0883	amidohydrolase family protein		0	0
MSMEG_0883	amidohydrolase family protein		659	2520
MSMEG_0883	amidohydrolase family protein		0	0
MSMEG_0884	glyoxalase family protein		31656	12776
MSMEG_0884	glyoxalase family protein		471	917
MSMEG_0884	glyoxalase family protein		4021	1340
MSMEG_0885	conserved hypothetical protein		9018	2753
MSMEG_0885	conserved hypothetical protein		4457	885
MSMEG_0885	conserved hypothetical protein		1380	360
MSMEG_0886	serine/threonine-protein kinase PknD		456	1088
MSMEG_0886	serine/threonine-protein kinase PknD		659	1264
MSMEG_0886	serine/threonine-protein kinase PknD		659	1561
MSMEG_0887	conserved hypothetical protein		9313	14968
MSMEG_0887	conserved hypothetical protein		5063	6317
MSMEG_0887	conserved hypothetical protein		3663	8335
MSMEG_0888	conserved hypothetical protein		2288	954
MSMEG_0888	conserved hypothetical protein		7966	4029
MSMEG_0888	conserved hypothetical protein		659	429
MSMEG_0889	succinic semialdehyde dehydrogenase		659	1839
MSMEG_0889	succinic semialdehyde dehydrogenase		3658	6906
MSMEG_0889	succinic semialdehyde dehydrogenase		659	5593
MSMEG_0890	HD domain protein		828	1892
MSMEG_0890	HD domain protein		14216	7068
MSMEG_0890	HD domain protein		2248	984
MSMEG_0891	polyphosphate kinase 2		0	0
MSMEG_0891	polyphosphate kinase 2		659	669
MSMEG_0891	polyphosphate kinase 2		659	666
MSMEG_0892	conserved hypothetical protein		5446	3333
MSMEG_0892	conserved hypothetical protein		1194	3933
MSMEG_0892	conserved hypothetical protein		2604	2867
MSMEG_0893	hypothetical protein		659	773
MSMEG_0893	hypothetical protein		2039	365
MSMEG_0893	hypothetical protein		1932	1399
MSMEG_0894	dihydrodipicolinate reductase		2215	1800
MSMEG_0894	dihydrodipicolinate reductase		2127	2682
MSMEG_0894	dihydrodipicolinate reductase		659	344
MSMEG_0895	"bacterial regulatory protein, GntR family protein"		9967	10460
MSMEG_0895	"bacterial regulatory protein, GntR family protein"		1113	12615
MSMEG_0895	"bacterial regulatory protein, GntR family protein"		4768	8957
MSMEG_0896	integral membrane transport protein		659	1468
MSMEG_0896	integral membrane transport protein		2762	2980
MSMEG_0896	integral membrane transport protein		279	1463
MSMEG_0897	conserved hypothetical protein		0	0
MSMEG_0897	conserved hypothetical protein		659	470
MSMEG_0897	conserved hypothetical protein		659	689
MSMEG_0898	"tagatose-1,6-bisphosphate aldolase GatY"		659	1564
MSMEG_0898	"tagatose-1,6-bisphosphate aldolase GatY"		659	1403
MSMEG_0898	"tagatose-1,6-bisphosphate aldolase GatY"		1706	337
MSMEG_0899	prolyl oligopeptidase family protein		659	669
MSMEG_0899	prolyl oligopeptidase family protein		659	746
MSMEG_0899	prolyl oligopeptidase family protein		659	798
MSMEG_0900	eptc-inducible aldehyde dehydrogenase		659	641
MSMEG_0900	eptc-inducible aldehyde dehydrogenase		659	683
MSMEG_0900	eptc-inducible aldehyde dehydrogenase		659	670
MSMEG_0901	conserved hypothetical protein		6605	3208
MSMEG_0901	conserved hypothetical protein		728	810
MSMEG_0901	conserved hypothetical protein		659	1766
MSMEG_0902	cyclopropane-fatty-acyl-phospholipid synthase 1		331	417
MSMEG_0902	cyclopropane-fatty-acyl-phospholipid synthase 1		3480	517
MSMEG_0902	cyclopropane-fatty-acyl-phospholipid synthase 1		0	0
MSMEG_0903	dihydrolipoamide dehydrogenase	lpdA	16520	34580
MSMEG_0903	dihydrolipoamide dehydrogenase	lpdA	11131	27904
MSMEG_0903	dihydrolipoamide dehydrogenase	lpdA	10703	27732
MSMEG_0904	probable conserved membrane protein		3763	8157
MSMEG_0904	probable conserved membrane protein		5231	6041
MSMEG_0904	probable conserved membrane protein		659	2692
MSMEG_0905	4-carboxymuconolactone decarboxylase domain protein	pcaC	659	856
MSMEG_0905	4-carboxymuconolactone decarboxylase domain protein	pcaC	3640	2575
MSMEG_0905	4-carboxymuconolactone decarboxylase domain protein	pcaC	2746	2202
MSMEG_0906	DNA-binding protein		30427	9888
MSMEG_0906	DNA-binding protein		659	804
MSMEG_0906	DNA-binding protein		659	728
MSMEG_0907	conserved hypothetical protein		13080	3588
MSMEG_0907	conserved hypothetical protein		5761	768
MSMEG_0907	conserved hypothetical protein		2700	3975
MSMEG_0908	hypothetical protein		0	0
MSMEG_0908	hypothetical protein		659	666
MSMEG_0908	hypothetical protein		659	624
MSMEG_0909	acyl-ACP thioesterase superfamily protein		659	1113
MSMEG_0909	acyl-ACP thioesterase superfamily protein		91	2518
MSMEG_0909	acyl-ACP thioesterase superfamily protein		17591	11993
MSMEG_0910	hypothetical protein		659	451
MSMEG_0910	hypothetical protein		659	645
MSMEG_0910	hypothetical protein		659	682
MSMEG_0911	isocitrate lyase	aceA	659	952
MSMEG_0911	isocitrate lyase	aceA	659	970
MSMEG_0911	isocitrate lyase	aceA	3667	2557
MSMEG_0912	3-hydroxybutyryl-CoA dehydrogenase		3353	4856
MSMEG_0912	3-hydroxybutyryl-CoA dehydrogenase		2524	5822
MSMEG_0912	3-hydroxybutyryl-CoA dehydrogenase		907	1964
MSMEG_0913	methoxy mycolic acid synthase 1		26358	57707
MSMEG_0913	methoxy mycolic acid synthase 1		33963	72795
MSMEG_0913	methoxy mycolic acid synthase 1		23205	43874
MSMEG_0914	conserved hypothetical protein		709	654
MSMEG_0914	conserved hypothetical protein		659	666
MSMEG_0914	conserved hypothetical protein		659	720
MSMEG_0915	polyphosphate kinase 2 superfamily protein		1459	1228
MSMEG_0915	polyphosphate kinase 2 superfamily protein		16777	13943
MSMEG_0915	polyphosphate kinase 2 superfamily protein		6177	10152
MSMEG_0916	"transcriptional regulator, TetR family protein"		11715	8763
MSMEG_0916	"transcriptional regulator, TetR family protein"		5105	5407
MSMEG_0916	"transcriptional regulator, TetR family protein"		9463	9321
MSMEG_0917	conserved hypothetical protein		3139	3726
MSMEG_0917	conserved hypothetical protein		659	919
MSMEG_0917	conserved hypothetical protein		659	1053
MSMEG_0918	"transcriptional regulator, XRE family protein"		59295	35639
MSMEG_0918	"transcriptional regulator, XRE family protein"		15846	21383
MSMEG_0918	"transcriptional regulator, XRE family protein"		9242	28522
MSMEG_0919	heparin-binding hemagglutinin		10976	37757
MSMEG_0919	heparin-binding hemagglutinin		13354	33551
MSMEG_0919	heparin-binding hemagglutinin		13366	28188
MSMEG_0920	conserved hypothetical protein		8296	23591
MSMEG_0920	conserved hypothetical protein		7440	24154
MSMEG_0920	conserved hypothetical protein		11272	23404
MSMEG_0921	conserved hypothetical protein		9707	10709
MSMEG_0921	conserved hypothetical protein		7468	12216
MSMEG_0921	conserved hypothetical protein		8821	10650
MSMEG_0922	deoxyribose-phosphate aldolase	deoC	8605	7135
MSMEG_0922	deoxyribose-phosphate aldolase	deoC	1688	10136
MSMEG_0922	deoxyribose-phosphate aldolase	deoC	5913	7866
MSMEG_0923	conserved hypothetical protein		659	3217
MSMEG_0923	conserved hypothetical protein		6222	11151
MSMEG_0923	conserved hypothetical protein		1557	13598
MSMEG_0924	"hydrolase, carbon-nitrogen family protein"		4441	11427
MSMEG_0924	"hydrolase, carbon-nitrogen family protein"		11143	12117
MSMEG_0924	"hydrolase, carbon-nitrogen family protein"		6860	7193
MSMEG_0925	conserved hypothetical protein		350	1179
MSMEG_0925	conserved hypothetical protein		3217	650
MSMEG_0925	conserved hypothetical protein		777	535
MSMEG_0926	conserved hypothetical protein		659	845
MSMEG_0926	conserved hypothetical protein		659	1167
MSMEG_0926	conserved hypothetical protein		3103	4502
MSMEG_0927	conserved hypothetical protein		4579	2998
MSMEG_0927	conserved hypothetical protein		1969	1880
MSMEG_0927	conserved hypothetical protein		5847	3788
MSMEG_0928	UDP-N-acetylenolpyruvoylglucosamine reductase	murB	659	1578
MSMEG_0928	UDP-N-acetylenolpyruvoylglucosamine reductase	murB	659	838
MSMEG_0928	UDP-N-acetylenolpyruvoylglucosamine reductase	murB	659	874
MSMEG_0929	ErfK/YbiS/YcfS/YnhG family protein		659	1279
MSMEG_0929	ErfK/YbiS/YcfS/YnhG family protein		3312	2734
MSMEG_0929	ErfK/YbiS/YcfS/YnhG family protein		659	862
MSMEG_0930	serine 3-dehydrogenase		7806	10035
MSMEG_0930	serine 3-dehydrogenase		2523	2987
MSMEG_0930	serine 3-dehydrogenase		6157	12367
MSMEG_0931	hypothetical protein		2552	4837
MSMEG_0931	hypothetical protein		13786	4435
MSMEG_0931	hypothetical protein		5381	4238
MSMEG_0932	ROK family protein		5462	9216
MSMEG_0932	ROK family protein		659	8607
MSMEG_0932	ROK family protein		1753	15258
MSMEG_0933	conserved hypothetical protein		659	1802
MSMEG_0933	conserved hypothetical protein		5402	5786
MSMEG_0933	conserved hypothetical protein		659	1208
MSMEG_0934	conserved hypothetical protein		15417	5786
MSMEG_0934	conserved hypothetical protein		14529	5277
MSMEG_0934	conserved hypothetical protein		10003	4808
MSMEG_0935	"2,3-bisphosphoglycerate-dependent phosphoglycerate mutase"		20407	17779
MSMEG_0935	"2,3-bisphosphoglycerate-dependent phosphoglycerate mutase"		4074	16589
MSMEG_0935	"2,3-bisphosphoglycerate-dependent phosphoglycerate mutase"		10754	12620
MSMEG_0936	sensor histidine kinase SenX3	senX3	3672	815
MSMEG_0936	sensor histidine kinase SenX3	senX3	659	1039
MSMEG_0936	sensor histidine kinase SenX3	senX3	659	706
MSMEG_0937	DNA-binding response regulator RegX3	regX3	12211	13502
MSMEG_0937	DNA-binding response regulator RegX3	regX3	1397	3194
MSMEG_0937	DNA-binding response regulator RegX3	regX3	659	3082
MSMEG_0938	conserved hypothetical protein		6274	10752
MSMEG_0938	conserved hypothetical protein		3781	12439
MSMEG_0938	conserved hypothetical protein		10826	13703
MSMEG_0939	Ppx/GppA phosphatase family protein		659	3638
MSMEG_0939	Ppx/GppA phosphatase family protein		659	4250
MSMEG_0939	Ppx/GppA phosphatase family protein		375	2040
MSMEG_0940	conserved hypothetical protein		1403	10122
MSMEG_0940	conserved hypothetical protein		4032	6897
MSMEG_0940	conserved hypothetical protein		9488	8777
MSMEG_0941	"AP endonuclease, family protein 2"		659	1266
MSMEG_0941	"AP endonuclease, family protein 2"		3679	3881
MSMEG_0941	"AP endonuclease, family protein 2"		541	796
MSMEG_0942	conserved hypothetical protein		659	2688
MSMEG_0942	conserved hypothetical protein		946	1625
MSMEG_0942	conserved hypothetical protein		659	1302
MSMEG_0943	pyrroline-5-carboxylate reductase	proC	3730	7241
MSMEG_0943	pyrroline-5-carboxylate reductase	proC	3375	5158
MSMEG_0943	pyrroline-5-carboxylate reductase	proC	3975	5978
MSMEG_0944	"DNA binding domain, excisionase family protein"		19007	52317
MSMEG_0944	"DNA binding domain, excisionase family protein"		16841	39799
MSMEG_0944	"DNA binding domain, excisionase family protein"		22025	39474
MSMEG_0945	conserved domain protein		11683	12926
MSMEG_0945	conserved domain protein		17999	14758
MSMEG_0945	conserved domain protein		14204	15332
MSMEG_0946	NAD dependent epimerase/dehydratase family protein		8092	12832
MSMEG_0946	NAD dependent epimerase/dehydratase family protein		6155	11759
MSMEG_0946	NAD dependent epimerase/dehydratase family protein		659	7373
MSMEG_0947	acyltransferase		50170	60346
MSMEG_0947	acyltransferase		46241	65742
MSMEG_0947	acyltransferase		36556	58885
MSMEG_0948	conserved hypothetical protein		7364	8855
MSMEG_0948	conserved hypothetical protein		7205	8034
MSMEG_0948	conserved hypothetical protein		13718	9277
MSMEG_0949	"HAD-superfamily protein subfamily protein IB hydrolase, TIGR01490"		3345	3061
MSMEG_0949	"HAD-superfamily protein subfamily protein IB hydrolase, TIGR01490"		659	1028
MSMEG_0949	"HAD-superfamily protein subfamily protein IB hydrolase, TIGR01490"		3575	3086
MSMEG_0950	hypothetical protein		3654	1718
MSMEG_0950	hypothetical protein		659	566
MSMEG_0950	hypothetical protein		881	629
MSMEG_0951	glutaredoxin 2		3340	9089
MSMEG_0951	glutaredoxin 2		1582	10422
MSMEG_0951	glutaredoxin 2		659	5937
MSMEG_0952	glutamyl-tRNA reductase	hemA	659	3550
MSMEG_0952	glutamyl-tRNA reductase	hemA	659	3518
MSMEG_0952	glutamyl-tRNA reductase	hemA	659	2992
MSMEG_0953	porphobilinogen deaminase	hemC	17269	4019
MSMEG_0953	porphobilinogen deaminase	hemC	659	1813
MSMEG_0953	porphobilinogen deaminase	hemC	659	851
MSMEG_0954	uroporphyrinogen-III synthase	hemD	659	3584
MSMEG_0954	uroporphyrinogen-III synthase	hemD	2409	9227
MSMEG_0954	uroporphyrinogen-III synthase	hemD	659	6410
MSMEG_0955	hypothetical protein		7280	2241
MSMEG_0955	hypothetical protein		15929	8458
MSMEG_0955	hypothetical protein		6943	1333
MSMEG_0956	delta-aminolevulinic acid dehydratase	hemB	659	1602
MSMEG_0956	delta-aminolevulinic acid dehydratase	hemB	1202	1964
MSMEG_0956	delta-aminolevulinic acid dehydratase	hemB	9523	10913
MSMEG_0957	hypothetical protein		6051	3385
MSMEG_0957	hypothetical protein		659	781
MSMEG_0957	hypothetical protein		659	887
MSMEG_0958	hypothetical protein		3235	1695
MSMEG_0958	hypothetical protein		5095	2281
MSMEG_0958	hypothetical protein		7612	7047
MSMEG_0959	putative conserved transmembrane protein		1262	665
MSMEG_0959	putative conserved transmembrane protein		1757	1191
MSMEG_0959	putative conserved transmembrane protein		2867	2021
MSMEG_0960	putative transmembrane protein		5831	3344
MSMEG_0960	putative transmembrane protein		659	1070
MSMEG_0960	putative transmembrane protein		659	1015
MSMEG_0961	conserved hypothetical protein; this gene contains a frame shift which is not the result of sequencing error		659	914
MSMEG_0961	conserved hypothetical protein; this gene contains a frame shift which is not the result of sequencing error		1316	436
MSMEG_0961	conserved hypothetical protein; this gene contains a frame shift which is not the result of sequencing error		659	673
MSMEG_0962	TetR-family protein transcriptional regulator		2163	3284
MSMEG_0962	TetR-family protein transcriptional regulator		6617	6285
MSMEG_0962	TetR-family protein transcriptional regulator		659	1613
MSMEG_0963	hypothetical protein		8418	3714
MSMEG_0963	hypothetical protein		6320	1157
MSMEG_0963	hypothetical protein		2562	3360
MSMEG_0964	pyridoxamine 5'-phosphate oxidase family protein		15250	5128
MSMEG_0964	pyridoxamine 5'-phosphate oxidase family protein		8969	4740
MSMEG_0964	pyridoxamine 5'-phosphate oxidase family protein		8436	6005
MSMEG_0965	porin		156465	284667
MSMEG_0965	porin		155117	296042
MSMEG_0965	porin		194471	334734
MSMEG_0966	conserved hypothetical protein		6284	2909
MSMEG_0966	conserved hypothetical protein		7689	3353
MSMEG_0966	conserved hypothetical protein		4509	3725
MSMEG_0967	conserved hypothetical protein		19957	10691
MSMEG_0967	conserved hypothetical protein		659	1292
MSMEG_0967	conserved hypothetical protein		9865	10664
MSMEG_0968	cytochrome P450		0	0
MSMEG_0968	cytochrome P450		659	924
MSMEG_0968	cytochrome P450		1444	448
MSMEG_0969	"glutamate-1-semialdehyde-2,1-aminomutase"	hemL	7051	16388
MSMEG_0969	"glutamate-1-semialdehyde-2,1-aminomutase"	hemL	7991	16111
MSMEG_0969	"glutamate-1-semialdehyde-2,1-aminomutase"	hemL	7644	10875
MSMEG_0970	phosphoglycerate mutase family protein		5101	10037
MSMEG_0970	phosphoglycerate mutase family protein		5895	10297
MSMEG_0970	phosphoglycerate mutase family protein		5389	7626
MSMEG_0971	conserved hypothetical protein		14969	7349
MSMEG_0971	conserved hypothetical protein		762	1575
MSMEG_0971	conserved hypothetical protein		659	1825
MSMEG_0972	cytochrome C biogenesis protein transmembrane region		659	3305
MSMEG_0972	cytochrome C biogenesis protein transmembrane region		5282	4873
MSMEG_0972	cytochrome C biogenesis protein transmembrane region		3410	7206
MSMEG_0973	conserved membrane protein		7065	3920
MSMEG_0973	conserved membrane protein		3527	7827
MSMEG_0973	conserved membrane protein		315	697
MSMEG_0974	cytochrome c-type biogenesis protein CcsB	ccsB	1053	8317
MSMEG_0974	cytochrome c-type biogenesis protein CcsB	ccsB	659	5277
MSMEG_0974	cytochrome c-type biogenesis protein CcsB	ccsB	4012	10141
MSMEG_0975	conserved hypothetical protein		659	1412
MSMEG_0975	conserved hypothetical protein		659	1524
MSMEG_0975	conserved hypothetical protein		659	1075
MSMEG_0976	conserved hypothetical protein		24736	66755
MSMEG_0976	conserved hypothetical protein		25741	42679
MSMEG_0976	conserved hypothetical protein		15296	25528
MSMEG_0977	conserved hypothetical protein		76987	53226
MSMEG_0977	conserved hypothetical protein		11368	25317
MSMEG_0977	conserved hypothetical protein		3497	1742
MSMEG_0978	"aminotransferase, class V superfamily protein"		659	699
MSMEG_0978	"aminotransferase, class V superfamily protein"		659	710
MSMEG_0978	"aminotransferase, class V superfamily protein"		659	740
MSMEG_0979	keratin associated protein		1850	2972
MSMEG_0979	keratin associated protein		659	880
MSMEG_0979	keratin associated protein		659	584
MSMEG_0980	signal transduction histidine kinase		13676	4563
MSMEG_0980	signal transduction histidine kinase		21727	4150
MSMEG_0980	signal transduction histidine kinase		10425	1581
MSMEG_0981	two-component system regulator		5196	3205
MSMEG_0981	two-component system regulator		659	569
MSMEG_0981	two-component system regulator		4912	4708
MSMEG_0982	immunogenic protein		0	0
MSMEG_0982	immunogenic protein		0	0
MSMEG_0982	immunogenic protein		659	1074
MSMEG_0983	two-component system response regulator		15272	10574
MSMEG_0983	two-component system response regulator		17055	14913
MSMEG_0983	two-component system response regulator		1563	18212
MSMEG_0984	"trap transporter, 4tm/12tm fusion protein"		659	599
MSMEG_0984	"trap transporter, 4tm/12tm fusion protein"		659	709
MSMEG_0984	"trap transporter, 4tm/12tm fusion protein"		0	0
MSMEG_0985	sugar transporter family protein		659	1667
MSMEG_0985	sugar transporter family protein		9294	11377
MSMEG_0985	sugar transporter family protein		10116	9924
MSMEG_0986	RemM protein		8342	21020
MSMEG_0986	RemM protein		5071	20208
MSMEG_0986	RemM protein		8635	23023
MSMEG_0987	hypothetical protein		119362	101185
MSMEG_0987	hypothetical protein		98900	98453
MSMEG_0987	hypothetical protein		76477	84665
MSMEG_0988	"1,4-dihydroxy-2-naphthoate octaprenyltransferase"	menA	2429	12170
MSMEG_0988	"1,4-dihydroxy-2-naphthoate octaprenyltransferase"	menA	5092	12109
MSMEG_0988	"1,4-dihydroxy-2-naphthoate octaprenyltransferase"	menA	2222	13280
MSMEG_0989	conserved hypothetical protein		41942	56014
MSMEG_0989	conserved hypothetical protein		52495	62462
MSMEG_0989	conserved hypothetical protein		68324	70814
MSMEG_0990	methylthioadenosine phosphorylase	mtaP	10437	9043
MSMEG_0990	methylthioadenosine phosphorylase	mtaP	2377	7760
MSMEG_0990	methylthioadenosine phosphorylase	mtaP	6887	8535
MSMEG_0991	NAD-dependent epimerase/dehydratase		659	2989
MSMEG_0991	NAD-dependent epimerase/dehydratase		3309	5384
MSMEG_0991	NAD-dependent epimerase/dehydratase		659	3256
MSMEG_0992	"2-nitropropane dioxygenase, NPD"		659	500
MSMEG_0992	"2-nitropropane dioxygenase, NPD"		659	1949
MSMEG_0992	"2-nitropropane dioxygenase, NPD"		659	886
MSMEG_0993	histidine kinase		2041	736
MSMEG_0993	histidine kinase		659	1822
MSMEG_0993	histidine kinase		3824	4902
MSMEG_0994	DNA-binding response regulator ResD	resD	2662	6180
MSMEG_0994	DNA-binding response regulator ResD	resD	1526	5568
MSMEG_0994	DNA-binding response regulator ResD	resD	10017	8420
MSMEG_0995	"glycosyl transferase, family protein 2"		2067	8697
MSMEG_0995	"glycosyl transferase, family protein 2"		659	3368
MSMEG_0995	"glycosyl transferase, family protein 2"		8726	8753
MSMEG_0996	conserved hypothetical protein		1734	1658
MSMEG_0996	conserved hypothetical protein		0	0
MSMEG_0996	conserved hypothetical protein		1661	590
MSMEG_0997	conserved hypothetical protein		659	778
MSMEG_0997	conserved hypothetical protein		795	611
MSMEG_0997	conserved hypothetical protein		4124	4161
MSMEG_0998	"oxidoreductase, molybdopterin binding"		0	0
MSMEG_0998	"oxidoreductase, molybdopterin binding"		659	1012
MSMEG_0998	"oxidoreductase, molybdopterin binding"		0	0
MSMEG_0999	integral membrane protein		1066	313
MSMEG_0999	integral membrane protein		659	2397
MSMEG_0999	integral membrane protein		3845	3621
MSMEG_1000	hypothetical protein		0	0
MSMEG_1000	hypothetical protein		2301	509
MSMEG_1000	hypothetical protein		659	979
MSMEG_1001	"acetyltransferase, gnat family protein, putative"		9318	4145
MSMEG_1001	"acetyltransferase, gnat family protein, putative"		12469	3499
MSMEG_1001	"acetyltransferase, gnat family protein, putative"		19472	4497
MSMEG_1004	"This is the transposed copy of the gene fragment that was disrupted by an IS1096 element elsewhere in the chromosome.; conserved hypothetical protein, interruption-N; identified by similarity to OMNI:NTL02MT01721"		9652	14369
MSMEG_1004	"This is the transposed copy of the gene fragment that was disrupted by an IS1096 element elsewhere in the chromosome.; conserved hypothetical protein, interruption-N; identified by similarity to OMNI:NTL02MT01721"		50961	19194
MSMEG_1004	"This is the transposed copy of the gene fragment that was disrupted by an IS1096 element elsewhere in the chromosome.; conserved hypothetical protein, interruption-N; identified by similarity to OMNI:NTL02MT01721"		6680	8723
MSMEG_1060	putative Lsr2 protein		19297	20323
MSMEG_1060	putative Lsr2 protein		28421	25393
MSMEG_1060	putative Lsr2 protein		26348	27352
MSMEG_1061	phosphohydrolase		2887	10550
MSMEG_1061	phosphohydrolase		3987	12822
MSMEG_1061	phosphohydrolase		1811	10192
MSMEG_1062	O-succinylbenzoic acid--CoA ligase		659	2261
MSMEG_1062	O-succinylbenzoic acid--CoA ligase		1005	2855
MSMEG_1062	O-succinylbenzoic acid--CoA ligase		659	2274
MSMEG_1063	conserved hypothetical protein		2531	5748
MSMEG_1063	conserved hypothetical protein		2523	4627
MSMEG_1063	conserved hypothetical protein		12645	4068
MSMEG_1064	phosphate/sulphate permease		5885	20697
MSMEG_1064	phosphate/sulphate permease		4285	24173
MSMEG_1064	phosphate/sulphate permease		5698	27487
MSMEG_1065	conserved hypothetical protein		5212	14106
MSMEG_1065	conserved hypothetical protein		6939	18528
MSMEG_1065	conserved hypothetical protein		10587	14609
MSMEG_1066	conserved hypothetical protein		659	8167
MSMEG_1066	conserved hypothetical protein		659	10967
MSMEG_1066	conserved hypothetical protein		3272	20589
MSMEG_1067	conserved hypothetical protein		18841	14517
MSMEG_1067	conserved hypothetical protein		1796	1377
MSMEG_1067	conserved hypothetical protein		3286	546
MSMEG_1068	regulatory protein		659	915
MSMEG_1068	regulatory protein		659	1469
MSMEG_1068	regulatory protein		659	1219
MSMEG_1069	amino acid permease-associated region		0	0
MSMEG_1069	amino acid permease-associated region		659	1028
MSMEG_1069	amino acid permease-associated region		7294	1765
MSMEG_1070	3-oxoacyl-[acyl-carrier-protein] reductase		7990	4024
MSMEG_1070	3-oxoacyl-[acyl-carrier-protein] reductase		659	705
MSMEG_1070	3-oxoacyl-[acyl-carrier-protein] reductase		13248	8716
MSMEG_1071	3-oxoacyl-[acyl-carrier-protein] reductase		659	922
MSMEG_1071	3-oxoacyl-[acyl-carrier-protein] reductase		659	789
MSMEG_1071	3-oxoacyl-[acyl-carrier-protein] reductase		659	666
MSMEG_1072	agmatinase	speB	659	671
MSMEG_1072	agmatinase	speB	659	671
MSMEG_1072	agmatinase	speB	385	980
MSMEG_1073	"oxidoreductase, short-chain dehydrogenase/reductase family protein"		4669	4625
MSMEG_1073	"oxidoreductase, short-chain dehydrogenase/reductase family protein"		659	779
MSMEG_1073	"oxidoreductase, short-chain dehydrogenase/reductase family protein"		659	2385
MSMEG_1074	polysaccharide deacetylase		659	886
MSMEG_1074	polysaccharide deacetylase		3052	4981
MSMEG_1074	polysaccharide deacetylase		501	3159
MSMEG_1075	naphthoate synthase	menB	13801	11689
MSMEG_1075	naphthoate synthase	menB	19878	13070
MSMEG_1075	naphthoate synthase	menB	12755	8567
MSMEG_1076	conserved hypothetical protein		352972	126598
MSMEG_1076	conserved hypothetical protein		471333	188395
MSMEG_1076	conserved hypothetical protein		332410	107628
MSMEG_1077	conserved hypothetical protein		659	758
MSMEG_1077	conserved hypothetical protein		7229	2157
MSMEG_1077	conserved hypothetical protein		659	1485
MSMEG_1078	hydrolase		10249	4913
MSMEG_1078	hydrolase		5916	3461
MSMEG_1078	hydrolase		3306	4365
MSMEG_1079	hypothetical protein		1249	1263
MSMEG_1079	hypothetical protein		9667	3975
MSMEG_1079	hypothetical protein		5324	2951
MSMEG_1080	"large subunit of N,N-dimethylformamidase"		1282	1677
MSMEG_1080	"large subunit of N,N-dimethylformamidase"		659	946
MSMEG_1080	"large subunit of N,N-dimethylformamidase"		451	712
MSMEG_1081	hypothetical protein		1831	292
MSMEG_1081	hypothetical protein		1023	611
MSMEG_1081	hypothetical protein		659	649
MSMEG_1082	putative response regulator		30456	60383
MSMEG_1082	putative response regulator		25091	50850
MSMEG_1082	putative response regulator		25688	56581
MSMEG_1083	hypothetical protein		0	0
MSMEG_1083	hypothetical protein		0	0
MSMEG_1083	hypothetical protein		0	0
MSMEG_1084	"peptide/opine/nickel uptake family protein ABC transporter, periplasmic substrate-binding protein, putative"		659	9626
MSMEG_1084	"peptide/opine/nickel uptake family protein ABC transporter, periplasmic substrate-binding protein, putative"		659	737
MSMEG_1084	"peptide/opine/nickel uptake family protein ABC transporter, periplasmic substrate-binding protein, putative"		3	3
MSMEG_1085	dipeptide transport system permease protein DppB		659	663
MSMEG_1085	dipeptide transport system permease protein DppB		659	575
MSMEG_1085	dipeptide transport system permease protein DppB		659	721
MSMEG_1086	ABC transporter permease protein		0	0
MSMEG_1086	ABC transporter permease protein		659	644
MSMEG_1086	ABC transporter permease protein		659	450
MSMEG_1087	oligopeptide ABC transporter ATP-binding protein; this gene contains a frame shift which is not the result of sequencing error; identified by match to protein family HMM PF00005		186	520
MSMEG_1087	oligopeptide ABC transporter ATP-binding protein; this gene contains a frame shift which is not the result of sequencing error; identified by match to protein family HMM PF00005		0	0
MSMEG_1087	oligopeptide ABC transporter ATP-binding protein; this gene contains a frame shift which is not the result of sequencing error; identified by match to protein family HMM PF00005		659	4903
MSMEG_1087	oligopeptide ABC transporter ATP-binding protein; this gene contains a frame shift which is not the result of sequencing error; identified by match to protein family HMM PF00005		451	457
MSMEG_1087	oligopeptide ABC transporter ATP-binding protein; this gene contains a frame shift which is not the result of sequencing error; identified by match to protein family HMM PF00005		1155	419
MSMEG_1087	oligopeptide ABC transporter ATP-binding protein; this gene contains a frame shift which is not the result of sequencing error; identified by match to protein family HMM PF00005		659	557
MSMEG_1088	"glutamyl-tRNA(Gln)/aspartyl-tRNA(Asn) amidotransferase, A subunit"	gatA	659	785
MSMEG_1088	"glutamyl-tRNA(Gln)/aspartyl-tRNA(Asn) amidotransferase, A subunit"	gatA	3475	3879
MSMEG_1088	"glutamyl-tRNA(Gln)/aspartyl-tRNA(Asn) amidotransferase, A subunit"	gatA	659	535
MSMEG_1089	hypothetical protein		7969	3813
MSMEG_1089	hypothetical protein		6031	4315
MSMEG_1089	hypothetical protein		3746	5311
MSMEG_1090	amidase		3603	7453
MSMEG_1090	amidase		659	1566
MSMEG_1090	amidase		8189	19959
MSMEG_1091	urease accessory protein UreE 1		659	796
MSMEG_1091	urease accessory protein UreE 1		1408	328
MSMEG_1091	urease accessory protein UreE 1		2738	790
MSMEG_1092	urease accessory protein UreF		0	0
MSMEG_1092	urease accessory protein UreF		659	771
MSMEG_1092	urease accessory protein UreF		3169	1083
MSMEG_1093	urease gamma/beta subunit		825	695
MSMEG_1093	urease gamma/beta subunit		2881	4771
MSMEG_1093	urease gamma/beta subunit		11671	1194
MSMEG_1094	"urease, alpha subunit"	ureC	0	0
MSMEG_1094	"urease, alpha subunit"	ureC	659	976
MSMEG_1094	"urease, alpha subunit"	ureC	0	0
MSMEG_1095	urease accessory protein UreG	ureG	659	724
MSMEG_1095	urease accessory protein UreG	ureG	269	1560
MSMEG_1095	urease accessory protein UreG	ureG	1073	455
MSMEG_1096	"urease accessory protein UreD, putative"		659	743
MSMEG_1096	"urease accessory protein UreD, putative"		0	0
MSMEG_1096	"urease accessory protein UreD, putative"		1656	641
MSMEG_1097	"glycosyl transferase, group 2 family protein"		81421	6433
MSMEG_1097	"glycosyl transferase, group 2 family protein"		85617	7133
MSMEG_1097	"glycosyl transferase, group 2 family protein"		97879	8111
MSMEG_1098	acyl-CoA synthase		3369	5271
MSMEG_1098	acyl-CoA synthase		659	669
MSMEG_1098	acyl-CoA synthase		659	690
MSMEG_1099	hypothetical protein		7105	1481
MSMEG_1099	hypothetical protein		5799	1340
MSMEG_1099	hypothetical protein		20649	4624
MSMEG_1100	dgpf protein		5128	13915
MSMEG_1100	dgpf protein		13763	8733
MSMEG_1100	dgpf protein		10809	9094
MSMEG_1101	hypothetical protein		2728	635
MSMEG_1101	hypothetical protein		659	546
MSMEG_1101	hypothetical protein		659	625
MSMEG_1102	twin-arginine translocation pathway signal		659	944
MSMEG_1102	twin-arginine translocation pathway signal		659	608
MSMEG_1102	twin-arginine translocation pathway signal		659	669
MSMEG_1103	O-succinylbenzoate synthase		794	2737
MSMEG_1103	O-succinylbenzoate synthase		2454	2881
MSMEG_1103	O-succinylbenzoate synthase		659	2246
MSMEG_1104	hypothetical protein		0	0
MSMEG_1104	hypothetical protein		3218	1891
MSMEG_1104	hypothetical protein		3573	761
MSMEG_1105	phthiodiolone ketoreductase; this gene contains a frame shift which is not the result of sequencing error		1385	554
MSMEG_1105	phthiodiolone ketoreductase; this gene contains a frame shift which is not the result of sequencing error		659	687
MSMEG_1105	phthiodiolone ketoreductase; this gene contains a frame shift which is not the result of sequencing error		0	0
MSMEG_1105	phthiodiolone ketoreductase; this gene contains a frame shift which is not the result of sequencing error		2030	557
MSMEG_1105	phthiodiolone ketoreductase; this gene contains a frame shift which is not the result of sequencing error		4593	2210
MSMEG_1105	phthiodiolone ketoreductase; this gene contains a frame shift which is not the result of sequencing error		659	717
MSMEG_1106	"transcriptional regulator, AraC family protein"		4465	1735
MSMEG_1106	"transcriptional regulator, AraC family protein"		659	416
MSMEG_1106	"transcriptional regulator, AraC family protein"		1191	385
MSMEG_1107	"isonitrile hydratase, putative"		659	436
MSMEG_1107	"isonitrile hydratase, putative"		0	0
MSMEG_1107	"isonitrile hydratase, putative"		297	679
MSMEG_1108	"hydrolase, alpha/beta fold family protein"		3304	6262
MSMEG_1108	"hydrolase, alpha/beta fold family protein"		659	6841
MSMEG_1108	"hydrolase, alpha/beta fold family protein"		659	5131
MSMEG_1109	2-oxoglutarate decarboxylase		659	1141
MSMEG_1109	2-oxoglutarate decarboxylase		659	1016
MSMEG_1109	2-oxoglutarate decarboxylase		659	877
MSMEG_1110	probable conserved transmembrane protein		4152	1714
MSMEG_1110	probable conserved transmembrane protein		4518	2823
MSMEG_1110	probable conserved transmembrane protein		2274	235
MSMEG_1111	conserved hypothetical protein		1213	8231
MSMEG_1111	conserved hypothetical protein		6741	8353
MSMEG_1111	conserved hypothetical protein		1895	8200
MSMEG_1112	"aconitate hydratase, putative"		5607	2511
MSMEG_1112	"aconitate hydratase, putative"		5418	2179
MSMEG_1112	"aconitate hydratase, putative"		6816	4288
MSMEG_1113	glycosyl transferase		44247	17716
MSMEG_1113	glycosyl transferase		659	1036
MSMEG_1113	glycosyl transferase		659	683
MSMEG_1114	short chain dehydrogenase		659	646
MSMEG_1114	short chain dehydrogenase		0	0
MSMEG_1114	short chain dehydrogenase		1355	369
MSMEG_1115	menaquinone biosynthesis methyltransferase UbiE		0	0
MSMEG_1115	menaquinone biosynthesis methyltransferase UbiE		659	745
MSMEG_1115	menaquinone biosynthesis methyltransferase UbiE		659	3840
MSMEG_1116	gamma-glutamylisopropylamide synthetase		659	526
MSMEG_1116	gamma-glutamylisopropylamide synthetase		659	656
MSMEG_1116	gamma-glutamylisopropylamide synthetase		4401	4458
MSMEG_1117	transcriptional regulator		0	0
MSMEG_1117	transcriptional regulator		659	862
MSMEG_1117	transcriptional regulator		659	801
MSMEG_1118	amino acid permease		0	0
MSMEG_1118	amino acid permease		2150	332
MSMEG_1118	amino acid permease		659	353
MSMEG_1119	"glutamine amidotransferase, class I"		2001	2841
MSMEG_1119	"glutamine amidotransferase, class I"		1162	2497
MSMEG_1119	"glutamine amidotransferase, class I"		4662	3463
MSMEG_1120	nitrilase/cyanide hydratase and apolipoprotein N-acyltransferase		0	0
MSMEG_1120	nitrilase/cyanide hydratase and apolipoprotein N-acyltransferase		659	709
MSMEG_1120	nitrilase/cyanide hydratase and apolipoprotein N-acyltransferase		6203	1298
MSMEG_1121	conserved hypothetical protein		287	329
MSMEG_1121	conserved hypothetical protein		3916	2504
MSMEG_1121	conserved hypothetical protein		1724	1221
MSMEG_1122	hypothetical protein		659	604
MSMEG_1122	hypothetical protein		659	467
MSMEG_1122	hypothetical protein		0	0
MSMEG_1123	cobalamin synthesis protein		659	732
MSMEG_1123	cobalamin synthesis protein		659	589
MSMEG_1123	cobalamin synthesis protein		5422	5995
MSMEG_1124	putative ferredoxin FdxA		3090	1126
MSMEG_1124	putative ferredoxin FdxA		2082	3485
MSMEG_1124	putative ferredoxin FdxA		1824	279
MSMEG_1125	"regulatory protein, ArsR"		609	546
MSMEG_1125	"regulatory protein, ArsR"		0	0
MSMEG_1125	"regulatory protein, ArsR"		659	644
MSMEG_1126	hypothetical protein		659	525
MSMEG_1126	hypothetical protein		659	653
MSMEG_1126	hypothetical protein		659	983
MSMEG_1127	probable conserved transmembrane protein		659	785
MSMEG_1127	probable conserved transmembrane protein		0	0
MSMEG_1127	probable conserved transmembrane protein		659	610
MSMEG_1128	conserved hypothetical protein		659	736
MSMEG_1128	conserved hypothetical protein		659	769
MSMEG_1128	conserved hypothetical protein		0	0
MSMEG_1129	D-amino-acid dehydrogenase		659	646
MSMEG_1129	D-amino-acid dehydrogenase		659	714
MSMEG_1129	D-amino-acid dehydrogenase		659	739
MSMEG_1130	hypothetical protein		659	569
MSMEG_1130	hypothetical protein		659	537
MSMEG_1130	hypothetical protein		659	698
MSMEG_1131	tryptophan-rich sensory protein		47482	8742
MSMEG_1131	tryptophan-rich sensory protein		45458	8159
MSMEG_1131	tryptophan-rich sensory protein		43916	7622
MSMEG_1132	"FAD binding domain, putative"		659	730
MSMEG_1132	"FAD binding domain, putative"		659	725
MSMEG_1132	"FAD binding domain, putative"		659	654
MSMEG_1133	bifunctional short chain isoprenyl diphosphate synthase		659	6727
MSMEG_1133	bifunctional short chain isoprenyl diphosphate synthase		659	2177
MSMEG_1133	bifunctional short chain isoprenyl diphosphate synthase		605	4233
MSMEG_1134	putative protease HtpX		659	3944
MSMEG_1134	putative protease HtpX		793	5366
MSMEG_1134	putative protease HtpX		2742	4830
MSMEG_1135	hypothetical protein		659	868
MSMEG_1135	hypothetical protein		659	739
MSMEG_1135	hypothetical protein		659	397
MSMEG_1136	conserved hypothetical protein		8959	10552
MSMEG_1136	conserved hypothetical protein		2172	9339
MSMEG_1136	conserved hypothetical protein		1876	8418
MSMEG_1137	amino acid permease-associated region		1816	658
MSMEG_1137	amino acid permease-associated region		0	0
MSMEG_1137	amino acid permease-associated region		0	0
MSMEG_1138	alcohol dehydrogenase 1		3046	599
MSMEG_1138	alcohol dehydrogenase 1		659	1324
MSMEG_1138	alcohol dehydrogenase 1		659	658
MSMEG_1139	transcription regulator		659	834
MSMEG_1139	transcription regulator		1706	2755
MSMEG_1139	transcription regulator		659	841
MSMEG_1140	glycerol-3-phosphate dehydrogenase 2 [NAD(P)+] (NAD(P)H-dependent glycerol-3-phosphate dehydrogenase 2)		659	2259
MSMEG_1140	glycerol-3-phosphate dehydrogenase 2 [NAD(P)+] (NAD(P)H-dependent glycerol-3-phosphate dehydrogenase 2)		659	883
MSMEG_1140	glycerol-3-phosphate dehydrogenase 2 [NAD(P)+] (NAD(P)H-dependent glycerol-3-phosphate dehydrogenase 2)		0	0
MSMEG_1141	ABC-transporter integral membrane protein		659	639
MSMEG_1141	ABC-transporter integral membrane protein		659	678
MSMEG_1141	ABC-transporter integral membrane protein		659	690
MSMEG_1142	ABC-transporter integral membrane protein		659	693
MSMEG_1142	ABC-transporter integral membrane protein		659	671
MSMEG_1142	ABC-transporter integral membrane protein		0	0
MSMEG_1143	mce related protein		10327	2287
MSMEG_1143	mce related protein		659	781
MSMEG_1143	mce related protein		0	0
MSMEG_1144	virulence factor Mce family protein		6630	2884
MSMEG_1144	virulence factor Mce family protein		2055	344
MSMEG_1144	virulence factor Mce family protein		659	1356
MSMEG_1145	virulence factor Mce family protein		659	487
MSMEG_1145	virulence factor Mce family protein		659	631
MSMEG_1145	virulence factor Mce family protein		428	670
MSMEG_1146	virulence factor Mce family protein		659	573
MSMEG_1146	virulence factor Mce family protein		0	0
MSMEG_1146	virulence factor Mce family protein		659	646
MSMEG_1147	mce related protein		659	803
MSMEG_1147	mce related protein		659	676
MSMEG_1147	mce related protein		659	682
MSMEG_1148	mce related protein		659	691
MSMEG_1148	mce related protein		659	676
MSMEG_1148	mce related protein		311	376
MSMEG_1149	conserved hypothetical protein		64	123
MSMEG_1149	conserved hypothetical protein		659	660
MSMEG_1149	conserved hypothetical protein		1813	293
MSMEG_1150	conserved hypothetical protein		2377	3860
MSMEG_1150	conserved hypothetical protein		1042	1918
MSMEG_1150	conserved hypothetical protein		3261	3883
MSMEG_1151	DNA-binding protein		659	661
MSMEG_1151	DNA-binding protein		1563	878
MSMEG_1151	DNA-binding protein		731	636
MSMEG_1152	citrate-proton symporter		11043	8338
MSMEG_1152	citrate-proton symporter		659	851
MSMEG_1152	citrate-proton symporter		3794	5509
MSMEG_1153	FAD dependent oxidoreductase		659	834
MSMEG_1153	FAD dependent oxidoreductase		659	802
MSMEG_1153	FAD dependent oxidoreductase		0	0
MSMEG_1154	formyl-coenzyme A transferase		0	0
MSMEG_1154	formyl-coenzyme A transferase		94	1413
MSMEG_1154	formyl-coenzyme A transferase		659	653
MSMEG_1155	carnitinyl-CoA dehydratase		659	714
MSMEG_1155	carnitinyl-CoA dehydratase		240	1147
MSMEG_1155	carnitinyl-CoA dehydratase		7184	7056
MSMEG_1156	dihydrodipicolinate synthetase		659	4778
MSMEG_1156	dihydrodipicolinate synthetase		0	0
MSMEG_1156	dihydrodipicolinate synthetase		123	487
MSMEG_1157	short chain dehydrogenase		1318	1259
MSMEG_1157	short chain dehydrogenase		1378	1128
MSMEG_1157	short chain dehydrogenase		516	791
MSMEG_1158	5-oxovalerate dehydrogenase		659	746
MSMEG_1158	5-oxovalerate dehydrogenase		659	728
MSMEG_1158	5-oxovalerate dehydrogenase		659	1605
MSMEG_1159	ABC transporter component A		659	701
MSMEG_1159	ABC transporter component A		3100	1241
MSMEG_1159	ABC transporter component A		659	754
MSMEG_1160	ABC-type nitrate/sulfonate/bicarbonate transport system ATPase component		659	684
MSMEG_1160	ABC-type nitrate/sulfonate/bicarbonate transport system ATPase component		659	748
MSMEG_1160	ABC-type nitrate/sulfonate/bicarbonate transport system ATPase component		659	638
MSMEG_1161	taurine transport system permease protein TauC		47690	22834
MSMEG_1161	taurine transport system permease protein TauC		659	2127
MSMEG_1161	taurine transport system permease protein TauC		0	0
MSMEG_1162	nitrilotriacetate monooxygenase component A		0	0
MSMEG_1162	nitrilotriacetate monooxygenase component A		659	638
MSMEG_1162	nitrilotriacetate monooxygenase component A		0	0
MSMEG_1163	hypothetical protein		3684	1665
MSMEG_1163	hypothetical protein		659	774
MSMEG_1163	hypothetical protein		18216	9608
MSMEG_1164	putative transporter; this region contains one or more premature stops and/or frameshifts which are not the result of sequencing error		4775	815
MSMEG_1164	putative transporter; this region contains one or more premature stops and/or frameshifts which are not the result of sequencing error		2672	454
MSMEG_1164	putative transporter; this region contains one or more premature stops and/or frameshifts which are not the result of sequencing error		14184	3492
MSMEG_1164	putative transporter; this region contains one or more premature stops and/or frameshifts which are not the result of sequencing error		19236	1757
MSMEG_1164	putative transporter; this region contains one or more premature stops and/or frameshifts which are not the result of sequencing error		8205	1585
MSMEG_1164	putative transporter; this region contains one or more premature stops and/or frameshifts which are not the result of sequencing error		5797	990
MSMEG_1164	putative transporter; this region contains one or more premature stops and/or frameshifts which are not the result of sequencing error		4409	1738
MSMEG_1164	putative transporter; this region contains one or more premature stops and/or frameshifts which are not the result of sequencing error		659	657
MSMEG_1164	putative transporter; this region contains one or more premature stops and/or frameshifts which are not the result of sequencing error		5813	2424
MSMEG_1165	conserved hypothetical protein		10488	6262
MSMEG_1165	conserved hypothetical protein		11489	8206
MSMEG_1165	conserved hypothetical protein		5380	6621
MSMEG_1167	cytochrome P450		0	0
MSMEG_1167	cytochrome P450		659	716
MSMEG_1167	cytochrome P450		460	954
MSMEG_1168	putative transcriptional regulator		659	586
MSMEG_1168	putative transcriptional regulator		5175	5407
MSMEG_1168	putative transcriptional regulator		3946	1152
MSMEG_1169	integral membrane transport protein		659	2156
MSMEG_1169	integral membrane transport protein		190	1503
MSMEG_1169	integral membrane transport protein		902	977
MSMEG_1170	conserved domain protein		0	0
MSMEG_1170	conserved domain protein		659	797
MSMEG_1170	conserved domain protein		0	0
MSMEG_1171	Low molecular weight phosphotyrosine protein phosphatase		8059	2806
MSMEG_1171	Low molecular weight phosphotyrosine protein phosphatase		4651	1598
MSMEG_1171	Low molecular weight phosphotyrosine protein phosphatase		2117	1459
MSMEG_1172	arsenical-resistance protein	arsB	659	821
MSMEG_1172	arsenical-resistance protein	arsB	659	754
MSMEG_1172	arsenical-resistance protein	arsB	659	939
MSMEG_1173	"transcriptional regulator, ArsR family protein"		916	505
MSMEG_1173	"transcriptional regulator, ArsR family protein"		659	774
MSMEG_1173	"transcriptional regulator, ArsR family protein"		3221	3245
MSMEG_1174	cadmium inducible protein cadi		3715	2429
MSMEG_1174	cadmium inducible protein cadi		659	666
MSMEG_1174	cadmium inducible protein cadi		1693	337
MSMEG_1175	putative transcriptional regulatory protein		659	1378
MSMEG_1175	putative transcriptional regulatory protein		659	1793
MSMEG_1175	putative transcriptional regulatory protein		659	1554
MSMEG_1176	hypothetical protein		659	1118
MSMEG_1176	hypothetical protein		7945	12203
MSMEG_1176	hypothetical protein		10776	12012
MSMEG_1177	cytosine/purines/uracil/thiamine/allantoin permease family protein		659	2694
MSMEG_1177	cytosine/purines/uracil/thiamine/allantoin permease family protein		659	2668
MSMEG_1177	cytosine/purines/uracil/thiamine/allantoin permease family protein		2110	7441
MSMEG_1178	transcriptional regulator		2166	2175
MSMEG_1178	transcriptional regulator		659	846
MSMEG_1178	transcriptional regulator		659	839
MSMEG_1179	urocanate hydratase	hutU	659	723
MSMEG_1179	urocanate hydratase	hutU	659	706
MSMEG_1179	urocanate hydratase	hutU	659	734
MSMEG_1180	N-carbamoyl-L-amino acid hydrolase		659	697
MSMEG_1180	N-carbamoyl-L-amino acid hydrolase		659	297
MSMEG_1180	N-carbamoyl-L-amino acid hydrolase		659	675
MSMEG_1181	formiminoglutamate deiminase	hutF	659	744
MSMEG_1181	formiminoglutamate deiminase	hutF	659	860
MSMEG_1181	formiminoglutamate deiminase	hutF	659	1534
MSMEG_1182	imidazolonepropionase	hutI	9259	4012
MSMEG_1182	imidazolonepropionase	hutI	659	634
MSMEG_1182	imidazolonepropionase	hutI	2237	2237
MSMEG_1183	histidine ammonia-lyase	hutH	15343	14999
MSMEG_1183	histidine ammonia-lyase	hutH	659	677
MSMEG_1183	histidine ammonia-lyase	hutH	659	10091
MSMEG_1184	"serine esterase, cutinase family protein"		14074	10309
MSMEG_1184	"serine esterase, cutinase family protein"		16204	14533
MSMEG_1184	"serine esterase, cutinase family protein"		16567	13147
MSMEG_1185	"transcriptional regulator, AsnC family protein"		659	930
MSMEG_1185	"transcriptional regulator, AsnC family protein"		870	503
MSMEG_1185	"transcriptional regulator, AsnC family protein"		659	879
MSMEG_1186	putative permease		659	693
MSMEG_1186	putative permease		659	808
MSMEG_1186	putative permease		0	0
MSMEG_1187	N-acyl-D-aspartate deacylase		659	718
MSMEG_1187	N-acyl-D-aspartate deacylase		659	738
MSMEG_1187	N-acyl-D-aspartate deacylase		5777	7755
MSMEG_1188	conserved hypothetical protein		659	9595
MSMEG_1188	conserved hypothetical protein		659	10926
MSMEG_1188	conserved hypothetical protein		659	8120
MSMEG_1189	conserved hypothetical protein		659	809
MSMEG_1189	conserved hypothetical protein		0	0
MSMEG_1189	conserved hypothetical protein		659	713
MSMEG_1190	serine/threonine-protein kinase PknD		1263	445
MSMEG_1190	serine/threonine-protein kinase PknD		659	716
MSMEG_1190	serine/threonine-protein kinase PknD		659	729
MSMEG_1191	hypothetical protein		10787	5032
MSMEG_1191	hypothetical protein		3167	5975
MSMEG_1191	hypothetical protein		659	822
MSMEG_1192	M23 peptidase domain protein		0	0
MSMEG_1192	M23 peptidase domain protein		659	790
MSMEG_1192	M23 peptidase domain protein		326	356
MSMEG_1193	TROVE domain protein		23223	3103
MSMEG_1193	TROVE domain protein		5063	2868
MSMEG_1193	TROVE domain protein		6084	3111
MSMEG_1194	hypothetical protein		659	787
MSMEG_1194	hypothetical protein		5986	1876
MSMEG_1194	hypothetical protein		5685	4538
MSMEG_1195	conserved hypothetical protein		659	2572
MSMEG_1195	conserved hypothetical protein		659	1235
MSMEG_1195	conserved hypothetical protein		5413	4018
MSMEG_1196	SNF2 domain protein		3675	3045
MSMEG_1196	SNF2 domain protein		659	110
MSMEG_1196	SNF2 domain protein		1508	3396
MSMEG_1197	"transcriptional regulator, LuxR family protein"		34767	30070
MSMEG_1197	"transcriptional regulator, LuxR family protein"		1476	691
MSMEG_1197	"transcriptional regulator, LuxR family protein"		14826	7962
MSMEG_1198	hypothetical protein		659	984
MSMEG_1198	hypothetical protein		659	688
MSMEG_1198	hypothetical protein		3313	1285
MSMEG_1199	conserved hypothetical protein		0	0
MSMEG_1199	conserved hypothetical protein		659	2275
MSMEG_1199	conserved hypothetical protein		659	855
MSMEG_1200	serine/threonine-protein kinase PknD		659	701
MSMEG_1200	serine/threonine-protein kinase PknD		0	0
MSMEG_1200	serine/threonine-protein kinase PknD		659	720
MSMEG_1201	hypothetical protein		5958	4426
MSMEG_1201	hypothetical protein		2333	1630
MSMEG_1201	hypothetical protein		4626	4096
MSMEG_1202	hypothetical protein		5318	2945
MSMEG_1202	hypothetical protein		2632	1581
MSMEG_1202	hypothetical protein		5994	1856
MSMEG_1203	methoxy mycolic acid synthase 1		1364	15128
MSMEG_1203	methoxy mycolic acid synthase 1		1337	22538
MSMEG_1203	methoxy mycolic acid synthase 1		4972	14180
MSMEG_1204	3-oxoacyl-[acyl-carrier-protein] synthase 2		659	14242
MSMEG_1204	3-oxoacyl-[acyl-carrier-protein] synthase 2		659	1415
MSMEG_1204	3-oxoacyl-[acyl-carrier-protein] synthase 2		659	1337
MSMEG_1205	cyclopropane-fatty-acyl-phospholipid synthase 1		3324	13709
MSMEG_1205	cyclopropane-fatty-acyl-phospholipid synthase 1		3880	13413
MSMEG_1205	cyclopropane-fatty-acyl-phospholipid synthase 1		7376	11390
MSMEG_1206	hypothetical protein		0	0
MSMEG_1206	hypothetical protein		36851	14866
MSMEG_1206	hypothetical protein		5025	4928
MSMEG_1207	"glycosyltransferase, group I"		0	0
MSMEG_1207	"glycosyltransferase, group I"		27000	7611
MSMEG_1207	"glycosyltransferase, group I"		2836	1800
MSMEG_1208	"glycosyltransferase, group I"		659	667
MSMEG_1208	"glycosyltransferase, group I"		659	978
MSMEG_1208	"glycosyltransferase, group I"		659	970
MSMEG_1209	glycosidase		659	676
MSMEG_1209	glycosidase		0	0
MSMEG_1209	glycosidase		659	782
MSMEG_1210	conserved hypothetical protein		3473	2099
MSMEG_1210	conserved hypothetical protein		18667	7690
MSMEG_1210	conserved hypothetical protein		659	721
MSMEG_1211	Fatty acid desaturase		659	6421
MSMEG_1211	Fatty acid desaturase		358	2358
MSMEG_1211	Fatty acid desaturase		659	5125
MSMEG_1212	hypothetical protein		1057	6712
MSMEG_1212	hypothetical protein		659	4361
MSMEG_1212	hypothetical protein		1214	7488
MSMEG_1213	cytochrome P450 monooxygenase		659	1850
MSMEG_1213	cytochrome P450 monooxygenase		2050	3051
MSMEG_1213	cytochrome P450 monooxygenase		659	1381
MSMEG_1214	oxidoreductase		7534	8300
MSMEG_1214	oxidoreductase		659	798
MSMEG_1214	oxidoreductase		659	1211
MSMEG_1215	"serine/threonine-protein kinase PknE, putative"		3986	6484
MSMEG_1215	"serine/threonine-protein kinase PknE, putative"		659	7569
MSMEG_1215	"serine/threonine-protein kinase PknE, putative"		679	7211
MSMEG_1216	ABC-type transport system periplasmic substrate-binding protein		7225	13830
MSMEG_1216	ABC-type transport system periplasmic substrate-binding protein		659	1363
MSMEG_1216	ABC-type transport system periplasmic substrate-binding protein		3980	10977
MSMEG_1217	ABC-type transport system ATP-binding protein I		659	1655
MSMEG_1217	ABC-type transport system ATP-binding protein I		3399	7521
MSMEG_1217	ABC-type transport system ATP-binding protein I		659	845
MSMEG_1218	ABC-type transport system ATP-binding protein II		659	811
MSMEG_1218	ABC-type transport system ATP-binding protein II		1014	500
MSMEG_1218	ABC-type transport system ATP-binding protein II		659	515
MSMEG_1219	ABC-type transport system permease protein II		659	497
MSMEG_1219	ABC-type transport system permease protein II		659	1336
MSMEG_1219	ABC-type transport system permease protein II		5231	9704
MSMEG_1220	ABC-type transport system permease protein I		4141	4493
MSMEG_1220	ABC-type transport system permease protein I		659	1216
MSMEG_1220	ABC-type transport system permease protein I		7880	3693
MSMEG_1221	rifampin ADP-ribosyl transferase		20547	4317
MSMEG_1221	rifampin ADP-ribosyl transferase		11154	3122
MSMEG_1221	rifampin ADP-ribosyl transferase		4040	320
MSMEG_1222	"ISMsm6, transposase"		731	607
MSMEG_1222	"ISMsm6, transposase"		659	673
MSMEG_1222	"ISMsm6, transposase"		104	66
MSMEG_1223	hypothetical protein		659	1075
MSMEG_1223	hypothetical protein		659	1281
MSMEG_1223	hypothetical protein		4775	2777
MSMEG_1224	rifampin ADP-ribosyl transferase		6093	1999
MSMEG_1224	rifampin ADP-ribosyl transferase		4811	2136
MSMEG_1224	rifampin ADP-ribosyl transferase		5465	3046
MSMEG_1225	conserved hypothetical protein		659	7578
MSMEG_1225	conserved hypothetical protein		659	528
MSMEG_1225	conserved hypothetical protein		0	0
MSMEG_1226	sulfatase-modifying factor 1		659	1946
MSMEG_1226	sulfatase-modifying factor 1		659	1069
MSMEG_1226	sulfatase-modifying factor 1		659	1245
MSMEG_1227	"transcriptional regulator, GntR family protein"		1770	3456
MSMEG_1227	"transcriptional regulator, GntR family protein"		659	1223
MSMEG_1227	"transcriptional regulator, GntR family protein"		659	1981
MSMEG_1228	sulfatase		49	86
MSMEG_1228	sulfatase		659	823
MSMEG_1228	sulfatase		0	0
MSMEG_1229	"DNA gyrase, B subunit"	gyrB	0	0
MSMEG_1229	"DNA gyrase, B subunit"	gyrB	659	616
MSMEG_1229	"DNA gyrase, B subunit"	gyrB	659	615
MSMEG_1230	hypothetical protein		659	751
MSMEG_1230	hypothetical protein		3726	2165
MSMEG_1230	hypothetical protein		1705	380
MSMEG_1231	inner membrane protein YidH		659	702
MSMEG_1231	inner membrane protein YidH		659	513
MSMEG_1231	inner membrane protein YidH		659	811
MSMEG_1232	ABC transporter substrate-binding protein		0	0
MSMEG_1232	ABC transporter substrate-binding protein		659	1895
MSMEG_1232	ABC transporter substrate-binding protein		6208	5338
MSMEG_1233	ABC transporter permease protein; this gene contains a frame shift which is not the result of sequencing error		6680	7783
MSMEG_1233	ABC transporter permease protein; this gene contains a frame shift which is not the result of sequencing error		7203	7246
MSMEG_1233	ABC transporter permease protein; this gene contains a frame shift which is not the result of sequencing error		8534	7607
MSMEG_1234	taurine import ATP-binding protein TauB		948	1102
MSMEG_1234	taurine import ATP-binding protein TauB		659	652
MSMEG_1234	taurine import ATP-binding protein TauB		2925	7983
MSMEG_1235	sulfate permease		659	825
MSMEG_1235	sulfate permease		2036	227
MSMEG_1235	sulfate permease		659	816
MSMEG_1236	Mpr protein		659	1340
MSMEG_1236	Mpr protein		659	1777
MSMEG_1236	Mpr protein		659	471
MSMEG_1237	hypothetical protein		659	968
MSMEG_1237	hypothetical protein		132951	40470
MSMEG_1237	hypothetical protein		659	610
MSMEG_1238	"type III restriction enzyme, res subunit"		0	0
MSMEG_1238	"type III restriction enzyme, res subunit"		1410	516
MSMEG_1238	"type III restriction enzyme, res subunit"		734	1115
MSMEG_1240	conserved hypothetical protein		659	688
MSMEG_1240	conserved hypothetical protein		659	688
MSMEG_1240	conserved hypothetical protein		659	688
MSMEG_1241	conserved hypothetical protein		2072	627
MSMEG_1241	conserved hypothetical protein		7220	4388
MSMEG_1241	conserved hypothetical protein		14987	2023
MSMEG_1242	cysteine desulfurase IscS	iscS	659	12828
MSMEG_1242	cysteine desulfurase IscS	iscS	659	29469
MSMEG_1242	cysteine desulfurase IscS	iscS	659	27966
MSMEG_1243	conserved hypothetical protein		19155	15978
MSMEG_1243	conserved hypothetical protein		5048	1533
MSMEG_1243	conserved hypothetical protein		659	1136
MSMEG_1244	conserved hypothetical protein		659	1193
MSMEG_1244	conserved hypothetical protein		817	1053
MSMEG_1244	conserved hypothetical protein		925	1452
MSMEG_1245	phosphoadenosine phosphosulfate reductase		7092	16726
MSMEG_1245	phosphoadenosine phosphosulfate reductase		12532	12899
MSMEG_1245	phosphoadenosine phosphosulfate reductase		3064	14861
MSMEG_1246	conserved hypothetical protein		2989	6701
MSMEG_1246	conserved hypothetical protein		659	2828
MSMEG_1246	conserved hypothetical protein		1469	5357
MSMEG_1247	conserved hypothetical protein		659	1261
MSMEG_1247	conserved hypothetical protein		16993	13781
MSMEG_1247	conserved hypothetical protein		659	1352
MSMEG_1248	hypothetical protein		9252	9537
MSMEG_1248	hypothetical protein		659	757
MSMEG_1248	hypothetical protein		13778	4377
MSMEG_1249	"ISMsm7, transposase orfB"		2934	6100
MSMEG_1249	"ISMsm7, transposase orfB"		5702	7917
MSMEG_1249	"ISMsm7, transposase orfB"		2338	722
MSMEG_1250	"ISMsm7, transposase orfA"		3061	7572
MSMEG_1250	"ISMsm7, transposase orfA"		6285	6422
MSMEG_1250	"ISMsm7, transposase orfA"		863	6009
MSMEG_1251	conserved hypothetical protein		7131	3229
MSMEG_1251	conserved hypothetical protein		6670	4754
MSMEG_1251	conserved hypothetical protein		867	452
MSMEG_1252	conserved hypothetical protein		35630	9258
MSMEG_1252	conserved hypothetical protein		659	1567
MSMEG_1252	conserved hypothetical protein		659	1563
MSMEG_1253	conserved hypothetical protein		659	683
MSMEG_1253	conserved hypothetical protein		659	651
MSMEG_1253	conserved hypothetical protein		659	667
MSMEG_1254	DEAD/DEAH box helicase		659	789
MSMEG_1254	DEAD/DEAH box helicase		659	1056
MSMEG_1254	DEAD/DEAH box helicase		659	4995
MSMEG_1255	UvrD/Rep helicase		659	2190
MSMEG_1255	UvrD/Rep helicase		3804	2588
MSMEG_1255	UvrD/Rep helicase		1172	3237
MSMEG_1256	hypothetical protein		5946	2882
MSMEG_1256	hypothetical protein		6040	3858
MSMEG_1256	hypothetical protein		659	1030
MSMEG_1259	hypothetical protein		13281	20233
MSMEG_1259	hypothetical protein		8154	19243
MSMEG_1259	hypothetical protein		11273	18640
MSMEG_1260	hypothetical protein		659	892
MSMEG_1260	hypothetical protein		659	691
MSMEG_1260	hypothetical protein		659	1098
MSMEG_1261	hypothetical protein		659	742
MSMEG_1261	hypothetical protein		1207	405
MSMEG_1261	hypothetical protein		0	0
MSMEG_1262	conserved hypothetical protein		7815	1681
MSMEG_1262	conserved hypothetical protein		1599	1583
MSMEG_1262	conserved hypothetical protein		3312	3865
MSMEG_1263	conserved hypothetical protein		659	445
MSMEG_1263	conserved hypothetical protein		659	322
MSMEG_1263	conserved hypothetical protein		0	0
MSMEG_1264	prophage Lp1 protein 5		1755	615
MSMEG_1264	prophage Lp1 protein 5		0	0
MSMEG_1264	prophage Lp1 protein 5		8222	793
MSMEG_1265	conserved hypothetical protein		659	876
MSMEG_1265	conserved hypothetical protein		3318	1449
MSMEG_1265	conserved hypothetical protein		659	855
MSMEG_1266	ankyrin-repeat containing protein		659	681
MSMEG_1266	ankyrin-repeat containing protein		659	756
MSMEG_1266	ankyrin-repeat containing protein		6813	9036
MSMEG_1267	putative ribosylglycohydrolase; this gene contains a frame shift which is not the result of sequencing error; identified by match to protein family HMM PF00782		659	737
MSMEG_1267	putative ribosylglycohydrolase; this gene contains a frame shift which is not the result of sequencing error; identified by match to protein family HMM PF00782		659	759
MSMEG_1267	putative ribosylglycohydrolase; this gene contains a frame shift which is not the result of sequencing error; identified by match to protein family HMM PF00782		659	748
MSMEG_1268	nudix hydrolase		1328	555
MSMEG_1268	nudix hydrolase		68252	28139
MSMEG_1268	nudix hydrolase		659	1423
MSMEG_1269	Ser/Thr protein phosphatase family protein		659	1225
MSMEG_1269	Ser/Thr protein phosphatase family protein		659	3295
MSMEG_1269	Ser/Thr protein phosphatase family protein		0	0
MSMEG_1270	hypothetical protein		20070	45335
MSMEG_1270	hypothetical protein		42567	19771
MSMEG_1270	hypothetical protein		659	719
MSMEG_1271	hypothetical protein		659	622
MSMEG_1271	hypothetical protein		6203	3909
MSMEG_1271	hypothetical protein		20457	9913
MSMEG_1272	putative ribosylglycohydrolase		659	745
MSMEG_1272	putative ribosylglycohydrolase		659	719
MSMEG_1272	putative ribosylglycohydrolase		5754	3276
MSMEG_1273	conserved hypothetical protein		4770	1679
MSMEG_1273	conserved hypothetical protein		2568	292
MSMEG_1273	conserved hypothetical protein		6723	820
MSMEG_1274	gluconolactonase		0	0
MSMEG_1274	gluconolactonase		0	0
MSMEG_1274	gluconolactonase		0	0
MSMEG_1275	"HNH nuclease, putative"		659	622
MSMEG_1275	"HNH nuclease, putative"		659	4527
MSMEG_1275	"HNH nuclease, putative"		659	677
MSMEG_1276	hypothetical protein		659	956
MSMEG_1276	hypothetical protein		659	1286
MSMEG_1276	hypothetical protein		659	1146
MSMEG_1277	hypothetical protein		28289	7268
MSMEG_1277	hypothetical protein		7451	5235
MSMEG_1277	hypothetical protein		5469	2032
MSMEG_1278	death-on-curing protein		13994	11326
MSMEG_1278	death-on-curing protein		12562	10521
MSMEG_1278	death-on-curing protein		15687	7657
MSMEG_1279	conserved hypothetical protein		659	849
MSMEG_1279	conserved hypothetical protein		659	1007
MSMEG_1279	conserved hypothetical protein		1227	1129
MSMEG_1280	hypothetical cytosolic protein		5843	4914
MSMEG_1280	hypothetical cytosolic protein		5778	4626
MSMEG_1280	hypothetical cytosolic protein		659	2087
MSMEG_1281	conserved hypothetical protein		3669	3126
MSMEG_1281	conserved hypothetical protein		659	883
MSMEG_1281	conserved hypothetical protein		0	0
MSMEG_1282	hypothetical cytosolic protein		659	734
MSMEG_1282	hypothetical cytosolic protein		659	724
MSMEG_1282	hypothetical cytosolic protein		659	914
MSMEG_1283	"probable ribbon-helix-helix transcription factor, family protein"		659	5441
MSMEG_1283	"probable ribbon-helix-helix transcription factor, family protein"		659	6783
MSMEG_1283	"probable ribbon-helix-helix transcription factor, family protein"		3580	14322
MSMEG_1284	PIN domain protein		3285	6161
MSMEG_1284	PIN domain protein		659	1024
MSMEG_1284	PIN domain protein		1114	4130
MSMEG_1285	tetratricopeptide repeat family protein		659	718
MSMEG_1285	tetratricopeptide repeat family protein		659	703
MSMEG_1285	tetratricopeptide repeat family protein		8795	2288
MSMEG_1286	sulfatase family protein		659	997
MSMEG_1286	sulfatase family protein		0	0
MSMEG_1286	sulfatase family protein		659	693
MSMEG_1287	cyclase/dehydrase superfamily protein		659	2526
MSMEG_1287	cyclase/dehydrase superfamily protein		659	3370
MSMEG_1287	cyclase/dehydrase superfamily protein		4409	6216
MSMEG_1288	conserved hypothetical protein		659	893
MSMEG_1288	conserved hypothetical protein		1801	1773
MSMEG_1288	conserved hypothetical protein		659	1055
MSMEG_1289	conserved hypothetical protein		0	0
MSMEG_1289	conserved hypothetical protein		3840	907
MSMEG_1289	conserved hypothetical protein		11415	8337
MSMEG_1290	dihydroxy-acid dehydratase	ilvD	659	674
MSMEG_1290	dihydroxy-acid dehydratase	ilvD	659	2029
MSMEG_1290	dihydroxy-acid dehydratase	ilvD	659	715
MSMEG_1291	putative oxidoreductase		3235	3850
MSMEG_1291	putative oxidoreductase		3824	3931
MSMEG_1291	putative oxidoreductase		2321	5530
MSMEG_1292	FAD binding domain in molybdopterin dehydrogenase protein		659	1945
MSMEG_1292	FAD binding domain in molybdopterin dehydrogenase protein		1024	1272
MSMEG_1292	FAD binding domain in molybdopterin dehydrogenase protein		2215	2813
MSMEG_1293	xanthine/uracil permeases family protein		659	1263
MSMEG_1293	xanthine/uracil permeases family protein		659	15026
MSMEG_1293	xanthine/uracil permeases family protein		659	694
MSMEG_1294	allantoicase		4540	13427
MSMEG_1294	allantoicase		7055	15401
MSMEG_1294	allantoicase		6527	14500
MSMEG_1295	transthyretin		3049	1970
MSMEG_1295	transthyretin		3129	1596
MSMEG_1295	transthyretin		4628	1675
MSMEG_1296	uricase		659	3208
MSMEG_1296	uricase		2262	6273
MSMEG_1296	uricase		1432	3678
MSMEG_1297	hydroxydechloroatrazine ethylaminohydrolase		9767	12359
MSMEG_1297	hydroxydechloroatrazine ethylaminohydrolase		7192	13609
MSMEG_1297	hydroxydechloroatrazine ethylaminohydrolase		1679	7406
MSMEG_1298	guanine deaminase		659	1630
MSMEG_1298	guanine deaminase		2587	5914
MSMEG_1298	guanine deaminase		659	1968
MSMEG_1299	"oxidoreductase, 2OG-Fe(II) oxygenase family protein"		659	3176
MSMEG_1299	"oxidoreductase, 2OG-Fe(II) oxygenase family protein"		659	6440
MSMEG_1299	"oxidoreductase, 2OG-Fe(II) oxygenase family protein"		659	1774
MSMEG_1300	hypothetical protein		7322	2248
MSMEG_1300	hypothetical protein		6541	4475
MSMEG_1300	hypothetical protein		6751	3783
MSMEG_1301	NanT3		11045	7630
MSMEG_1301	NanT3		40812	28080
MSMEG_1301	NanT3		4384	1248
MSMEG_1302	alkylphosphonate uptake protein		1544	560
MSMEG_1302	alkylphosphonate uptake protein		2435	379
MSMEG_1302	alkylphosphonate uptake protein		4074	1904
MSMEG_1303	putative transcriptional regulator		659	1006
MSMEG_1303	putative transcriptional regulator		0	0
MSMEG_1303	putative transcriptional regulator		14532	11439
MSMEG_1304	rhizopine catabolism protein		659	716
MSMEG_1304	rhizopine catabolism protein		0	0
MSMEG_1304	rhizopine catabolism protein		1277	348
MSMEG_1305	TetR family protein regulatory protein		6060	6957
MSMEG_1305	TetR family protein regulatory protein		659	265
MSMEG_1305	TetR family protein regulatory protein		12720	1960
MSMEG_1306	aldehyde dehydrogenase (NAD) family protein		659	207
MSMEG_1306	aldehyde dehydrogenase (NAD) family protein		3872	5273
MSMEG_1306	aldehyde dehydrogenase (NAD) family protein		778	455
MSMEG_1307	EthD protein		1120	538
MSMEG_1307	EthD protein		5135	578
MSMEG_1307	EthD protein		659	615
MSMEG_1308	peptidase S15		8438	3928
MSMEG_1308	peptidase S15		659	634
MSMEG_1308	peptidase S15		0	0
MSMEG_1309	conserved hypothetical protein		659	858
MSMEG_1309	conserved hypothetical protein		2497	4376
MSMEG_1309	conserved hypothetical protein		9215	3365
MSMEG_1311	"oligopeptide transporter, OPT family protein"		659	476
MSMEG_1311	"oligopeptide transporter, OPT family protein"		659	676
MSMEG_1311	"oligopeptide transporter, OPT family protein"		659	936
MSMEG_1312	hypothetical protein		659	744
MSMEG_1312	hypothetical protein		15993	15977
MSMEG_1312	hypothetical protein		0	0
MSMEG_1313	secreted protein		1612	867
MSMEG_1313	secreted protein		659	10110
MSMEG_1313	secreted protein		41551	9458
MSMEG_1314	hypothetical protein		749	778
MSMEG_1314	hypothetical protein		659	845
MSMEG_1314	hypothetical protein		3607	1737
MSMEG_1315	"transporter, small conductance mechanosensitive ion channel (MscS) family protein"		4427	2249
MSMEG_1315	"transporter, small conductance mechanosensitive ion channel (MscS) family protein"		1530	806
MSMEG_1315	"transporter, small conductance mechanosensitive ion channel (MscS) family protein"		4875	1991
MSMEG_1316	peptide chain release factor 3	prfC	1896	1225
MSMEG_1316	peptide chain release factor 3	prfC	4970	6937
MSMEG_1316	peptide chain release factor 3	prfC	5400	3393
MSMEG_1317	transcriptional regulator		1275	12129
MSMEG_1317	transcriptional regulator		3677	9386
MSMEG_1317	transcriptional regulator		3992	6495
MSMEG_1318	polysaccharide deacetylase family protein		422	984
MSMEG_1318	polysaccharide deacetylase family protein		659	1635
MSMEG_1318	polysaccharide deacetylase family protein		659	729
MSMEG_1319	Asp/Glu racemase		659	766
MSMEG_1319	Asp/Glu racemase		659	933
MSMEG_1319	Asp/Glu racemase		659	696
MSMEG_1320	major facilitator superfamily protein MFS_1		1683	2943
MSMEG_1320	major facilitator superfamily protein MFS_1		0	0
MSMEG_1320	major facilitator superfamily protein MFS_1		1880	3596
MSMEG_1321	5-carboxymethyl-2-hydroxymuconate delta-isomerase		7196	2879
MSMEG_1321	5-carboxymethyl-2-hydroxymuconate delta-isomerase		0	0
MSMEG_1321	5-carboxymethyl-2-hydroxymuconate delta-isomerase		659	518
MSMEG_1322	ErfK/YbiS/YcfS/YnhG family protein		2754	12422
MSMEG_1322	ErfK/YbiS/YcfS/YnhG family protein		5648	10150
MSMEG_1322	ErfK/YbiS/YcfS/YnhG family protein		3302	10166
MSMEG_1323	hypothetical protein		195	1474
MSMEG_1323	hypothetical protein		4930	1793
MSMEG_1323	hypothetical protein		1804	1270
MSMEG_1324	hypothetical protein		0	0
MSMEG_1324	hypothetical protein		659	675
MSMEG_1324	hypothetical protein		752	622
MSMEG_1325	"exodeoxyribonuclease V, alpha subunit"	recD	659	611
MSMEG_1325	"exodeoxyribonuclease V, alpha subunit"	recD	1230	1617
MSMEG_1325	"exodeoxyribonuclease V, alpha subunit"	recD	659	626
MSMEG_1326	hypothetical protein		0	0
MSMEG_1326	hypothetical protein		0	0
MSMEG_1326	hypothetical protein		659	872
MSMEG_1327	"exodeoxyribonuclease V, beta subunit"	recB	659	814
MSMEG_1327	"exodeoxyribonuclease V, beta subunit"	recB	659	5565
MSMEG_1327	"exodeoxyribonuclease V, beta subunit"	recB	659	805
MSMEG_1328	"exodeoxyribonuclease V, gamma subunit"	recC	4108	3284
MSMEG_1328	"exodeoxyribonuclease V, gamma subunit"	recC	1246	1812
MSMEG_1328	"exodeoxyribonuclease V, gamma subunit"	recC	1258	1301
MSMEG_1329	"major facilitator superfamily protein MFS_1, putative"		5469	2032
MSMEG_1329	"major facilitator superfamily protein MFS_1, putative"		659	2969
MSMEG_1329	"major facilitator superfamily protein MFS_1, putative"		3401	3687
MSMEG_1330	MarR-family protein transcriptional regulator		3108	3501
MSMEG_1330	MarR-family protein transcriptional regulator		5139	2282
MSMEG_1330	MarR-family protein transcriptional regulator		659	924
MSMEG_1331	enoyl-CoA hydratase		12764	9569
MSMEG_1331	enoyl-CoA hydratase		2966	14440
MSMEG_1331	enoyl-CoA hydratase		5528	5092
MSMEG_1332	conserved hypothetical protein		1922	4020
MSMEG_1332	conserved hypothetical protein		7059	13749
MSMEG_1332	conserved hypothetical protein		9937	11771
MSMEG_1333	conserved hypothetical protein		659	634
MSMEG_1333	conserved hypothetical protein		659	638
MSMEG_1333	conserved hypothetical protein		0	0
MSMEG_1334	metallo-beta-lactamase family protein		0	0
MSMEG_1334	metallo-beta-lactamase family protein		659	825
MSMEG_1334	metallo-beta-lactamase family protein		659	846
MSMEG_1335	"transcriptional regulator, BadM/Rrf2 family protein"		1024	399
MSMEG_1335	"transcriptional regulator, BadM/Rrf2 family protein"		2597	943
MSMEG_1335	"transcriptional regulator, BadM/Rrf2 family protein"		339	1080
MSMEG_1336	"flavohemoprotein, putative"		659	656
MSMEG_1336	"flavohemoprotein, putative"		22584	5343
MSMEG_1336	"flavohemoprotein, putative"		8564	4562
MSMEG_1339	ribosomal protein L33	rpmG	21880	25917
MSMEG_1339	ribosomal protein L33	rpmG	14544	17721
MSMEG_1339	ribosomal protein L33	rpmG	16926	15094
MSMEG_1340	conserved hypothetical protein		21082	35298
MSMEG_1340	conserved hypothetical protein		14017	18897
MSMEG_1340	conserved hypothetical protein		20243	21435
MSMEG_1341	MaoC family protein		15348	20446
MSMEG_1341	MaoC family protein		14564	23393
MSMEG_1341	MaoC family protein		18058	27513
MSMEG_1342	conserved hypothetical protein		5267	16039
MSMEG_1342	conserved hypothetical protein		7159	12768
MSMEG_1342	conserved hypothetical protein		11867	17268
MSMEG_1344	translocase		2592	781
MSMEG_1344	translocase		752	865
MSMEG_1344	translocase		877	572
MSMEG_1345	transcription antitermination protein NusG		16035	21804
MSMEG_1345	transcription antitermination protein NusG		12269	22394
MSMEG_1345	transcription antitermination protein NusG		12214	20037
MSMEG_1346	ribosomal protein L11	rplK	29676	42951
MSMEG_1346	ribosomal protein L11	rplK	38846	64892
MSMEG_1346	ribosomal protein L11	rplK	25680	42158
MSMEG_1347	ribosomal protein L1	rplA	109281	267427
MSMEG_1347	ribosomal protein L1	rplA	104701	260350
MSMEG_1347	ribosomal protein L1	rplA	96503	195785
MSMEG_1348	RNA polymerase ECF-subfamily protein sigma factor		659	569
MSMEG_1348	RNA polymerase ECF-subfamily protein sigma factor		9017	6451
MSMEG_1348	RNA polymerase ECF-subfamily protein sigma factor		0	0
MSMEG_1349	dgpf domain family protein		9546	2334
MSMEG_1349	dgpf domain family protein		4003	3457
MSMEG_1349	dgpf domain family protein		3710	2645
MSMEG_1350	cyclopropane-fatty-acyl-phospholipid synthase 1		12134	23398
MSMEG_1350	cyclopropane-fatty-acyl-phospholipid synthase 1		8977	19395
MSMEG_1350	cyclopropane-fatty-acyl-phospholipid synthase 1		33441	35107
MSMEG_1351	cyclopropane-fatty-acyl-phospholipid synthase 1		162424	116156
MSMEG_1351	cyclopropane-fatty-acyl-phospholipid synthase 1		659	2288
MSMEG_1351	cyclopropane-fatty-acyl-phospholipid synthase 1		659	7115
MSMEG_1352	"hydrolase, alpha/beta fold family protein"		704	9202
MSMEG_1352	"hydrolase, alpha/beta fold family protein"		659	15750
MSMEG_1352	"hydrolase, alpha/beta fold family protein"		659	3841
MSMEG_1353	ABC1 family protein		2334	11771
MSMEG_1353	ABC1 family protein		4770	11217
MSMEG_1353	ABC1 family protein		2123	13424
MSMEG_1354	conserved hypothetical protein; this gene contains a frame shift which is not the result of sequencing error		659	1330
MSMEG_1354	conserved hypothetical protein; this gene contains a frame shift which is not the result of sequencing error		13136	10859
MSMEG_1354	conserved hypothetical protein; this gene contains a frame shift which is not the result of sequencing error		2749	1933
MSMEG_1355	"transcriptional regulator, TetR family protein"		2978	1781
MSMEG_1355	"transcriptional regulator, TetR family protein"		659	5918
MSMEG_1355	"transcriptional regulator, TetR family protein"		3810	707
MSMEG_1356	conserved hypothetical protein		659	2321
MSMEG_1356	conserved hypothetical protein		15380	6929
MSMEG_1356	conserved hypothetical protein		130	211
MSMEG_1357	conserved hypothetical protein		6923	6709
MSMEG_1357	conserved hypothetical protein		0	0
MSMEG_1357	conserved hypothetical protein		2666	3594
MSMEG_1358	conserved hypothetical protein		2969	1651
MSMEG_1358	conserved hypothetical protein		4612	226
MSMEG_1358	conserved hypothetical protein		9835	3776
MSMEG_1359	DeoR-family protein transcriptional regulator		659	1345
MSMEG_1359	DeoR-family protein transcriptional regulator		50655	6290
MSMEG_1359	DeoR-family protein transcriptional regulator		1100	466
MSMEG_1360	endonuclease/exonuclease/phosphatase		16103	13745
MSMEG_1360	endonuclease/exonuclease/phosphatase		18101	13432
MSMEG_1360	endonuclease/exonuclease/phosphatase		14628	12044
MSMEG_1361	alpha-mannosidase		53313	33429
MSMEG_1361	alpha-mannosidase		12993	9333
MSMEG_1361	alpha-mannosidase		7930	5568
MSMEG_1362	conserved hypothetical protein		30031	20349
MSMEG_1362	conserved hypothetical protein		24074	17738
MSMEG_1362	conserved hypothetical protein		630	686
MSMEG_1363	glucokinase		659	874
MSMEG_1363	glucokinase		0	0
MSMEG_1363	glucokinase		659	18187
MSMEG_1364	50S ribosomal protein L10		21853	17645
MSMEG_1364	50S ribosomal protein L10		24153	23316
MSMEG_1364	50S ribosomal protein L10		23413	18235
MSMEG_1365	ribosomal protein L7/L12	rplL	19409	33433
MSMEG_1365	ribosomal protein L7/L12	rplL	34465	55269
MSMEG_1365	ribosomal protein L7/L12	rplL	28422	39048
MSMEG_1366	"ABC transporter, ATP-binding protein"		20716	25182
MSMEG_1366	"ABC transporter, ATP-binding protein"		6028	14778
MSMEG_1366	"ABC transporter, ATP-binding protein"		4815	15712
MSMEG_1367	"DNA-directed RNA polymerase, beta subunit"	rpoB	30933	44745
MSMEG_1367	"DNA-directed RNA polymerase, beta subunit"	rpoB	23587	36059
MSMEG_1367	"DNA-directed RNA polymerase, beta subunit"	rpoB	170885	158278
MSMEG_1368	"DNA-directed RNA polymerase, beta' subunit"	rpoC	25239	31119
MSMEG_1368	"DNA-directed RNA polymerase, beta' subunit"	rpoC	30237	31894
MSMEG_1368	"DNA-directed RNA polymerase, beta' subunit"	rpoC	33971	31484
MSMEG_1369	LacI-family protein transcriptional regulator		659	703
MSMEG_1369	LacI-family protein transcriptional regulator		659	854
MSMEG_1369	LacI-family protein transcriptional regulator		659	1801
MSMEG_1370	2-deoxy-scyllo-inosamine dehydrogenase		659	1215
MSMEG_1370	2-deoxy-scyllo-inosamine dehydrogenase		0	0
MSMEG_1370	2-deoxy-scyllo-inosamine dehydrogenase		18641	18872
MSMEG_1371	conserved hypothetical protein		659	734
MSMEG_1371	conserved hypothetical protein		1972	652
MSMEG_1371	conserved hypothetical protein		1095	395
MSMEG_1372	ABC transporter ATP-binding protein		3178	599
MSMEG_1372	ABC transporter ATP-binding protein		659	391
MSMEG_1372	ABC transporter ATP-binding protein		659	580
MSMEG_1373	"ribose/xylose/arabinose/galactoside ABC-type transport systems, permease components"		791	521
MSMEG_1373	"ribose/xylose/arabinose/galactoside ABC-type transport systems, permease components"		225	627
MSMEG_1373	"ribose/xylose/arabinose/galactoside ABC-type transport systems, permease components"		153	180
MSMEG_1374	"ribose ABC transporter, periplasmic binding protein"		659	737
MSMEG_1374	"ribose ABC transporter, periplasmic binding protein"		659	1073
MSMEG_1374	"ribose ABC transporter, periplasmic binding protein"		659	723
MSMEG_1375	"tagatose-1,6-bisphosphate aldolase GatY"		659	659
MSMEG_1375	"tagatose-1,6-bisphosphate aldolase GatY"		659	680
MSMEG_1375	"tagatose-1,6-bisphosphate aldolase GatY"		659	683
MSMEG_1376	putative xylulose kinase		659	1036
MSMEG_1376	putative xylulose kinase		2868	3481
MSMEG_1376	putative xylulose kinase		4834	4315
MSMEG_1377	DeoR-family protein transcriptional regulator		2067	1063
MSMEG_1377	DeoR-family protein transcriptional regulator		5308	4711
MSMEG_1377	DeoR-family protein transcriptional regulator		659	1169
MSMEG_1378	1-phosphofructokinase		659	765
MSMEG_1378	1-phosphofructokinase		659	737
MSMEG_1378	1-phosphofructokinase		659	738
MSMEG_1379	conserved hypothetical protein		0	0
MSMEG_1379	conserved hypothetical protein		659	771
MSMEG_1379	conserved hypothetical protein		659	783
MSMEG_1380	transcriptional regulator		1825	1758
MSMEG_1380	transcriptional regulator		3113	774
MSMEG_1380	transcriptional regulator		1142	1341
MSMEG_1381	MmpS5 protein		5699	1378
MSMEG_1381	MmpS5 protein		3398	1287
MSMEG_1381	MmpS5 protein		2572	524
MSMEG_1382	MmpL5 protein		659	940
MSMEG_1382	MmpL5 protein		659	776
MSMEG_1382	MmpL5 protein		2001	1415
MSMEG_1383	endonuclease IV		5152	15298
MSMEG_1383	endonuclease IV		2776	9607
MSMEG_1383	endonuclease IV		7770	10094
MSMEG_1384	conserved hypothetical protein		17219	7952
MSMEG_1384	conserved hypothetical protein		0	0
MSMEG_1384	conserved hypothetical protein		626	657
MSMEG_1385	PAP2 superfamily protein		4468	1003
MSMEG_1385	PAP2 superfamily protein		659	3813
MSMEG_1385	PAP2 superfamily protein		7168	3493
MSMEG_1386	hypothetical protein		659	583
MSMEG_1386	hypothetical protein		659	601
MSMEG_1386	hypothetical protein		659	1046
MSMEG_1387	putative acyl-CoA dehydrogenase		659	6041
MSMEG_1387	putative acyl-CoA dehydrogenase		3333	7339
MSMEG_1387	putative acyl-CoA dehydrogenase		659	6010
MSMEG_1388	enoyl-CoA hydratase		659	836
MSMEG_1388	enoyl-CoA hydratase		659	777
MSMEG_1388	enoyl-CoA hydratase		4474	812
MSMEG_1389	conserved hypothetical protein		1629	888
MSMEG_1389	conserved hypothetical protein		2499	2475
MSMEG_1389	conserved hypothetical protein		67	710
MSMEG_1390	enoyl-CoA hydratase		5161	8411
MSMEG_1390	enoyl-CoA hydratase		12062	8901
MSMEG_1390	enoyl-CoA hydratase		2983	2005
MSMEG_1391	"transcriptional regulator, LysR family protein"		659	710
MSMEG_1391	"transcriptional regulator, LysR family protein"		659	733
MSMEG_1391	"transcriptional regulator, LysR family protein"		659	784
MSMEG_1392	"alcohol dehydrogenase, class IV"		24114	40552
MSMEG_1392	"alcohol dehydrogenase, class IV"		39649	44951
MSMEG_1392	"alcohol dehydrogenase, class IV"		34270	45819
MSMEG_1393	conserved hypothetical protein		8169	1857
MSMEG_1393	conserved hypothetical protein		9402	2210
MSMEG_1393	conserved hypothetical protein		9066	2291
MSMEG_1394	probable conserved transmembrane protein		659	1732
MSMEG_1394	probable conserved transmembrane protein		659	1120
MSMEG_1394	probable conserved transmembrane protein		659	2398
MSMEG_1395	"lipoprotein, putative"		16201	27145
MSMEG_1395	"lipoprotein, putative"		9928	17514
MSMEG_1395	"lipoprotein, putative"		14898	17915
MSMEG_1396	LprB protein		13140	10135
MSMEG_1396	LprB protein		659	11506
MSMEG_1396	LprB protein		17156	28585
MSMEG_1397	"transcriptional regulator, TetR family protein"		5462	5296
MSMEG_1397	"transcriptional regulator, TetR family protein"		3524	3926
MSMEG_1397	"transcriptional regulator, TetR family protein"		1918	5120
MSMEG_1398	ribosomal protein S12	rpsL	16259	18172
MSMEG_1398	ribosomal protein S12	rpsL	22812	21505
MSMEG_1398	ribosomal protein S12	rpsL	22063	19334
MSMEG_1399	ribosomal protein S7	rpsG	38883	46901
MSMEG_1399	ribosomal protein S7	rpsG	36927	50338
MSMEG_1399	ribosomal protein S7	rpsG	61858	80352
MSMEG_1400	elongation factor G; this gene contains a frame shift which is not the result of sequencing error; identified by match to protein family HMM PF00009; match to protein family HMM TIGR00231		31913	79323
MSMEG_1400	elongation factor G; this gene contains a frame shift which is not the result of sequencing error; identified by match to protein family HMM PF00009; match to protein family HMM TIGR00231		36203	93550
MSMEG_1400	elongation factor G; this gene contains a frame shift which is not the result of sequencing error; identified by match to protein family HMM PF00009; match to protein family HMM TIGR00231		39915	59392
MSMEG_1400	elongation factor G; this gene contains a frame shift which is not the result of sequencing error; identified by match to protein family HMM PF00009; match to protein family HMM TIGR00231		30031	30653
MSMEG_1400	elongation factor G; this gene contains a frame shift which is not the result of sequencing error; identified by match to protein family HMM PF00009; match to protein family HMM TIGR00231		13345	22163
MSMEG_1400	elongation factor G; this gene contains a frame shift which is not the result of sequencing error; identified by match to protein family HMM PF00009; match to protein family HMM TIGR00231		11696	18394
MSMEG_1401	translation elongation factor Tu	tuf	109044	83326
MSMEG_1401	translation elongation factor Tu	tuf	140831	110003
MSMEG_1401	translation elongation factor Tu	tuf	131269	94844
MSMEG_1402	hypothetical protein		38810	51417
MSMEG_1402	hypothetical protein		34557	47192
MSMEG_1402	hypothetical protein		43369	59123
MSMEG_1403	cutinase superfamily protein		20448	26933
MSMEG_1403	cutinase superfamily protein		27096	33609
MSMEG_1403	cutinase superfamily protein		33103	35552
MSMEG_1406	conserved hypothetical protein		11001	3124
MSMEG_1406	conserved hypothetical protein		5676	2438
MSMEG_1406	conserved hypothetical protein		775	588
MSMEG_1407	Na(+)/H(+) antiporter; this gene contains a frame shift which is not the result of sequencing error		1876	1048
MSMEG_1407	Na(+)/H(+) antiporter; this gene contains a frame shift which is not the result of sequencing error		341	1122
MSMEG_1407	Na(+)/H(+) antiporter; this gene contains a frame shift which is not the result of sequencing error		659	593
MSMEG_1407	Na(+)/H(+) antiporter; this gene contains a frame shift which is not the result of sequencing error		659	661
MSMEG_1407	Na(+)/H(+) antiporter; this gene contains a frame shift which is not the result of sequencing error		659	641
MSMEG_1407	Na(+)/H(+) antiporter; this gene contains a frame shift which is not the result of sequencing error		659	723
MSMEG_1408	arginine/ornithine antiporter; this region contains one or more premature stops and/or frameshifts which are not the result of sequencing error		659	635
MSMEG_1408	arginine/ornithine antiporter; this region contains one or more premature stops and/or frameshifts which are not the result of sequencing error		4308	2670
MSMEG_1408	arginine/ornithine antiporter; this region contains one or more premature stops and/or frameshifts which are not the result of sequencing error		0	0
MSMEG_1408	arginine/ornithine antiporter; this region contains one or more premature stops and/or frameshifts which are not the result of sequencing error		10504	4673
MSMEG_1408	arginine/ornithine antiporter; this region contains one or more premature stops and/or frameshifts which are not the result of sequencing error		659	686
MSMEG_1408	arginine/ornithine antiporter; this region contains one or more premature stops and/or frameshifts which are not the result of sequencing error		2975	3713
MSMEG_1408	arginine/ornithine antiporter; this region contains one or more premature stops and/or frameshifts which are not the result of sequencing error		0	0
MSMEG_1408	arginine/ornithine antiporter; this region contains one or more premature stops and/or frameshifts which are not the result of sequencing error		4928	4334
MSMEG_1408	arginine/ornithine antiporter; this region contains one or more premature stops and/or frameshifts which are not the result of sequencing error		4734	1874
MSMEG_1409	arginine deiminase	arcA	2799	1701
MSMEG_1409	arginine deiminase	arcA	659	1021
MSMEG_1409	arginine deiminase	arcA	4202	686
MSMEG_1410	carveol dehydrogenase		2763	1601
MSMEG_1410	carveol dehydrogenase		659	2207
MSMEG_1410	carveol dehydrogenase		659	800
MSMEG_1411	universal stress protein family protein		1702	353
MSMEG_1411	universal stress protein family protein		4620	2959
MSMEG_1411	universal stress protein family protein		12394	2860
MSMEG_1412	amino acid permease		659	792
MSMEG_1412	amino acid permease		659	576
MSMEG_1412	amino acid permease		659	538
MSMEG_1413	ornithine--oxo-acid transaminase	rocD	6905	10350
MSMEG_1413	ornithine--oxo-acid transaminase	rocD	659	2665
MSMEG_1413	ornithine--oxo-acid transaminase	rocD	659	1357
MSMEG_1414	Amidinotransferase		1355	3991
MSMEG_1414	Amidinotransferase		659	3838
MSMEG_1414	Amidinotransferase		659	1430
MSMEG_1415	AsnC-family protein transcriptional regulator		6296	409
MSMEG_1415	AsnC-family protein transcriptional regulator		3625	4494
MSMEG_1415	AsnC-family protein transcriptional regulator		0	0
MSMEG_1416	Pyridine nucleotide-disulphide oxidoreductase		3823	8018
MSMEG_1416	Pyridine nucleotide-disulphide oxidoreductase		382	3773
MSMEG_1416	Pyridine nucleotide-disulphide oxidoreductase		16892	4198
MSMEG_1417	glyoxalase family protein		659	894
MSMEG_1417	glyoxalase family protein		480	2307
MSMEG_1417	glyoxalase family protein		659	3191
MSMEG_1418	RNA polymerase ECF-type sigma factor		1126	746
MSMEG_1418	RNA polymerase ECF-type sigma factor		2807	4056
MSMEG_1418	RNA polymerase ECF-type sigma factor		1260	3101
MSMEG_1419	conserved hypothetical protein		659	550
MSMEG_1419	conserved hypothetical protein		3732	2055
MSMEG_1419	conserved hypothetical protein		476	966
MSMEG_1420	probable transcriptional regulatory protein		2676	4524
MSMEG_1420	probable transcriptional regulatory protein		3232	3456
MSMEG_1420	probable transcriptional regulatory protein		4165	4524
MSMEG_1421	hypothetical protein		92001	313210
MSMEG_1421	hypothetical protein		109348	306627
MSMEG_1421	hypothetical protein		71369	232398
MSMEG_1422	conserved hypothetical protein		69024	144410
MSMEG_1422	conserved hypothetical protein		72304	134409
MSMEG_1422	conserved hypothetical protein		61765	138451
MSMEG_1423	radical SAM domain protein		6269	19989
MSMEG_1423	radical SAM domain protein		5917	25882
MSMEG_1423	radical SAM domain protein		8636	23790
MSMEG_1424	FMN-dependent dehydrogenase		12526	18517
MSMEG_1424	FMN-dependent dehydrogenase		11927	18783
MSMEG_1424	FMN-dependent dehydrogenase		11098	18326
MSMEG_1425	creatininase subfamily protein		1445	10518
MSMEG_1425	creatininase subfamily protein		6216	7564
MSMEG_1425	creatininase subfamily protein		3481	13121
MSMEG_1426	probable membrane sugar transferase		32198	35092
MSMEG_1426	probable membrane sugar transferase		6031	12743
MSMEG_1426	probable membrane sugar transferase		6391	5232
MSMEG_1427	transmembrane efflux protein		659	669
MSMEG_1427	transmembrane efflux protein		659	700
MSMEG_1427	transmembrane efflux protein		0	0
MSMEG_1428	glucose-methanol-choline oxidoreductase		659	735
MSMEG_1428	glucose-methanol-choline oxidoreductase		659	1311
MSMEG_1428	glucose-methanol-choline oxidoreductase		912	1544
MSMEG_1429	cytochrome P450-terp		659	1037
MSMEG_1429	cytochrome P450-terp		659	778
MSMEG_1429	cytochrome P450-terp		2472	479
MSMEG_1430	"transcriptional regulator, TetR family protein"		0	0
MSMEG_1430	"transcriptional regulator, TetR family protein"		1462	259
MSMEG_1430	"transcriptional regulator, TetR family protein"		1444	429
MSMEG_1431	cytochrome P450-terp		659	669
MSMEG_1431	cytochrome P450-terp		0	0
MSMEG_1431	cytochrome P450-terp		5273	4215
MSMEG_1432	acetylcholinesterase		659	1530
MSMEG_1432	acetylcholinesterase		16949	9547
MSMEG_1432	acetylcholinesterase		659	1496
MSMEG_1433	thioesterase		659	718
MSMEG_1433	thioesterase		659	609
MSMEG_1433	thioesterase		659	551
MSMEG_1434	conserved hypothetical protein		2744	2004
MSMEG_1434	conserved hypothetical protein		4256	9117
MSMEG_1434	conserved hypothetical protein		6404	4277
MSMEG_1435	ribosomal protein S10	rpsJ	11038	15743
MSMEG_1435	ribosomal protein S10	rpsJ	15675	15927
MSMEG_1435	ribosomal protein S10	rpsJ	13691	13546
MSMEG_1436	ribosomal protein L3	rplC	11541	24102
MSMEG_1436	ribosomal protein L3	rplC	32390	28587
MSMEG_1436	ribosomal protein L3	rplC	64565	17694
MSMEG_1437	ribosomal protein L4/L1 family protein	rplD	13734	16165
MSMEG_1437	ribosomal protein L4/L1 family protein	rplD	30854	21343
MSMEG_1437	ribosomal protein L4/L1 family protein	rplD	13526	17406
MSMEG_1438	ribosomal protein L23	rplW	10421	10215
MSMEG_1438	ribosomal protein L23	rplW	8443	9812
MSMEG_1438	ribosomal protein L23	rplW	12689	13874
MSMEG_1439	ribosomal protein L2	rplB	31608	48601
MSMEG_1439	ribosomal protein L2	rplB	36263	57101
MSMEG_1439	ribosomal protein L2	rplB	30986	48569
MSMEG_1440	ribosomal protein S19	rpsS	5385	5477
MSMEG_1440	ribosomal protein S19	rpsS	1619	5629
MSMEG_1440	ribosomal protein S19	rpsS	2986	5333
MSMEG_1441	50S ribosomal protein L22		50508	98089
MSMEG_1441	50S ribosomal protein L22		40504	83162
MSMEG_1441	50S ribosomal protein L22		32006	65945
MSMEG_1442	ribosomal protein S3	rpsC	10181	6257
MSMEG_1442	ribosomal protein S3	rpsC	2899	6442
MSMEG_1442	ribosomal protein S3	rpsC	7889	5401
MSMEG_1443	ribosomal protein L16	rplP	21060	32317
MSMEG_1443	ribosomal protein L16	rplP	26116	31416
MSMEG_1443	ribosomal protein L16	rplP	31757	30895
MSMEG_1444	ribosomal protein L29	rpmC	37520	34373
MSMEG_1444	ribosomal protein L29	rpmC	26793	36847
MSMEG_1444	ribosomal protein L29	rpmC	19927	29734
MSMEG_1445	30S ribosomal protein S17		11532	8797
MSMEG_1445	30S ribosomal protein S17		9029	8883
MSMEG_1445	30S ribosomal protein S17		7176	9484
MSMEG_1446	NTP pyrophosphohydrolase		659	849
MSMEG_1446	NTP pyrophosphohydrolase		13045	8522
MSMEG_1446	NTP pyrophosphohydrolase		3996	323
MSMEG_1447	"transcriptional regulator, MerR family protein"		3840	1527
MSMEG_1447	"transcriptional regulator, MerR family protein"		3664	2826
MSMEG_1447	"transcriptional regulator, MerR family protein"		659	1326
MSMEG_1448	integral membrane transporter		659	676
MSMEG_1448	integral membrane transporter		659	656
MSMEG_1448	integral membrane transporter		659	2467
MSMEG_1449	fasciclin domain protein; this gene contains a frame shift which is not the result of sequencing error; identified by match to protein family HMM PF02469		5035	1790
MSMEG_1449	fasciclin domain protein; this gene contains a frame shift which is not the result of sequencing error; identified by match to protein family HMM PF02469		4694	2907
MSMEG_1449	fasciclin domain protein; this gene contains a frame shift which is not the result of sequencing error; identified by match to protein family HMM PF02469		659	664
MSMEG_1450	hypothetical protein		4933	1735
MSMEG_1450	hypothetical protein		38396	12646
MSMEG_1450	hypothetical protein		12871	6325
MSMEG_1451	arylsulfatase		7714	12020
MSMEG_1451	arylsulfatase		7030	8731
MSMEG_1451	arylsulfatase		4358	14111
MSMEG_1452	sulfatase-modifying factor 1		659	1514
MSMEG_1452	sulfatase-modifying factor 1		659	1279
MSMEG_1452	sulfatase-modifying factor 1		659	763
MSMEG_1453	Citrate transporter		0	0
MSMEG_1453	Citrate transporter		659	612
MSMEG_1453	Citrate transporter		10370	6768
MSMEG_1454	hypothetical protein		0	0
MSMEG_1454	hypothetical protein		659	720
MSMEG_1454	hypothetical protein		659	745
MSMEG_1455	putative multidrug resistance protein		659	633
MSMEG_1455	putative multidrug resistance protein		659	733
MSMEG_1455	putative multidrug resistance protein		659	683
MSMEG_1456	hypothetical protein		659	752
MSMEG_1456	hypothetical protein		659	675
MSMEG_1456	hypothetical protein		659	705
MSMEG_1457	conserved hypothetical protein		659	773
MSMEG_1457	conserved hypothetical protein		0	0
MSMEG_1457	conserved hypothetical protein		659	68
MSMEG_1458	tena/thi-4 family protein		1583	779
MSMEG_1458	tena/thi-4 family protein		0	0
MSMEG_1458	tena/thi-4 family protein		0	0
MSMEG_1459	Rieske [2Fe-2S] domain protein		2802	315
MSMEG_1459	Rieske [2Fe-2S] domain protein		4994	2824
MSMEG_1459	Rieske [2Fe-2S] domain protein		4165	3139
MSMEG_1460	Pyridine nucleotide-disulphide oxidoreductase		659	701
MSMEG_1460	Pyridine nucleotide-disulphide oxidoreductase		12426	9591
MSMEG_1460	Pyridine nucleotide-disulphide oxidoreductase		659	725
MSMEG_1461	5-oxovalerate dehydrogenase		659	290
MSMEG_1461	5-oxovalerate dehydrogenase		22120	11996
MSMEG_1461	5-oxovalerate dehydrogenase		7721	8850
MSMEG_1462	ferredoxin		674	266
MSMEG_1462	ferredoxin		3309	4901
MSMEG_1462	ferredoxin		3268	5065
MSMEG_1463	gamma-glutamyltranspeptidase		4861	1675
MSMEG_1463	gamma-glutamyltranspeptidase		0	0
MSMEG_1463	gamma-glutamyltranspeptidase		659	446
MSMEG_1464	translation initiation inhibitor		685	748
MSMEG_1464	translation initiation inhibitor		1123	490
MSMEG_1464	translation initiation inhibitor		41793	24326
MSMEG_1465	ribosomal protein L14	rplN	12710	10958
MSMEG_1465	ribosomal protein L14	rplN	13437	10373
MSMEG_1465	ribosomal protein L14	rplN	9293	8510
MSMEG_1466	ribosomal protein L24	rplX	18090	17905
MSMEG_1466	ribosomal protein L24	rplX	18828	20063
MSMEG_1466	ribosomal protein L24	rplX	15836	16008
MSMEG_1467	50S ribosomal protein L5		18938	26704
MSMEG_1467	50S ribosomal protein L5		16961	30329
MSMEG_1467	50S ribosomal protein L5		19487	32735
MSMEG_1468	ribosomal protein S14p/S29e	rpsN	15219	35517
MSMEG_1468	ribosomal protein S14p/S29e	rpsN	27987	48240
MSMEG_1468	ribosomal protein S14p/S29e	rpsN	34555	50623
MSMEG_1469	ribosomal protein S8	rpsH	10388	7600
MSMEG_1469	ribosomal protein S8	rpsH	7813	8344
MSMEG_1469	ribosomal protein S8	rpsH	8252	7956
MSMEG_1470	50S ribosomal protein L6		31553	26701
MSMEG_1470	50S ribosomal protein L6		31765	30413
MSMEG_1470	50S ribosomal protein L6		34288	32715
MSMEG_1471	ribosomal protein L18	rplR	20959	15987
MSMEG_1471	ribosomal protein L18	rplR	17379	16130
MSMEG_1471	ribosomal protein L18	rplR	24136	19349
MSMEG_1472	ribosomal protein S5	rpsE	13388	13676
MSMEG_1472	ribosomal protein S5	rpsE	17165	18229
MSMEG_1472	ribosomal protein S5	rpsE	15801	23794
MSMEG_1473	ribosomal protein L30	rpmD	29956	50855
MSMEG_1473	ribosomal protein L30	rpmD	14748	12164
MSMEG_1473	ribosomal protein L30	rpmD	18606	46748
MSMEG_1474	ribosomal protein L15	rplO	13086	12142
MSMEG_1474	ribosomal protein L15	rplO	45609	26517
MSMEG_1474	ribosomal protein L15	rplO	11525	13535
MSMEG_1475	conserved hypothetical protein		504	1042
MSMEG_1475	conserved hypothetical protein		1988	3562
MSMEG_1475	conserved hypothetical protein		1440	2295
MSMEG_1476	"signal peptide peptidase SppA, 67K type"	sppA	1115	5178
MSMEG_1476	"signal peptide peptidase SppA, 67K type"	sppA	10582	4373
MSMEG_1476	"signal peptide peptidase SppA, 67K type"	sppA	5382	6866
MSMEG_1477	major facilitator superfamily protein		27427	11664
MSMEG_1477	major facilitator superfamily protein		25200	14415
MSMEG_1477	major facilitator superfamily protein		28155	13932
MSMEG_1478	"transporter, LysE family protein"		10233	6027
MSMEG_1478	"transporter, LysE family protein"		9644	4468
MSMEG_1478	"transporter, LysE family protein"		7768	6678
MSMEG_1479	"methyltransferase, putative, family protein"		0	0
MSMEG_1479	"methyltransferase, putative, family protein"		659	5513
MSMEG_1479	"methyltransferase, putative, family protein"		659	748
MSMEG_1480	methyltransferase		659	623
MSMEG_1480	methyltransferase		5731	6799
MSMEG_1480	methyltransferase		659	604
MSMEG_1481	methyltransferase		659	1697
MSMEG_1481	methyltransferase		9550	13521
MSMEG_1481	methyltransferase		659	610
MSMEG_1482	methyltransferase		9511	4550
MSMEG_1482	methyltransferase		659	970
MSMEG_1482	methyltransferase		3062	777
MSMEG_1483	"preprotein translocase, SecY subunit"		387	1132
MSMEG_1483	"preprotein translocase, SecY subunit"		659	2108
MSMEG_1483	"preprotein translocase, SecY subunit"		1419	2863
MSMEG_1484	adenylate kinase		10030	51589
MSMEG_1484	adenylate kinase		21124	60256
MSMEG_1484	adenylate kinase		15896	48818
MSMEG_1485	"methionine aminopeptidase, type I"	map	6239	17303
MSMEG_1485	"methionine aminopeptidase, type I"	map	11671	19203
MSMEG_1485	"methionine aminopeptidase, type I"	map	1371	20271
MSMEG_1486	RNA polymerase sigma-70 factor		8617	9363
MSMEG_1486	RNA polymerase sigma-70 factor		5184	3320
MSMEG_1486	RNA polymerase sigma-70 factor		25113	10921
MSMEG_1487	conserved hypothetical protein		8811	6367
MSMEG_1487	conserved hypothetical protein		8714	6167
MSMEG_1487	conserved hypothetical protein		659	804
MSMEG_1488	acetolactate synthase		659	683
MSMEG_1488	acetolactate synthase		0	0
MSMEG_1488	acetolactate synthase		495	412
MSMEG_1489	conserved hypothetical protein		4227	2060
MSMEG_1489	conserved hypothetical protein		770	300
MSMEG_1489	conserved hypothetical protein		26077	3214
MSMEG_1490	3-oxoacyl-ACP synthase III		0	0
MSMEG_1490	3-oxoacyl-ACP synthase III		0	0
MSMEG_1490	3-oxoacyl-ACP synthase III		2027	495
MSMEG_1491	histidinol-phosphate aminotransferase 2		1031	1694
MSMEG_1491	histidinol-phosphate aminotransferase 2		659	395
MSMEG_1491	histidinol-phosphate aminotransferase 2		659	387
MSMEG_1492	"transcriptional regulator, MarR family protein"		7868	2370
MSMEG_1492	"transcriptional regulator, MarR family protein"		4588	2980
MSMEG_1492	"transcriptional regulator, MarR family protein"		2253	2900
MSMEG_1493	sensor histidine kinase		659	861
MSMEG_1493	sensor histidine kinase		1829	1240
MSMEG_1493	sensor histidine kinase		102	1398
MSMEG_1493	sensor histidine kinase		659	1019
MSMEG_1493	sensor histidine kinase		3346	179
MSMEG_1493	sensor histidine kinase		659	483
MSMEG_1494	transcriptional regulatory protein DegU		0	0
MSMEG_1494	transcriptional regulatory protein DegU		659	557
MSMEG_1494	transcriptional regulatory protein DegU		1142	1464
MSMEG_1495	"HAD-superfamily protein hydrolase subfamily protein IA, variant 3, putative"		4616	457
MSMEG_1495	"HAD-superfamily protein hydrolase subfamily protein IA, variant 3, putative"		18683	8756
MSMEG_1495	"HAD-superfamily protein hydrolase subfamily protein IA, variant 3, putative"		788	542
MSMEG_1496	3-hydroxyisobutyrate dehydrogenase	mmsB	659	1085
MSMEG_1496	3-hydroxyisobutyrate dehydrogenase	mmsB	659	714
MSMEG_1496	3-hydroxyisobutyrate dehydrogenase	mmsB	659	580
MSMEG_1497	acyl-CoA dehydrogenase family protein member 8		659	889
MSMEG_1497	acyl-CoA dehydrogenase family protein member 8		659	1114
MSMEG_1497	acyl-CoA dehydrogenase family protein member 8		3306	3823
MSMEG_1498	methylmalonate-semialdehyde dehydrogenase	mmsA	146	426
MSMEG_1498	methylmalonate-semialdehyde dehydrogenase	mmsA	0	0
MSMEG_1498	methylmalonate-semialdehyde dehydrogenase	mmsA	659	1069
MSMEG_1499	oxygenase		659	691
MSMEG_1499	oxygenase		0	0
MSMEG_1499	oxygenase		4574	1373
MSMEG_1500	TetR family protein transcriptional regulatory protein		659	605
MSMEG_1500	TetR family protein transcriptional regulatory protein		54	299
MSMEG_1500	TetR family protein transcriptional regulatory protein		0	0
MSMEG_1501	"methyltransferase, putative, family protein"		659	612
MSMEG_1501	"methyltransferase, putative, family protein"		659	568
MSMEG_1501	"methyltransferase, putative, family protein"		659	683
MSMEG_1502	"ABC transporter, ATP-binding protein"		524	921
MSMEG_1502	"ABC transporter, ATP-binding protein"		659	723
MSMEG_1502	"ABC transporter, ATP-binding protein"		659	833
MSMEG_1503	probable antibiotic-transport integral membrane leucine and valine rich protein abc transporter		9478	12679
MSMEG_1503	probable antibiotic-transport integral membrane leucine and valine rich protein abc transporter		3221	9329
MSMEG_1503	probable antibiotic-transport integral membrane leucine and valine rich protein abc transporter		0	0
MSMEG_1504	probable antibiotic-transport integral membrane leucine and alanine and valine rich protein abc transporter		659	662
MSMEG_1504	probable antibiotic-transport integral membrane leucine and alanine and valine rich protein abc transporter		659	663
MSMEG_1504	probable antibiotic-transport integral membrane leucine and alanine and valine rich protein abc transporter		659	918
MSMEG_1505	integral membrane protein		659	212
MSMEG_1505	integral membrane protein		1060	527
MSMEG_1505	integral membrane protein		0	0
MSMEG_1506	"transcriptional regulator, TetR family protein"		4394	1539
MSMEG_1506	"transcriptional regulator, TetR family protein"		3066	429
MSMEG_1506	"transcriptional regulator, TetR family protein"		15314	2864
MSMEG_1507	D-aminopeptidase		659	768
MSMEG_1507	D-aminopeptidase		5240	5348
MSMEG_1507	D-aminopeptidase		14571	6350
MSMEG_1508	amino acid permease-associated region		540	1541
MSMEG_1508	amino acid permease-associated region		5201	1881
MSMEG_1508	amino acid permease-associated region		2309	4002
MSMEG_1509	TetR-family protein transcriptional regulator		2885	5034
MSMEG_1509	TetR-family protein transcriptional regulator		3813	1041
MSMEG_1509	TetR-family protein transcriptional regulator		1424	503
MSMEG_1510	"dTDP-4-dehydrorhamnose 3,5-epimerase"		4729	5985
MSMEG_1510	"dTDP-4-dehydrorhamnose 3,5-epimerase"		4600	7593
MSMEG_1510	"dTDP-4-dehydrorhamnose 3,5-epimerase"		7056	6317
MSMEG_1511	putative oxidoreductase		8295	7118
MSMEG_1511	putative oxidoreductase		4758	1023
MSMEG_1511	putative oxidoreductase		659	474
MSMEG_1512	"dTDP-glucose 4,6-dehydratase"	rfbB	659	8595
MSMEG_1512	"dTDP-glucose 4,6-dehydratase"	rfbB	5538	8711
MSMEG_1512	"dTDP-glucose 4,6-dehydratase"	rfbB	659	12056
MSMEG_1513	conserved hypothetical protein		659	837
MSMEG_1513	conserved hypothetical protein		3952	1098
MSMEG_1513	conserved hypothetical protein		2302	655
MSMEG_1514	conserved hypothetical protein		659	2564
MSMEG_1514	conserved hypothetical protein		659	1104
MSMEG_1514	conserved hypothetical protein		2276	3411
MSMEG_1515	two-component sensor histidine kinase		1579	5092
MSMEG_1515	two-component sensor histidine kinase		6266	4890
MSMEG_1515	two-component sensor histidine kinase		659	1695
MSMEG_1516	thioredoxin reductase		1716	2657
MSMEG_1516	thioredoxin reductase		659	3247
MSMEG_1516	thioredoxin reductase		659	836
MSMEG_1517	"spfh domain/band 7 family protein, putative"		659	694
MSMEG_1517	"spfh domain/band 7 family protein, putative"		659	688
MSMEG_1517	"spfh domain/band 7 family protein, putative"		659	893
MSMEG_1518	hypothetical protein		3915	8890
MSMEG_1518	hypothetical protein		6525	10315
MSMEG_1518	hypothetical protein		6512	7234
MSMEG_1519	translation initiation factor IF-1	infA	45801	86394
MSMEG_1519	translation initiation factor IF-1	infA	74072	65514
MSMEG_1519	translation initiation factor IF-1	infA	102433	70112
MSMEG_1520	ribosomal protein L36	rpmJ	37812	51504
MSMEG_1520	ribosomal protein L36	rpmJ	42044	49401
MSMEG_1520	ribosomal protein L36	rpmJ	45706	51990
MSMEG_1521	ribosomal protein S13p/S18e	rpsM	31999	87361
MSMEG_1521	ribosomal protein S13p/S18e	rpsM	34037	76863
MSMEG_1521	ribosomal protein S13p/S18e	rpsM	36642	100489
MSMEG_1522	ribosomal protein S11	rpsK	18170	25498
MSMEG_1522	ribosomal protein S11	rpsK	26001	26960
MSMEG_1522	ribosomal protein S11	rpsK	27975	27527
MSMEG_1523	ribosomal protein S4	rpsD	36223	109518
MSMEG_1523	ribosomal protein S4	rpsD	38297	114882
MSMEG_1523	ribosomal protein S4	rpsD	36803	108689
MSMEG_1524	"DNA-directed RNA polymerase, alpha subunit"	rpoA	13233	15326
MSMEG_1524	"DNA-directed RNA polymerase, alpha subunit"	rpoA	13621	14824
MSMEG_1524	"DNA-directed RNA polymerase, alpha subunit"	rpoA	20335	12384
MSMEG_1525	50S ribosomal protein L17		8874	10289
MSMEG_1525	50S ribosomal protein L17		8813	11212
MSMEG_1525	50S ribosomal protein L17		6570	13714
MSMEG_1526	probable cutinase		659	630
MSMEG_1526	probable cutinase		9698	5479
MSMEG_1526	probable cutinase		10176	9148
MSMEG_1527	tRNA pseudouridine synthase A	truA	4635	3948
MSMEG_1527	tRNA pseudouridine synthase A	truA	659	1037
MSMEG_1527	tRNA pseudouridine synthase A	truA	4248	10796
MSMEG_1528	cutinase		659	3936
MSMEG_1528	cutinase		3020	4464
MSMEG_1528	cutinase		5230	6654
MSMEG_1529	"serine esterase, cutinase family protein"		1959	6067
MSMEG_1529	"serine esterase, cutinase family protein"		3929	5690
MSMEG_1529	"serine esterase, cutinase family protein"		1726	7490
MSMEG_1530	integral membrane protein		659	690
MSMEG_1530	integral membrane protein		0	0
MSMEG_1530	integral membrane protein		659	773
MSMEG_1531	conserved hypothetical protein		4936	1005
MSMEG_1531	conserved hypothetical protein		2717	3707
MSMEG_1531	conserved hypothetical protein		1224	1435
MSMEG_1532	antibiotic biosynthesis monooxygenase		0	0
MSMEG_1532	antibiotic biosynthesis monooxygenase		231	528
MSMEG_1532	antibiotic biosynthesis monooxygenase		659	610
MSMEG_1533	subtilase family protein		659	733
MSMEG_1533	subtilase family protein		5474	968
MSMEG_1533	subtilase family protein		0	0
MSMEG_1534	probable conserved membrane protein		659	535
MSMEG_1534	probable conserved membrane protein		0	0
MSMEG_1534	probable conserved membrane protein		3941	1933
MSMEG_1535	conserved hypothetical protein		1135	461
MSMEG_1535	conserved hypothetical protein		659	972
MSMEG_1535	conserved hypothetical protein		2594	3408
MSMEG_1536	ftsk/spoiiie family protein		659	821
MSMEG_1536	ftsk/spoiiie family protein		659	744
MSMEG_1536	ftsk/spoiiie family protein		659	721
MSMEG_1537	conserved hypothetical protein		0	0
MSMEG_1537	conserved hypothetical protein		0	0
MSMEG_1537	conserved hypothetical protein		1464	544
MSMEG_1538	conserved hypothetical protein		3013	392
MSMEG_1538	conserved hypothetical protein		3894	1300
MSMEG_1538	conserved hypothetical protein		659	89
MSMEG_1539	conserved hypothetical protein		659	864
MSMEG_1539	conserved hypothetical protein		659	702
MSMEG_1539	conserved hypothetical protein		659	526
MSMEG_1540	ATP-dependent RNA helicase		659	744
MSMEG_1540	ATP-dependent RNA helicase		659	701
MSMEG_1540	ATP-dependent RNA helicase		4785	3126
MSMEG_1541	hypothetical protein		5996	980
MSMEG_1541	hypothetical protein		11999	2874
MSMEG_1541	hypothetical protein		16133	1226
MSMEG_1542	transcriptional regulator		13202	6453
MSMEG_1542	transcriptional regulator		18632	18250
MSMEG_1542	transcriptional regulator		8	104
MSMEG_1543	eptc-inducible aldehyde dehydrogenase		17697	39608
MSMEG_1543	eptc-inducible aldehyde dehydrogenase		6919	21470
MSMEG_1543	eptc-inducible aldehyde dehydrogenase		18495	43828
MSMEG_1544	PduO protein		52571	120741
MSMEG_1544	PduO protein		72849	109542
MSMEG_1544	PduO protein		50502	117502
MSMEG_1545	conserved hypothetical protein		659	631
MSMEG_1545	conserved hypothetical protein		659	1289
MSMEG_1545	conserved hypothetical protein		3969	3869
MSMEG_1546	coenzyme B12-dependent glycerol dehydrogenase small subunit		24357	18888
MSMEG_1546	coenzyme B12-dependent glycerol dehydrogenase small subunit		24182	21873
MSMEG_1546	coenzyme B12-dependent glycerol dehydrogenase small subunit		27665	23777
MSMEG_1547	glycerol dehydratase large subunit		7154	9348
MSMEG_1547	glycerol dehydratase large subunit		10418	10577
MSMEG_1547	glycerol dehydratase large subunit		10397	9822
MSMEG_1548	"propanediol utilization: dehydratase, medium subunit"		14886	23068
MSMEG_1548	"propanediol utilization: dehydratase, medium subunit"		20337	19827
MSMEG_1548	"propanediol utilization: dehydratase, medium subunit"		13790	19066
MSMEG_1549	glycerol dehydratase reactivation factor large subunit; this gene contains a frame shift which is not the result of sequencing error		206	2091
MSMEG_1549	glycerol dehydratase reactivation factor large subunit; this gene contains a frame shift which is not the result of sequencing error		2735	7682
MSMEG_1549	glycerol dehydratase reactivation factor large subunit; this gene contains a frame shift which is not the result of sequencing error		1148	9685
MSMEG_1550	PduH protein		6318	1297
MSMEG_1550	PduH protein		8759	7864
MSMEG_1550	PduH protein		9027	3879
MSMEG_1551	hypothetical protein		659	5809
MSMEG_1551	hypothetical protein		341	2335
MSMEG_1551	hypothetical protein		741	6233
MSMEG_1552	ethanolamine permease	eat	5844	10849
MSMEG_1552	ethanolamine permease	eat	882	12414
MSMEG_1552	ethanolamine permease	eat	659	9250
MSMEG_1553	"ethanolamine ammonia-lyase, large subunit"	eutB	4919	10062
MSMEG_1553	"ethanolamine ammonia-lyase, large subunit"	eutB	659	11456
MSMEG_1553	"ethanolamine ammonia-lyase, large subunit"	eutB	659	3003
MSMEG_1554	"ethanolamine ammonia-lyase, light chain"	eutC	3871	3637
MSMEG_1554	"ethanolamine ammonia-lyase, light chain"	eutC	587	2040
MSMEG_1554	"ethanolamine ammonia-lyase, light chain"	eutC	99672	38578
MSMEG_1555	"conserved hypothetical protein, authentic frameshift; this gene contains a frame shift which is not the result of sequencing error; identified by similarity to RF:NP_854757.1"		788	451
MSMEG_1555	"conserved hypothetical protein, authentic frameshift; this gene contains a frame shift which is not the result of sequencing error; identified by similarity to RF:NP_854757.1"		0	0
MSMEG_1555	"conserved hypothetical protein, authentic frameshift; this gene contains a frame shift which is not the result of sequencing error; identified by similarity to RF:NP_854757.1"		3628	1697
MSMEG_1556	ribosomal protein L13	rplM	22437	26789
MSMEG_1556	ribosomal protein L13	rplM	22568	26097
MSMEG_1556	ribosomal protein L13	rplM	16136	25478
MSMEG_1557	ribosomal protein S9	rpsI	16047	21019
MSMEG_1557	ribosomal protein S9	rpsI	34438	28122
MSMEG_1557	ribosomal protein S9	rpsI	22823	27322
MSMEG_1558	conserved hypothetical protein		19849	4417
MSMEG_1558	conserved hypothetical protein		13318	3655
MSMEG_1558	conserved hypothetical protein		22206	4058
MSMEG_1559	phosphoglucosamine mutase	glmM	1149	3394
MSMEG_1559	phosphoglucosamine mutase	glmM	659	3660
MSMEG_1559	phosphoglucosamine mutase	glmM	3303	2218
MSMEG_1560	conserved hypothetical protein		659	614
MSMEG_1560	conserved hypothetical protein		1773	893
MSMEG_1560	conserved hypothetical protein		659	661
MSMEG_1561	LysR-family protein trancsriptional regulator		6204	5918
MSMEG_1561	LysR-family protein trancsriptional regulator		2515	6416
MSMEG_1561	LysR-family protein trancsriptional regulator		659	7827
MSMEG_1562	conserved hypothetical alanine and proline rich protein; this gene contains a frame shift which is not the result of sequencing error		659	666
MSMEG_1562	conserved hypothetical alanine and proline rich protein; this gene contains a frame shift which is not the result of sequencing error		1580	363
MSMEG_1562	conserved hypothetical alanine and proline rich protein; this gene contains a frame shift which is not the result of sequencing error		3309	317
MSMEG_1562	conserved hypothetical alanine and proline rich protein; this gene contains a frame shift which is not the result of sequencing error		1834	400
MSMEG_1562	conserved hypothetical alanine and proline rich protein; this gene contains a frame shift which is not the result of sequencing error		1016	439
MSMEG_1562	conserved hypothetical alanine and proline rich protein; this gene contains a frame shift which is not the result of sequencing error		659	667
MSMEG_1563	short-chain dehydrogenase/reductase SDR		1314	1649
MSMEG_1563	short-chain dehydrogenase/reductase SDR		0	0
MSMEG_1563	short-chain dehydrogenase/reductase SDR		652	682
MSMEG_1564	"lignostilbene-alpha,beta-dioxygenase"		0	0
MSMEG_1564	"lignostilbene-alpha,beta-dioxygenase"		5770	3721
MSMEG_1564	"lignostilbene-alpha,beta-dioxygenase"		659	810
MSMEG_1565	"transcriptional regulator, TetR family protein"		659	2563
MSMEG_1565	"transcriptional regulator, TetR family protein"		763	3063
MSMEG_1565	"transcriptional regulator, TetR family protein"		1959	8656
MSMEG_1566	oxidoreductase		0	0
MSMEG_1566	oxidoreductase		659	777
MSMEG_1566	oxidoreductase		705	521
MSMEG_1567	conserved hypothetical protein		659	759
MSMEG_1567	conserved hypothetical protein		551	1256
MSMEG_1567	conserved hypothetical protein		1448	2885
MSMEG_1568	"glucosamine--fructose-6-phosphate aminotransferase, isomerizing"	glmS	639	1373
MSMEG_1568	"glucosamine--fructose-6-phosphate aminotransferase, isomerizing"	glmS	6112	3624
MSMEG_1568	"glucosamine--fructose-6-phosphate aminotransferase, isomerizing"	glmS	659	841
MSMEG_1569	hypothetical protein		8473	3022
MSMEG_1569	hypothetical protein		8398	2838
MSMEG_1569	hypothetical protein		8250	2522
MSMEG_1570	carboxylesterase		659	727
MSMEG_1570	carboxylesterase		2987	723
MSMEG_1570	carboxylesterase		3940	6432
MSMEG_1571	integral membrane protein		659	696
MSMEG_1571	integral membrane protein		0	0
MSMEG_1571	integral membrane protein		659	700
MSMEG_1572	"transcriptional regulator, GntR family protein"		7905	4409
MSMEG_1572	"transcriptional regulator, GntR family protein"		44928	14905
MSMEG_1572	"transcriptional regulator, GntR family protein"		659	2649
MSMEG_1573	carbohydrate kinase family protein		1206	2840
MSMEG_1573	carbohydrate kinase family protein		659	1137
MSMEG_1573	carbohydrate kinase family protein		659	1110
MSMEG_1574	glutamate decarboxylase		659	3925
MSMEG_1574	glutamate decarboxylase		659	2920
MSMEG_1574	glutamate decarboxylase		659	1020
MSMEG_1575	alanine racemase	alr	659	1119
MSMEG_1575	alanine racemase	alr	659	1911
MSMEG_1575	alanine racemase	alr	659	1106
MSMEG_1576	alpha/beta hydrolase fold		659	1236
MSMEG_1576	alpha/beta hydrolase fold		3065	7583
MSMEG_1576	alpha/beta hydrolase fold		4018	4779
MSMEG_1577	conserved hypothetical protein		2239	2049
MSMEG_1577	conserved hypothetical protein		659	687
MSMEG_1577	conserved hypothetical protein		3345	2982
MSMEG_1578	"peptidase M22, glycoprotease"		1183	755
MSMEG_1578	"peptidase M22, glycoprotease"		4945	3819
MSMEG_1578	"peptidase M22, glycoprotease"		726	1218
MSMEG_1579	ribosomal-protein-alanine acetyltransferase	rimI	659	795
MSMEG_1579	ribosomal-protein-alanine acetyltransferase	rimI	2889	2561
MSMEG_1579	ribosomal-protein-alanine acetyltransferase	rimI	659	1022
MSMEG_1580	O-sialoglycoprotein endopeptidase		5673	7149
MSMEG_1580	O-sialoglycoprotein endopeptidase		4878	10704
MSMEG_1580	O-sialoglycoprotein endopeptidase		659	7210
MSMEG_1581	conserved hypothetical protein		1732	2478
MSMEG_1581	conserved hypothetical protein		6695	4365
MSMEG_1581	conserved hypothetical protein		7375	4218
MSMEG_1582	chaperonin GroS	groS	33370	59716
MSMEG_1582	chaperonin GroS	groS	32528	72177
MSMEG_1582	chaperonin GroS	groS	32449	67275
MSMEG_1583	chaperonin GroL	groL	13720	39477
MSMEG_1583	chaperonin GroL	groL	7509	29446
MSMEG_1583	chaperonin GroL	groL	11568	32559
MSMEG_1584	hypothetical protein		2953	2023
MSMEG_1584	hypothetical protein		659	740
MSMEG_1584	hypothetical protein		659	777
MSMEG_1585	cupin domain protein		12299	8338
MSMEG_1585	cupin domain protein		4016	2714
MSMEG_1585	cupin domain protein		1641	1749
MSMEG_1586	beta-lactamase		659	690
MSMEG_1586	beta-lactamase		1058	430
MSMEG_1586	beta-lactamase		0	0
MSMEG_1587	alpha/beta hydrolase fold		704	951
MSMEG_1587	alpha/beta hydrolase fold		659	608
MSMEG_1587	alpha/beta hydrolase fold		22191	10492
MSMEG_1588	conserved hypothetical protein		0	0
MSMEG_1588	conserved hypothetical protein		0	0
MSMEG_1588	conserved hypothetical protein		659	621
MSMEG_1589	hypothetical protein		659	775
MSMEG_1589	hypothetical protein		0	0
MSMEG_1589	hypothetical protein		659	655
MSMEG_1590	hypothetical protein		659	269
MSMEG_1590	hypothetical protein		421	853
MSMEG_1590	hypothetical protein		9425	2705
MSMEG_1591	TnpC protein		659	1709
MSMEG_1591	TnpC protein		18730	23599
MSMEG_1591	TnpC protein		659	1330
MSMEG_1591	TnpC protein		1584	838
MSMEG_1591	TnpC protein		6478	2090
MSMEG_1591	TnpC protein		659	1320
MSMEG_1592	hypothetical protein		452	926
MSMEG_1592	hypothetical protein		727	824
MSMEG_1592	hypothetical protein		0	0
MSMEG_1593	hypothetical protein		6706	481
MSMEG_1593	hypothetical protein		9018	857
MSMEG_1593	hypothetical protein		659	739
MSMEG_1594	enoyl-CoA hydratase		4199	3931
MSMEG_1594	enoyl-CoA hydratase		2656	3171
MSMEG_1594	enoyl-CoA hydratase		659	1925
MSMEG_1595	putative oxidoreductase		2595	1497
MSMEG_1595	putative oxidoreductase		0	0
MSMEG_1595	putative oxidoreductase		0	0
MSMEG_1596	transcriptional regulator		659	607
MSMEG_1596	transcriptional regulator		10578	3298
MSMEG_1596	transcriptional regulator		659	615
MSMEG_1597	Transcription factor WhiB		29773	90382
MSMEG_1597	Transcription factor WhiB		26323	82000
MSMEG_1597	Transcription factor WhiB		16333	64162
MSMEG_1598	conserved hypothetical protein		659	705
MSMEG_1598	conserved hypothetical protein		659	2080
MSMEG_1598	conserved hypothetical protein		659	595
MSMEG_1599	RNA polymerase sigma-70 factor		14245	21114
MSMEG_1599	RNA polymerase sigma-70 factor		12746	20184
MSMEG_1599	RNA polymerase sigma-70 factor		9499	20097
MSMEG_1600	conserved hypothetical protein		659	3855
MSMEG_1600	conserved hypothetical protein		500	3147
MSMEG_1600	conserved hypothetical protein		1609	15861
MSMEG_1601	conserved hypothetical protein		10746	12594
MSMEG_1601	conserved hypothetical protein		14141	14716
MSMEG_1601	conserved hypothetical protein		15001	19280
MSMEG_1602	inosine-5'-monophosphate dehydrogenase	guaB	40841	65367
MSMEG_1602	inosine-5'-monophosphate dehydrogenase	guaB	44299	71941
MSMEG_1602	inosine-5'-monophosphate dehydrogenase	guaB	48630	75234
MSMEG_1603	IMP dehydrogenase family protein		3555	3062
MSMEG_1603	IMP dehydrogenase family protein		2754	3488
MSMEG_1603	IMP dehydrogenase family protein		659	1683
MSMEG_1604	FAD dependent oxidoreductase		659	738
MSMEG_1604	FAD dependent oxidoreductase		659	1883
MSMEG_1604	FAD dependent oxidoreductase		4501	2353
MSMEG_1605	phosphate transport system regulatory protein PhoU	phoU	46640	9759
MSMEG_1605	phosphate transport system regulatory protein PhoU	phoU	55558	11145
MSMEG_1605	phosphate transport system regulatory protein PhoU	phoU	115736	24927
MSMEG_1606	benzoylformate decarboxylase		15084	3672
MSMEG_1606	benzoylformate decarboxylase		13395	1539
MSMEG_1606	benzoylformate decarboxylase		2742	632
MSMEG_1607	putative tautomerase		809	497
MSMEG_1607	putative tautomerase		4614	1123
MSMEG_1607	putative tautomerase		13866	927
MSMEG_1608	glycosyl transferase		659	781
MSMEG_1608	glycosyl transferase		8573	822
MSMEG_1608	glycosyl transferase		1136	448
MSMEG_1609	beta-phosphoglucomutase hydrolase; this gene contains a frame shift which is not the result of sequencing error; identified by match to protein family HMM PF00702; match to protein family HMM TIGR01509; match to protein family HMM TIGR02009		3809	964
MSMEG_1609	beta-phosphoglucomutase hydrolase; this gene contains a frame shift which is not the result of sequencing error; identified by match to protein family HMM PF00702; match to protein family HMM TIGR01509; match to protein family HMM TIGR02009		11016	4571
MSMEG_1609	beta-phosphoglucomutase hydrolase; this gene contains a frame shift which is not the result of sequencing error; identified by match to protein family HMM PF00702; match to protein family HMM TIGR01509; match to protein family HMM TIGR02009		4906	1149
MSMEG_1610	glutamine-hydrolyzing GMP synthase		659	2578
MSMEG_1610	glutamine-hydrolyzing GMP synthase		659	4951
MSMEG_1610	glutamine-hydrolyzing GMP synthase		659	2245
MSMEG_1611	"transcriptional regulator, TetR family protein, putative"		3794	14605
MSMEG_1611	"transcriptional regulator, TetR family protein, putative"		5869	12967
MSMEG_1611	"transcriptional regulator, TetR family protein, putative"		3421	12558
MSMEG_1612	"extracellular solute-binding protein, family protein 3"		659	4100
MSMEG_1612	"extracellular solute-binding protein, family protein 3"		659	808
MSMEG_1612	"extracellular solute-binding protein, family protein 3"		568	906
MSMEG_1613	"ABC polar amino acid transporter, inner membrane subunit"		659	1383
MSMEG_1613	"ABC polar amino acid transporter, inner membrane subunit"		8516	7567
MSMEG_1613	"ABC polar amino acid transporter, inner membrane subunit"		659	1021
MSMEG_1614	glutamine transport ATP-binding protein GlnQ		494	891
MSMEG_1614	glutamine transport ATP-binding protein GlnQ		659	696
MSMEG_1614	glutamine transport ATP-binding protein GlnQ		984	1218
MSMEG_1615	gamma-glutamyltranspeptidase	ggt	52471	15232
MSMEG_1615	gamma-glutamyltranspeptidase	ggt	0	0
MSMEG_1615	gamma-glutamyltranspeptidase	ggt	659	1002
MSMEG_1616	hypothetical protein; this gene contains a frame shift which is not the result of sequencing error; identified by Glimmer2; putative		659	2604
MSMEG_1616	hypothetical protein; this gene contains a frame shift which is not the result of sequencing error; identified by Glimmer2; putative		659	1570
MSMEG_1616	hypothetical protein; this gene contains a frame shift which is not the result of sequencing error; identified by Glimmer2; putative		659	1757
MSMEG_1617	kumamolisin		14593	35178
MSMEG_1617	kumamolisin		7497	28328
MSMEG_1617	kumamolisin		10419	31102
MSMEG_1618	hypothetical protein		69869	171969
MSMEG_1618	hypothetical protein		63780	155505
MSMEG_1618	hypothetical protein		72547	176945
MSMEG_1619	hypothetical protein		659	1352
MSMEG_1619	hypothetical protein		1102	482
MSMEG_1619	hypothetical protein		659	745
MSMEG_1620	conserved hypothetical protein		4583	1164
MSMEG_1620	conserved hypothetical protein		21229	4089
MSMEG_1620	conserved hypothetical protein		513	292
MSMEG_1621	pyrimidine-specific ribonucleoside hydrolase RihA		659	4368
MSMEG_1621	pyrimidine-specific ribonucleoside hydrolase RihA		1158	8193
MSMEG_1621	pyrimidine-specific ribonucleoside hydrolase RihA		2334	7244
MSMEG_1622	putative DNA repair polymerase		659	586
MSMEG_1622	putative DNA repair polymerase		659	686
MSMEG_1622	putative DNA repair polymerase		659	668
MSMEG_1623	short chain dehydrogenase		2485	3874
MSMEG_1623	short chain dehydrogenase		2083	6080
MSMEG_1623	short chain dehydrogenase		18986	1699
MSMEG_1624	universal stress protein family protein		2279	613
MSMEG_1624	universal stress protein family protein		3726	2345
MSMEG_1624	universal stress protein family protein		659	707
MSMEG_1625	"amino acid transporter, putative"		2777	3942
MSMEG_1625	"amino acid transporter, putative"		659	1207
MSMEG_1625	"amino acid transporter, putative"		659	840
MSMEG_1626	putative DNA-binding protein		9008	4757
MSMEG_1626	putative DNA-binding protein		659	4468
MSMEG_1626	putative DNA-binding protein		659	576
MSMEG_1627	hypothetical protein		7469	6493
MSMEG_1627	hypothetical protein		5598	5596
MSMEG_1627	hypothetical protein		3805	2303
MSMEG_1628	"oxidoreductase, short chain dehydrogenase/reductase family protein"		659	674
MSMEG_1628	"oxidoreductase, short chain dehydrogenase/reductase family protein"		659	667
MSMEG_1628	"oxidoreductase, short chain dehydrogenase/reductase family protein"		432	866
MSMEG_1629	hypothetical protein		7439	39914
MSMEG_1629	hypothetical protein		8930	47604
MSMEG_1629	hypothetical protein		6604	23420
MSMEG_1630	"2,5-dichloro-2,5-cyclohexadiene-1,4-diol dehydrogenase"		0	0
MSMEG_1630	"2,5-dichloro-2,5-cyclohexadiene-1,4-diol dehydrogenase"		11143	734
MSMEG_1630	"2,5-dichloro-2,5-cyclohexadiene-1,4-diol dehydrogenase"		0	0
MSMEG_1631	DNA-binding protein		659	651
MSMEG_1631	DNA-binding protein		0	0
MSMEG_1631	DNA-binding protein		0	0
MSMEG_1632	hypothetical protein		659	710
MSMEG_1632	hypothetical protein		659	4197
MSMEG_1632	hypothetical protein		7270	8166
MSMEG_1633	"DNA polymerase III, alpha subunit, putative"		1044	1610
MSMEG_1633	"DNA polymerase III, alpha subunit, putative"		7748	12512
MSMEG_1633	"DNA polymerase III, alpha subunit, putative"		5235	5528
MSMEG_1634	probable forkhead-associated protein		9720	19138
MSMEG_1634	probable forkhead-associated protein		14035	11919
MSMEG_1634	probable forkhead-associated protein		13756	19915
MSMEG_1635	nitroreductase family protein		18892	20397
MSMEG_1635	nitroreductase family protein		9844	14126
MSMEG_1635	nitroreductase family protein		3982	12024
MSMEG_1636	"RNA methyltransferase, TrmH family protein, group 2"		3739	587
MSMEG_1636	"RNA methyltransferase, TrmH family protein, group 2"		659	677
MSMEG_1636	"RNA methyltransferase, TrmH family protein, group 2"		659	617
MSMEG_1637	periplasmic sensor signal transduction histidine kinase		10632	22000
MSMEG_1637	periplasmic sensor signal transduction histidine kinase		659	13573
MSMEG_1637	periplasmic sensor signal transduction histidine kinase		10545	19179
MSMEG_1638	Roadblock/LC7 domain protein		6679	16413
MSMEG_1638	Roadblock/LC7 domain protein		16146	19101
MSMEG_1638	Roadblock/LC7 domain protein		15768	21735
MSMEG_1639	conserved hypothetical protein		9914	13213
MSMEG_1639	conserved hypothetical protein		8887	2555
MSMEG_1639	conserved hypothetical protein		7478	10210
MSMEG_1640	ATP/GTP-binding protein		11043	14579
MSMEG_1640	ATP/GTP-binding protein		10977	14962
MSMEG_1640	ATP/GTP-binding protein		12546	14933
MSMEG_1641	conserved hypothetical protein		3130	4495
MSMEG_1641	conserved hypothetical protein		6796	4032
MSMEG_1641	conserved hypothetical protein		4963	5532
MSMEG_1642	"ABC transporter, ATP-binding protein"		659	2049
MSMEG_1642	"ABC transporter, ATP-binding protein"		2343	4309
MSMEG_1642	"ABC transporter, ATP-binding protein"		3621	4457
MSMEG_1643	hypothetical protein		0	0
MSMEG_1643	hypothetical protein		659	5151
MSMEG_1643	hypothetical protein		659	1149
MSMEG_1644	hypothetical protein		659	655
MSMEG_1644	hypothetical protein		659	1323
MSMEG_1644	hypothetical protein		7149	4356
MSMEG_1645	NADH:flavin oxidoreductase/nadh oxidase		659	8498
MSMEG_1645	NADH:flavin oxidoreductase/nadh oxidase		2721	7954
MSMEG_1645	NADH:flavin oxidoreductase/nadh oxidase		659	1153
MSMEG_1646	ribosomal RNA adenine dimethylase family protein		4236	1266
MSMEG_1646	ribosomal RNA adenine dimethylase family protein		0	0
MSMEG_1646	ribosomal RNA adenine dimethylase family protein		0	0
MSMEG_1647	tetrahydrofolate dehydrogenase/cyclohydrolase FolD		659	1653
MSMEG_1647	tetrahydrofolate dehydrogenase/cyclohydrolase FolD		659	1552
MSMEG_1647	tetrahydrofolate dehydrogenase/cyclohydrolase FolD		1416	2445
MSMEG_1648	putative transcriptional regulator		0	0
MSMEG_1648	putative transcriptional regulator		659	664
MSMEG_1648	putative transcriptional regulator		1349	340
MSMEG_1649	FAD dependent oxidoreductase		659	664
MSMEG_1649	FAD dependent oxidoreductase		659	755
MSMEG_1649	FAD dependent oxidoreductase		8873	2591
MSMEG_1650	methyltransferase type 11		10273	11733
MSMEG_1650	methyltransferase type 11		8704	12421
MSMEG_1650	methyltransferase type 11		9717	14971
MSMEG_1651	homoserine O-acetyltransferase	metX	659	4833
MSMEG_1651	homoserine O-acetyltransferase	metX	2104	6025
MSMEG_1651	homoserine O-acetyltransferase	metX	762	3315
MSMEG_1652	O-acetylhomoserine sulfhydrylase		5432	3832
MSMEG_1652	O-acetylhomoserine sulfhydrylase		5068	6626
MSMEG_1652	O-acetylhomoserine sulfhydrylase		3640	7916
MSMEG_1653	hypothetical protein		7530	20795
MSMEG_1653	hypothetical protein		8839	22478
MSMEG_1653	hypothetical protein		10811	22131
MSMEG_1654	"isocitrate dehydrogenase, NADP-dependent"		4700	7396
MSMEG_1654	"isocitrate dehydrogenase, NADP-dependent"		5876	7248
MSMEG_1654	"isocitrate dehydrogenase, NADP-dependent"		4727	8935
MSMEG_1655	"hydrolase, alpha/beta fold family protein, putative"		659	970
MSMEG_1655	"hydrolase, alpha/beta fold family protein, putative"		659	823
MSMEG_1655	"hydrolase, alpha/beta fold family protein, putative"		659	864
MSMEG_1656	exodeoxyribonuclease III	xth	659	691
MSMEG_1656	exodeoxyribonuclease III	xth	1361	508
MSMEG_1656	exodeoxyribonuclease III	xth	0	0
MSMEG_1657	tryptophanyl-tRNA synthetase	trpS	659	1191
MSMEG_1657	tryptophanyl-tRNA synthetase	trpS	659	15833
MSMEG_1657	tryptophanyl-tRNA synthetase	trpS	1569	4669
MSMEG_1658	"ribonuclease, putative"		16051	8746
MSMEG_1658	"ribonuclease, putative"		18002	7511
MSMEG_1658	"ribonuclease, putative"		19985	13924
MSMEG_1659	"multidrug resistance protein, SMR family protein"		1509	7115
MSMEG_1659	"multidrug resistance protein, SMR family protein"		1839	9664
MSMEG_1659	"multidrug resistance protein, SMR family protein"		4761	8526
MSMEG_1660	"oxidoreductase, 2-nitropropane dioxygenase family protein"		659	778
MSMEG_1660	"oxidoreductase, 2-nitropropane dioxygenase family protein"		659	929
MSMEG_1660	"oxidoreductase, 2-nitropropane dioxygenase family protein"		659	797
MSMEG_1661	D-alanyl-D-alanine carboxypeptidase		659	3127
MSMEG_1661	D-alanyl-D-alanine carboxypeptidase		659	883
MSMEG_1661	D-alanyl-D-alanine carboxypeptidase		659	817
MSMEG_1662	taurine-pyruvate aminotransferase		659	2841
MSMEG_1662	taurine-pyruvate aminotransferase		659	9965
MSMEG_1662	taurine-pyruvate aminotransferase		659	7180
MSMEG_1663	"transcriptional regulator, AsnC family protein"		6415	9936
MSMEG_1663	"transcriptional regulator, AsnC family protein"		659	4125
MSMEG_1663	"transcriptional regulator, AsnC family protein"		10449	19499
MSMEG_1664	hypothetical protein		3754	856
MSMEG_1664	hypothetical protein		6715	2731
MSMEG_1664	hypothetical protein		0	0
MSMEG_1665	aldehyde dehydrogenase (NAD) family protein		8825	8921
MSMEG_1665	aldehyde dehydrogenase (NAD) family protein		13141	13670
MSMEG_1665	aldehyde dehydrogenase (NAD) family protein		659	2717
MSMEG_1666	RNA polymerase sigma-70 factor		659	1384
MSMEG_1666	RNA polymerase sigma-70 factor		659	936
MSMEG_1666	RNA polymerase sigma-70 factor		659	1411
MSMEG_1667	"IS110 family transposase, truncation; identified by similarity to OMNI:MT3430"		659	777
MSMEG_1667	"IS110 family transposase, truncation; identified by similarity to OMNI:MT3430"		659	704
MSMEG_1667	"IS110 family transposase, truncation; identified by similarity to OMNI:MT3430"		659	1201
MSMEG_1668	pyridoxamine 5'-phosphate oxidase family protein		6118	1429
MSMEG_1668	pyridoxamine 5'-phosphate oxidase family protein		659	1818
MSMEG_1668	pyridoxamine 5'-phosphate oxidase family protein		18217	5238
MSMEG_1669	"succinate dehydrogenase, iron-sulfur protein"	sdhB	13504	51452
MSMEG_1669	"succinate dehydrogenase, iron-sulfur protein"	sdhB	10085	45234
MSMEG_1669	"succinate dehydrogenase, iron-sulfur protein"	sdhB	5533	36938
MSMEG_1670	"succinate dehydrogenase, flavoprotein subunit"	sdhA	6085	15581
MSMEG_1670	"succinate dehydrogenase, flavoprotein subunit"	sdhA	8720	18650
MSMEG_1670	"succinate dehydrogenase, flavoprotein subunit"	sdhA	7510	15173
MSMEG_1671	succinate dehydrogenase hydrophobic membrane anchor protein SdhD		29542	34683
MSMEG_1671	succinate dehydrogenase hydrophobic membrane anchor protein SdhD		5680	16110
MSMEG_1671	succinate dehydrogenase hydrophobic membrane anchor protein SdhD		29144	32797
MSMEG_1672	"succinate dehydrogenase, cytochrome b556 subunit"	sdhC	4969	8136
MSMEG_1672	"succinate dehydrogenase, cytochrome b556 subunit"	sdhC	5596	8809
MSMEG_1672	"succinate dehydrogenase, cytochrome b556 subunit"	sdhC	8087	10244
MSMEG_1673	cytidine deaminase	cdd	659	535
MSMEG_1673	cytidine deaminase	cdd	5433	1650
MSMEG_1673	cytidine deaminase	cdd	3067	2473
MSMEG_1674	hypothetical protein		6774	2215
MSMEG_1674	hypothetical protein		3541	763
MSMEG_1674	hypothetical protein		3114	1636
MSMEG_1675	pyrimidine-nucleoside phosphorylase		0	0
MSMEG_1675	pyrimidine-nucleoside phosphorylase		659	843
MSMEG_1675	pyrimidine-nucleoside phosphorylase		659	636
MSMEG_1676	adenosine deaminase	add	11879	11206
MSMEG_1676	adenosine deaminase	add	7554	9287
MSMEG_1676	adenosine deaminase	add	9088	14268
MSMEG_1677	aspartate ammonia-lyase	aspA	37675	119272
MSMEG_1677	aspartate ammonia-lyase	aspA	31819	106684
MSMEG_1677	aspartate ammonia-lyase	aspA	48364	120742
MSMEG_1678	"transcriptional regulator, LysR family protein"		659	646
MSMEG_1678	"transcriptional regulator, LysR family protein"		0	0
MSMEG_1678	"transcriptional regulator, LysR family protein"		659	638
MSMEG_1679	AmiB		76164	40120
MSMEG_1679	AmiB		56346	45280
MSMEG_1679	AmiB		36922	38843
MSMEG_1680	conserved hypothetical protein		65381	155869
MSMEG_1680	conserved hypothetical protein		64375	131080
MSMEG_1680	conserved hypothetical protein		63773	124465
MSMEG_1681	endoribonuclease L-PSP superfamily protein		26598	39957
MSMEG_1681	endoribonuclease L-PSP superfamily protein		17859	33313
MSMEG_1681	endoribonuclease L-PSP superfamily protein		18074	33002
MSMEG_1682	flavin-containing monooxygenase FMO		47623	134866
MSMEG_1682	flavin-containing monooxygenase FMO		18838	49815
MSMEG_1682	flavin-containing monooxygenase FMO		26753	58989
MSMEG_1683	cytosine/purine/uracil/thiamine/allantoin permease family protein		17590	21563
MSMEG_1683	cytosine/purine/uracil/thiamine/allantoin permease family protein		21048	32188
MSMEG_1683	cytosine/purine/uracil/thiamine/allantoin permease family protein		27431	37741
MSMEG_1684	conserved hypothetical protein		1098	22901
MSMEG_1684	conserved hypothetical protein		8123	15393
MSMEG_1684	conserved hypothetical protein		9423	16703
MSMEG_1685	hypothetical protein		1902	1059
MSMEG_1685	hypothetical protein		5070	574
MSMEG_1685	hypothetical protein		6932	1763
MSMEG_1686	NPL/P60-family protein secreted protein		659	24409
MSMEG_1686	NPL/P60-family protein secreted protein		659	521
MSMEG_1686	NPL/P60-family protein secreted protein		659	2787
MSMEG_1687	hypothetical protein		27415	22606
MSMEG_1687	hypothetical protein		9011	3590
MSMEG_1687	hypothetical protein		13918	4997
MSMEG_1688	cupin domain protein		2068	371
MSMEG_1688	cupin domain protein		3769	166
MSMEG_1688	cupin domain protein		659	730
MSMEG_1689	3-oxoacyl-[acyl-carrier-protein] reductase		4058	3629
MSMEG_1689	3-oxoacyl-[acyl-carrier-protein] reductase		421	368
MSMEG_1689	3-oxoacyl-[acyl-carrier-protein] reductase		659	786
MSMEG_1690	putative ECF sigma factor RpoE1		13109	5516
MSMEG_1690	putative ECF sigma factor RpoE1		430	1055
MSMEG_1690	putative ECF sigma factor RpoE1		659	691
MSMEG_1691	transcriptional regulatory protein		659	535
MSMEG_1691	transcriptional regulatory protein		0	0
MSMEG_1691	transcriptional regulatory protein		0	0
MSMEG_1692	ECF-family protein RNA polymerase sigma factor		659	683
MSMEG_1692	ECF-family protein RNA polymerase sigma factor		195	1118
MSMEG_1692	ECF-family protein RNA polymerase sigma factor		367	1199
MSMEG_1693	succinate dehydrogenase [ubiquinone] flavoprotein subunit		5249	1204
MSMEG_1693	succinate dehydrogenase [ubiquinone] flavoprotein subunit		659	2266
MSMEG_1693	succinate dehydrogenase [ubiquinone] flavoprotein subunit		2154	546
MSMEG_1694	uracil phosphoribosyltransferase	upp	20959	17240
MSMEG_1694	uracil phosphoribosyltransferase	upp	17756	11634
MSMEG_1694	uracil phosphoribosyltransferase	upp	9650	7571
MSMEG_1695	phosphoglucomutase/phosphomannomutase		4720	3394
MSMEG_1695	phosphoglucomutase/phosphomannomutase		2030	4147
MSMEG_1695	phosphoglucomutase/phosphomannomutase		0	0
MSMEG_1696	"regulatory protein, MarR"		659	735
MSMEG_1696	"regulatory protein, MarR"		659	803
MSMEG_1696	"regulatory protein, MarR"		2903	972
MSMEG_1697	hypothetical protein		0	0
MSMEG_1697	hypothetical protein		1079	679
MSMEG_1697	hypothetical protein		0	0
MSMEG_1698	putative ammonia monooxygenase superfamily protein		659	675
MSMEG_1698	putative ammonia monooxygenase superfamily protein		659	661
MSMEG_1698	putative ammonia monooxygenase superfamily protein		659	625
MSMEG_1699	pentachlorophenol 4-monooxygenase		659	528
MSMEG_1699	pentachlorophenol 4-monooxygenase		1619	449
MSMEG_1699	pentachlorophenol 4-monooxygenase		0	0
MSMEG_1700	TetR-family protein transcriptional regulator		659	844
MSMEG_1700	TetR-family protein transcriptional regulator		659	724
MSMEG_1700	TetR-family protein transcriptional regulator		659	757
MSMEG_1701	purine nucleotide phosphorylase		659	804
MSMEG_1701	purine nucleotide phosphorylase		2134	2388
MSMEG_1701	purine nucleotide phosphorylase		2489	7559
MSMEG_1702	amidohydrolase		9111	17584
MSMEG_1702	amidohydrolase		18574	21287
MSMEG_1702	amidohydrolase		659	3785
MSMEG_1703	amidohydrolase		1704	12538
MSMEG_1703	amidohydrolase		6973	11216
MSMEG_1703	amidohydrolase		5309	11190
MSMEG_1704	ABC transporter		659	1048
MSMEG_1704	ABC transporter		659	628
MSMEG_1704	ABC transporter		659	1453
MSMEG_1705	D-xylose transport ATP-binding protein XylG		4126	2191
MSMEG_1705	D-xylose transport ATP-binding protein XylG		659	597
MSMEG_1705	D-xylose transport ATP-binding protein XylG		659	826
MSMEG_1706	xylose transport system permease protein XylH		659	748
MSMEG_1706	xylose transport system permease protein XylH		659	1404
MSMEG_1706	xylose transport system permease protein XylH		686	547
MSMEG_1707	phosphatase YfbT		840	884
MSMEG_1707	phosphatase YfbT		659	791
MSMEG_1707	phosphatase YfbT		659	766
MSMEG_1708	"ribose operon repressor, putative"		1084	487
MSMEG_1708	"ribose operon repressor, putative"		659	704
MSMEG_1708	"ribose operon repressor, putative"		2859	2072
MSMEG_1709	inner membrane ABC transporter permease protein YjfF		8652	6416
MSMEG_1709	inner membrane ABC transporter permease protein YjfF		6209	7277
MSMEG_1709	inner membrane ABC transporter permease protein YjfF		659	557
MSMEG_1710	ribose transport system permease protein RbsC		659	667
MSMEG_1710	ribose transport system permease protein RbsC		1746	1203
MSMEG_1710	ribose transport system permease protein RbsC		1144	382
MSMEG_1711	ATP binding protein of ABC transporter		659	662
MSMEG_1711	ATP binding protein of ABC transporter		1015	579
MSMEG_1711	ATP binding protein of ABC transporter		659	782
MSMEG_1712	ABC transporter periplasmic-binding protein YtfQ		659	847
MSMEG_1712	ABC transporter periplasmic-binding protein YtfQ		1476	533
MSMEG_1712	ABC transporter periplasmic-binding protein YtfQ		659	873
MSMEG_1713	L-ribulokinase	araB	5563	1251
MSMEG_1713	L-ribulokinase	araB	4711	1068
MSMEG_1713	L-ribulokinase	araB	3969	2773
MSMEG_1714	L-ribulose-5-phosphate 4-epimerase UlaF		659	809
MSMEG_1714	L-ribulose-5-phosphate 4-epimerase UlaF		759	598
MSMEG_1714	L-ribulose-5-phosphate 4-epimerase UlaF		258	1519
MSMEG_1715	L-arabinose isomerase	araA	0	0
MSMEG_1715	L-arabinose isomerase	araA	5310	701
MSMEG_1715	L-arabinose isomerase	araA	659	599
MSMEG_1716	"IS3 family protein element, transposase orfA"		1803	371
MSMEG_1716	"IS3 family protein element, transposase orfA"		659	745
MSMEG_1716	"IS3 family protein element, transposase orfA"		1358	1041
MSMEG_1717	"ISMsm8, transposase"		659	1616
MSMEG_1717	"ISMsm8, transposase"		38	148
MSMEG_1717	"ISMsm8, transposase"		659	952
MSMEG_1718	"This gene is disrupted by an IS element.; IS3 family element, transposase orfB, interruption-N; identified by similarity to GP:15619023"		11416	2891
MSMEG_1718	"This gene is disrupted by an IS element.; IS3 family element, transposase orfB, interruption-N; identified by similarity to GP:15619023"		572	789
MSMEG_1718	"This gene is disrupted by an IS element.; IS3 family element, transposase orfB, interruption-N; identified by similarity to GP:15619023"		3567	3100
MSMEG_1719	"This gene is disrupted by an IS element.; IS3 family element, transposase orfB, interruption-C; identified by similarity to GP:15619023"		778	1101
MSMEG_1719	"This gene is disrupted by an IS element.; IS3 family element, transposase orfB, interruption-C; identified by similarity to GP:15619023"		659	635
MSMEG_1719	"This gene is disrupted by an IS element.; IS3 family element, transposase orfB, interruption-C; identified by similarity to GP:15619023"		3205	442
MSMEG_1721	"IS1137, transposase orfB"		11368	13979
MSMEG_1721	"IS1137, transposase orfB"		659	1004
MSMEG_1721	"IS1137, transposase orfB"		659	1809
MSMEG_1722	hypothetical protein		10414	11071
MSMEG_1722	hypothetical protein		20865	15421
MSMEG_1722	hypothetical protein		2730	3790
MSMEG_1723	hypothetical protein		3435	4414
MSMEG_1723	hypothetical protein		5226	2922
MSMEG_1723	hypothetical protein		4291	4516
MSMEG_1724	conserved hypothetical protein		677	771
MSMEG_1724	conserved hypothetical protein		4734	3422
MSMEG_1724	conserved hypothetical protein		62	308
MSMEG_1729	"This gene is disrupted by an ISMsm1 element.; ISMsm5, transposase, interruption-N; identified by similarity to GB:CAD18826.1"		2049	392
MSMEG_1729	"This gene is disrupted by an ISMsm1 element.; ISMsm5, transposase, interruption-N; identified by similarity to GB:CAD18826.1"		3311	1073
MSMEG_1729	"This gene is disrupted by an ISMsm1 element.; ISMsm5, transposase, interruption-N; identified by similarity to GB:CAD18826.1"		659	1058
MSMEG_1731	"IS6120, transposase"		4434	4348
MSMEG_1731	"IS6120, transposase"		9261	3773
MSMEG_1731	"IS6120, transposase"		8042	3538
MSMEG_1731	"IS6120, transposase"		11355	10602
MSMEG_1731	"IS6120, transposase"		5022	16371
MSMEG_1731	"IS6120, transposase"		5151	21746
MSMEG_1731	"IS6120, transposase"		6293	2452
MSMEG_1731	"IS6120, transposase"		5800	5265
MSMEG_1731	"IS6120, transposase"		3575	3836
MSMEG_1732	Transposase IS116/IS110/IS902 family protein		1003	758
MSMEG_1732	Transposase IS116/IS110/IS902 family protein		659	663
MSMEG_1732	Transposase IS116/IS110/IS902 family protein		659	811
MSMEG_1733	conserved hypothetical protein		659	759
MSMEG_1733	conserved hypothetical protein		0	0
MSMEG_1733	conserved hypothetical protein		659	681
MSMEG_1734	conserved hypothetical protein		3896	23759
MSMEG_1734	conserved hypothetical protein		11212	10106
MSMEG_1734	conserved hypothetical protein		56420	36737
MSMEG_1735	dihydrolipoamide dehydrogenase		659	895
MSMEG_1735	dihydrolipoamide dehydrogenase		659	1769
MSMEG_1735	dihydrolipoamide dehydrogenase		2646	10294
MSMEG_1736	glycerol-3-phosphate dehydrogenase 2		21962	15828
MSMEG_1736	glycerol-3-phosphate dehydrogenase 2		12506	9531
MSMEG_1736	glycerol-3-phosphate dehydrogenase 2		29962	20540
MSMEG_1737	RNA pseudouridine synthase family protein		659	436
MSMEG_1737	RNA pseudouridine synthase family protein		2084	985
MSMEG_1737	RNA pseudouridine synthase family protein		659	723
MSMEG_1738	probable conserved transmembrane protein		8211	3009
MSMEG_1738	probable conserved transmembrane protein		8871	2934
MSMEG_1738	probable conserved transmembrane protein		3160	1846
MSMEG_1739	enoyl-CoA hydratase/isomerase family protein		9581	4953
MSMEG_1739	enoyl-CoA hydratase/isomerase family protein		659	1503
MSMEG_1739	enoyl-CoA hydratase/isomerase family protein		16819	7495
MSMEG_1740	dehydrogenase/reductase SDR family protein member 4		2901	6594
MSMEG_1740	dehydrogenase/reductase SDR family protein member 4		659	931
MSMEG_1740	dehydrogenase/reductase SDR family protein member 4		0	0
MSMEG_1741	TetR-family protein transcriptional regulator		7460	8402
MSMEG_1741	TetR-family protein transcriptional regulator		4891	7113
MSMEG_1741	TetR-family protein transcriptional regulator		659	809
MSMEG_1742	oxidoreductase		659	569
MSMEG_1742	oxidoreductase		4143	5313
MSMEG_1742	oxidoreductase		4545	8191
MSMEG_1743	Fatty acid desaturase		8040	12762
MSMEG_1743	Fatty acid desaturase		4961	10022
MSMEG_1743	Fatty acid desaturase		10245	7400
MSMEG_1744	hypothetical protein		659	741
MSMEG_1744	hypothetical protein		2248	1029
MSMEG_1744	hypothetical protein		2100	649
MSMEG_1745	transcriptional regulator		659	831
MSMEG_1745	transcriptional regulator		659	635
MSMEG_1745	transcriptional regulator		5473	2369
MSMEG_1746	6-hydroxy-D-nicotine oxidase		6180	6000
MSMEG_1746	6-hydroxy-D-nicotine oxidase		3816	460
MSMEG_1746	6-hydroxy-D-nicotine oxidase		4960	4085
MSMEG_1747	RNA polymerase sigma-70 factor		659	754
MSMEG_1747	RNA polymerase sigma-70 factor		659	384
MSMEG_1747	RNA polymerase sigma-70 factor		5593	2985
MSMEG_1749	putative monooxygenase		613	755
MSMEG_1749	putative monooxygenase		659	631
MSMEG_1749	putative monooxygenase		0	0
MSMEG_1750	hypothetical protein		1272	479
MSMEG_1750	hypothetical protein		659	635
MSMEG_1750	hypothetical protein		3631	1226
MSMEG_1750	hypothetical protein		659	451
MSMEG_1750	hypothetical protein		659	484
MSMEG_1750	hypothetical protein		659	666
MSMEG_1751	norsolorinic acid reductase		659	23248
MSMEG_1751	norsolorinic acid reductase		659	912
MSMEG_1751	norsolorinic acid reductase		256	1742
MSMEG_1752	hypothetical protein		7197	3092
MSMEG_1752	hypothetical protein		659	778
MSMEG_1752	hypothetical protein		0	0
MSMEG_1753	MTA/SAH nucleosidase	mtnN	900	4397
MSMEG_1753	MTA/SAH nucleosidase	mtnN	659	3497
MSMEG_1753	MTA/SAH nucleosidase	mtnN	11952	6085
MSMEG_1754	conserved hypothetical protein		3570	3638
MSMEG_1754	conserved hypothetical protein		659	718
MSMEG_1754	conserved hypothetical protein		659	739
MSMEG_1755	"anti-sigm factor, ChrR"		7599	3096
MSMEG_1755	"anti-sigm factor, ChrR"		9018	14972
MSMEG_1755	"anti-sigm factor, ChrR"		4754	3259
MSMEG_1756	endonuclease VIII and dna n-glycosylase with an ap lyase activity		1390	2046
MSMEG_1756	endonuclease VIII and dna n-glycosylase with an ap lyase activity		6724	2202
MSMEG_1756	endonuclease VIII and dna n-glycosylase with an ap lyase activity		2770	1802
MSMEG_1757	DEAD/DEAH box helicase		1574	1265
MSMEG_1757	DEAD/DEAH box helicase		2912	395
MSMEG_1757	DEAD/DEAH box helicase		6514	3549
MSMEG_1758	hypothetical protein		31643	32005
MSMEG_1758	hypothetical protein		15451	4628
MSMEG_1758	hypothetical protein		20447	7227
MSMEG_1759	hypothetical protein		6556	2449
MSMEG_1759	hypothetical protein		7165	1517
MSMEG_1759	hypothetical protein		4588	948
MSMEG_1760	short-chain dehydrogenase/reductase SDR		32707	61074
MSMEG_1760	short-chain dehydrogenase/reductase SDR		21461	47154
MSMEG_1760	short-chain dehydrogenase/reductase SDR		25930	59662
MSMEG_1761	integral membrane protein		659	689
MSMEG_1761	integral membrane protein		659	591
MSMEG_1761	integral membrane protein		9026	1809
MSMEG_1762	piperideine-6-carboxylic acid dehydrogenase		16599	24463
MSMEG_1762	piperideine-6-carboxylic acid dehydrogenase		25828	32755
MSMEG_1762	piperideine-6-carboxylic acid dehydrogenase		25228	36373
MSMEG_1763	leucine-responsive regulatory protein		0	0
MSMEG_1763	leucine-responsive regulatory protein		1540	1781
MSMEG_1763	leucine-responsive regulatory protein		659	747
MSMEG_1764	L-lysine-epsilon aminotransferase		126895	195691
MSMEG_1764	L-lysine-epsilon aminotransferase		134971	206151
MSMEG_1764	L-lysine-epsilon aminotransferase		134982	211102
MSMEG_1765	restriction endonuclease family protein		39199	12442
MSMEG_1765	restriction endonuclease family protein		2650	5817
MSMEG_1765	restriction endonuclease family protein		659	782
MSMEG_1766	conserved hypothetical protein		60274	9433
MSMEG_1766	conserved hypothetical protein		52493	11047
MSMEG_1766	conserved hypothetical protein		69296	12483
MSMEG_1767	conserved hypothetical protein		55667	7269
MSMEG_1767	conserved hypothetical protein		61681	8902
MSMEG_1767	conserved hypothetical protein		80378	9931
MSMEG_1768	conserved hypothetical protein		12937	2637
MSMEG_1768	conserved hypothetical protein		10588	1848
MSMEG_1768	conserved hypothetical protein		11142	3534
MSMEG_1769	UsfY protein		30610	5829
MSMEG_1769	UsfY protein		31768	5794
MSMEG_1769	UsfY protein		27912	6510
MSMEG_1770	conserved hypothetical protein		303751	140375
MSMEG_1770	conserved hypothetical protein		268718	119229
MSMEG_1770	conserved hypothetical protein		284222	148954
MSMEG_1771	"methylase, putative"		157039	19045
MSMEG_1771	"methylase, putative"		145180	17164
MSMEG_1771	"methylase, putative"		167615	19439
MSMEG_1772	conserved hypothetical protein		44654	8320
MSMEG_1772	conserved hypothetical protein		58602	12627
MSMEG_1772	conserved hypothetical protein		39129	9719
MSMEG_1773	conserved hypothetical protein		131527	31258
MSMEG_1773	conserved hypothetical protein		137788	37957
MSMEG_1773	conserved hypothetical protein		133434	34215
MSMEG_1774	conserved hypothetical protein		73282	11725
MSMEG_1774	conserved hypothetical protein		77932	14279
MSMEG_1774	conserved hypothetical protein		70437	9153
MSMEG_1775	cytochrome P450 monooxygenase		23400	3077
MSMEG_1775	cytochrome P450 monooxygenase		26047	3886
MSMEG_1775	cytochrome P450 monooxygenase		27129	3697
MSMEG_1776	ribonuclease Z		659	2591
MSMEG_1776	ribonuclease Z		0	0
MSMEG_1776	ribonuclease Z		659	774
MSMEG_1777	UsfY protein		147358	24033
MSMEG_1777	UsfY protein		278260	37523
MSMEG_1777	UsfY protein		195236	28690
MSMEG_1778	conserved hypothetical protein		2697	521
MSMEG_1778	conserved hypothetical protein		3299	2737
MSMEG_1778	conserved hypothetical protein		4945	592
MSMEG_1779	hypothetical protein		2300	239
MSMEG_1779	hypothetical protein		9744	9981
MSMEG_1779	hypothetical protein		25896	21143
MSMEG_1780	hypothetical protein		659	665
MSMEG_1780	hypothetical protein		356	483
MSMEG_1780	hypothetical protein		659	1009
MSMEG_1781	hypothetical protein		5256	1110
MSMEG_1781	hypothetical protein		1937	5102
MSMEG_1781	hypothetical protein		1384	696
MSMEG_1782	"oxidoreductase, short chain dehydrogenase/reductase family protein"		92421	7701
MSMEG_1782	"oxidoreductase, short chain dehydrogenase/reductase family protein"		122455	10692
MSMEG_1782	"oxidoreductase, short chain dehydrogenase/reductase family protein"		119424	10183
MSMEG_1783	hypothetical protein		32827	4007
MSMEG_1783	hypothetical protein		33774	3622
MSMEG_1783	hypothetical protein		34361	6550
MSMEG_1784	type I topoisomerase		3252	586
MSMEG_1784	type I topoisomerase		3050	1248
MSMEG_1784	type I topoisomerase		659	775
MSMEG_1785	hypothetical protein		0	0
MSMEG_1785	hypothetical protein		659	814
MSMEG_1785	hypothetical protein		659	160
MSMEG_1786	"stas domain, putative"		15501	14542
MSMEG_1786	"stas domain, putative"		10554	13292
MSMEG_1786	"stas domain, putative"		13868	12273
MSMEG_1787	RsbW protein		8031	2360
MSMEG_1787	RsbW protein		7558	3071
MSMEG_1787	RsbW protein		5979	3335
MSMEG_1788	conserved hypothetical protein		111688	29898
MSMEG_1788	conserved hypothetical protein		114214	23086
MSMEG_1788	conserved hypothetical protein		94831	22748
MSMEG_1789	conserved hypothetical protein		185066	31836
MSMEG_1789	conserved hypothetical protein		250580	40364
MSMEG_1789	conserved hypothetical protein		213383	34135
MSMEG_1790	conserved hypothetical protein		11705	3172
MSMEG_1790	conserved hypothetical protein		12688	4119
MSMEG_1790	conserved hypothetical protein		7137	3738
MSMEG_1791	UsfY protein		4440	3061
MSMEG_1791	UsfY protein		3686	5370
MSMEG_1791	UsfY protein		659	1695
MSMEG_1792	conserved hypothetical protein		47707	12393
MSMEG_1792	conserved hypothetical protein		22486	4661
MSMEG_1792	conserved hypothetical protein		36589	14661
MSMEG_1793	membrane protein		3609	6829
MSMEG_1793	membrane protein		2417	1685
MSMEG_1793	membrane protein		659	893
MSMEG_1794	dehydrogenase		5467	2249
MSMEG_1794	dehydrogenase		12043	2642
MSMEG_1794	dehydrogenase		6917	4719
MSMEG_1795	2-deoxy-scyllo-inosamine dehydrogenase		659	748
MSMEG_1795	2-deoxy-scyllo-inosamine dehydrogenase		659	614
MSMEG_1795	2-deoxy-scyllo-inosamine dehydrogenase		659	958
MSMEG_1796	membrane protein		659	633
MSMEG_1796	membrane protein		659	536
MSMEG_1796	membrane protein		2816	2970
MSMEG_1797	salicylate esterase		0	0
MSMEG_1797	salicylate esterase		0	0
MSMEG_1797	salicylate esterase		5370	576
MSMEG_1798	major facilitator superfamily protein		659	1016
MSMEG_1798	major facilitator superfamily protein		146887	51323
MSMEG_1798	major facilitator superfamily protein		659	792
MSMEG_1799	transcriptional regulator		0	0
MSMEG_1799	transcriptional regulator		659	635
MSMEG_1799	transcriptional regulator		659	656
MSMEG_1800	hypothetical protein		3701	653
MSMEG_1800	hypothetical protein		379	1144
MSMEG_1800	hypothetical protein		522	772
MSMEG_1801	hypothetical protein		19677	2809
MSMEG_1801	hypothetical protein		15904	1180
MSMEG_1801	hypothetical protein		13546	2486
MSMEG_1802	ChaB protein		20931	3236
MSMEG_1802	ChaB protein		25343	2032
MSMEG_1802	ChaB protein		25230	2989
MSMEG_1803	RsbW protein		21228	5802
MSMEG_1803	RsbW protein		16033	6750
MSMEG_1803	RsbW protein		57850	7133
MSMEG_1804	RNA polymerase sigma-F factor		28920	9806
MSMEG_1804	RNA polymerase sigma-F factor		25842	8813
MSMEG_1804	RNA polymerase sigma-F factor		33623	11652
MSMEG_1805	conserved hypothetical protein		5057	14248
MSMEG_1805	conserved hypothetical protein		2730	15019
MSMEG_1805	conserved hypothetical protein		8252	9577
MSMEG_1806	conserved hypothetical protein		1894	3305
MSMEG_1806	conserved hypothetical protein		3389	1731
MSMEG_1806	conserved hypothetical protein		3835	3339
MSMEG_1807	acetyl-/propionyl-coenzyme A carboxylase alpha chain		285	1481
MSMEG_1807	acetyl-/propionyl-coenzyme A carboxylase alpha chain		1720	6053
MSMEG_1807	acetyl-/propionyl-coenzyme A carboxylase alpha chain		872	4608
MSMEG_1808	Fe-S metabolism associated SufE		3066	4966
MSMEG_1808	Fe-S metabolism associated SufE		3715	4908
MSMEG_1808	Fe-S metabolism associated SufE		5906	6197
MSMEG_1809	putative thiosulfate sulfurtransferase		8411	11119
MSMEG_1809	putative thiosulfate sulfurtransferase		10862	9116
MSMEG_1809	putative thiosulfate sulfurtransferase		8083	11162
MSMEG_1810	hypothetical protein		659	1235
MSMEG_1810	hypothetical protein		659	3825
MSMEG_1810	hypothetical protein		659	4003
MSMEG_1811	septum formation protein Maf	maf	659	769
MSMEG_1811	septum formation protein Maf	maf	659	1147
MSMEG_1811	septum formation protein Maf	maf	0	0
MSMEG_1812	conserved hypothetical protein		19112	46448
MSMEG_1812	conserved hypothetical protein		22401	51960
MSMEG_1812	conserved hypothetical protein		19953	43727
MSMEG_1813	propionyl-CoA carboxylase beta chain		5088	38836
MSMEG_1813	propionyl-CoA carboxylase beta chain		8710	37348
MSMEG_1813	propionyl-CoA carboxylase beta chain		11123	33912
MSMEG_1814	hypothetical protein		659	675
MSMEG_1814	hypothetical protein		0	0
MSMEG_1814	hypothetical protein		0	0
MSMEG_1815	hypothetical protein		659	809
MSMEG_1815	hypothetical protein		659	2005
MSMEG_1815	hypothetical protein		36679	27972
MSMEG_1816	hypothetical protein; this region contains one or more premature stops and/or frameshifts which are not the result of sequencing error; identified by Glimmer2; putative		5296	972
MSMEG_1816	hypothetical protein; this region contains one or more premature stops and/or frameshifts which are not the result of sequencing error; identified by Glimmer2; putative		1079	490
MSMEG_1816	hypothetical protein; this region contains one or more premature stops and/or frameshifts which are not the result of sequencing error; identified by Glimmer2; putative		6081	3942
MSMEG_1816	hypothetical protein; this region contains one or more premature stops and/or frameshifts which are not the result of sequencing error; identified by Glimmer2; putative		25831	3642
MSMEG_1816	hypothetical protein; this region contains one or more premature stops and/or frameshifts which are not the result of sequencing error; identified by Glimmer2; putative		0	0
MSMEG_1816	hypothetical protein; this region contains one or more premature stops and/or frameshifts which are not the result of sequencing error; identified by Glimmer2; putative		0	0
MSMEG_1817	probable conserved transmembrane protein		29166	31442
MSMEG_1817	probable conserved transmembrane protein		48376	36927
MSMEG_1817	probable conserved transmembrane protein		27201	22286
MSMEG_1818	Bacterial membrane flanked domain protein		659	1587
MSMEG_1818	Bacterial membrane flanked domain protein		659	780
MSMEG_1818	Bacterial membrane flanked domain protein		659	806
MSMEG_1819	"phosphoribosylaminoimidazole carboxylase, ATPase subunit"	purK	4592	12644
MSMEG_1819	"phosphoribosylaminoimidazole carboxylase, ATPase subunit"	purK	3793	15805
MSMEG_1819	"phosphoribosylaminoimidazole carboxylase, ATPase subunit"	purK	659	9897
MSMEG_1820	"phosphoribosylaminoimidazole carboxylase, catalytic subunit"	purE	1414	4013
MSMEG_1820	"phosphoribosylaminoimidazole carboxylase, catalytic subunit"	purE	659	1244
MSMEG_1820	"phosphoribosylaminoimidazole carboxylase, catalytic subunit"	purE	465	1527
MSMEG_1821	acyl-CoA dehydrogenase		48484	8627
MSMEG_1821	acyl-CoA dehydrogenase		659	976
MSMEG_1821	acyl-CoA dehydrogenase		2212	3694
MSMEG_1822	biotin-[acetyl-CoA-carboxylase] ligase		659	2947
MSMEG_1822	biotin-[acetyl-CoA-carboxylase] ligase		944	1593
MSMEG_1822	biotin-[acetyl-CoA-carboxylase] ligase		659	561
MSMEG_1823	conserved hypothetical protein		2287	4114
MSMEG_1823	conserved hypothetical protein		5028	5962
MSMEG_1823	conserved hypothetical protein		2884	4636
MSMEG_1824	"transcriptional regulator, LytR family protein"		659	689
MSMEG_1824	"transcriptional regulator, LytR family protein"		0	0
MSMEG_1824	"transcriptional regulator, LytR family protein"		0	0
MSMEG_1825	dTDP-4-dehydrorhamnose reductase	rfbD	1224	2915
MSMEG_1825	dTDP-4-dehydrorhamnose reductase	rfbD	1881	2548
MSMEG_1825	dTDP-4-dehydrorhamnose reductase	rfbD	4435	4379
MSMEG_1826	"dTDP-RhA:a-D-GlcNAc-diphosphoryl polyprenol, a-3-L-rhamnosyl transferase"		4144	4796
MSMEG_1826	"dTDP-RhA:a-D-GlcNAc-diphosphoryl polyprenol, a-3-L-rhamnosyl transferase"		3352	3973
MSMEG_1826	"dTDP-RhA:a-D-GlcNAc-diphosphoryl polyprenol, a-3-L-rhamnosyl transferase"		659	1606
MSMEG_1827	"hydrolase, nudix family protein, putative"		4762	2055
MSMEG_1827	"hydrolase, nudix family protein, putative"		659	744
MSMEG_1827	"hydrolase, nudix family protein, putative"		13793	8756
MSMEG_1828	Nucleotidyl transferase; this gene contains a frame shift which is not the result of sequencing error; identified by match to protein family HMM PF00132; match to protein family HMM PF00483		3141	5771
MSMEG_1828	Nucleotidyl transferase; this gene contains a frame shift which is not the result of sequencing error; identified by match to protein family HMM PF00132; match to protein family HMM PF00483		659	1675
MSMEG_1828	Nucleotidyl transferase; this gene contains a frame shift which is not the result of sequencing error; identified by match to protein family HMM PF00132; match to protein family HMM PF00483		659	2115
MSMEG_1829	F420-0:gamma-glutamyl ligase		659	1194
MSMEG_1829	F420-0:gamma-glutamyl ligase		659	868
MSMEG_1829	F420-0:gamma-glutamyl ligase		659	1070
MSMEG_1830	lppg:fo 2-phospho-l-lactate transferase	cofD	10746	9741
MSMEG_1830	lppg:fo 2-phospho-l-lactate transferase	cofD	12562	19607
MSMEG_1830	lppg:fo 2-phospho-l-lactate transferase	cofD	659	722
MSMEG_1831	Transcription factor WhiB		19074	32720
MSMEG_1831	Transcription factor WhiB		20895	30054
MSMEG_1831	Transcription factor WhiB		24097	31232
MSMEG_1832	conserved hypothetical protein		1614	9292
MSMEG_1832	conserved hypothetical protein		18577	7804
MSMEG_1832	conserved hypothetical protein		659	4465
MSMEG_1833	conserved hypothetical protein		14170	18219
MSMEG_1833	conserved hypothetical protein		18926	19086
MSMEG_1833	conserved hypothetical protein		23342	19133
MSMEG_1834	phosphomannomutase/phosphoglucomutase		659	1281
MSMEG_1834	phosphomannomutase/phosphoglucomutase		659	2540
MSMEG_1834	phosphomannomutase/phosphoglucomutase		1039	15875
MSMEG_1835	TobH protein		3525	8347
MSMEG_1835	TobH protein		659	2117
MSMEG_1835	TobH protein		9839	6680
MSMEG_1836	"mannose-6-phosphate isomerase, class I"	manA	659	27305
MSMEG_1836	"mannose-6-phosphate isomerase, class I"	manA	659	1370
MSMEG_1836	"mannose-6-phosphate isomerase, class I"	manA	659	2378
MSMEG_1837	secreted protein		393	1564
MSMEG_1837	secreted protein		659	2741
MSMEG_1837	secreted protein		6547	3665
MSMEG_1838	cationic amino acid transporter		659	799
MSMEG_1838	cationic amino acid transporter		4321	1974
MSMEG_1838	cationic amino acid transporter		659	698
MSMEG_1839	alkane 1-monooxygenase		2226	1591
MSMEG_1839	alkane 1-monooxygenase		1996	1578
MSMEG_1839	alkane 1-monooxygenase		5147	622
MSMEG_1840	rubredoxin		3653	1673
MSMEG_1840	rubredoxin		4064	2640
MSMEG_1840	rubredoxin		3292	799
MSMEG_1841	rubredoxin		4182	1964
MSMEG_1841	rubredoxin		3400	1440
MSMEG_1841	rubredoxin		1960	1050
MSMEG_1842	"transcriptional regulator, TetR family protein"		2600	5403
MSMEG_1842	"transcriptional regulator, TetR family protein"		11	103
MSMEG_1842	"transcriptional regulator, TetR family protein"		5696	4235
MSMEG_1843	adenosylhomocysteinase; this gene contains a frame shift which is not the result of sequencing error; identified by match to protein family HMM PF00670; match to protein family HMM PF02254; match to protein family HMM PF02826; match to protein family HMM PF05221; match to protein family HMM TIGR00936	ahcY	4528	8093
MSMEG_1843	adenosylhomocysteinase; this gene contains a frame shift which is not the result of sequencing error; identified by match to protein family HMM PF00670; match to protein family HMM PF02254; match to protein family HMM PF02826; match to protein family HMM PF05221; match to protein family HMM TIGR00936	ahcY	7158	9079
MSMEG_1843	adenosylhomocysteinase; this gene contains a frame shift which is not the result of sequencing error; identified by match to protein family HMM PF00670; match to protein family HMM PF02254; match to protein family HMM PF02826; match to protein family HMM PF05221; match to protein family HMM TIGR00936	ahcY	10355	7866
MSMEG_1843	adenosylhomocysteinase; this gene contains a frame shift which is not the result of sequencing error; identified by match to protein family HMM PF00670; match to protein family HMM PF02254; match to protein family HMM PF02826; match to protein family HMM PF05221; match to protein family HMM TIGR00936	ahcY	52491	7194
MSMEG_1843	adenosylhomocysteinase; this gene contains a frame shift which is not the result of sequencing error; identified by match to protein family HMM PF00670; match to protein family HMM PF02254; match to protein family HMM PF02826; match to protein family HMM PF05221; match to protein family HMM TIGR00936	ahcY	5886	3655
MSMEG_1843	adenosylhomocysteinase; this gene contains a frame shift which is not the result of sequencing error; identified by match to protein family HMM PF00670; match to protein family HMM PF02254; match to protein family HMM PF02826; match to protein family HMM PF05221; match to protein family HMM TIGR00936	ahcY	8229	4296
MSMEG_1844	conserved hypothetical protein		1275	1740
MSMEG_1844	conserved hypothetical protein		659	1496
MSMEG_1844	conserved hypothetical protein		3879	4737
MSMEG_1845	YghA protein		659	700
MSMEG_1845	YghA protein		0	0
MSMEG_1845	YghA protein		0	0
MSMEG_1846	"polysulphide reductase, NrfD"		659	790
MSMEG_1846	"polysulphide reductase, NrfD"		32002	20464
MSMEG_1846	"polysulphide reductase, NrfD"		0	0
MSMEG_1847	"4Fe-4S ferredoxin, iron-sulfur binding protein"		17088	3294
MSMEG_1847	"4Fe-4S ferredoxin, iron-sulfur binding protein"		0	0
MSMEG_1847	"4Fe-4S ferredoxin, iron-sulfur binding protein"		659	776
MSMEG_1848	"formate dehydrogenase-O, major subunit; this gene contains a frame shift which is not the result of sequencing error; identified by match to protein family HMM PF00384; match to protein family HMM PF04879"		659	795
MSMEG_1848	"formate dehydrogenase-O, major subunit; this gene contains a frame shift which is not the result of sequencing error; identified by match to protein family HMM PF00384; match to protein family HMM PF04879"		1002	1092
MSMEG_1848	"formate dehydrogenase-O, major subunit; this gene contains a frame shift which is not the result of sequencing error; identified by match to protein family HMM PF00384; match to protein family HMM PF04879"		0	0
MSMEG_1848	"formate dehydrogenase-O, major subunit; this gene contains a frame shift which is not the result of sequencing error; identified by match to protein family HMM PF00384; match to protein family HMM PF04879"		0	0
MSMEG_1848	"formate dehydrogenase-O, major subunit; this gene contains a frame shift which is not the result of sequencing error; identified by match to protein family HMM PF00384; match to protein family HMM PF04879"		0	0
MSMEG_1848	"formate dehydrogenase-O, major subunit; this gene contains a frame shift which is not the result of sequencing error; identified by match to protein family HMM PF00384; match to protein family HMM PF04879"		659	662
MSMEG_1849	selenocysteine-specific translation elongation factor	selB	218	186
MSMEG_1849	selenocysteine-specific translation elongation factor	selB	659	1088
MSMEG_1849	selenocysteine-specific translation elongation factor	selB	4331	954
MSMEG_1850	L-seryl-tRNA selenium transferase	selA	3008	2476
MSMEG_1850	L-seryl-tRNA selenium transferase	selA	659	777
MSMEG_1850	L-seryl-tRNA selenium transferase	selA	659	707
MSMEG_1852	"selenide, water dikinase"	selD	659	1223
MSMEG_1852	"selenide, water dikinase"	selD	3203	4048
MSMEG_1852	"selenide, water dikinase"	selD	4664	3553
MSMEG_1853	Na+/H+ antiporter NhaA; this gene contains a frame shift which is not the result of sequencing error; identified by match to protein family HMM PF06965		689	645
MSMEG_1853	Na+/H+ antiporter NhaA; this gene contains a frame shift which is not the result of sequencing error; identified by match to protein family HMM PF06965		1959	259
MSMEG_1853	Na+/H+ antiporter NhaA; this gene contains a frame shift which is not the result of sequencing error; identified by match to protein family HMM PF06965		265	455
MSMEG_1853	Na+/H+ antiporter NhaA; this gene contains a frame shift which is not the result of sequencing error; identified by match to protein family HMM PF06965		659	573
MSMEG_1853	Na+/H+ antiporter NhaA; this gene contains a frame shift which is not the result of sequencing error; identified by match to protein family HMM PF06965		4480	2118
MSMEG_1853	Na+/H+ antiporter NhaA; this gene contains a frame shift which is not the result of sequencing error; identified by match to protein family HMM PF06965		659	677
MSMEG_1854	valosin containing protein-1		659	2620
MSMEG_1854	valosin containing protein-1		659	3357
MSMEG_1854	valosin containing protein-1		757	8080
MSMEG_1855	"tetratricopeptide repeat protein, putative"		659	909
MSMEG_1855	"tetratricopeptide repeat protein, putative"		659	879
MSMEG_1855	"tetratricopeptide repeat protein, putative"		401	1188
MSMEG_1856	hypothetical protein		659	600
MSMEG_1856	hypothetical protein		1612	1061
MSMEG_1856	hypothetical protein		865	781
MSMEG_1859	hypothetical protein		6612	3926
MSMEG_1859	hypothetical protein		10459	2452
MSMEG_1859	hypothetical protein		7285	4226
MSMEG_1860	hypothetical protein		4851	2590
MSMEG_1860	hypothetical protein		1235	737
MSMEG_1860	hypothetical protein		289	481
MSMEG_1861	hypothetical protein		659	1287
MSMEG_1861	hypothetical protein		659	1132
MSMEG_1861	hypothetical protein		659	1099
MSMEG_1862	transposase		659	1049
MSMEG_1862	transposase		659	846
MSMEG_1862	transposase		659	781
MSMEG_1862	transposase		2484	10705
MSMEG_1862	transposase		659	8060
MSMEG_1862	transposase		3574	13250
MSMEG_1863	putative transposase		7153	3985
MSMEG_1863	putative transposase		659	1126
MSMEG_1863	putative transposase		5618	4859
MSMEG_1863	putative transposase		8893	10284
MSMEG_1863	putative transposase		3629	13872
MSMEG_1863	putative transposase		6091	9851
MSMEG_1864	transposase		4616	1557
MSMEG_1864	transposase		4301	2537
MSMEG_1864	transposase		7426	838
MSMEG_1866	transposase B		0	0
MSMEG_1866	transposase B		0	0
MSMEG_1866	transposase B		0	0
MSMEG_1867	transposase		2965	4486
MSMEG_1867	transposase		3157	3573
MSMEG_1867	transposase		2774	949
MSMEG_1868	hypothetical protein		2932	4694
MSMEG_1868	hypothetical protein		3304	5396
MSMEG_1868	hypothetical protein		659	2178
MSMEG_1869	hypothetical protein		12283	15167
MSMEG_1869	hypothetical protein		4931	7994
MSMEG_1869	hypothetical protein		985	639
MSMEG_1870	conserved hypothetical protein		7513	15789
MSMEG_1870	conserved hypothetical protein		4575	3383
MSMEG_1870	conserved hypothetical protein		4053	2208
MSMEG_1871	conserved hypothetical protein		882	658
MSMEG_1871	conserved hypothetical protein		8375	6147
MSMEG_1871	conserved hypothetical protein		659	825
MSMEG_1872	conserved hypothetical protein		4177	9096
MSMEG_1872	conserved hypothetical protein		659	1665
MSMEG_1872	conserved hypothetical protein		659	2007
MSMEG_1873	thymidylate kinase		2938	2858
MSMEG_1873	thymidylate kinase		24151	16162
MSMEG_1873	thymidylate kinase		15447	11190
MSMEG_1874	DNA-binding response regulator MtrA	mtrA	21760	32448
MSMEG_1874	DNA-binding response regulator MtrA	mtrA	15288	38170
MSMEG_1874	DNA-binding response regulator MtrA	mtrA	16219	39158
MSMEG_1875	sensor histidine kinase MtrB		12487	13769
MSMEG_1875	sensor histidine kinase MtrB		6691	13071
MSMEG_1875	sensor histidine kinase MtrB		12085	14334
MSMEG_1876	LpqB protein		659	906
MSMEG_1876	LpqB protein		659	696
MSMEG_1876	LpqB protein		659	525
MSMEG_1877	conserved hypothetical protein		0	0
MSMEG_1877	conserved hypothetical protein		0	0
MSMEG_1877	conserved hypothetical protein		659	626
MSMEG_1878	S30AE family protein		86087	106749
MSMEG_1878	S30AE family protein		27886	77668
MSMEG_1878	S30AE family protein		22670	79250
MSMEG_1879	hypothetical protein		0	0
MSMEG_1879	hypothetical protein		0	0
MSMEG_1879	hypothetical protein		659	725
MSMEG_1880	hypothetical alanine arginine proline rich protein		1324	1791
MSMEG_1880	hypothetical alanine arginine proline rich protein		3926	1008
MSMEG_1880	hypothetical alanine arginine proline rich protein		341	323
MSMEG_1881	"preprotein translocase, SecA subunit"	secA	7448	7782
MSMEG_1881	"preprotein translocase, SecA subunit"	secA	9842	7577
MSMEG_1881	"preprotein translocase, SecA subunit"	secA	8190	9890
MSMEG_1882	"acyltransferase, ws/dgat/mgat subfamily protein"		368	1571
MSMEG_1882	"acyltransferase, ws/dgat/mgat subfamily protein"		659	2240
MSMEG_1882	"acyltransferase, ws/dgat/mgat subfamily protein"		5667	7384
MSMEG_1883	glycine betaine transporter OpuD		659	826
MSMEG_1883	glycine betaine transporter OpuD		659	3318
MSMEG_1883	glycine betaine transporter OpuD		659	758
MSMEG_1884	conserved hypothetical protein		7751	5810
MSMEG_1884	conserved hypothetical protein		1512	3722
MSMEG_1884	conserved hypothetical protein		3490	1854
MSMEG_1885	2Fe-2S iron-sulfur cluster binding domain protein		25201	31899
MSMEG_1885	2Fe-2S iron-sulfur cluster binding domain protein		20770	34590
MSMEG_1885	2Fe-2S iron-sulfur cluster binding domain protein		25197	32928
MSMEG_1886	Fatty acid desaturase		47617	60583
MSMEG_1886	Fatty acid desaturase		51430	58746
MSMEG_1886	Fatty acid desaturase		28398	23959
MSMEG_1887	hypothetical protein		6836	9395
MSMEG_1887	hypothetical protein		5286	8718
MSMEG_1887	hypothetical protein		3600	7340
MSMEG_1888	methyltransferase		1703	3380
MSMEG_1888	methyltransferase		659	897
MSMEG_1888	methyltransferase		0	0
MSMEG_1889	putative ribosome small subunit-dependent GTPase RsgA		3272	5751
MSMEG_1889	putative ribosome small subunit-dependent GTPase RsgA		3890	5070
MSMEG_1889	putative ribosome small subunit-dependent GTPase RsgA		4145	7108
MSMEG_1890	3-phosphoshikimate 1-carboxyvinyltransferase	aroA	659	7469
MSMEG_1890	3-phosphoshikimate 1-carboxyvinyltransferase	aroA	2260	1408
MSMEG_1890	3-phosphoshikimate 1-carboxyvinyltransferase	aroA	1702	3681
MSMEG_1891	conserved hypothetical protein		659	20184
MSMEG_1891	conserved hypothetical protein		659	1640
MSMEG_1891	conserved hypothetical protein		7632	7298
MSMEG_1892	transferase		2537	385
MSMEG_1892	transferase		659	759
MSMEG_1892	transferase		659	737
MSMEG_1893	UbiE/COQ5 methyltransferase		659	1568
MSMEG_1893	UbiE/COQ5 methyltransferase		659	1965
MSMEG_1893	UbiE/COQ5 methyltransferase		659	1396
MSMEG_1894	short chain dehydrogenase		11482	12337
MSMEG_1894	short chain dehydrogenase		22236	17491
MSMEG_1894	short chain dehydrogenase		659	814
MSMEG_1895	HTH-type transcriptional regulator AlsR		659	596
MSMEG_1895	HTH-type transcriptional regulator AlsR		0	0
MSMEG_1895	HTH-type transcriptional regulator AlsR		9745	2258
MSMEG_1896	beta-ketothiolase		659	1437
MSMEG_1896	beta-ketothiolase		659	782
MSMEG_1896	beta-ketothiolase		659	1030
MSMEG_1897	3-oxoadipate enol-lactonase	pcaD	590	6282
MSMEG_1897	3-oxoadipate enol-lactonase	pcaD	659	7918
MSMEG_1897	3-oxoadipate enol-lactonase	pcaD	1553	9921
MSMEG_1898	"succinyl-CoA:3-ketoacid-coenzyme A transferase 1, precursor"		336	1704
MSMEG_1898	"succinyl-CoA:3-ketoacid-coenzyme A transferase 1, precursor"		659	2869
MSMEG_1898	"succinyl-CoA:3-ketoacid-coenzyme A transferase 1, precursor"		659	5019
MSMEG_1899	succinyl-CoA:3-ketoacid-coenzyme A transferase subunit B		12695	11973
MSMEG_1899	succinyl-CoA:3-ketoacid-coenzyme A transferase subunit B		4148	2292
MSMEG_1899	succinyl-CoA:3-ketoacid-coenzyme A transferase subunit B		10916	11639
MSMEG_1900	D-alanyl-D-alanine carboxypeptidase family protein		3435	4581
MSMEG_1900	D-alanyl-D-alanine carboxypeptidase family protein		726	1894
MSMEG_1900	D-alanyl-D-alanine carboxypeptidase family protein		1065	2251
MSMEG_1900	D-alanyl-D-alanine carboxypeptidase family protein		18609	7807
MSMEG_1900	D-alanyl-D-alanine carboxypeptidase family protein		4182	8638
MSMEG_1900	D-alanyl-D-alanine carboxypeptidase family protein		6831	7652
MSMEG_1901	"DNA-binding HTH domain containing protein, putative"		3553	941
MSMEG_1901	"DNA-binding HTH domain containing protein, putative"		659	1926
MSMEG_1901	"DNA-binding HTH domain containing protein, putative"		1400	2405
MSMEG_1902	transcriptional regulator		580	495
MSMEG_1902	transcriptional regulator		659	459
MSMEG_1902	transcriptional regulator		659	993
MSMEG_1903	caib/baif family protein		659	710
MSMEG_1903	caib/baif family protein		659	557
MSMEG_1903	caib/baif family protein		0	0
MSMEG_1904	acyl-CoA dehydrogenase		659	666
MSMEG_1904	acyl-CoA dehydrogenase		659	3442
MSMEG_1904	acyl-CoA dehydrogenase		7980	739
MSMEG_1905	acyl-CoA dehydrogenase protein		8266	4972
MSMEG_1905	acyl-CoA dehydrogenase protein		4195	238
MSMEG_1905	acyl-CoA dehydrogenase protein		659	678
MSMEG_1906	"toluate 1,2-dioxygenase electron transfer component"		659	740
MSMEG_1906	"toluate 1,2-dioxygenase electron transfer component"		0	0
MSMEG_1906	"toluate 1,2-dioxygenase electron transfer component"		0	0
MSMEG_1907	"toluate 1,2-dioxygenase beta subunit"		659	687
MSMEG_1907	"toluate 1,2-dioxygenase beta subunit"		659	637
MSMEG_1907	"toluate 1,2-dioxygenase beta subunit"		0	0
MSMEG_1908	"benzoate 1,2-dioxygenase alpha subunit"		1814	353
MSMEG_1908	"benzoate 1,2-dioxygenase alpha subunit"		21019	4736
MSMEG_1908	"benzoate 1,2-dioxygenase alpha subunit"		1188	1059
MSMEG_1909	putative HTH-type transcriptional regulator YnfL		659	679
MSMEG_1909	putative HTH-type transcriptional regulator YnfL		203	1364
MSMEG_1909	putative HTH-type transcriptional regulator YnfL		0	0
MSMEG_1910	muconate cycloisomerase		659	807
MSMEG_1910	muconate cycloisomerase		659	689
MSMEG_1910	muconate cycloisomerase		659	706
MSMEG_1911	"catechol 1,2-dioxygenase"	catA	0	0
MSMEG_1911	"catechol 1,2-dioxygenase"	catA	0	0
MSMEG_1911	"catechol 1,2-dioxygenase"	catA	659	471
MSMEG_1912	muconolactone delta-isomerase 1		17214	13598
MSMEG_1912	muconolactone delta-isomerase 1		3766	1400
MSMEG_1912	muconolactone delta-isomerase 1		32709	2119
MSMEG_1913	YbaK/ebsC protein	ybaK	1951	1302
MSMEG_1913	YbaK/ebsC protein	ybaK	3448	2513
MSMEG_1913	YbaK/ebsC protein	ybaK	659	734
MSMEG_1914	"RNA polymerase sigma-70 factor, family protein"		3848	6670
MSMEG_1914	"RNA polymerase sigma-70 factor, family protein"		13988	5716
MSMEG_1914	"RNA polymerase sigma-70 factor, family protein"		4319	4810
MSMEG_1915	"anti-sigma factor, family protein"		13843	12580
MSMEG_1915	"anti-sigma factor, family protein"		7345	9301
MSMEG_1915	"anti-sigma factor, family protein"		8134	12565
MSMEG_1916	hypothetical protein		13851	37083
MSMEG_1916	hypothetical protein		17387	38879
MSMEG_1916	hypothetical protein		15713	43667
MSMEG_1917	conserved domain protein		28853	47903
MSMEG_1917	conserved domain protein		13169	43189
MSMEG_1917	conserved domain protein		17587	42367
MSMEG_1918	sensor histidine kinase		659	1720
MSMEG_1918	sensor histidine kinase		659	2481
MSMEG_1918	sensor histidine kinase		659	5663
MSMEG_1919	Transcription factor WhiB		17722	16838
MSMEG_1919	Transcription factor WhiB		17947	23019
MSMEG_1919	Transcription factor WhiB		21206	25367
MSMEG_1920	"diacylglycerol kinase, catalytic region"		1778	3165
MSMEG_1920	"diacylglycerol kinase, catalytic region"		2032	3499
MSMEG_1920	"diacylglycerol kinase, catalytic region"		3149	2769
MSMEG_1921	SEC-C motif domain protein		3558	1262
MSMEG_1921	SEC-C motif domain protein		3223	600
MSMEG_1921	SEC-C motif domain protein		3104	592
MSMEG_1922	"3-dehydroquinate dehydratase, type II"	aroQ	659	2128
MSMEG_1922	"3-dehydroquinate dehydratase, type II"	aroQ	659	2574
MSMEG_1922	"3-dehydroquinate dehydratase, type II"	aroQ	659	3693
MSMEG_1923	membrane protein		3194	6065
MSMEG_1923	membrane protein		3025	2200
MSMEG_1923	membrane protein		6766	6413
MSMEG_1924	N-acetyltransferase Ats1		5640	3548
MSMEG_1924	N-acetyltransferase Ats1		3568	2420
MSMEG_1924	N-acetyltransferase Ats1		4920	3509
MSMEG_1925	isochorismate synthase DhbC		659	2005
MSMEG_1925	isochorismate synthase DhbC		659	3152
MSMEG_1925	isochorismate synthase DhbC		2686	572
MSMEG_1926	phosphoglycerate mutase family protein		1649	1758
MSMEG_1926	phosphoglycerate mutase family protein		4328	728
MSMEG_1926	phosphoglycerate mutase family protein		2242	3599
MSMEG_1927	"cobyrinic Acid a,c-diamide synthase"		3748	13213
MSMEG_1927	"cobyrinic Acid a,c-diamide synthase"		6279	10491
MSMEG_1927	"cobyrinic Acid a,c-diamide synthase"		5842	12079
MSMEG_1928	regulatory protein		3525	10406
MSMEG_1928	regulatory protein		6337	12230
MSMEG_1928	regulatory protein		4558	8645
MSMEG_1929	conserved hypothetical protein		16236	18130
MSMEG_1929	conserved hypothetical protein		53459	26575
MSMEG_1929	conserved hypothetical protein		11990	14636
MSMEG_1930	DEAD/DEAH box helicase		54919	51518
MSMEG_1930	DEAD/DEAH box helicase		78113	73531
MSMEG_1930	DEAD/DEAH box helicase		81318	75853
MSMEG_1931	conserved hypothetical protein		2822	6169
MSMEG_1931	conserved hypothetical protein		659	4167
MSMEG_1931	conserved hypothetical protein		3859	8006
MSMEG_1932	MmpS3 protein		8107	9201
MSMEG_1932	MmpS3 protein		16326	9375
MSMEG_1932	MmpS3 protein		9923	10010
MSMEG_1933	hypothetical protein		9531	6489
MSMEG_1933	hypothetical protein		5076	6594
MSMEG_1933	hypothetical protein		6843	5609
MSMEG_1934	ATP-binding protein		24260	54454
MSMEG_1934	ATP-binding protein		30362	47823
MSMEG_1934	ATP-binding protein		28695	47511
MSMEG_1935	TetR-family protein transcriptional regulator		12812	11154
MSMEG_1935	TetR-family protein transcriptional regulator		11944	9311
MSMEG_1935	TetR-family protein transcriptional regulator		2361	10221
MSMEG_1936	conserved hypothetical protein		15124	18840
MSMEG_1936	conserved hypothetical protein		15438	11806
MSMEG_1936	conserved hypothetical protein		17927	18029
MSMEG_1937	molybdopterin biosynthesis protein MoeB		659	3187
MSMEG_1937	molybdopterin biosynthesis protein MoeB		2225	8455
MSMEG_1937	molybdopterin biosynthesis protein MoeB		2420	8671
MSMEG_1938	conserved hypothetical protein		659	886
MSMEG_1938	conserved hypothetical protein		659	1252
MSMEG_1938	conserved hypothetical protein		659	982
MSMEG_1939	"6-O-methylguanine DNA methyltransferase, DNA binding domain subfamily protein"		659	3826
MSMEG_1939	"6-O-methylguanine DNA methyltransferase, DNA binding domain subfamily protein"		9951	6125
MSMEG_1939	"6-O-methylguanine DNA methyltransferase, DNA binding domain subfamily protein"		8902	1629
MSMEG_1940	"hydrolase, alpha/beta fold family protein"		1176	5304
MSMEG_1940	"hydrolase, alpha/beta fold family protein"		2354	8410
MSMEG_1940	"hydrolase, alpha/beta fold family protein"		0	0
MSMEG_1941	"helicase, UvrD/Rep family protein"		659	1584
MSMEG_1941	"helicase, UvrD/Rep family protein"		659	2203
MSMEG_1941	"helicase, UvrD/Rep family protein"		659	1183
MSMEG_1942	integral membrane protein		4222	7293
MSMEG_1942	integral membrane protein		8153	9768
MSMEG_1942	integral membrane protein		9637	8134
MSMEG_1943	ATP-dependent DNA helicase		659	701
MSMEG_1943	ATP-dependent DNA helicase		659	728
MSMEG_1943	ATP-dependent DNA helicase		0	0
MSMEG_1944	membrane protein		14500	21353
MSMEG_1944	membrane protein		12206	21715
MSMEG_1944	membrane protein		9290	22133
MSMEG_1945	ion channel membrane protein		659	804
MSMEG_1945	ion channel membrane protein		659	5056
MSMEG_1945	ion channel membrane protein		2279	9012
MSMEG_1946	NADH pyrophosphatase		659	687
MSMEG_1946	NADH pyrophosphatase		1994	2205
MSMEG_1946	NADH pyrophosphatase		659	736
MSMEG_1947	conserved hypothetical protein		4581	12118
MSMEG_1947	conserved hypothetical protein		4458	13820
MSMEG_1947	conserved hypothetical protein		659	1593
MSMEG_1948	hypothetical protein		1459	393
MSMEG_1948	hypothetical protein		2023	313
MSMEG_1948	hypothetical protein		896	465
MSMEG_1949	hypothetical protein		659	478
MSMEG_1949	hypothetical protein		3456	2792
MSMEG_1949	hypothetical protein		3423	1650
MSMEG_1950	conserved hypothetical protein		80637	12111
MSMEG_1950	conserved hypothetical protein		88818	13008
MSMEG_1950	conserved hypothetical protein		96783	14012
MSMEG_1951	conserved domain protein		296732	63934
MSMEG_1951	conserved domain protein		245953	53964
MSMEG_1951	conserved domain protein		291669	68078
MSMEG_1952	ATP-dependent DNA helicase		3154	1845
MSMEG_1952	ATP-dependent DNA helicase		2892	7641
MSMEG_1952	ATP-dependent DNA helicase		6413	6095
MSMEG_1953	transcription factor WhiB		1312	792
MSMEG_1953	transcription factor WhiB		168	1520
MSMEG_1953	transcription factor WhiB		659	1654
MSMEG_1954	ABC1 family protein		659	823
MSMEG_1954	ABC1 family protein		3364	5724
MSMEG_1954	ABC1 family protein		659	1724
MSMEG_1955	conserved hypothetical protein		659	831
MSMEG_1955	conserved hypothetical protein		659	864
MSMEG_1955	conserved hypothetical protein		2167	2778
MSMEG_1956	hypothetical protein		5216	3176
MSMEG_1956	hypothetical protein		1068	463
MSMEG_1956	hypothetical protein		4807	2173
MSMEG_1957	conserved hypothetical protein		7791	12117
MSMEG_1957	conserved hypothetical protein		968	7638
MSMEG_1957	conserved hypothetical protein		659	5528
MSMEG_1958	PDZ domain family protein		659	6422
MSMEG_1958	PDZ domain family protein		573	4605
MSMEG_1958	PDZ domain family protein		9093	14715
MSMEG_1959	putative membrane protein		2098	975
MSMEG_1959	putative membrane protein		5348	3234
MSMEG_1959	putative membrane protein		6543	3935
MSMEG_1960	hypothetical protein		8333	2599
MSMEG_1960	hypothetical protein		5712	3151
MSMEG_1960	hypothetical protein		6096	2023
MSMEG_1961	conserved hypothetical protein		4841	9916
MSMEG_1961	conserved hypothetical protein		659	825
MSMEG_1961	conserved hypothetical protein		795	666
MSMEG_1962	hypothetical protein		3786	2998
MSMEG_1962	hypothetical protein		8760	7523
MSMEG_1962	hypothetical protein		2175	892
MSMEG_1963	putative transcriptional regulatory protein		659	651
MSMEG_1963	putative transcriptional regulatory protein		0	0
MSMEG_1963	putative transcriptional regulatory protein		659	639
MSMEG_1964	mitomycin radical oxidase		659	643
MSMEG_1964	mitomycin radical oxidase		659	355
MSMEG_1964	mitomycin radical oxidase		659	411
MSMEG_1966	hypothetical protein		3471	478
MSMEG_1966	hypothetical protein		640	607
MSMEG_1966	hypothetical protein		6646	2236
MSMEG_1967	TetR-family protein transcriptional regulator		659	753
MSMEG_1967	TetR-family protein transcriptional regulator		659	844
MSMEG_1967	TetR-family protein transcriptional regulator		659	1503
MSMEG_1968	putative oxidoreductase		4775	1031
MSMEG_1968	putative oxidoreductase		3424	455
MSMEG_1968	putative oxidoreductase		7503	2004
MSMEG_1969	MerR-family protein transcriptional regulator		659	1109
MSMEG_1969	MerR-family protein transcriptional regulator		659	979
MSMEG_1969	MerR-family protein transcriptional regulator		659	2548
MSMEG_1970	sigma factor		659	733
MSMEG_1970	sigma factor		2899	254
MSMEG_1970	sigma factor		207	404
MSMEG_1971	propane monooxygenase hydroxylase large subunit		8312	2954
MSMEG_1971	propane monooxygenase hydroxylase large subunit		659	526
MSMEG_1971	propane monooxygenase hydroxylase large subunit		5967	6089
MSMEG_1972	methane monooxygenase component C		0	0
MSMEG_1972	methane monooxygenase component C		885	515
MSMEG_1972	methane monooxygenase component C		659	565
MSMEG_1973	propane monooxygenase hydroxylase small subunit; this gene contains a frame shift which is not the result of sequencing error		0	0
MSMEG_1973	propane monooxygenase hydroxylase small subunit; this gene contains a frame shift which is not the result of sequencing error		659	636
MSMEG_1973	propane monooxygenase hydroxylase small subunit; this gene contains a frame shift which is not the result of sequencing error		0	0
MSMEG_1973	propane monooxygenase hydroxylase small subunit; this gene contains a frame shift which is not the result of sequencing error		659	647
MSMEG_1973	propane monooxygenase hydroxylase small subunit; this gene contains a frame shift which is not the result of sequencing error		0	0
MSMEG_1973	propane monooxygenase hydroxylase small subunit; this gene contains a frame shift which is not the result of sequencing error		659	672
MSMEG_1974	propane monooxygenase coupling protein		3987	1271
MSMEG_1974	propane monooxygenase coupling protein		6226	2489
MSMEG_1974	propane monooxygenase coupling protein		5546	2235
MSMEG_1975	amidohydrolase 2		0	0
MSMEG_1975	amidohydrolase 2		0	0
MSMEG_1975	amidohydrolase 2		0	0
MSMEG_1976	conserved hypothetical protein		659	722
MSMEG_1976	conserved hypothetical protein		659	667
MSMEG_1976	conserved hypothetical protein		659	722
MSMEG_1977	alcohol dehydrogenase		702	631
MSMEG_1977	alcohol dehydrogenase		659	744
MSMEG_1977	alcohol dehydrogenase		659	648
MSMEG_1978	chaperonin GroL	groL	659	703
MSMEG_1978	chaperonin GroL	groL	659	902
MSMEG_1978	chaperonin GroL	groL	6031	3537
MSMEG_1979	antibiotic biosynthesis monooxygenase		4482	2075
MSMEG_1979	antibiotic biosynthesis monooxygenase		14537	3863
MSMEG_1979	antibiotic biosynthesis monooxygenase		1822	1657
MSMEG_1980	monooxygenase		1007	1259
MSMEG_1980	monooxygenase		8099	6437
MSMEG_1980	monooxygenase		3846	3187
MSMEG_1981	conserved hypothetical protein		12926	24862
MSMEG_1981	conserved hypothetical protein		17020	21963
MSMEG_1981	conserved hypothetical protein		9960	22842
MSMEG_1982	acyl-CoA synthase		659	1072
MSMEG_1982	acyl-CoA synthase		659	972
MSMEG_1982	acyl-CoA synthase		659	1331
MSMEG_1983	major facilitator family protein transporter		2552	975
MSMEG_1983	major facilitator family protein transporter		79	427
MSMEG_1983	major facilitator family protein transporter		3723	4833
MSMEG_1984	haloacetate dehalogenase H-1		659	701
MSMEG_1984	haloacetate dehalogenase H-1		0	0
MSMEG_1984	haloacetate dehalogenase H-1		659	651
MSMEG_1985	"transcriptional regulator, LysR family protein"		2664	1690
MSMEG_1985	"transcriptional regulator, LysR family protein"		659	2503
MSMEG_1985	"transcriptional regulator, LysR family protein"		501	424
MSMEG_1986	tartrate dehydrogenase		0	0
MSMEG_1986	tartrate dehydrogenase		659	673
MSMEG_1986	tartrate dehydrogenase		0	0
MSMEG_1987	conserved hypothetical protein		659	18345
MSMEG_1987	conserved hypothetical protein		5787	16824
MSMEG_1987	conserved hypothetical protein		8141	18045
MSMEG_1988	conserved hypothetical protein		16834	51354
MSMEG_1988	conserved hypothetical protein		14677	44513
MSMEG_1988	conserved hypothetical protein		9481	42243
MSMEG_1989	phenoxybenzoate dioxygenase beta subunit		3392	14066
MSMEG_1989	phenoxybenzoate dioxygenase beta subunit		4718	12442
MSMEG_1989	phenoxybenzoate dioxygenase beta subunit		2620	10319
MSMEG_1990	conserved hypothetical protein		659	3755
MSMEG_1990	conserved hypothetical protein		7294	6058
MSMEG_1990	conserved hypothetical protein		4413	7866
MSMEG_1991	isovaleryl-CoA dehydrogenase		5518	1130
MSMEG_1991	isovaleryl-CoA dehydrogenase		568	872
MSMEG_1991	isovaleryl-CoA dehydrogenase		3276	5890
MSMEG_1992	L-carnitine dehydratase/bile acid-inducible protein F		659	509
MSMEG_1992	L-carnitine dehydratase/bile acid-inducible protein F		659	1530
MSMEG_1992	L-carnitine dehydratase/bile acid-inducible protein F		31758	14165
MSMEG_1993	MaoC like domain protein		659	801
MSMEG_1993	MaoC like domain protein		659	674
MSMEG_1993	MaoC like domain protein		659	667
MSMEG_1994	HpcH/HpaI aldolase		7196	3231
MSMEG_1994	HpcH/HpaI aldolase		2465	3456
MSMEG_1994	HpcH/HpaI aldolase		5345	2534
MSMEG_1995	transcriptional regulator MdcY family protein		935	1304
MSMEG_1995	transcriptional regulator MdcY family protein		58926	11850
MSMEG_1995	transcriptional regulator MdcY family protein		1034	1360
MSMEG_1996	"N5,N10- methylenetetrahydromethanopterin reductase-related protein"		908	909
MSMEG_1996	"N5,N10- methylenetetrahydromethanopterin reductase-related protein"		7630	12982
MSMEG_1996	"N5,N10- methylenetetrahydromethanopterin reductase-related protein"		1186	545
MSMEG_1997	N-acyl-D-glutamate amidohydrolase		659	1763
MSMEG_1997	N-acyl-D-glutamate amidohydrolase		2110	3708
MSMEG_1997	N-acyl-D-glutamate amidohydrolase		50845	12699
MSMEG_1998	"hydrolase, alpha/beta fold family protein"		5240	3226
MSMEG_1998	"hydrolase, alpha/beta fold family protein"		1849	3853
MSMEG_1998	"hydrolase, alpha/beta fold family protein"		659	4115
MSMEG_1999	hypothetical protein		59328	236733
MSMEG_1999	hypothetical protein		87386	367538
MSMEG_1999	hypothetical protein		50411	167501
MSMEG_2000	conserved hypothetical protein		659	2283
MSMEG_2000	conserved hypothetical protein		977	2207
MSMEG_2000	conserved hypothetical protein		9989	1892
MSMEG_2001	sugar transporter		659	624
MSMEG_2001	sugar transporter		659	689
MSMEG_2001	sugar transporter		6183	3341
MSMEG_2004	arabinose-proton symporter		659	639
MSMEG_2004	arabinose-proton symporter		0	0
MSMEG_2004	arabinose-proton symporter		0	0
MSMEG_2005	sugar phosphate isomerase/epimerase		659	982
MSMEG_2005	sugar phosphate isomerase/epimerase		1358	983
MSMEG_2005	sugar phosphate isomerase/epimerase		0	0
MSMEG_2006	"2,3-dihydroxybiphenyl 1,2-dioxygenase"		659	698
MSMEG_2006	"2,3-dihydroxybiphenyl 1,2-dioxygenase"		659	723
MSMEG_2006	"2,3-dihydroxybiphenyl 1,2-dioxygenase"		2405	5528
MSMEG_2007	putative HpcE protein		6373	2353
MSMEG_2007	putative HpcE protein		1505	1575
MSMEG_2007	putative HpcE protein		659	902
MSMEG_2008	hypothetical protein		868	457
MSMEG_2008	hypothetical protein		3830	1132
MSMEG_2008	hypothetical protein		3706	1988
MSMEG_2009	"regulatory protein GntR, HTH:GntR, C-"		3365	4215
MSMEG_2009	"regulatory protein GntR, HTH:GntR, C-"		1227	2364
MSMEG_2009	"regulatory protein GntR, HTH:GntR, C-"		5719	6691
MSMEG_2010	stress responsive A/B Barrel Domain superfamily protein		5603	6363
MSMEG_2010	stress responsive A/B Barrel Domain superfamily protein		3965	5635
MSMEG_2010	stress responsive A/B Barrel Domain superfamily protein		5204	6235
MSMEG_2011	"transcriptional regulator, LacI family protein"		659	743
MSMEG_2011	"transcriptional regulator, LacI family protein"		3803	847
MSMEG_2011	"transcriptional regulator, LacI family protein"		659	1109
MSMEG_2012	histidinol dehydrogenase	hisD	3688	4229
MSMEG_2012	histidinol dehydrogenase	hisD	38132	1389
MSMEG_2012	histidinol dehydrogenase	hisD	640	491
MSMEG_2013	"oxidoreductase, short chain dehydrogenase/reductase family protein"		659	689
MSMEG_2013	"oxidoreductase, short chain dehydrogenase/reductase family protein"		659	714
MSMEG_2013	"oxidoreductase, short chain dehydrogenase/reductase family protein"		0	0
MSMEG_2014	molybdenum import ATP-binding protein ModC		2266	294
MSMEG_2014	molybdenum import ATP-binding protein ModC		0	0
MSMEG_2014	molybdenum import ATP-binding protein ModC		659	666
MSMEG_2015	"molybdate ABC transporter, permease protein"	modB	659	687
MSMEG_2015	"molybdate ABC transporter, permease protein"	modB	659	750
MSMEG_2015	"molybdate ABC transporter, permease protein"	modB	2000	3196
MSMEG_2016	"molybdate ABC transporter, periplasmic molybdate-binding protein"	modA	659	2772
MSMEG_2016	"molybdate ABC transporter, periplasmic molybdate-binding protein"	modA	6416	3088
MSMEG_2016	"molybdate ABC transporter, periplasmic molybdate-binding protein"	modA	2299	7009
MSMEG_2017	"transcriptional regulator, MerR family protein"		5763	5101
MSMEG_2017	"transcriptional regulator, MerR family protein"		5670	1215
MSMEG_2017	"transcriptional regulator, MerR family protein"		3283	830
MSMEG_2018	cytochrome P450 107B1; this gene contains a frame shift which is not the result of sequencing error		3414	1634
MSMEG_2018	cytochrome P450 107B1; this gene contains a frame shift which is not the result of sequencing error		659	783
MSMEG_2018	cytochrome P450 107B1; this gene contains a frame shift which is not the result of sequencing error		964	460
MSMEG_2019	short-chain dehydrogenase/reductase SDR		1461	2104
MSMEG_2019	short-chain dehydrogenase/reductase SDR		659	923
MSMEG_2019	short-chain dehydrogenase/reductase SDR		1941	3808
MSMEG_2020	"hyi family protein, authentic frameshift; this gene contains a frame shift which is not the result of sequencing error; identified by similarity to RF:NP_457306.1"		42572	11160
MSMEG_2020	"hyi family protein, authentic frameshift; this gene contains a frame shift which is not the result of sequencing error; identified by similarity to RF:NP_457306.1"		5691	2881
MSMEG_2020	"hyi family protein, authentic frameshift; this gene contains a frame shift which is not the result of sequencing error; identified by similarity to RF:NP_457306.1"		8404	2953
MSMEG_2021	"lipopolysaccharide biosynthesis acyltransferase, M"		659	776
MSMEG_2021	"lipopolysaccharide biosynthesis acyltransferase, M"		659	644
MSMEG_2021	"lipopolysaccharide biosynthesis acyltransferase, M"		659	676
MSMEG_2022	"GntT protein, putative"		659	642
MSMEG_2022	"GntT protein, putative"		659	734
MSMEG_2022	"GntT protein, putative"		659	735
MSMEG_2023	CAIB/BAIF family protein		0	0
MSMEG_2023	CAIB/BAIF family protein		659	741
MSMEG_2023	CAIB/BAIF family protein		659	178
MSMEG_2024	hydroxymethylglutaryl-CoA lyase		20274	10648
MSMEG_2024	hydroxymethylglutaryl-CoA lyase		2334	308
MSMEG_2024	hydroxymethylglutaryl-CoA lyase		4278	379
MSMEG_2025	putative IclR family protein transcriptional regulator		659	711
MSMEG_2025	putative IclR family protein transcriptional regulator		913	2081
MSMEG_2025	putative IclR family protein transcriptional regulator		2073	904
MSMEG_2026	short chain dehydrogenase		1049	3382
MSMEG_2026	short chain dehydrogenase		2977	7147
MSMEG_2026	short chain dehydrogenase		659	3627
MSMEG_2027	conserved hypothetical protein TIGR00026		659	663
MSMEG_2027	conserved hypothetical protein TIGR00026		11539	2659
MSMEG_2027	conserved hypothetical protein TIGR00026		659	882
MSMEG_2028	chloramphenicol resistance protein		945	468
MSMEG_2028	chloramphenicol resistance protein		659	678
MSMEG_2028	chloramphenicol resistance protein		267	546
MSMEG_2029	3-ketoacyl-ACP/CoA redutase		659	720
MSMEG_2029	3-ketoacyl-ACP/CoA redutase		659	690
MSMEG_2029	3-ketoacyl-ACP/CoA redutase		659	674
MSMEG_2030	"transcriptional regulator, TetR family protein"		659	702
MSMEG_2030	"transcriptional regulator, TetR family protein"		659	1062
MSMEG_2030	"transcriptional regulator, TetR family protein"		1138	577
MSMEG_2031	hypothetical protein		0	0
MSMEG_2031	hypothetical protein		2858	1491
MSMEG_2031	hypothetical protein		0	0
MSMEG_2032	conserved hypothetical protein		5888	6750
MSMEG_2032	conserved hypothetical protein		1173	10506
MSMEG_2032	conserved hypothetical protein		4511	9549
MSMEG_2033	"oxidoreductase, zinc-binding dehydrogenase family protein"		3265	2342
MSMEG_2033	"oxidoreductase, zinc-binding dehydrogenase family protein"		659	912
MSMEG_2033	"oxidoreductase, zinc-binding dehydrogenase family protein"		6055	1365
MSMEG_2034	aryl-alcohol dehydrogenase		659	677
MSMEG_2034	aryl-alcohol dehydrogenase		659	688
MSMEG_2034	aryl-alcohol dehydrogenase		0	0
MSMEG_2035	amine oxidase [flavin-containing] B		4392	5832
MSMEG_2035	amine oxidase [flavin-containing] B		4278	4756
MSMEG_2035	amine oxidase [flavin-containing] B		5753	3489
MSMEG_2036	"hydrolase, alpha/beta fold family protein"		4691	671
MSMEG_2036	"hydrolase, alpha/beta fold family protein"		659	890
MSMEG_2036	"hydrolase, alpha/beta fold family protein"		659	495
MSMEG_2037	conserved hypothetical protein		659	4887
MSMEG_2037	conserved hypothetical protein		659	6592
MSMEG_2037	conserved hypothetical protein		1984	9912
MSMEG_2038	"monooxygenase, flavin-binding family protein"		659	3562
MSMEG_2038	"monooxygenase, flavin-binding family protein"		217	2006
MSMEG_2038	"monooxygenase, flavin-binding family protein"		3412	5569
MSMEG_2039	putative transcriptional regulator		659	789
MSMEG_2039	putative transcriptional regulator		659	1102
MSMEG_2039	putative transcriptional regulator		334	1098
MSMEG_2040	hypothetical protein		659	664
MSMEG_2040	hypothetical protein		659	1048
MSMEG_2040	hypothetical protein		24444	9236
MSMEG_2041	conserved hypothetical protein; this gene contains a frame shift which is not the result of sequencing error		659	691
MSMEG_2041	conserved hypothetical protein; this gene contains a frame shift which is not the result of sequencing error		659	828
MSMEG_2041	conserved hypothetical protein; this gene contains a frame shift which is not the result of sequencing error		0	0
MSMEG_2042	phosphotransferase enzyme family protein		659	677
MSMEG_2042	phosphotransferase enzyme family protein		659	701
MSMEG_2042	phosphotransferase enzyme family protein		659	873
MSMEG_2043	"transcriptional regulator, TetR family protein"		7164	630
MSMEG_2043	"transcriptional regulator, TetR family protein"		17975	3902
MSMEG_2043	"transcriptional regulator, TetR family protein"		13191	6976
MSMEG_2044	integral membrane transport protein		659	843
MSMEG_2044	integral membrane transport protein		4350	7020
MSMEG_2044	integral membrane transport protein		38928	11409
MSMEG_2045	monoxygenase		5832	9424
MSMEG_2045	monoxygenase		13658	30441
MSMEG_2045	monoxygenase		3372	8991
MSMEG_2046	GlcNAc-PI de-N-acetylase family protein		5506	5559
MSMEG_2046	GlcNAc-PI de-N-acetylase family protein		659	1219
MSMEG_2046	GlcNAc-PI de-N-acetylase family protein		1559	1499
MSMEG_2047	probable enoyl-CoA hydratase		3942	4130
MSMEG_2047	probable enoyl-CoA hydratase		659	684
MSMEG_2047	probable enoyl-CoA hydratase		16826	11115
MSMEG_2048	alcohol dehydrogenase		453	2253
MSMEG_2048	alcohol dehydrogenase		3778	5405
MSMEG_2048	alcohol dehydrogenase		659	4983
MSMEG_2049	"putative transcriptional regulator, TetR family protein"		659	793
MSMEG_2049	"putative transcriptional regulator, TetR family protein"		112926	33714
MSMEG_2049	"putative transcriptional regulator, TetR family protein"		6272	5237
MSMEG_2050	"NADH-quinone oxidoreductase, N subunit"	nuoN	0	0
MSMEG_2050	"NADH-quinone oxidoreductase, N subunit"	nuoN	0	0
MSMEG_2050	"NADH-quinone oxidoreductase, N subunit"	nuoN	2645	1263
MSMEG_2051	"NADH-quinone oxidoreductase, M subunit"	nuoM	0	0
MSMEG_2051	"NADH-quinone oxidoreductase, M subunit"	nuoM	659	494
MSMEG_2051	"NADH-quinone oxidoreductase, M subunit"	nuoM	659	599
MSMEG_2052	"NADH-quinone oxidoreductase, L subunit"	nuoL	659	1022
MSMEG_2052	"NADH-quinone oxidoreductase, L subunit"	nuoL	0	0
MSMEG_2052	"NADH-quinone oxidoreductase, L subunit"	nuoL	0	0
MSMEG_2053	"NADH-quinone oxidoreductase, k subunit"	nuoK	5664	414
MSMEG_2053	"NADH-quinone oxidoreductase, k subunit"	nuoK	659	741
MSMEG_2053	"NADH-quinone oxidoreductase, k subunit"	nuoK	3180	2871
MSMEG_2054	NADH dehydrogenase subunit j		659	739
MSMEG_2054	NADH dehydrogenase subunit j		659	652
MSMEG_2054	NADH dehydrogenase subunit j		659	635
MSMEG_2055	"NADH-quinone oxidoreductase, I subunit"	nuoI	659	948
MSMEG_2055	"NADH-quinone oxidoreductase, I subunit"	nuoI	16087	6879
MSMEG_2055	"NADH-quinone oxidoreductase, I subunit"	nuoI	5726	741
MSMEG_2056	"NADH-quinone oxidoreductase, H subunit"	nuoH	1759	432
MSMEG_2056	"NADH-quinone oxidoreductase, H subunit"	nuoH	0	0
MSMEG_2056	"NADH-quinone oxidoreductase, H subunit"	nuoH	4022	3263
MSMEG_2057	"NADH-quinone oxidoreductase, G subunit"	nuoG	0	0
MSMEG_2057	"NADH-quinone oxidoreductase, G subunit"	nuoG	0	0
MSMEG_2057	"NADH-quinone oxidoreductase, G subunit"	nuoG	659	269
MSMEG_2058	"NADH-quinone oxidoreductase, F subunit"	nuoF	0	0
MSMEG_2058	"NADH-quinone oxidoreductase, F subunit"	nuoF	659	649
MSMEG_2058	"NADH-quinone oxidoreductase, F subunit"	nuoF	659	659
MSMEG_2059	NADH-quinone oxidoreductase chain e		2143	965
MSMEG_2059	NADH-quinone oxidoreductase chain e		659	1020
MSMEG_2059	NADH-quinone oxidoreductase chain e		1323	351
MSMEG_2060	"NADH-quinone oxidoreducatase, D subunit"	nuoD	6400	423
MSMEG_2060	"NADH-quinone oxidoreducatase, D subunit"	nuoD	11539	8880
MSMEG_2060	"NADH-quinone oxidoreducatase, D subunit"	nuoD	1325	340
MSMEG_2061	NADH-quinone oxidoreductase chain c		659	1014
MSMEG_2061	NADH-quinone oxidoreductase chain c		659	802
MSMEG_2061	NADH-quinone oxidoreductase chain c		659	725
MSMEG_2062	"NADH-quinone oxidoreductase, B subunit"	nuoB	368	758
MSMEG_2062	"NADH-quinone oxidoreductase, B subunit"	nuoB	659	668
MSMEG_2062	"NADH-quinone oxidoreductase, B subunit"	nuoB	3297	922
MSMEG_2063	"NADH-quinone oxidoreductase, a subunit"	nuoA	0	0
MSMEG_2063	"NADH-quinone oxidoreductase, a subunit"	nuoA	3647	5984
MSMEG_2063	"NADH-quinone oxidoreductase, a subunit"	nuoA	5297	972
MSMEG_2064	two-component system response regulator		4867	5615
MSMEG_2064	two-component system response regulator		2420	2009
MSMEG_2064	two-component system response regulator		659	953
MSMEG_2065	YceI like family protein		9899	5772
MSMEG_2065	YceI like family protein		574	918
MSMEG_2065	YceI like family protein		3603	2242
MSMEG_2066	conserved hypothetical protein		659	1567
MSMEG_2066	conserved hypothetical protein		659	2167
MSMEG_2066	conserved hypothetical protein		0	0
MSMEG_2067	methyltransferase type 12		0	0
MSMEG_2067	methyltransferase type 12		2792	1083
MSMEG_2067	methyltransferase type 12		0	0
MSMEG_2068	hypothetical protein		659	1239
MSMEG_2068	hypothetical protein		14303	6978
MSMEG_2068	hypothetical protein		11884	1765
MSMEG_2069	phosphotransferase enzyme family protein		0	0
MSMEG_2069	phosphotransferase enzyme family protein		0	0
MSMEG_2069	phosphotransferase enzyme family protein		0	0
MSMEG_2070	acyl-CoA dehydrogenase family protein		659	958
MSMEG_2070	acyl-CoA dehydrogenase family protein		659	857
MSMEG_2070	acyl-CoA dehydrogenase family protein		2576	579
MSMEG_2071	"transcriptional regulator, TetR family protein"		4953	2981
MSMEG_2071	"transcriptional regulator, TetR family protein"		23567	5044
MSMEG_2071	"transcriptional regulator, TetR family protein"		5369	1884
MSMEG_2072	3-hydroxy-3-methylglutaryl-CoA lyase		659	1070
MSMEG_2072	3-hydroxy-3-methylglutaryl-CoA lyase		659	887
MSMEG_2072	3-hydroxy-3-methylglutaryl-CoA lyase		2653	5371
MSMEG_2073	CAIB/BAIF family protein		3013	1629
MSMEG_2073	CAIB/BAIF family protein		659	862
MSMEG_2073	CAIB/BAIF family protein		659	1285
MSMEG_2074	conserved hypothetical protein		659	839
MSMEG_2074	conserved hypothetical protein		659	1303
MSMEG_2074	conserved hypothetical protein		659	795
MSMEG_2075	"homogentisate 1,2-dioxygenase"	hmgA	659	1375
MSMEG_2075	"homogentisate 1,2-dioxygenase"	hmgA	3833	7743
MSMEG_2075	"homogentisate 1,2-dioxygenase"	hmgA	659	1217
MSMEG_2076	conserved hypothetical protein		3024	2522
MSMEG_2076	conserved hypothetical protein		8589	1180
MSMEG_2076	conserved hypothetical protein		659	661
MSMEG_2077	"acyl-CoA dehydrogenase, C- domain protein"		659	697
MSMEG_2077	"acyl-CoA dehydrogenase, C- domain protein"		755	575
MSMEG_2077	"acyl-CoA dehydrogenase, C- domain protein"		30	76
MSMEG_2078	antigen 85-C		20781	30709
MSMEG_2078	antigen 85-C		21485	30855
MSMEG_2078	antigen 85-C		28939	36339
MSMEG_2079	alcohol dehydrogenase		570309	346317
MSMEG_2079	alcohol dehydrogenase		192333	118593
MSMEG_2079	alcohol dehydrogenase		177757	111878
MSMEG_2080	putative acyl-CoA dehydrogenase		12755	21489
MSMEG_2080	putative acyl-CoA dehydrogenase		14991	22031
MSMEG_2080	putative acyl-CoA dehydrogenase		13756	22931
MSMEG_2081	putative acyl-CoA dehydrogenase		30054	56075
MSMEG_2081	putative acyl-CoA dehydrogenase		38982	68628
MSMEG_2081	putative acyl-CoA dehydrogenase		39928	67847
MSMEG_2082	hypothetical protein		12947	10294
MSMEG_2082	hypothetical protein		10295	9911
MSMEG_2082	hypothetical protein		23088	15622
MSMEG_2083	inositol monophosphatase	hisN	659	719
MSMEG_2083	inositol monophosphatase	hisN	659	716
MSMEG_2083	inositol monophosphatase	hisN	659	743
MSMEG_2084	conserved hypothetical protein		91556	52709
MSMEG_2084	conserved hypothetical protein		17221	27915
MSMEG_2084	conserved hypothetical protein		6945	9077
MSMEG_2085	NADPH-ferredoxin reductase fpra; this gene contains a frame shift which is not the result of sequencing error; identified by match to protein family HMM PF07992		3416	2825
MSMEG_2085	NADPH-ferredoxin reductase fpra; this gene contains a frame shift which is not the result of sequencing error; identified by match to protein family HMM PF07992		659	1836
MSMEG_2085	NADPH-ferredoxin reductase fpra; this gene contains a frame shift which is not the result of sequencing error; identified by match to protein family HMM PF07992		6889	3611
MSMEG_2086	peptide chain release factor 2	prfB	127291	25095
MSMEG_2086	peptide chain release factor 2	prfB	659	1108
MSMEG_2086	peptide chain release factor 2	prfB	659	1191
MSMEG_2087	"transporter, small conductance mechanosensitive ion channel (MscS) family protein"		659	2543
MSMEG_2087	"transporter, small conductance mechanosensitive ion channel (MscS) family protein"		6429	12539
MSMEG_2087	"transporter, small conductance mechanosensitive ion channel (MscS) family protein"		659	3066
MSMEG_2088	hypothetical proline-rich protein		659	1994
MSMEG_2088	hypothetical proline-rich protein		1702	9564
MSMEG_2088	hypothetical proline-rich protein		38	75
MSMEG_2089	cell division ATP-binding protein FtsE	ftsE	1429	6658
MSMEG_2089	cell division ATP-binding protein FtsE	ftsE	29641	22964
MSMEG_2089	cell division ATP-binding protein FtsE	ftsE	13339	14314
MSMEG_2090	putative cell division protein FtsX		659	2846
MSMEG_2090	putative cell division protein FtsX		1693	1870
MSMEG_2090	putative cell division protein FtsX		1523	4978
MSMEG_2091	SsrA-binding protein	smpB	659	1941
MSMEG_2091	SsrA-binding protein	smpB	659	2390
MSMEG_2091	SsrA-binding protein	smpB	709	4319
MSMEG_2092	D-aminopeptidase		659	4980
MSMEG_2092	D-aminopeptidase		1974	13395
MSMEG_2092	D-aminopeptidase		659	6204
MSMEG_2094	56kDa selenium binding protein		659	670
MSMEG_2094	56kDa selenium binding protein		659	755
MSMEG_2094	56kDa selenium binding protein		659	722
MSMEG_2095	"serine esterase, cutinase family protein"		659	1268
MSMEG_2095	"serine esterase, cutinase family protein"		0	0
MSMEG_2095	"serine esterase, cutinase family protein"		2889	3127
MSMEG_2096	integral membrane protein		4490	5442
MSMEG_2096	integral membrane protein		659	760
MSMEG_2096	integral membrane protein		659	1182
MSMEG_2097	Acyl-coenzyme A:6-aminopenicillanic acid acyl-transferase		5109	1880
MSMEG_2097	Acyl-coenzyme A:6-aminopenicillanic acid acyl-transferase		1553	566
MSMEG_2097	Acyl-coenzyme A:6-aminopenicillanic acid acyl-transferase		3222	2553
MSMEG_2098	fumarylacetoacetate hydrolase family protein		659	698
MSMEG_2098	fumarylacetoacetate hydrolase family protein		659	698
MSMEG_2098	fumarylacetoacetate hydrolase family protein		1659	603
MSMEG_2099	"ABC transporter, substrate binding protein [nitrate/sulfonate], putative"		1886	2180
MSMEG_2099	"ABC transporter, substrate binding protein [nitrate/sulfonate], putative"		384	403
MSMEG_2099	"ABC transporter, substrate binding protein [nitrate/sulfonate], putative"		659	1136
MSMEG_2100	peptidase family protein M20/M25/M40		659	236
MSMEG_2100	peptidase family protein M20/M25/M40		0	0
MSMEG_2100	peptidase family protein M20/M25/M40		0	0
MSMEG_2101	"taurine ABC transporter, permease protein; this gene contains a frame shift which is not the result of sequencing error; identified by match to protein family HMM PF00528"		1650	920
MSMEG_2101	"taurine ABC transporter, permease protein; this gene contains a frame shift which is not the result of sequencing error; identified by match to protein family HMM PF00528"		6485	3460
MSMEG_2101	"taurine ABC transporter, permease protein; this gene contains a frame shift which is not the result of sequencing error; identified by match to protein family HMM PF00528"		659	683
MSMEG_2102	nitrate transport ATP-binding protein NrtD		822	584
MSMEG_2102	nitrate transport ATP-binding protein NrtD		659	707
MSMEG_2102	nitrate transport ATP-binding protein NrtD		659	725
MSMEG_2103	"5,10-methylenetetrahydromethanopterin reductase"		659	410
MSMEG_2103	"5,10-methylenetetrahydromethanopterin reductase"		659	2397
MSMEG_2103	"5,10-methylenetetrahydromethanopterin reductase"		659	432
MSMEG_2104	GntR-family protein transcriptional regulator		2768	1120
MSMEG_2104	GntR-family protein transcriptional regulator		2084	417
MSMEG_2104	GntR-family protein transcriptional regulator		478	763
MSMEG_2105	ATP dependent DNA ligase		659	981
MSMEG_2105	ATP dependent DNA ligase		659	683
MSMEG_2105	ATP dependent DNA ligase		659	676
MSMEG_2106	putative transcriptional regulator		659	2290
MSMEG_2106	putative transcriptional regulator		4011	3838
MSMEG_2106	putative transcriptional regulator		655	1116
MSMEG_2107	conserved hypothetical protein		6073	6394
MSMEG_2107	conserved hypothetical protein		6596	8103
MSMEG_2107	conserved hypothetical protein		8096	9650
MSMEG_2108	conserved hypothetical protein		3215	2565
MSMEG_2108	conserved hypothetical protein		2971	1414
MSMEG_2108	conserved hypothetical protein		942	1539
MSMEG_2109	conserved hypothetical protein		5918	2273
MSMEG_2109	conserved hypothetical protein		2986	1233
MSMEG_2109	conserved hypothetical protein		3078	3938
MSMEG_2110	conserved hypothetical protein		6744	3831
MSMEG_2110	conserved hypothetical protein		2574	3967
MSMEG_2110	conserved hypothetical protein		659	1242
MSMEG_2111	chorismate mutase		3335	3015
MSMEG_2111	chorismate mutase		659	905
MSMEG_2111	chorismate mutase		0	0
MSMEG_2112	secreted protein		16568	4756
MSMEG_2112	secreted protein		15473	6183
MSMEG_2112	secreted protein		17095	5641
MSMEG_2113	hypothetical protein		13036	5792
MSMEG_2113	hypothetical protein		1704	293
MSMEG_2113	hypothetical protein		3634	550
MSMEG_2114	"glucose-6-phosphate isomerase, putative"		3324	1650
MSMEG_2114	"glucose-6-phosphate isomerase, putative"		5007	2180
MSMEG_2114	"glucose-6-phosphate isomerase, putative"		4248	2088
MSMEG_2115	conserved hypothetical protein		54646	12939
MSMEG_2115	conserved hypothetical protein		52827	14157
MSMEG_2115	conserved hypothetical protein		66682	18839
MSMEG_2116	"PTS system, glucose-specific IIBC component"		659	3868
MSMEG_2116	"PTS system, glucose-specific IIBC component"		659	1833
MSMEG_2116	"PTS system, glucose-specific IIBC component"		659	2862
MSMEG_2117	beta-glucoside-specific EII permease		3230	5384
MSMEG_2117	beta-glucoside-specific EII permease		2379	5208
MSMEG_2117	beta-glucoside-specific EII permease		1825	7341
MSMEG_2118	glucosamine-6-phosphate isomerase	nagB	659	1499
MSMEG_2118	glucosamine-6-phosphate isomerase	nagB	659	1479
MSMEG_2118	glucosamine-6-phosphate isomerase	nagB	659	1692
MSMEG_2119	N-acetylglucosamine-6-phosphate deacetylase	nagA	6063	9212
MSMEG_2119	N-acetylglucosamine-6-phosphate deacetylase	nagA	8687	4798
MSMEG_2119	N-acetylglucosamine-6-phosphate deacetylase	nagA	9085	27841
MSMEG_2120	tetratricopeptide repeat family protein		659	561
MSMEG_2120	tetratricopeptide repeat family protein		0	0
MSMEG_2120	tetratricopeptide repeat family protein		1803	3054
MSMEG_2121	multiphosphoryl transfer protein (MTP)		13121	16178
MSMEG_2121	multiphosphoryl transfer protein (MTP)		4207	8064
MSMEG_2121	multiphosphoryl transfer protein (MTP)		9568	5366
MSMEG_2122	"dihydroxyacetone kinase, L subunit"		28879	28610
MSMEG_2122	"dihydroxyacetone kinase, L subunit"		24652	26990
MSMEG_2122	"dihydroxyacetone kinase, L subunit"		28799	28881
MSMEG_2123	"dihydroxyacetone kinase, DhaK subunit"	dhaK	19177	32980
MSMEG_2123	"dihydroxyacetone kinase, DhaK subunit"	dhaK	13258	15482
MSMEG_2123	"dihydroxyacetone kinase, DhaK subunit"	dhaK	16619	34682
MSMEG_2124	"glycerol uptake facilitator, MIP channel"		6781	20110
MSMEG_2124	"glycerol uptake facilitator, MIP channel"		5998	12122
MSMEG_2124	"glycerol uptake facilitator, MIP channel"		13434	14063
MSMEG_2125	glycerol operon regulatory protein		7892	10719
MSMEG_2125	glycerol operon regulatory protein		3052	7505
MSMEG_2125	glycerol operon regulatory protein		3388	6642
MSMEG_2126	hypothetical protein		591	615
MSMEG_2126	hypothetical protein		820	574
MSMEG_2126	hypothetical protein		0	0
MSMEG_2127	conserved hypothetical protein		3509	2659
MSMEG_2127	conserved hypothetical protein		659	741
MSMEG_2127	conserved hypothetical protein		3196	1843
MSMEG_2128	malonyl CoA decarboxylase		659	682
MSMEG_2128	malonyl CoA decarboxylase		659	683
MSMEG_2128	malonyl CoA decarboxylase		659	673
MSMEG_2129	hypothetical protein		659	980
MSMEG_2129	hypothetical protein		847	474
MSMEG_2129	hypothetical protein		67186	24762
MSMEG_2130	putative acyl-CoA dehydrogenase		659	1000
MSMEG_2130	putative acyl-CoA dehydrogenase		659	2687
MSMEG_2130	putative acyl-CoA dehydrogenase		659	1068
MSMEG_2131	acyl-CoA synthase		659	639
MSMEG_2131	acyl-CoA synthase		659	752
MSMEG_2131	acyl-CoA synthase		659	702
MSMEG_2132	acyl carrier protein Acp		4819	4552
MSMEG_2132	acyl carrier protein Acp		2292	3968
MSMEG_2132	acyl carrier protein Acp		4111	1919
MSMEG_2133	"conserved hypothetical protein, putative"		659	702
MSMEG_2133	"conserved hypothetical protein, putative"		659	658
MSMEG_2133	"conserved hypothetical protein, putative"		659	683
MSMEG_2134	CrcB protein	crcB	2705	2646
MSMEG_2134	CrcB protein	crcB	1431	3107
MSMEG_2134	CrcB protein	crcB	3014	439
MSMEG_2135	putative CrcB protein		3958	6049
MSMEG_2135	putative CrcB protein		5430	8261
MSMEG_2135	putative CrcB protein		3315	5534
MSMEG_2136	"phosphoglucomutase, alpha-D-glucose phosphate-specific"	pgm	805	16460
MSMEG_2136	"phosphoglucomutase, alpha-D-glucose phosphate-specific"	pgm	4999	13204
MSMEG_2136	"phosphoglucomutase, alpha-D-glucose phosphate-specific"	pgm	5550	8353
MSMEG_2137	permease of the major facilitator superfamily protein		659	667
MSMEG_2137	permease of the major facilitator superfamily protein		659	766
MSMEG_2137	permease of the major facilitator superfamily protein		659	671
MSMEG_2139	hypothetical protein		4548	6652
MSMEG_2139	hypothetical protein		5972	5819
MSMEG_2139	hypothetical protein		1631	1546
MSMEG_2140	Fic protein family protein		0	0
MSMEG_2140	Fic protein family protein		2458	1472
MSMEG_2140	Fic protein family protein		2583	918
MSMEG_2141	gp35 protein		4986	4895
MSMEG_2141	gp35 protein		4165	1796
MSMEG_2141	gp35 protein		2782	2433
MSMEG_2142	gp36 protein		659	739
MSMEG_2142	gp36 protein		659	724
MSMEG_2142	gp36 protein		1357	3811
MSMEG_2143	hypothetical protein		2755	2941
MSMEG_2143	hypothetical protein		2210	1810
MSMEG_2143	hypothetical protein		659	5447
MSMEG_2144	conserved hypothetical protein		7291	22711
MSMEG_2144	conserved hypothetical protein		9046	21347
MSMEG_2144	conserved hypothetical protein		12319	25771
MSMEG_2145	conserved domain protein		659	766
MSMEG_2145	conserved domain protein		0	0
MSMEG_2145	conserved domain protein		659	683
MSMEG_2146	gp15 protein		659	608
MSMEG_2146	gp15 protein		20038	9416
MSMEG_2146	gp15 protein		45	162
MSMEG_2147	gp16 protein; this gene contains a frame shift which is not the result of sequencing error		4220	690
MSMEG_2147	gp16 protein; this gene contains a frame shift which is not the result of sequencing error		659	767
MSMEG_2147	gp16 protein; this gene contains a frame shift which is not the result of sequencing error		659	719
MSMEG_2148	HNH endonuclease domain protein		0	0
MSMEG_2148	HNH endonuclease domain protein		659	634
MSMEG_2148	HNH endonuclease domain protein		659	680
MSMEG_2149	hypothetical protein		5537	3890
MSMEG_2149	hypothetical protein		3127	2638
MSMEG_2149	hypothetical protein		3869	277
MSMEG_2150	putative transposition helper protein		0	0
MSMEG_2150	putative transposition helper protein		12931	8328
MSMEG_2150	putative transposition helper protein		659	760
MSMEG_2150	putative transposition helper protein		659	913
MSMEG_2150	putative transposition helper protein		0	0
MSMEG_2150	putative transposition helper protein		16022	8330
MSMEG_2151	"transposase IstA protein, putative"		1770	483
MSMEG_2151	"transposase IstA protein, putative"		659	676
MSMEG_2151	"transposase IstA protein, putative"		659	474
MSMEG_2151	"transposase IstA protein, putative"		527	865
MSMEG_2151	"transposase IstA protein, putative"		76406	13956
MSMEG_2151	"transposase IstA protein, putative"		4002	306
MSMEG_2152	hypothetical protein; this gene contains a frame shift which is not the result of sequencing error; identified by Glimmer2; putative		1836	1441
MSMEG_2152	hypothetical protein; this gene contains a frame shift which is not the result of sequencing error; identified by Glimmer2; putative		8405	7906
MSMEG_2152	hypothetical protein; this gene contains a frame shift which is not the result of sequencing error; identified by Glimmer2; putative		659	748
MSMEG_2153	"transcriptional regulator, TetR family protein"		8924	7979
MSMEG_2153	"transcriptional regulator, TetR family protein"		11220	7930
MSMEG_2153	"transcriptional regulator, TetR family protein"		5062	3469
MSMEG_2154	conserved hypothetical protein		5958	1860
MSMEG_2154	conserved hypothetical protein		659	655
MSMEG_2154	conserved hypothetical protein		659	667
MSMEG_2155	trans-2-enoyl-CoA reductase		2070	2456
MSMEG_2155	trans-2-enoyl-CoA reductase		0	0
MSMEG_2155	trans-2-enoyl-CoA reductase		659	362
MSMEG_2156	conserved hypothetical protein		4070	965
MSMEG_2156	conserved hypothetical protein		2166	543
MSMEG_2156	conserved hypothetical protein		0	0
MSMEG_2157	hypothetical protein		659	719
MSMEG_2157	hypothetical protein		659	739
MSMEG_2157	hypothetical protein		659	824
MSMEG_2158	hypothetical protein		514	271
MSMEG_2158	hypothetical protein		659	744
MSMEG_2158	hypothetical protein		5146	4101
MSMEG_2159	conserved hypothetical protein		0	0
MSMEG_2159	conserved hypothetical protein		6361	7265
MSMEG_2159	conserved hypothetical protein		3138	211
MSMEG_2160	hypothetical protein		7229	8663
MSMEG_2160	hypothetical protein		4739	2328
MSMEG_2160	hypothetical protein		11034	2691
MSMEG_2161	FadD9 protein; this region contains one or more premature stops and/or frameshifts which are not the result of sequencing error		148	712
MSMEG_2161	FadD9 protein; this region contains one or more premature stops and/or frameshifts which are not the result of sequencing error		3886	297
MSMEG_2161	FadD9 protein; this region contains one or more premature stops and/or frameshifts which are not the result of sequencing error		659	11248
MSMEG_2161	FadD9 protein; this region contains one or more premature stops and/or frameshifts which are not the result of sequencing error		659	231
MSMEG_2161	FadD9 protein; this region contains one or more premature stops and/or frameshifts which are not the result of sequencing error		0	0
MSMEG_2161	FadD9 protein; this region contains one or more premature stops and/or frameshifts which are not the result of sequencing error		659	628
MSMEG_2161	FadD9 protein; this region contains one or more premature stops and/or frameshifts which are not the result of sequencing error		241	255
MSMEG_2161	FadD9 protein; this region contains one or more premature stops and/or frameshifts which are not the result of sequencing error		2383	924
MSMEG_2161	FadD9 protein; this region contains one or more premature stops and/or frameshifts which are not the result of sequencing error		509	1108
MSMEG_2162	MmcJ protein		659	1023
MSMEG_2162	MmcJ protein		263	1799
MSMEG_2162	MmcJ protein		5888	2076
MSMEG_2163	aldehyde dehydrogenase		659	711
MSMEG_2163	aldehyde dehydrogenase		0	0
MSMEG_2163	aldehyde dehydrogenase		659	997
MSMEG_2164	"transcriptional regulator, putative"		659	3063
MSMEG_2164	"transcriptional regulator, putative"		659	1397
MSMEG_2164	"transcriptional regulator, putative"		659	3680
MSMEG_2165	"transketolase, N- subunit"		0	0
MSMEG_2165	"transketolase, N- subunit"		0	0
MSMEG_2165	"transketolase, N- subunit"		659	627
MSMEG_2166	"transketoloase, C half"		659	616
MSMEG_2166	"transketoloase, C half"		659	785
MSMEG_2166	"transketoloase, C half"		659	566
MSMEG_2167	"aminopeptidase, putative"		659	677
MSMEG_2167	"aminopeptidase, putative"		0	0
MSMEG_2167	"aminopeptidase, putative"		0	0
MSMEG_2168	hypothetical protein		2929	221
MSMEG_2168	hypothetical protein		10168	1647
MSMEG_2168	hypothetical protein		659	742
MSMEG_2169	"acetyl-CoA carboxylase, carboxyl transferase, beta subunit"	accD	0	0
MSMEG_2169	"acetyl-CoA carboxylase, carboxyl transferase, beta subunit"	accD	659	1277
MSMEG_2169	"acetyl-CoA carboxylase, carboxyl transferase, beta subunit"	accD	659	697
MSMEG_2170	3-hydroxyisobutyrate dehydrogenase family protein		10592	5102
MSMEG_2170	3-hydroxyisobutyrate dehydrogenase family protein		4178	9585
MSMEG_2170	3-hydroxyisobutyrate dehydrogenase family protein		13363	4630
MSMEG_2171	L-carnitine dehydratase/bile acid-inducible protein F		7421	10646
MSMEG_2171	L-carnitine dehydratase/bile acid-inducible protein F		2114	2208
MSMEG_2171	L-carnitine dehydratase/bile acid-inducible protein F		659	709
MSMEG_2172	dicarboxylate-carrier protein		659	660
MSMEG_2172	dicarboxylate-carrier protein		2186	3559
MSMEG_2172	dicarboxylate-carrier protein		659	424
MSMEG_2173	GntR-family protein transcriptional regulator		576	2791
MSMEG_2173	GntR-family protein transcriptional regulator		3616	15496
MSMEG_2173	GntR-family protein transcriptional regulator		25179	8286
MSMEG_2174	superfamily protein I DNA or RNA helicase		659	2474
MSMEG_2174	superfamily protein I DNA or RNA helicase		659	2710
MSMEG_2174	superfamily protein I DNA or RNA helicase		6752	9805
MSMEG_2175	nitrilotriacetate monooxygenase component A		1700	2974
MSMEG_2175	nitrilotriacetate monooxygenase component A		659	607
MSMEG_2175	nitrilotriacetate monooxygenase component A		659	915
MSMEG_2176	conserved hypothetical protein		659	1138
MSMEG_2176	conserved hypothetical protein		203	565
MSMEG_2176	conserved hypothetical protein		139863	61608
MSMEG_2177	fmnh2-utilizing oxygenase		3826	5246
MSMEG_2177	fmnh2-utilizing oxygenase		0	0
MSMEG_2177	fmnh2-utilizing oxygenase		659	572
MSMEG_2178	integral membrane protein		143633	37986
MSMEG_2178	integral membrane protein		3435	406
MSMEG_2178	integral membrane protein		17713	13231
MSMEG_2179	transcriptional regulatory protein		659	975
MSMEG_2179	transcriptional regulatory protein		659	1364
MSMEG_2179	transcriptional regulatory protein		659	5094
MSMEG_2180	RemK protein		5089	3005
MSMEG_2180	RemK protein		0	0
MSMEG_2180	RemK protein		1246	1022
MSMEG_2181	cell filamentation protein		3326	4211
MSMEG_2181	cell filamentation protein		659	1436
MSMEG_2181	cell filamentation protein		879	1426
MSMEG_2182	transcriptional regulator		4227	2067
MSMEG_2182	transcriptional regulator		1234	575
MSMEG_2182	transcriptional regulator		659	757
MSMEG_2183	conserved hypothetical protein		659	1068
MSMEG_2183	conserved hypothetical protein		659	724
MSMEG_2183	conserved hypothetical protein		659	1961
MSMEG_2184	amino acid permease		9864	636540
MSMEG_2184	amino acid permease		659	495487
MSMEG_2184	amino acid permease		659	375196
MSMEG_2185	conserved hypothetical protein		10447	271459
MSMEG_2185	conserved hypothetical protein		5434	276603
MSMEG_2185	conserved hypothetical protein		15780	243203
MSMEG_2186	conserved hypothetical protein		1396	189419
MSMEG_2186	conserved hypothetical protein		3844	202988
MSMEG_2186	conserved hypothetical protein		5220	217216
MSMEG_2187	urea amidolyase		4627	447186
MSMEG_2187	urea amidolyase		2345	470406
MSMEG_2187	urea amidolyase		659	190658
MSMEG_2188	integral membrane protein		6401	9403
MSMEG_2188	integral membrane protein		13939	8388
MSMEG_2188	integral membrane protein		4387	4002
MSMEG_2189	allophanate hydrolase	atzF	659	69136
MSMEG_2189	allophanate hydrolase	atzF	659	65307
MSMEG_2189	allophanate hydrolase	atzF	3771	46625
MSMEG_2190	acyl-CoA dehydrogenase domain protein		0	0
MSMEG_2190	acyl-CoA dehydrogenase domain protein		659	634
MSMEG_2190	acyl-CoA dehydrogenase domain protein		659	676
MSMEG_2191	acyl-CoA dehydrogenase family protein		9242	8932
MSMEG_2191	acyl-CoA dehydrogenase family protein		5048	11280
MSMEG_2191	acyl-CoA dehydrogenase family protein		13470	7968
MSMEG_2192	conserved hypothetical protein		659	3685
MSMEG_2192	conserved hypothetical protein		1433	16527
MSMEG_2192	conserved hypothetical protein		659	6517
MSMEG_2193	"transcriptional regulator, TetR family protein"		7903	11977
MSMEG_2193	"transcriptional regulator, TetR family protein"		659	1416
MSMEG_2193	"transcriptional regulator, TetR family protein"		19781	10869
MSMEG_2194	MerR-family protein transcriptional regulator		659	879
MSMEG_2194	MerR-family protein transcriptional regulator		659	4306
MSMEG_2194	MerR-family protein transcriptional regulator		2062	602
MSMEG_2195	"transcriptional regulator, TetR family protein"		3930	6213
MSMEG_2195	"transcriptional regulator, TetR family protein"		659	641
MSMEG_2195	"transcriptional regulator, TetR family protein"		659	672
MSMEG_2196	sensory box/response regulator		4147	1159
MSMEG_2196	sensory box/response regulator		659	481
MSMEG_2196	sensory box/response regulator		53786	2100
MSMEG_2197	hypothetical protein		4255	4642
MSMEG_2197	hypothetical protein		1971	6048
MSMEG_2197	hypothetical protein		3738	5022
MSMEG_2198	ThiF family protein		635	10598
MSMEG_2198	ThiF family protein		659	9192
MSMEG_2198	ThiF family protein		2303	14557
MSMEG_2199	conserved hypothetical protein		3400	4371
MSMEG_2199	conserved hypothetical protein		771	2812
MSMEG_2199	conserved hypothetical protein		3661	6016
MSMEG_2200	formyltetrahydrofolate deformylase	purU	659	5367
MSMEG_2200	formyltetrahydrofolate deformylase	purU	659	3902
MSMEG_2200	formyltetrahydrofolate deformylase	purU	659	4423
MSMEG_2201	ZbpA protein		3568	4660
MSMEG_2201	ZbpA protein		2273	6562
MSMEG_2201	ZbpA protein		4072	6303
MSMEG_2202	dimethylaniline monooxygenase [N-oxide-forming] 5		3549	1137
MSMEG_2202	dimethylaniline monooxygenase [N-oxide-forming] 5		7830	4611
MSMEG_2202	dimethylaniline monooxygenase [N-oxide-forming] 5		7568	4557
MSMEG_2203	alpha/beta hydrolase		659	724
MSMEG_2203	alpha/beta hydrolase		535	892
MSMEG_2203	alpha/beta hydrolase		659	881
MSMEG_2204	carveol dehydrogenase ((+)-trans-carveol dehydrogenase)		659	570
MSMEG_2204	carveol dehydrogenase ((+)-trans-carveol dehydrogenase)		659	617
MSMEG_2204	carveol dehydrogenase ((+)-trans-carveol dehydrogenase)		659	798
MSMEG_2205	putative acyl-CoA dehydrogenase		1092	459
MSMEG_2205	putative acyl-CoA dehydrogenase		659	877
MSMEG_2205	putative acyl-CoA dehydrogenase		659	672
MSMEG_2206	3-oxoacyl-(acyl-carrier-protein) reductase	fabG	659	725
MSMEG_2206	3-oxoacyl-(acyl-carrier-protein) reductase	fabG	659	1246
MSMEG_2206	3-oxoacyl-(acyl-carrier-protein) reductase	fabG	73	311
MSMEG_2207	beta-ketothiolase		659	836
MSMEG_2207	beta-ketothiolase		659	712
MSMEG_2207	beta-ketothiolase		2916	846
MSMEG_2208	acyl-CoA dehydrogenase		659	986
MSMEG_2208	acyl-CoA dehydrogenase		428	1082
MSMEG_2208	acyl-CoA dehydrogenase		659	2767
MSMEG_2209	"transcriptional regulator, GntR family protein"		25285	1100
MSMEG_2209	"transcriptional regulator, GntR family protein"		3812	1114
MSMEG_2209	"transcriptional regulator, GntR family protein"		1619	1294
MSMEG_2210	CaiB/BaiF family protein; this gene contains a frame shift which is not the result of sequencing error		659	730
MSMEG_2210	CaiB/BaiF family protein; this gene contains a frame shift which is not the result of sequencing error		2335	1971
MSMEG_2210	CaiB/BaiF family protein; this gene contains a frame shift which is not the result of sequencing error		5027	1314
MSMEG_2210	CaiB/BaiF family protein; this gene contains a frame shift which is not the result of sequencing error		0	0
MSMEG_2210	CaiB/BaiF family protein; this gene contains a frame shift which is not the result of sequencing error		659	672
MSMEG_2210	CaiB/BaiF family protein; this gene contains a frame shift which is not the result of sequencing error		659	630
MSMEG_2211	DNA-binding protein		2781	5132
MSMEG_2211	DNA-binding protein		3390	6636
MSMEG_2211	DNA-binding protein		659	1903
MSMEG_2212	short chain dehydrogenase		2173	278
MSMEG_2212	short chain dehydrogenase		0	0
MSMEG_2212	short chain dehydrogenase		0	0
MSMEG_2213	O-methyltransferase		659	697
MSMEG_2213	O-methyltransferase		215	160
MSMEG_2213	O-methyltransferase		0	0
MSMEG_2214	alcohol dehydrogenase B; this region contains one or more premature stops and/or frameshifts which are not the result of sequencing error		2694	10480
MSMEG_2214	alcohol dehydrogenase B; this region contains one or more premature stops and/or frameshifts which are not the result of sequencing error		6065	1024
MSMEG_2214	alcohol dehydrogenase B; this region contains one or more premature stops and/or frameshifts which are not the result of sequencing error		7411	3109
MSMEG_2215	AMP-binding enzyme		1348	273
MSMEG_2215	AMP-binding enzyme		2503	6176
MSMEG_2215	AMP-binding enzyme		1772	384
MSMEG_2216	AMP-binding enzyme		659	751
MSMEG_2216	AMP-binding enzyme		0	0
MSMEG_2216	AMP-binding enzyme		659	634
MSMEG_2217	AMP-dependent synthetase and ligase		659	635
MSMEG_2217	AMP-dependent synthetase and ligase		659	636
MSMEG_2217	AMP-dependent synthetase and ligase		0	0
MSMEG_2218	enoyl-CoA hydratase/isomerase family protein		4265	947
MSMEG_2218	enoyl-CoA hydratase/isomerase family protein		1790	1137
MSMEG_2218	enoyl-CoA hydratase/isomerase family protein		447	849
MSMEG_2219	enoyl-CoA hydratase/isomerase family protein		659	1103
MSMEG_2219	enoyl-CoA hydratase/isomerase family protein		3423	5188
MSMEG_2219	enoyl-CoA hydratase/isomerase family protein		3364	2013
MSMEG_2220	enoyl-CoA hydratase/isomerase		659	700
MSMEG_2220	enoyl-CoA hydratase/isomerase		659	2069
MSMEG_2220	enoyl-CoA hydratase/isomerase		0	0
MSMEG_2222	hypothetical protein		0	0
MSMEG_2222	hypothetical protein		0	0
MSMEG_2222	hypothetical protein		659	653
MSMEG_2222	hypothetical protein		4722	918
MSMEG_2222	hypothetical protein		2742	1559
MSMEG_2222	hypothetical protein		659	691
MSMEG_2223	enoyl-CoA hydratase/isomerase family protein		659	659
MSMEG_2223	enoyl-CoA hydratase/isomerase family protein		659	954
MSMEG_2223	enoyl-CoA hydratase/isomerase family protein		659	627
MSMEG_2224	acetyl-CoA C-acyltransferase		659	9580
MSMEG_2224	acetyl-CoA C-acyltransferase		17549	6525
MSMEG_2224	acetyl-CoA C-acyltransferase		659	1036
MSMEG_2225	"transcriptional regulator, TetR family protein"		24172	20143
MSMEG_2225	"transcriptional regulator, TetR family protein"		4121	8107
MSMEG_2225	"transcriptional regulator, TetR family protein"		1579	782
MSMEG_2226	hypothetical protein		13313	5000
MSMEG_2226	hypothetical protein		5372	6558
MSMEG_2226	hypothetical protein		5928	7090
MSMEG_2227	carnitinyl-CoA dehydratase		659	733
MSMEG_2227	carnitinyl-CoA dehydratase		659	707
MSMEG_2227	carnitinyl-CoA dehydratase		864	515
MSMEG_2228	"oxidoreductase, short chain dehydrogenase/reductase family protein"		659	610
MSMEG_2228	"oxidoreductase, short chain dehydrogenase/reductase family protein"		659	649
MSMEG_2228	"oxidoreductase, short chain dehydrogenase/reductase family protein"		0	0
MSMEG_2229	enoyl-CoA hydratase		659	760
MSMEG_2229	enoyl-CoA hydratase		0	0
MSMEG_2229	enoyl-CoA hydratase		659	649
MSMEG_2230	amidohydrolase family protein		3872	1387
MSMEG_2230	amidohydrolase family protein		6947	2228
MSMEG_2230	amidohydrolase family protein		659	556
MSMEG_2231	AMP-binding enzyme		0	0
MSMEG_2231	AMP-binding enzyme		659	563
MSMEG_2231	AMP-binding enzyme		1405	504
MSMEG_2232	amidohydrolase family protein		6699	3250
MSMEG_2232	amidohydrolase family protein		1110	485
MSMEG_2232	amidohydrolase family protein		1490	485
MSMEG_2233	"acyl-CoA dehydrogenase, C- domain protein"		0	0
MSMEG_2233	"acyl-CoA dehydrogenase, C- domain protein"		861	428
MSMEG_2233	"acyl-CoA dehydrogenase, C- domain protein"		0	0
MSMEG_2234	"acyl-CoA dehydrogenase, middle domain protein"		659	656
MSMEG_2234	"acyl-CoA dehydrogenase, middle domain protein"		659	510
MSMEG_2234	"acyl-CoA dehydrogenase, middle domain protein"		2621	205
MSMEG_2235	amidohydrolase family protein		2047	992
MSMEG_2235	amidohydrolase family protein		659	581
MSMEG_2235	amidohydrolase family protein		659	830
MSMEG_2236	putative thiolase		659	723
MSMEG_2236	putative thiolase		659	695
MSMEG_2236	putative thiolase		0	0
MSMEG_2237	"anaerobic dehydrogenase, typically"		659	711
MSMEG_2237	"anaerobic dehydrogenase, typically"		659	944
MSMEG_2237	"anaerobic dehydrogenase, typically"		3030	478
MSMEG_2238	aldehyde dehydrogenase (NAD) family protein		0	0
MSMEG_2238	aldehyde dehydrogenase (NAD) family protein		3044	1599
MSMEG_2238	aldehyde dehydrogenase (NAD) family protein		1503	320
MSMEG_2239	"transcriptional regulator, TetR family protein"		5693	9085
MSMEG_2239	"transcriptional regulator, TetR family protein"		0	0
MSMEG_2239	"transcriptional regulator, TetR family protein"		15798	5670
MSMEG_2240	cytochrome P450		659	710
MSMEG_2240	cytochrome P450		0	0
MSMEG_2240	cytochrome P450		659	755
MSMEG_2241	medium chain acyl-CoA synthetase		0	0
MSMEG_2241	medium chain acyl-CoA synthetase		0	0
MSMEG_2241	medium chain acyl-CoA synthetase		659	748
MSMEG_2242	coniferyl aldehyde dehydrogenase		659	1135
MSMEG_2242	coniferyl aldehyde dehydrogenase		0	0
MSMEG_2242	coniferyl aldehyde dehydrogenase		4698	1006
MSMEG_2243	isochorismatase family protein		3994	1376
MSMEG_2243	isochorismatase family protein		2749	11292
MSMEG_2243	isochorismatase family protein		1207	3091
MSMEG_2244	Rieske [2Fe-2S] domain protein		1174	373
MSMEG_2244	Rieske [2Fe-2S] domain protein		659	813
MSMEG_2244	Rieske [2Fe-2S] domain protein		659	476
MSMEG_2245	bile-acid 7-alpha dehydratase		5578	3806
MSMEG_2245	bile-acid 7-alpha dehydratase		659	495
MSMEG_2245	bile-acid 7-alpha dehydratase		3833	3354
MSMEG_2246	conserved hypothetical protein		33979	37853
MSMEG_2246	conserved hypothetical protein		659	905
MSMEG_2246	conserved hypothetical protein		26423	21380
MSMEG_2247	dihydrokaempferol 4-reductase		659	767
MSMEG_2247	dihydrokaempferol 4-reductase		0	0
MSMEG_2247	dihydrokaempferol 4-reductase		659	4999
MSMEG_2248	two-component system sensor kinase		659	520
MSMEG_2248	two-component system sensor kinase		0	0
MSMEG_2248	two-component system sensor kinase		2161	4631
MSMEG_2249	conserved hypothetical protein		3109	5918
MSMEG_2249	conserved hypothetical protein		659	1805
MSMEG_2249	conserved hypothetical protein		2113	6356
MSMEG_2250	hypothetical protein		659	661
MSMEG_2250	hypothetical protein		0	0
MSMEG_2250	hypothetical protein		659	584
MSMEG_2251	nitrate/nitrite response regulator protein		9094	8495
MSMEG_2251	nitrate/nitrite response regulator protein		8623	6860
MSMEG_2251	nitrate/nitrite response regulator protein		9965	7808
MSMEG_2252	flavin-type hydroxylase		318	982
MSMEG_2252	flavin-type hydroxylase		932	491
MSMEG_2252	flavin-type hydroxylase		210270	54979
MSMEG_2253	hypothetical protein		1528	298
MSMEG_2253	hypothetical protein		659	645
MSMEG_2253	hypothetical protein		659	655
MSMEG_2254	"oxalate decarboxylase OxdC, putative"		659	642
MSMEG_2254	"oxalate decarboxylase OxdC, putative"		659	662
MSMEG_2254	"oxalate decarboxylase OxdC, putative"		659	662
MSMEG_2255	Carboxyl transferase domain protein		659	7594
MSMEG_2255	Carboxyl transferase domain protein		10538	5127
MSMEG_2255	Carboxyl transferase domain protein		11164	15139
MSMEG_2256	conserved hypothetical protein		1724	917
MSMEG_2256	conserved hypothetical protein		3063	720
MSMEG_2256	conserved hypothetical protein		659	11627
MSMEG_2257	cytochrome P450-terp		2978	1928
MSMEG_2257	cytochrome P450-terp		2717	1646
MSMEG_2257	cytochrome P450-terp		659	803
MSMEG_2258	conserved hypothetical protein		659	1782
MSMEG_2258	conserved hypothetical protein		659	2213
MSMEG_2258	conserved hypothetical protein		8238	11141
MSMEG_2259	carbon starvation protein A		659	939
MSMEG_2259	carbon starvation protein A		3220	4924
MSMEG_2259	carbon starvation protein A		924	1437
MSMEG_2260	putative transcriptional regulator		9962	12004
MSMEG_2260	putative transcriptional regulator		11929	5988
MSMEG_2260	putative transcriptional regulator		5669	10253
MSMEG_2261	hypothetical protein		659	7476
MSMEG_2261	hypothetical protein		659	13974
MSMEG_2261	hypothetical protein		3724	16122
MSMEG_2262	"hydrogenase-2, small subunit"	hybA	2178	1843
MSMEG_2262	"hydrogenase-2, small subunit"	hybA	659	692
MSMEG_2262	"hydrogenase-2, small subunit"	hybA	659	807
MSMEG_2263	"hydrogenase-2, large subunit"	hybC	2462	4197
MSMEG_2263	"hydrogenase-2, large subunit"	hybC	659	703
MSMEG_2263	"hydrogenase-2, large subunit"	hybC	209	158
MSMEG_2264	"peptidase M52, hydrogen uptake protein"		3093	3221
MSMEG_2264	"peptidase M52, hydrogen uptake protein"		10769	6886
MSMEG_2264	"peptidase M52, hydrogen uptake protein"		659	1077
MSMEG_2265	hypothetical protein		4347	2262
MSMEG_2265	hypothetical protein		1849	392
MSMEG_2265	hypothetical protein		271	790
MSMEG_2266	hypothetical protein		64687	15839
MSMEG_2266	hypothetical protein		6689	6079
MSMEG_2266	hypothetical protein		3652	4142
MSMEG_2267	tetratricopeptide repeat domain protein		53	407
MSMEG_2267	tetratricopeptide repeat domain protein		659	1025
MSMEG_2267	tetratricopeptide repeat domain protein		659	1078
MSMEG_2268	conserved hypothetical protein		4240	2979
MSMEG_2268	conserved hypothetical protein		659	1105
MSMEG_2268	conserved hypothetical protein		659	1816
MSMEG_2269	NHL repeat protein		659	1285
MSMEG_2269	NHL repeat protein		574	920
MSMEG_2269	NHL repeat protein		2846	3304
MSMEG_2270	hypothetical protein		659	711
MSMEG_2270	hypothetical protein		659	1128
MSMEG_2270	hypothetical protein		659	850
MSMEG_2271	hydrogenase accessory protein HypB	hypB	3335	5761
MSMEG_2271	hydrogenase accessory protein HypB	hypB	439	1571
MSMEG_2271	hydrogenase accessory protein HypB	hypB	1130	3732
MSMEG_2271	hydrogenase accessory protein HypB	hypB	2521	7934
MSMEG_2271	hydrogenase accessory protein HypB	hypB	1270	5876
MSMEG_2271	hydrogenase accessory protein HypB	hypB	1264	6288
MSMEG_2272	hydrogenase nickel insertion protein HypA	hypA	2979	6669
MSMEG_2272	hydrogenase nickel insertion protein HypA	hypA	3574	5243
MSMEG_2272	hydrogenase nickel insertion protein HypA	hypA	5676	5221
MSMEG_2273	[NiFe] hydrogenase maturation protein HypF	hypF	4158	5343
MSMEG_2273	[NiFe] hydrogenase maturation protein HypF	hypF	659	814
MSMEG_2273	[NiFe] hydrogenase maturation protein HypF	hypF	2470	4891
MSMEG_2274	hydrogenase assembly chaperone HypC/HupF	hypC	7339	5803
MSMEG_2274	hydrogenase assembly chaperone HypC/HupF	hypC	5856	7144
MSMEG_2274	hydrogenase assembly chaperone HypC/HupF	hypC	5296	7816
MSMEG_2275	hydrogenase expression/formation protein HypD	hypD	3864	13658
MSMEG_2275	hydrogenase expression/formation protein HypD	hypD	2416	13328
MSMEG_2275	hydrogenase expression/formation protein HypD	hypD	659	13187
MSMEG_2276	hydrogenase expression/formation protein HypE	hypE	15025	48185
MSMEG_2276	hydrogenase expression/formation protein HypE	hypE	15399	51555
MSMEG_2276	hydrogenase expression/formation protein HypE	hypE	12606	42654
MSMEG_2277	"DNA ligase I, ATP-dependent"	dnl1	659	623
MSMEG_2277	"DNA ligase I, ATP-dependent"	dnl1	659	632
MSMEG_2277	"DNA ligase I, ATP-dependent"	dnl1	659	650
MSMEG_2278	membrane-bound oxidoreductase		659	3555
MSMEG_2278	membrane-bound oxidoreductase		6897	4356
MSMEG_2278	membrane-bound oxidoreductase		1127	3533
MSMEG_2279	3-hydroxyacyl-CoA dehydrogenase type-2		659	1364
MSMEG_2279	3-hydroxyacyl-CoA dehydrogenase type-2		659	694
MSMEG_2279	3-hydroxyacyl-CoA dehydrogenase type-2		659	771
MSMEG_2280	pyruvate dehydrogenase		12646	15080
MSMEG_2280	pyruvate dehydrogenase		10609	11732
MSMEG_2280	pyruvate dehydrogenase		9346	24449
MSMEG_2281	"This gene is disrupted by an IS1096 element.; conserved hypothetical protein, interruption-C; identified by similarity to GB:BAB49125.1; match to protein family HMM PF01638"		4936	8571
MSMEG_2281	"This gene is disrupted by an IS1096 element.; conserved hypothetical protein, interruption-C; identified by similarity to GB:BAB49125.1; match to protein family HMM PF01638"		2166	1363
MSMEG_2281	"This gene is disrupted by an IS1096 element.; conserved hypothetical protein, interruption-C; identified by similarity to GB:BAB49125.1; match to protein family HMM PF01638"		11964	2822
MSMEG_2284	"This gene is disrupted by an IS1096 element.; conserved hypothetical protein, interruption-N; identified by similarity to OMNI:NTL02MT01721"		5418	11231
MSMEG_2284	"This gene is disrupted by an IS1096 element.; conserved hypothetical protein, interruption-N; identified by similarity to OMNI:NTL02MT01721"		6925	15875
MSMEG_2284	"This gene is disrupted by an IS1096 element.; conserved hypothetical protein, interruption-N; identified by similarity to OMNI:NTL02MT01721"		2789	18876
MSMEG_2285	methyltransferase type 11		659	2607
MSMEG_2285	methyltransferase type 11		930	4353
MSMEG_2285	methyltransferase type 11		659	4827
MSMEG_2286	aminoglycoside phosphotransferase		5963	14057
MSMEG_2286	aminoglycoside phosphotransferase		9429	11480
MSMEG_2286	aminoglycoside phosphotransferase		1900	12864
MSMEG_2286	aminoglycoside phosphotransferase		659	1995
MSMEG_2286	aminoglycoside phosphotransferase		1920	4001
MSMEG_2286	aminoglycoside phosphotransferase		659	2029
MSMEG_2287	transport protein		14535	8921
MSMEG_2287	transport protein		659	564
MSMEG_2287	transport protein		15880	5208
MSMEG_2287	transport protein		659	979
MSMEG_2287	transport protein		659	743
MSMEG_2287	transport protein		145	1051
MSMEG_2288	conserved hypothetical protein		659	656
MSMEG_2288	conserved hypothetical protein		2094	2177
MSMEG_2288	conserved hypothetical protein		659	641
MSMEG_2288	conserved hypothetical protein		3168	2925
MSMEG_2288	conserved hypothetical protein		659	675
MSMEG_2288	conserved hypothetical protein		659	797
MSMEG_2289	cytochrome p450		3631	442
MSMEG_2289	cytochrome p450		4316	2119
MSMEG_2289	cytochrome p450		3384	1240
MSMEG_2289	cytochrome p450		659	703
MSMEG_2289	cytochrome p450		659	740
MSMEG_2289	cytochrome p450		659	736
MSMEG_2290	"transcriptional regulator, TetR family protein"		1421	3536
MSMEG_2290	"transcriptional regulator, TetR family protein"		659	1087
MSMEG_2290	"transcriptional regulator, TetR family protein"		659	2037
MSMEG_2290	"transcriptional regulator, TetR family protein"		659	631
MSMEG_2290	"transcriptional regulator, TetR family protein"		659	1401
MSMEG_2290	"transcriptional regulator, TetR family protein"		11688	3958
MSMEG_2291	short chain dehydrogenase		659	3076
MSMEG_2291	short chain dehydrogenase		659	6166
MSMEG_2291	short chain dehydrogenase		659	4487
MSMEG_2291	short chain dehydrogenase		1977	4544
MSMEG_2291	short chain dehydrogenase		659	3397
MSMEG_2291	short chain dehydrogenase		5363	4008
MSMEG_2292	alkaline phosphatase		0	0
MSMEG_2292	alkaline phosphatase		974	532
MSMEG_2292	alkaline phosphatase		7881	2375
MSMEG_2292	alkaline phosphatase		659	874
MSMEG_2292	alkaline phosphatase		659	634
MSMEG_2292	alkaline phosphatase		659	597
MSMEG_2293	conserved hypothetical protein		13899	13843
MSMEG_2293	conserved hypothetical protein		4382	5353
MSMEG_2293	conserved hypothetical protein		659	744
MSMEG_2293	conserved hypothetical protein		659	2749
MSMEG_2293	conserved hypothetical protein		3505	7133
MSMEG_2293	conserved hypothetical protein		2622	505
MSMEG_2294	DNA polymerase IV	dinB	659	1000
MSMEG_2294	DNA polymerase IV	dinB	1079	3347
MSMEG_2294	DNA polymerase IV	dinB	659	1230
MSMEG_2294	DNA polymerase IV	dinB	3111	4681
MSMEG_2294	DNA polymerase IV	dinB	2846	7304
MSMEG_2294	DNA polymerase IV	dinB	2831	6308
MSMEG_2295	"transcriptional regulator, TetR family protein"		243	1844
MSMEG_2295	"transcriptional regulator, TetR family protein"		218	2242
MSMEG_2295	"transcriptional regulator, TetR family protein"		633	2157
MSMEG_2295	"transcriptional regulator, TetR family protein"		7563	5747
MSMEG_2295	"transcriptional regulator, TetR family protein"		4537	4526
MSMEG_2295	"transcriptional regulator, TetR family protein"		6025	3959
MSMEG_2296	secreted protein		3606	3021
MSMEG_2296	secreted protein		4271	3142
MSMEG_2296	secreted protein		34148	18634
MSMEG_2297	glutaredoxin		33318	38900
MSMEG_2297	glutaredoxin		17629	33566
MSMEG_2297	glutaredoxin		18564	39342
MSMEG_2297	glutaredoxin		23624	42589
MSMEG_2297	glutaredoxin		21460	36149
MSMEG_2297	glutaredoxin		21356	39439
MSMEG_2298	protein NrdI; this gene contains a frame shift which is not the result of sequencing error; identified by match to protein family HMM PF07972		23594	26506
MSMEG_2298	protein NrdI; this gene contains a frame shift which is not the result of sequencing error; identified by match to protein family HMM PF07972		23666	29807
MSMEG_2298	protein NrdI; this gene contains a frame shift which is not the result of sequencing error; identified by match to protein family HMM PF07972		27206	39807
MSMEG_2298	protein NrdI; this gene contains a frame shift which is not the result of sequencing error; identified by match to protein family HMM PF07972		17600	12639
MSMEG_2298	protein NrdI; this gene contains a frame shift which is not the result of sequencing error; identified by match to protein family HMM PF07972		9511	16428
MSMEG_2298	protein NrdI; this gene contains a frame shift which is not the result of sequencing error; identified by match to protein family HMM PF07972		10439	17597
MSMEG_2299	"ribonucleoside-diphosphate reductase, alpha subunit"		0	0
MSMEG_2299	"ribonucleoside-diphosphate reductase, alpha subunit"		659	1780
MSMEG_2299	"ribonucleoside-diphosphate reductase, alpha subunit"		659	3438
MSMEG_2299	"ribonucleoside-diphosphate reductase, alpha subunit"		29595	26666
MSMEG_2299	"ribonucleoside-diphosphate reductase, alpha subunit"		31668	37304
MSMEG_2299	"ribonucleoside-diphosphate reductase, alpha subunit"		35215	42558
MSMEG_2300	conserved hypothetical protein; this gene contains a frame shift which is not the result of sequencing error		659	479
MSMEG_2300	conserved hypothetical protein; this gene contains a frame shift which is not the result of sequencing error		0	0
MSMEG_2300	conserved hypothetical protein; this gene contains a frame shift which is not the result of sequencing error		0	0
MSMEG_2300	conserved hypothetical protein; this gene contains a frame shift which is not the result of sequencing error		1911	2607
MSMEG_2300	conserved hypothetical protein; this gene contains a frame shift which is not the result of sequencing error		659	2730
MSMEG_2300	conserved hypothetical protein; this gene contains a frame shift which is not the result of sequencing error		659	1808
MSMEG_2300	conserved hypothetical protein; this gene contains a frame shift which is not the result of sequencing error		4136	9025
MSMEG_2300	conserved hypothetical protein; this gene contains a frame shift which is not the result of sequencing error		4156	10716
MSMEG_2300	conserved hypothetical protein; this gene contains a frame shift which is not the result of sequencing error		5801	11110
MSMEG_2301	glyoxalase/bleomycin resistance protein/dioxygenase		8008	8680
MSMEG_2301	glyoxalase/bleomycin resistance protein/dioxygenase		13614	8688
MSMEG_2301	glyoxalase/bleomycin resistance protein/dioxygenase		3124	12615
MSMEG_2301	glyoxalase/bleomycin resistance protein/dioxygenase		6943	3678
MSMEG_2301	glyoxalase/bleomycin resistance protein/dioxygenase		1764	3993
MSMEG_2301	glyoxalase/bleomycin resistance protein/dioxygenase		659	4829
MSMEG_2302	conserved hypothetical protein		4075	4075
MSMEG_2302	conserved hypothetical protein		7115	6073
MSMEG_2302	conserved hypothetical protein		659	904
MSMEG_2303	integral membrane transporter		659	5041
MSMEG_2303	integral membrane transporter		3549	7156
MSMEG_2303	integral membrane transporter		4409	6486
MSMEG_2303	integral membrane transporter		659	2741
MSMEG_2303	integral membrane transporter		4131	10788
MSMEG_2303	integral membrane transporter		659	2278
MSMEG_2304	hypothetical protein		1835	2084
MSMEG_2304	hypothetical protein		10924	6606
MSMEG_2304	hypothetical protein		11114	32592
MSMEG_2305	TetR-family protein transcriptional regulator		659	907
MSMEG_2305	TetR-family protein transcriptional regulator		659	1753
MSMEG_2305	TetR-family protein transcriptional regulator		659	688
MSMEG_2306	putative acetyltransferase		659	2112
MSMEG_2306	putative acetyltransferase		659	2778
MSMEG_2306	putative acetyltransferase		659	1155
MSMEG_2307	conserved hypothetical protein		659	690
MSMEG_2307	conserved hypothetical protein		0	0
MSMEG_2307	conserved hypothetical protein		659	759
MSMEG_2307	conserved hypothetical protein		659	1356
MSMEG_2307	conserved hypothetical protein		659	848
MSMEG_2307	conserved hypothetical protein		659	1112
MSMEG_2308	geranylgeranyl reductase		64984	68946
MSMEG_2308	geranylgeranyl reductase		71874	75242
MSMEG_2308	geranylgeranyl reductase		74448	77387
MSMEG_2309	probable transcriptional regulatory protein		9077	13782
MSMEG_2309	probable transcriptional regulatory protein		33668	15207
MSMEG_2309	probable transcriptional regulatory protein		4079	13515
MSMEG_2309	probable transcriptional regulatory protein		14982	39653
MSMEG_2309	probable transcriptional regulatory protein		10834	37290
MSMEG_2309	probable transcriptional regulatory protein		16790	41543
MSMEG_2310	monooxygenase		6562	4641
MSMEG_2310	monooxygenase		659	2755
MSMEG_2310	monooxygenase		659	4204
MSMEG_2310	monooxygenase		659	12595
MSMEG_2310	monooxygenase		6353	20867
MSMEG_2310	monooxygenase		11583	27044
MSMEG_2311	conserved hypothetical protein		659	759
MSMEG_2311	conserved hypothetical protein		2410	3955
MSMEG_2311	conserved hypothetical protein		659	698
MSMEG_2311	conserved hypothetical protein		10018	7943
MSMEG_2311	conserved hypothetical protein		6226	6967
MSMEG_2311	conserved hypothetical protein		659	1820
MSMEG_2312	hypothetical protein		16546	23744
MSMEG_2312	hypothetical protein		16927	19155
MSMEG_2312	hypothetical protein		16415	14574
MSMEG_2313	"ribonucleoside-diphosphate reductase, beta subunit"		9166	24177
MSMEG_2313	"ribonucleoside-diphosphate reductase, beta subunit"		9663	21217
MSMEG_2313	"ribonucleoside-diphosphate reductase, beta subunit"		10848	26883
MSMEG_2313	"ribonucleoside-diphosphate reductase, beta subunit"		3547	11417
MSMEG_2313	"ribonucleoside-diphosphate reductase, beta subunit"		3043	9651
MSMEG_2313	"ribonucleoside-diphosphate reductase, beta subunit"		1967	11165
MSMEG_2314	putative esterase family protein		1777	3524
MSMEG_2314	putative esterase family protein		659	1120
MSMEG_2314	putative esterase family protein		659	1164
MSMEG_2314	putative esterase family protein		11622	4966
MSMEG_2314	putative esterase family protein		3692	5941
MSMEG_2314	putative esterase family protein		5299	11968
MSMEG_2315	conserved hypothetical protein		752	1492
MSMEG_2315	conserved hypothetical protein		659	1094
MSMEG_2315	conserved hypothetical protein		659	882
MSMEG_2315	conserved hypothetical protein		2997	12397
MSMEG_2315	conserved hypothetical protein		3724	8546
MSMEG_2315	conserved hypothetical protein		931	13905
MSMEG_2316	"monooxygenase, NtaA/SnaA/SoxA family; this gene contains a frame shift which is not the result of sequencing error"		13215	10426
MSMEG_2316	"monooxygenase, NtaA/SnaA/SoxA family; this gene contains a frame shift which is not the result of sequencing error"		2566	6983
MSMEG_2316	"monooxygenase, NtaA/SnaA/SoxA family; this gene contains a frame shift which is not the result of sequencing error"		7200	7608
MSMEG_2316	"monooxygenase, NtaA/SnaA/SoxA family; this gene contains a frame shift which is not the result of sequencing error"		659	1444
MSMEG_2316	"monooxygenase, NtaA/SnaA/SoxA family; this gene contains a frame shift which is not the result of sequencing error"		659	846
MSMEG_2316	"monooxygenase, NtaA/SnaA/SoxA family; this gene contains a frame shift which is not the result of sequencing error"		659	1188
MSMEG_2316	"monooxygenase, NtaA/SnaA/SoxA family; this gene contains a frame shift which is not the result of sequencing error"		0	0
MSMEG_2316	"monooxygenase, NtaA/SnaA/SoxA family; this gene contains a frame shift which is not the result of sequencing error"		659	677
MSMEG_2316	"monooxygenase, NtaA/SnaA/SoxA family; this gene contains a frame shift which is not the result of sequencing error"		659	747
MSMEG_2317	"alcohol dehydrogenase, zinc-containing"		15316	25270
MSMEG_2317	"alcohol dehydrogenase, zinc-containing"		14148	32656
MSMEG_2317	"alcohol dehydrogenase, zinc-containing"		18540	38555
MSMEG_2317	"alcohol dehydrogenase, zinc-containing"		43133	56749
MSMEG_2317	"alcohol dehydrogenase, zinc-containing"		61078	71259
MSMEG_2317	"alcohol dehydrogenase, zinc-containing"		75791	85354
MSMEG_2318	GTP cyclohydrolase II		8465	10494
MSMEG_2318	GTP cyclohydrolase II		5192	19412
MSMEG_2318	GTP cyclohydrolase II		9210	12781
MSMEG_2318	GTP cyclohydrolase II		10434	7775
MSMEG_2318	GTP cyclohydrolase II		8777	9146
MSMEG_2318	GTP cyclohydrolase II		16174	11149
MSMEG_2319	Periplasmic binding protein		308	3141
MSMEG_2319	Periplasmic binding protein		659	5656
MSMEG_2319	Periplasmic binding protein		942	6468
MSMEG_2319	Periplasmic binding protein		7337	8757
MSMEG_2319	Periplasmic binding protein		4336	14726
MSMEG_2319	Periplasmic binding protein		659	1681
MSMEG_2320	"cytochrome c oxidase, subunit I; this gene contains a frame shift which is not the result of sequencing error; identified by match to protein family HMM PF00115; match to protein family HMM TIGR02891"	ctaD	49019	83538
MSMEG_2320	"cytochrome c oxidase, subunit I; this gene contains a frame shift which is not the result of sequencing error; identified by match to protein family HMM PF00115; match to protein family HMM TIGR02891"	ctaD	58921	105439
MSMEG_2320	"cytochrome c oxidase, subunit I; this gene contains a frame shift which is not the result of sequencing error; identified by match to protein family HMM PF00115; match to protein family HMM TIGR02891"	ctaD	54227	107389
MSMEG_2320	"cytochrome c oxidase, subunit I; this gene contains a frame shift which is not the result of sequencing error; identified by match to protein family HMM PF00115; match to protein family HMM TIGR02891"	ctaD	23225	19021
MSMEG_2320	"cytochrome c oxidase, subunit I; this gene contains a frame shift which is not the result of sequencing error; identified by match to protein family HMM PF00115; match to protein family HMM TIGR02891"	ctaD	28278	43365
MSMEG_2320	"cytochrome c oxidase, subunit I; this gene contains a frame shift which is not the result of sequencing error; identified by match to protein family HMM PF00115; match to protein family HMM TIGR02891"	ctaD	19881	38922
MSMEG_2321	phosphoserine phosphatase	serB	21150	26796
MSMEG_2321	phosphoserine phosphatase	serB	9933	30757
MSMEG_2321	phosphoserine phosphatase	serB	14673	27250
MSMEG_2321	phosphoserine phosphatase	serB	16074	20711
MSMEG_2321	phosphoserine phosphatase	serB	21082	38910
MSMEG_2321	phosphoserine phosphatase	serB	22908	41528
MSMEG_2322	hypothetical protein		17510	15971
MSMEG_2322	hypothetical protein		22060	40105
MSMEG_2322	hypothetical protein		25934	43402
MSMEG_2322	hypothetical protein		9753	9135
MSMEG_2322	hypothetical protein		9568	8163
MSMEG_2322	hypothetical protein		37900	7794
MSMEG_2323	GntR-family protein transcriptional regulator		2386	1528
MSMEG_2323	GntR-family protein transcriptional regulator		659	765
MSMEG_2323	GntR-family protein transcriptional regulator		2344	2983
MSMEG_2324	hypothetical protein		30687	11022
MSMEG_2324	hypothetical protein		659	2865
MSMEG_2324	hypothetical protein		4598	6875
MSMEG_2325	integral membrane protein		659	717
MSMEG_2325	integral membrane protein		1577	1533
MSMEG_2325	integral membrane protein		2189	2245
MSMEG_2325	integral membrane protein		6580	1978
MSMEG_2325	integral membrane protein		2937	2664
MSMEG_2325	integral membrane protein		2551	2730
MSMEG_2326	"ABC-type molybdenum transport system, ATPase component"		20509	40840
MSMEG_2326	"ABC-type molybdenum transport system, ATPase component"		26276	63358
MSMEG_2326	"ABC-type molybdenum transport system, ATPase component"		23448	59801
MSMEG_2326	"ABC-type molybdenum transport system, ATPase component"		1915	10380
MSMEG_2326	"ABC-type molybdenum transport system, ATPase component"		4676	10389
MSMEG_2326	"ABC-type molybdenum transport system, ATPase component"		1836	11139
MSMEG_2327	nudix hydrolase		659	1100
MSMEG_2327	nudix hydrolase		3562	5130
MSMEG_2327	nudix hydrolase		6262	8565
MSMEG_2327	nudix hydrolase		659	8617
MSMEG_2327	nudix hydrolase		12307	6612
MSMEG_2327	nudix hydrolase		659	8330
MSMEG_2328	probable enoyl-CoA hydratase		11896	25058
MSMEG_2328	probable enoyl-CoA hydratase		36228	26104
MSMEG_2328	probable enoyl-CoA hydratase		5068	20277
MSMEG_2328	probable enoyl-CoA hydratase		7559	14285
MSMEG_2328	probable enoyl-CoA hydratase		8884	15123
MSMEG_2328	probable enoyl-CoA hydratase		11349	16232
MSMEG_2329	"methyltransferase, UbiE/COQ5 family protein"		5044	10934
MSMEG_2329	"methyltransferase, UbiE/COQ5 family protein"		7226	18477
MSMEG_2329	"methyltransferase, UbiE/COQ5 family protein"		7416	20217
MSMEG_2329	"methyltransferase, UbiE/COQ5 family protein"		14887	18143
MSMEG_2329	"methyltransferase, UbiE/COQ5 family protein"		16363	21225
MSMEG_2329	"methyltransferase, UbiE/COQ5 family protein"		23215	23646
MSMEG_2330	SAM-dependent methyltransferase		659	1306
MSMEG_2330	SAM-dependent methyltransferase		659	985
MSMEG_2330	SAM-dependent methyltransferase		66698	47498
MSMEG_2330	SAM-dependent methyltransferase		1724	7176
MSMEG_2330	SAM-dependent methyltransferase		6731	5951
MSMEG_2330	SAM-dependent methyltransferase		659	3912
MSMEG_2331	immunogenic protein MPB64/MPT64		1492	8875
MSMEG_2331	immunogenic protein MPB64/MPT64		1167	7777
[truncated: 789,622 more chars]
