# Supplementary material for: Microarray dataset on the genome-wide expression profile of an M. smegmatis amtR mutant (JR258) compared to M. smegmatis mc2155
Source: Data Brief. 2016 Nov 23;10:38–40. doi: 10.1016/j.dib.2016.11.049 (PMC5137332; doi:10.1016/j.dib.2016.11.049)
Supplement: Supplementary file 10 — Supplementary material [file mmc10.txt]

Locus	GeneN	GeneS	Gene mean	Adj p value	1	3	4	Repeat 2
MSMEG_0001	"DNA polymerase III, beta subunit"	dnaN	1.0724151	0.7081183	0.60191244	1.178216	1.0650978	1.4444344
MSMEG_0002	"6-phosphogluconate dehydrogenase, decarboxylating"		1.1080039	0.5500087	0.6881492	1.033545	1.298244	1.4120771
MSMEG_0003	DNA replication and repair protein RecF		1.2791077	0.5173515	0.59510106	1.1153417	1.0350758	2.370912
MSMEG_0004	hypothetical protein		1.168256	0.49681497	1.7872803	0.7806418	0.9779083	1.1271937
MSMEG_0005	"DNA gyrase, B subunit"	gyrB	1.0609362	0.8025564	1.0438325	1.0339367	0.53718233	1.6287931
MSMEG_0006	"DNA gyrase, A subunit"	gyrA	0.93684167	0.62277985	0.82494456	0.95857257	0.71429753	1.249552
MSMEG_0007	conserved hypothetical protein		1.0357146	0.82660115	0.79712325	1.445017	0.82942057	1.0712975
MSMEG_0009	hypothetical protein		1.0874646	0.36415076	0.99903005	1.2285147	1.2216383	0.90067554
MSMEG_0011	"FAD-binding 9, siderophore-interacting"		1.0311261	0.93099874	0.36618054	1.14293	0.7132565	1.9021375
MSMEG_0012	ferric enterobactin transport system permease protein FepD		1.6144698	0.17137936	0.93979406	1.2390687	2.5045807	1.7744353
MSMEG_0013	ferric enterobactin transport system permease protein FepG; this gene contains a frame shift which is not the result of sequencing error; identified by match to protein family HMM PF01032		0.91628057	0.4441431	0.6699712	0.8669456	1.0319649	1.0962405
MSMEG_0014	Formyl transferase		1.9808507	0.36835942	0.91639435	1.3351195	4.7508793	0.92100966
MSMEG_0015	ferric enterobactin transport ATP-binding protein FepC		0.9693343	0.8752725	1.4460511	1.0329347	0.62959766	0.76875377
MSMEG_0016	conserved domain protein		1.3049785	0.3625525	1.5061378	0.80143666	2.0186443	0.89369524
MSMEG_0017	"ABC transporter, permease/ATP-binding protein"		1.1121632	0.6438306	1.7564754	0.8217793	1.0168495	0.8535487
MSMEG_0018	"ABC transporter, permease/ATP-binding protein"		0.9007937	0.10487043	1.0014642	0.935518	0.80313253	0.8630599
MSMEG_0019	amino acid adenylation		1.8464293	0.4692646	4.8974614	0.7462895	1.1647371	0.5772292
MSMEG_0020	Periplasmic binding protein		1.1594443	0.6172299	0.48584843	0.9372678	1.4024231	1.8122382
MSMEG_0021	aspartate 1-decarboxylase	panD	1.2383546	0.40316513	1.8517066	1.031384	1.3679278	0.7023997
MSMEG_0022	L-ornithine 5-monooxygenase		0.90658414	0.59589666	0.5178827	1.1095729	0.787383	1.211498
MSMEG_0023	conserved hypothetical protein		1.1032768	0.6225617	0.66313064	1.098818	1.0652947	1.585864
MSMEG_0024	peptidyl-prolyl cis-trans isomerase B		0.97852105	0.71707594	1.0516796	1.0393741	1.003346	0.8196845
MSMEG_0025	conserved hypothetical protein		1.0485184	0.8001337	1.5227593	0.9093874	1.0668873	0.6950399
MSMEG_0026	putative membrane protein		1.2032146	0.29231653	0.8391778	1.0680776	1.3307066	1.5748968
MSMEG_0027	conserved hypothetical protein		0.9084586	0.63130176	1.0389231	0.8210191	0.4813298	1.2925626
MSMEG_0028	serine-threonine protein kinase		1.1107247	0.610655	0.5575513	1.1318561	1.4489099	1.3045816
MSMEG_0029	anthranilate synthase component 2		1.0747535	0.5351491	0.8135849	0.9941448	1.1991018	1.2921822
MSMEG_0030	serine/threonine protein kinase PknA	pknA	1.1531718	0.4143337	0.8425135	1.155645	1.0146921	1.5998366
MSMEG_0031	Penicillin binding protein transpeptidase domain protein		1.2363565	0.21128546	0.88997644	1.3860214	1.105217	1.5642109
MSMEG_0032	"cell cycle protein, FtsW/RodA/SpoVE family protein"		1.3127775	0.5210213	2.3577778	1.5712073	0.32434	0.99778515
MSMEG_0033	protein phosphatase 2C		1.1120191	0.781455	0.64318186	1.8687626	0.3345766	1.6015553
MSMEG_0034	FHA domain protein		1.0560625	0.3225788	0.9331599	1.0301912	1.1208793	1.1400197
MSMEG_0035	FHA domain protein		0.94923997	0.8017988	0.5461893	0.9740468	0.84092224	1.4358015
MSMEG_0036	hypothetical protein		1.50311	0.47173008	2.8380697	0.43187413	2.2487693	0.49372712
MSMEG_0038	putative glucose-methanol-choline oxidoreductase; this region contains one or more premature stops and/or frameshifts which are not the result of sequencing error		1.8120008	0.3785823	2.3007994	0.60910445	3.828851	0.5092483
MSMEG_0039	small membrane hydrophobic protein		1.521365	0.26438242	2.4048274	1.0315857	1.8908979	0.7581491
MSMEG_0040	conserved hypothetical protein		2.1278567	0.3902173	2.334442	0.3771238	5.235198	0.5646632
MSMEG_0041	conserved hypothetical protein		1.0907809	0.26344204	0.94064075	1.0833173	1.0761483	1.263017
MSMEG_0042	TetR-family protein transcriptional regulator		0.80170727	0.38604844	0.31040633	1.170516	0.66831297	1.057594
MSMEG_0043	"extradiol ring-cleavage dioxygenase, class III enzyme, subunit B"		1.1682475	0.47131866	0.8128469	0.9244887	1.2056216	1.7300323
MSMEG_0044	hypothetical protein		1.2006071	0.62632334	0.9764273	1.8514032	0.24991612	1.7246816
MSMEG_0045	hypothetical protein		1.3929232	0.25968736	1.1165524	1.8142247	0.7290757	1.9118403
MSMEG_0046	conserved hypothetical protein		3.615914	0.2252758	3.1397028	1.7604821	0.9710694	8.592402
MSMEG_0047	hypothetical protein		0.93330115	0.781451	0.88061327	0.8018167	0.50425714	1.5465174
MSMEG_0048	pyridoxamine 5'-phosphate oxidase family protein		0.85958993	0.1301557	0.7511941	0.74939454	0.9080918	1.0296792
MSMEG_0049	pirin domain protein		0.8753406	0.62470734	0.5468862	1.2084244	0.41861644	1.3274354
MSMEG_0050	conserved hypothetical protein		1.2169834	0.5589124	2.076089	1.2591162	1.0569019	0.47582692
MSMEG_0051	transcription factor WhiB family protein		1.0453284	0.76988	0.773992	0.9723818	0.99120027	1.4437393
MSMEG_0052	conserved hypothetical protein		0.9687698	0.8820148	0.7410916	1.178509	0.5575375	1.397941
MSMEG_0053	conserved hypothetical protein		1.3081989	0.42085254	1.7968506	0.87943095	0.6101589	1.9463556
MSMEG_0053	conserved hypothetical protein		0.8231261	0.5754682	0.5410821	1.6597242	0.65426594	0.43743193
MSMEG_0055	hypothetical protein		0.9796842	0.94233954	0.51407784	1.6279639	0.6153531	1.1613419
MSMEG_0056	hypothetical protein		1.0231217	0.7878102	0.8632249	0.99687797	1.2397989	0.9925851
MSMEG_0057	conserved hypothetical protein		0.95192504	0.7707459	0.6691839	0.8728602	0.8867145	1.3789417
MSMEG_0058	conserved hypothetical protein		0.8124715	0.018229757	0.7382817	0.8247906	0.7674437	0.91937006
MSMEG_0059	"ATPase, AAA family protein"		0.8579738	0.6113059	0.59833264	1.2149739	0.28132665	1.337262
MSMEG_0060	conserved hypothetical protein		0.85791516	0.5353452	0.63092756	1.0811006	0.41500357	1.304629
MSMEG_0061	ftsk/spoiiie family protein		1.1611917	0.5346325	0.69989526	1.047722	1.0975133	1.7996362
MSMEG_0062	ftsk/spoiiie family protein		0.7740816	0.27492422	0.81707543	1.1729969	0.3452518	0.7610022
MSMEG_0063	PE family protein		0.8562441	0.12372491	0.7281078	0.7728529	0.8940728	1.0299429
MSMEG_0064	ppe family protein		0.89914906	0.48750174	0.67655617	0.84274095	0.81040007	1.2668991
MSMEG_0065	conserved hypothetical protein		0.8116541	0.19295411	0.49097833	0.84148103	0.9018423	1.0123148
MSMEG_0066	"early secretory antigenic target, 6 kDa"		0.80862534	0.18407781	0.6558712	0.93895674	0.58731616	1.0523573
MSMEG_0067	conserved hypothetical protein		0.9763242	0.8852415	0.66278183	0.9515218	0.9037817	1.3872117
MSMEG_0068	probable conserved transmembrane protein		1.309891	0.6116995	0.9262607	2.9050312	1.0101334	0.3981384
MSMEG_0069	translation initiation factor IF-2 protein		0.96748227	0.74903935	0.87626034	0.9071922	0.84352106	1.2429554
MSMEG_0070	hypothetical protein		0.86530125	0.08651493	0.7261289	0.85862195	0.891553	0.98490125
MSMEG_0071	conserved hypothetical protein		1.3287802	0.44710162	2.453687	0.96581364	0.85796005	1.0376602
MSMEG_0071	conserved hypothetical protein		1.0861404	0.7943316	0.5500055	1.9530414	0.9664675	0.8750473
MSMEG_0076	antigen MTB48		0.86147773	0.36401588	0.83871317	0.8260937	0.57543695	1.2056671
MSMEG_0077	hypothetical protein		0.87535614	0.30956626	0.6711651	0.85443014	0.8179857	1.1578436
MSMEG_0078	hypothetical protein		0.8915102	0.54806834	0.7864801	0.7813554	0.6359784	1.3622267
MSMEG_0079	hypothetical protein		0.8122114	0.335006	0.37531736	0.9873051	0.76069885	1.1255244
MSMEG_0080	conserved hypothetical protein		1.1333816	0.5658413	0.6999223	0.85727906	1.4821292	1.4941958
MSMEG_0081	conserved hypothetical protein		1.0096378	0.9604381	0.8975283	0.91039675	1.527379	0.70324725
MSMEG_0082	conserved hypothetical protein		0.9805044	0.8788499	0.7521004	1.078186	0.8271896	1.2645415
MSMEG_0083	membrane-anchored mycosin mycp1		1.1121002	0.68796164	0.95931995	1.2125695	0.5321787	1.744333
MSMEG_0084	phosphocarrier protein hpr		1.0659592	0.717246	1.0111036	0.9316171	1.541735	0.77938104
MSMEG_0085	"PTS system, Fru family protein, IIABC components"		1.2042358	0.5681119	1.3955054	1.8733197	0.343675	1.2044435
MSMEG_0086	1-phosphofructokinase		1.2192047	0.32952613	0.8805481	1.2536896	1.0069959	1.735585
MSMEG_0087	glucitol operon repressor		1.1628124	0.6219727	0.7358448	1.0513747	0.83182114	2.0322087
MSMEG_0088	phosphoenolpyruvate-protein phosphotransferase	ptsI	1.0579654	0.6301754	0.9566291	0.84450155	1.3492241	1.0815066
MSMEG_0089	chromosome condensation protein		1.0392648	0.9146049	0.26035798	1.2520701	0.7976705	1.8469607
MSMEG_0090	conserved hypothetical protein		1.2608305	0.2623224	1.6431563	1.4685484	0.7824076	1.1492099
MSMEG_0091	putative transcriptional regulator		1.2198304	0.3449083	0.7065636	1.1511576	1.3963509	1.6252493
MSMEG_0092	probable transcriptional regulatory protein		1.0659126	0.66486514	0.8158707	1.1136996	0.90036565	1.4337145
MSMEG_0093	methyltransferase		1.6576535	0.31538874	0.6076234	2.821465	0.85071737	2.3508081
MSMEG_0094	hypothetical protein		1.4091618	0.422873	2.6969528	0.8799764	1.2728976	0.7868205
MSMEG_0095	methyltransferase		1.5239117	0.45456347	0.4150053	1.6820005	0.82021827	3.178423
MSMEG_0096	peroxisomal hydratase-dehydrogenase-epimerase		1.1151825	0.19259861	1.0771027	0.95593536	1.1414222	1.2862698
MSMEG_0097	"oxidoreductase, zinc-binding dehydrogenase family protein"		0.949875	0.85881567	0.24582672	1.3481005	0.8759421	1.3296307
MSMEG_0098	methyltransferase		1.1274338	0.6163439	0.73727614	1.3418981	0.7601342	1.6704265
MSMEG_0099	conserved hypothetical protein		1.2755274	0.47090283	2.0938323	0.6156646	1.5338384	0.85877424
MSMEG_0100	phosphotyrosine protein phosphatase ptpb		0.80069125	0.035613086	0.77610755	0.841192	0.6633019	0.92216337
MSMEG_0101	conserved hypothetical protein		1.0130773	0.9542642	0.48826164	0.88987744	1.4568118	1.217358
MSMEG_0102	putative acyl-CoA dehydrogenase		1.1957154	0.51990235	0.6611155	1.395266	0.86912006	1.8573598
MSMEG_0103	major facilitator family protein transporter		1.4006429	0.1704021	2.0408902	1.047548	1.1534119	1.3607215
MSMEG_0104	"transcriptional regulator, LysR family protein"		0.93220574	0.3999079	0.86921334	1.0731081	1.0171946	0.76930696
MSMEG_0105	"DNA-binding response regulator, LuxR family protein"		1.0719059	0.6070868	1.4474107	0.97431785	0.9422008	0.92369395
MSMEG_0106	sensory histidine kinase		1.0300114	0.24250235	0.97189254	1.0691137	1.0349923	1.044047
MSMEG_0107	cell envelope-related function transcriptional attenuator common domain		1.1679682	0.63180566	0.4209195	1.3910308	0.9542606	1.9056617
MSMEG_0108	acyl-CoA dehydrogenase		1.5731605	0.024796933	1.6620766	1.6498399	1.1764276	1.8042979
MSMEG_0109	"NAD(P) transhydrogenase, beta subunit"	pntB	1.0582967	0.83627445	0.89374363	1.0286472	0.54011387	1.7706823
MSMEG_0110	"NAD(P) transhydrogenase, alpha subunit"	pntA	1.0297356	0.8598637	0.66681045	1.3190789	0.8806464	1.2524061
MSMEG_0111	putative magnesium transport protein		1.347646	0.4938857	0.5158575	1.6256577	0.7640775	2.484991
MSMEG_0112	hypothetical protein		1.3543217	0.3308649	1.7366947	0.6087719	1.1137253	1.958095
MSMEG_0113	taurine transport system permease protein TauC		1.0311952	0.88473374	0.5263703	1.4885293	1.0068353	1.1030453
MSMEG_0114	"extracellular solute-binding protein, family protein 3"		1.5358573	0.48045895	3.5254426	0.8312065	1.0618435	0.7249369
MSMEG_0115	"haloacid dehalogenase, type II"	dehII	1.727627	0.29753554	3.3796334	0.9918393	1.6739354	0.86509967
MSMEG_0116	taurine import ATP-binding protein TauB		1.0123664	0.8211985	1.0004593	1.1499774	0.9896533	0.9093755
MSMEG_0117	hydrolase		1.1695337	0.5368167	0.74478686	1.8701011	0.98731124	1.075936
MSMEG_0118	conserved hypothetical protein		1.2159369	0.45476663	1.6820427	0.784943	1.6223046	0.77445745
MSMEG_0119	conserved hypothetical protein		0.9714997	0.7005238	0.8773134	0.8883603	1.1670895	0.9532357
MSMEG_0120	probable transcriptional regulatory protein		0.9818866	0.850876	0.7284514	1.1134179	1.0926348	0.9930424
MSMEG_0121	rhamnolipids biosynthesis 3-oxoacyl-[acyl-carrier-protein] reductase		0.83422554	0.23948038	0.91933966	0.5445817	0.7917973	1.0811834
MSMEG_0122	putative periplasmic solute-binding protein		1.2633288	0.17762339	1.087397	1.1426322	1.1109674	1.7123189
MSMEG_0123	hypothetical protein		1.213159	0.294704	1.1523501	0.8931203	1.6875079	1.1196576
MSMEG_0124	"transcriptional regulator, GntR family protein"		1.1893798	0.32045567	0.8232574	1.5705394	1.2952441	1.0684787
MSMEG_0125	integral membrane protein		1.1325853	0.5123085	1.0696287	0.6694147	1.5119617	1.2793359
MSMEG_0126	mandelate racemase/muconate lactonizing enzyme		1.2303346	0.6044173	2.4015017	0.8289131	1.0498455	0.6410786
MSMEG_0127	"oxidoreductase, zinc-binding dehydrogenase family protein"		1.2051611	0.6778562	0.45533213	2.2530797	0.4648108	1.6474218
MSMEG_0128	thioesterase superfamily protein		1.3405659	0.16754384	1.7729576	1.1708776	1.5036035	0.9148249
MSMEG_0129	cyclase/dehydrase family protein		1.3069308	0.39445463	1.8519145	0.9206837	1.8152364	0.63988847
MSMEG_0130	"transcriptional regulator, GntR family protein"		1.6864268	0.2332647	3.0344102	1.3673563	0.9457246	1.3982158
MSMEG_0131	"AMP-binding enzyme, putative"		1.4612001	0.13858731	1.2373955	2.091376	1.4869797	1.0290494
MSMEG_0132	conserved hypothetical protein		1.2107642	0.63133687	0.563149	1.5544052	0.5575597	2.167943
MSMEG_0133	ABC-transporter integral membrane protein		1.4001507	0.043779433	1.5788682	1.1587409	1.6291792	1.2338148
MSMEG_0134	virulence factor Mce family protein		1.0562675	0.7050735	0.67667556	1.0923479	1.1424137	1.3136332
MSMEG_0135	virulence factor Mce family protein		1.1322944	0.7948351	0.6468079	0.94600487	0.44187897	2.4944859
MSMEG_0136	"virulence factor Mce family protein, putative"		2.5032735	0.31596416	0.6927914	2.791994	0.59160966	5.9366994
MSMEG_0137	virulence factor mce family protein		0.8116492	0.22600019	0.5797534	1.0754884	0.62170887	0.969646
MSMEG_0138	virulence factor Mce family protein		0.8711448	0.43435985	0.54483247	1.0628277	0.72214204	1.1547767
MSMEG_0139	mce-family protein mce1f		1.21354	0.7294844	0.38255742	2.776717	0.40346625	1.2914194
MSMEG_0140	probable conserved mce associated membrane protein		0.85698634	0.44067222	0.43115267	1.1879184	0.8122533	0.9966209
MSMEG_0141	probable conserved mce associated transmembrane protein		1.0672095	0.56837535	0.786456	1.2966126	1.0872202	1.0985492
MSMEG_0142	conserved hypothetical protein		1.1554824	0.474298	1.0952541	0.73200464	1.6579108	1.1367604
MSMEG_0143	probable conserved mce associated membrane protein		1.2992833	0.36016855	1.0179557	1.811988	0.65588623	1.7113032
MSMEG_0144	HNH endonuclease		1.2956266	0.42977208	2.2273772	1.2146131	0.99059856	0.7499175
MSMEG_0145	conserved hypothetical protein		1.467632	0.19894636	2.2790484	1.3338358	0.9466927	1.310951
MSMEG_0146	mosc domain protein		1.0603502	0.39176923	0.95717347	1.0199002	1.235295	1.029032
MSMEG_0147	C-5 sterol desaturase		0.9862242	0.9175704	0.7002045	1.1884519	0.8639761	1.1922642
MSMEG_0148	"transcriptional regulator, TetR family protein"		1.227893	0.05265423	1.0996331	1.231047	1.4317261	1.1491656
MSMEG_0149	ThiC family protein		1.4188911	0.22194043	1.7740763	1.9611986	0.784958	1.1553315
MSMEG_0150	NAD(P) transhydrogenase beta subunit		1.3310854	0.3330333	1.0012256	2.1923594	1.0487531	1.0820036
MSMEG_0151	PntAB protein		1.7760062	0.20090026	1.3689098	1.0530808	1.5098166	3.1722176
MSMEG_0152	Alanine dehydrogenase/pyridine nucleotide transhydrogenase		0.87761694	0.09224794	0.73153764	0.8941463	0.9350069	0.9497769
MSMEG_0153	2-dehydropantoate 2-reductase	panE	0.9585053	0.75880104	0.75186646	1.3089207	0.82798946	0.9452442
MSMEG_0154	pyruvate kinase	pyk	0.83700633	0.54044145	0.31555715	1.1934426	0.5593803	1.2796456
MSMEG_0155	transcriptional regulator		1.5516229	0.31544024	2.4827237	0.74342936	2.1964698	0.78386855
MSMEG_0156	"transcriptional regulator, LysR family protein"		1.4510282	0.23215163	1.2191279	2.0158756	0.70742446	1.8616852
MSMEG_0157	oxalyl-CoA decarboxylase		1.3543301	0.2555671	2.0688736	0.9337941	1.3419236	1.072729
MSMEG_0158	formyl-coenzyme A transferase		1.5486121	0.25678766	0.6949569	1.905984	1.1369188	2.456589
MSMEG_0159	"formate dehydrogenase, gamma subunit"		1.3961575	0.4864166	2.8170562	0.9239611	1.3177851	0.52582747
MSMEG_0160	"formate dehydrogenase, beta subunit"		0.90104306	0.33528695	0.8495515	0.7953862	0.80146855	1.1577657
MSMEG_0161	"formate dehydrogenase, alpha subunit"		1.2352408	0.09599023	1.3765107	1.4205948	1.0096308	1.1342268
MSMEG_0162	NAD-dependent formate dehydrogenase delta subunit		1.8585169	0.3215937	3.3152716	0.60555184	2.8954275	0.61781687
MSMEG_0163	conserved hypothetical protein		1.7031274	0.38756737	3.794126	0.94875455	1.0232241	1.046405
MSMEG_0164	transmembrane transport protein		1.1358242	0.4742978	1.6327844	0.98781353	0.9985365	0.9241626
MSMEG_0165	formate dehydrogenase family protein accessory protein FdhD	fdhD	0.9490032	0.779445	0.8242409	1.3712713	0.58272004	1.0177807
MSMEG_0166	GntR-family protein transcriptional regulator		0.93690324	0.36541402	0.9357856	0.95162785	0.78536344	1.0748359
MSMEG_0167	transmembrane transport protein		1.2544271	0.46567732	0.8188548	1.4257789	0.7292974	2.0437772
MSMEG_0168	formyl-coenzyme A transferase		0.9868779	0.9378499	1.4445713	0.87425375	0.7575672	0.8711194
MSMEG_0169	hypothetical protein		1.3674395	0.26063222	1.343032	1.8511705	0.6342854	1.6412702
MSMEG_0170	transmembrane transport protein		1.1209247	0.56263304	0.86788857	0.89635974	1.0529804	1.6664703
MSMEG_0171	histone deacetylase superfamily protein		1.6121645	0.06442727	1.1624572	2.143551	1.7456008	1.3970487
MSMEG_0172	"probable conserved transmembrane protein, putative"		1.178469	0.39472005	0.6980178	1.2589523	1.188912	1.5679936
MSMEG_0173	hypothetical protein		1.3670715	0.5296533	1.7281723	0.4145005	2.6645966	0.6610169
MSMEG_0174	putative inner membrane protein		1.0349064	0.9319947	0.5129552	0.9750174	0.5331512	2.1185014
MSMEG_0175	"FAD dependent oxidoreductase, putative"		1.2217045	0.6703726	0.32691783	1.3908167	0.69658744	2.4724963
MSMEG_0176	glutamine ABC transporter periplasmic-binding protein		1.4770551	0.52603984	0.54305744	1.57566	0.46196312	3.3275397
MSMEG_0177	"ABC polar amino acid family protein transporter, inner membrane subunit"		1.4449425	0.06652745	1.1637248	1.5744045	1.8295025	1.2121383
MSMEG_0178	ATP-binding protein		1.311955	0.32293466	0.8296962	1.6365916	0.8968845	1.884648
MSMEG_0179	"transcriptional regulator, GntR family protein"		0.9790027	0.8176286	0.75102	1.1143175	0.95816827	1.0925051
MSMEG_0180	putative HTH-type transcriptional regulator		1.0893619	0.5479017	1.1263127	0.8851763	0.8962845	1.4496741
MSMEG_0181	alpha-ketoglutarate-dependent taurine dioxygenase		1.1498327	0.33393946	0.93166	1.1606003	0.99380636	1.5132644
MSMEG_0182	epoxide hydrolase 1		1.1667513	0.6128745	2.041433	0.8247925	1.0217471	0.77903235
MSMEG_0183	conserved hypothetical protein		1.4656078	0.52510464	3.3990922	1.0440178	0.712555	0.70676625
MSMEG_0184	transferase		1.0182744	0.9608358	0.3597636	1.7698717	0.5205084	1.4229542
MSMEG_0185	MmpL6 protein		1.4210899	0.1161691	1.6131277	1.2850705	1.832618	0.9535435
MSMEG_0186	MmpS2 protein		1.1684966	0.5714162	1.5939208	0.41658798	1.4887853	1.1746923
MSMEG_0187	acetyltransferase		1.2625531	0.09005664	1.2358147	1.0519361	1.5577729	1.2046889
MSMEG_0188	MarR-family protein transcriptional regulator		1.2151029	0.68131304	0.42024192	1.5048833	0.5026297	2.4326568
MSMEG_0189	conserved hypothetical protein		1.1118186	0.43179324	1.3071336	0.7977722	1.0314882	1.3108802
MSMEG_0190	integral membrane transport protein		1.8240151	0.17930704	3.1344538	1.7036593	0.88575053	1.5721968
MSMEG_0191	BadF/BadG/BcrA/BcrD ATPase family protein		1.440978	0.2105843	0.87308335	1.9636539	1.0579072	1.869268
MSMEG_0192	"transcriptional regulator, RpiR family protein"		1.124094	0.56690115	0.8331608	0.9669389	1.0021231	1.6941531
MSMEG_0193	putative glucokinase regulator		1.4050739	0.1938752	0.91477865	1.3589685	2.0740223	1.2725257
MSMEG_0194	"serine esterase, cutinase family protein"		1.2331089	0.3490355	0.8016584	0.96834797	1.4519967	1.7104326
MSMEG_0195	steroid monooxygenase		1.3324821	0.2358104	1.9942148	1.2274852	1.0925585	1.0156701
MSMEG_0196	putative dehydrogenase		1.5308453	0.09748128	2.1506748	1.5571011	1.2439715	1.1716337
MSMEG_0197	nudix hydrolase		1.4506019	0.2020875	1.9490256	0.8209692	1.8810797	1.1513332
MSMEG_0198	"acyl-CoA dehydrogenase, C- domain protein"		1.2849743	0.26868507	1.9091855	1.0519342	1.0150347	1.163743
MSMEG_0199	aminoglycoside phosphotransferase; this gene contains a frame shift which is not the result of sequencing error; identified by match to protein family HMM PF03881		1.0525562	0.63003045	1.1203331	0.760058	1.1821338	1.1476998
MSMEG_0200	hypothetical protein		1.2202542	0.35475788	1.7479746	1.2467378	0.7764128	1.1098914
MSMEG_0201	hypothetical protein		1.0830653	0.6163787	1.4889758	0.7754228	0.99764776	1.0702145
MSMEG_0204	hypothetical protein		0.9763657	0.9036728	1.4210583	0.5865176	0.8145094	1.0833775
MSMEG_0205	tetracenomycin polyketide synthesis hydroxylase TcmH		1.1579986	0.61804855	1.7424831	0.5359153	1.5274129	0.82618266
MSMEG_0206	acyltransferase 3		1.4103041	0.40364084	2.6724346	1.0124578	1.0849857	0.87133765
MSMEG_0207	MarR-family protein transcriptional regulator		1.3437916	0.45724934	1.6108464	0.66218764	2.3684113	0.7337212
MSMEG_0208	ribonuclease		2.1139905	0.23387928	3.1311352	0.88320535	3.6644464	0.7771751
MSMEG_0209	ribonuclease inhibitor		1.0252979	0.89988333	0.48229587	1.2550731	1.0985006	1.2653222
MSMEG_0210	LprO protein		1.027578	0.9173776	0.62135667	1.7336617	0.80740744	0.94788617
MSMEG_0211	"ABC transporter, ATP-binding protein"		1.105377	0.5578436	0.6683262	1.1542428	1.1588365	1.4401025
MSMEG_0212	lyase		1.0067507	0.9407315	0.9700843	0.9315057	1.2506088	0.87480396
MSMEG_0213	transcriptional regulator		1.2081428	0.15846606	1.1685715	1.0065223	1.5256921	1.1317852
MSMEG_0214	L-sorbosone dehydrogenase		1.3571138	0.43691483	0.62575305	2.4493039	0.9324502	1.420948
MSMEG_0215	YhhW family protein		1.056714	0.22835506	0.9639464	1.0864639	1.0359426	1.1405036
MSMEG_0216	3-hydroxyacyl-CoA dehydrogenase		1.0506743	0.7638189	0.59500563	1.2234787	1.2523953	1.1318178
MSMEG_0217	alcohol dehydrogenase B		1.1117592	0.6272298	1.3819935	0.4964873	1.3318228	1.2367333
MSMEG_0218	3-demethylubiquinone-9 3-methyltransferase		1.542012	0.36471504	2.720529	0.80468	2.0542665	0.5885723
MSMEG_0219	"RNA polymerase sigma-70 factor, family protein"		0.9584428	0.5708312	1.1133088	0.9100042	1.0039274	0.806531
MSMEG_0220	monoglyceride lipase		2.0598469	0.3314661	0.6884767	1.548711	4.7585144	1.2436862
MSMEG_0221	secreted protein		1.1616266	0.29434055	0.8851292	1.2757338	1.0278932	1.4577501
MSMEG_0222	conserved hypothetical protein		1.3145268	0.36106393	0.7466664	1.1181852	1.2642666	2.1289892
MSMEG_0223	conserved hypothetical protein		1.5040958	0.33894017	0.7544008	0.98251855	2.7421947	1.5372692
MSMEG_0224	O-methyltransferase MdmC		0.9434167	0.77305233	0.9380445	1.3539371	0.48071456	1.0009707
MSMEG_0225	MmpL4 protein		1.1581343	0.34744227	0.8358309	1.146803	1.1209179	1.5289856
MSMEG_0226	MmpS5 protein		1.3885968	0.32297024	0.8995747	1.1342738	1.1599295	2.3606093
MSMEG_0227	"transcriptional regulator, TetR family protein"		0.9986875	0.9961664	0.42172772	1.5427642	0.75955534	1.270703
MSMEG_0228	adenylate and Guanylate cyclase catalytic domain protein		1.6731327	0.13795835	2.1258626	2.3551219	0.9798544	1.2316914
MSMEG_0229	dihydroxy-acid dehydratase	ilvD	1.0174794	0.92376184	0.6953933	1.018239	0.87493086	1.4813547
MSMEG_0230	conserved hypothetical protein		0.9046758	0.09147478	0.79680115	0.9723239	0.94830906	0.9012692
MSMEG_0231	conserved hypothetical protein		1.1988416	0.2127737	1.2115058	0.9064755	1.5202053	1.1571798
MSMEG_0232	sugar transporter family protein		1.6333222	0.11215074	2.1063654	1.2859757	1.0151157	2.1258323
MSMEG_0233	lipoprotein Lpps		1.0515	0.5683621	0.9151893	1.1483358	0.9143142	1.2281605
MSMEG_0234	metallopeptidase		0.9579567	0.6144042	0.94079953	1.0436122	0.75401074	1.0934044
MSMEG_0235	probable conserved membrane protein		1.5295064	0.35716355	2.8941884	0.682505	1.0042199	1.5371121
MSMEG_0236	putative conserved transmembrane protein		0.8908422	0.6172773	0.54494196	1.35698	0.5866226	1.0748242
MSMEG_0238	O-acetylhomoserine/O-acetylserine sulfhydrylase		1.3758339	0.18830049	0.78697824	1.298148	1.7921523	1.6260566
MSMEG_0239	O-acetylhomoserine/O-acetylserine sulfhydrylase		1.1634259	0.6655808	0.7402649	2.1404986	0.64359856	1.1293415
MSMEG_0240	conserved hypothetical protein		1.249123	0.1299061	1.0246618	1.2424845	1.1453282	1.5840179
MSMEG_0241	MmpL11 protein		0.92824674	0.7159707	0.41941175	1.0978626	0.9546326	1.2410799
MSMEG_0242	conserved hypothetical protein		1.0171156	0.828771	0.81271344	1.1229247	1.1183201	1.0145042
MSMEG_0243	conserved hypothetical protein		1.1695487	0.61509144	0.57324934	1.0503231	1.0386351	2.0159872
MSMEG_0244	two component response transcriptional regulatory protein prra		1.153253	0.5596369	0.6557698	1.0284421	1.1467841	1.7820159
MSMEG_0245	probable conserved transmembrane protein		1.9017165	0.16193135	1.1571051	1.977316	1.2172364	3.2552087
MSMEG_0246	sensor-type histidine kinase PrrB		1.2079644	0.70248556	0.43727177	1.6275872	0.35764346	2.4093552
MSMEG_0247	secreted peptidase		1.3238733	0.548324	0.38060728	2.4456103	0.6856242	1.7836516
MSMEG_0248	conserved hypothetical protein		1.3490691	0.46782908	0.37857017	1.8488767	0.9423881	2.2264416
MSMEG_0249	integral membrane protein		1.1618016	0.55101055	0.9703335	1.2457726	0.6449924	1.786108
MSMEG_0250	"membrane protein, MmpL family protein"		0.9998356	0.99874324	0.7235427	1.0330935	1.076764	1.1659423
MSMEG_0251	conserved hypothetical protein		0.999542	0.9975215	0.90050066	1.3822207	0.74602437	0.96942204
MSMEG_0252	tRNA (guanine-N(7)-)-methyltransferase	trmB	1.0835944	0.2491562	1.0781755	0.920601	1.1524867	1.1831145
MSMEG_0253	conserved hypothetical protein		0.9641321	0.9041136	0.44032845	1.0601536	0.6654786	1.6905676
MSMEG_0254	conserved hypothetical protein		1.5394216	0.2680246	0.67234415	2.168057	1.0576375	2.2596474
MSMEG_0255	phosphoenolpyruvate carboxykinase		1.2486302	0.28461605	0.83932894	1.2247727	1.1674169	1.7630019
MSMEG_0256	conserved hypothetical protein		0.9008322	0.46929544	1.2323793	0.68308085	0.7765044	0.9113642
MSMEG_0257	acyl-CoA synthase		1.4955258	0.16389662	2.008664	1.0605438	1.9145732	0.9983227
MSMEG_0258	"oxidoreductase, short chain dehydrogenase/reductase family protein"		0.8765266	0.1267216	0.9770815	0.81216556	0.9738149	0.7430444
MSMEG_0259	enoyl-CoA hydratase/isomerase		1.306705	0.28197303	0.8990961	1.581159	0.92099774	1.8255671
MSMEG_0260	DNA-binding protein		1.2044369	0.07666814	1.1231425	1.1443098	1.1155741	1.4347214
MSMEG_0261	p40 protein		1.099904	0.74884415	0.6839938	1.0941592	0.7146308	1.9068319
MSMEG_0262	conserved hypothetical protein		1.3233216	0.38762268	1.0929962	2.2118526	0.6984581	1.2899796
MSMEG_0263	amidohydrolase 3		1.7915084	0.13469474	1.5609044	1.7868193	0.9778928	2.8404174
MSMEG_0264	transmembrane transport protein		1.1070101	0.57908076	1.022931	0.8177386	0.9799449	1.6074259
MSMEG_0265	uracil DNA glycosylase superfamily protein		0.7023709	0.3704695	1.2822875	1.0706768	0.08521145	0.37130758
MSMEG_0266	arginine decarboxylase		1.0151535	0.98195416	2.8402653	0.6978813	0.29859874	0.22386877
MSMEG_0267	esterase		0.58640635	0.2934598	1.4928175	0.6181457	0.050775982	0.18388613
MSMEG_0268	"transcriptional regulator, GntR family protein"		0.9685768	0.8359435	0.9002064	1.2535179	0.6119896	1.1085935
MSMEG_0269	3-oxoacyl-[acyl-carrier-protein] reductase		1.3123887	0.31572723	1.9557278	0.82313925	0.9652121	1.5054758
MSMEG_0270	aminoglycoside phosphotransferase		0.9773396	0.9178794	1.2652485	0.9728376	1.2645547	0.40671748
MSMEG_0271	conserved hypothetical protein		1.8715477	0.24245901	3.6582873	1.1450107	1.4861784	1.1967145
MSMEG_0272	propanediol utilization protein PduA		1.4580783	0.36193854	2.12225	0.56917715	2.2526824	0.8882033
MSMEG_0273	ethanolamine utilization protein EutN		1.1667995	0.6841997	2.12699	0.57610595	1.3823841	0.5817186
MSMEG_0274	hypothetical protein		1.3032783	0.50915366	1.9949312	0.7186147	2.0083222	0.49124518
MSMEG_0275	bacterial microcompartments protein family protein		1.3025303	0.24598183	1.4911394	1.2150465	1.7432543	0.76068133
MSMEG_0276	aldehyde-alcohol dehydrogenase		1.1463344	0.5427598	0.6379983	1.4976457	0.94720393	1.5024896
MSMEG_0277	putative aminotransferase		1.9595004	0.11250987	2.5420465	1.1401354	2.850131	1.3056887
MSMEG_0278	hypothetical protein		1.2059945	0.7533783	2.9497416	1.0261551	0.40196708	0.4461141
MSMEG_0279	amino acid permease		0.84744555	0.21004826	0.82578397	0.58665323	1.0210016	0.95634335
MSMEG_0280	alpha/beta hydrolase fold		0.6035605	0.032519955	0.87375623	0.6351468	0.37299857	0.53234047
MSMEG_0281	choline dehydrogenase		1.1695025	0.4955287	1.0053277	1.8225402	0.96495855	0.8851835
MSMEG_0282	conserved hypothetical protein		0.99647737	0.9849264	0.599778	1.1547954	0.8480574	1.3832788
MSMEG_0283	3-oxoacyl-[acyl-carrier-protein] reductase		1.0789897	0.68196154	0.95011574	1.0753275	1.558236	0.73227954
MSMEG_0284	ribosyldihydronicotinamide dehydrogenase (quinone)		1.3240786	0.47756046	0.9462282	1.124661	0.72530985	2.5001152
MSMEG_0285	transcriptional regulator TetR family protein		0.92153484	0.77176523	1.5806707	0.65480566	1	0.45066288
MSMEG_0286	GntR-family protein transcriptional regulator		1.2449815	0.40094876	0.7370599	1.5551077	1.780896	0.90686226
MSMEG_0287	conserved hypothetical protein		1.5074847	0.08349012	1.4992988	1.2431657	2.0714712	1.2160027
MSMEG_0288	"FAD dependent oxidoreductase, putative"		1.3791677	0.3275986	2.3460689	0.9580446	1.0515405	1.161017
MSMEG_0289	alpha/beta hydrolase fold family protein		1.7159197	0.14679648	2.7481186	1.4882437	1.6158637	1.0114527
MSMEG_0290	"acyltransferase, ws/dgat/mgat subfamily protein"		1.4228419	0.1256541	0.9919646	1.447828	1.9531746	1.2984004
MSMEG_0291	"dioxygenase, TauD/TfdA family protein"		1.1805876	0.32559562	1.1265311	0.9875501	1.6311688	0.9771007
MSMEG_0292	conserved hypothetical protein		1.6756964	0.34822425	2.7418976	0.68963027	2.7172718	0.5539854
MSMEG_0293	Rieske [2Fe-2S] domain protein		1.044431	0.46175268	1.1673752	0.91752195	1.0131874	1.0796392
MSMEG_0294	3-oxoacyl-(acyl-carrier-protein) reductase	fabG	1.2676438	0.5846186	1.1914847	0.73477435	2.5288336	0.6154828
MSMEG_0295	"oxidoreductase, FAD-binding"		1.3868753	0.15245982	1.9365662	1.0449066	1.1205281	1.4455
MSMEG_0296	"transcriptional regulator, MarR family protein"		1.0913329	0.59845805	0.68783236	1.2052792	1.4268943	1.0453259
MSMEG_0297	amidohydrolase		1.5606233	0.33258554	1.7672211	0.83876365	2.8532758	0.7832325
MSMEG_0298	conserved hypothetical protein		1.5715592	0.3595189	2.5513616	0.91206414	2.3910556	0.43175536
MSMEG_0299	Rieske [2Fe-2S] domain protein		1.1009557	0.7024798	0.7501014	0.6503593	1.3522309	1.6511314
MSMEG_0300	amidohydrolase family protein		0.9266204	0.5061747	0.96896666	1.0641338	1.033022	0.6403591
MSMEG_0301	"oxidoreductase, FAD-binding"		1.1896375	0.7377755	0.2970822	1.5884378	0.4066631	2.466367
MSMEG_0302	"peptidase, S9A/B/C families"		1.3686473	0.32984352	0.94559336	1.1249894	1.0894063	2.3146005
MSMEG_0303	"alcohol dehydrogenase, zinc-containing"		1.3314161	0.050024092	1.0938462	1.2693942	1.593074	1.3693502
MSMEG_0304	acyl-CoA synthase		1.0104759	0.94795424	1.1911533	1.3319592	0.7645863	0.7542048
MSMEG_0305	acyltransferase domain protein		0.764132	0.29775807	0.24095263	0.7464754	1.0003692	1.068731
MSMEG_0306	arylamine N-acetyltransferase		1.2904098	0.37420073	2.1130552	0.89250666	1.1403099	1.0157676
MSMEG_0307	"transcriptional regulator, AraC family protein"		1.2692153	0.22110595	1.0035253	1.7718508	1.0634906	1.2379949
MSMEG_0308	dihydrofolate reductase		1.2653894	0.5193122	2.2825098	0.5925926	1.2488644	0.9375905
MSMEG_0309	aldehyde dehydrogenase family protein		1.102743	0.7917708	0.497809	2.1130366	0.7365733	1.0635535
MSMEG_0310	SAM-dependent methyltransferase; this gene contains a frame shift which is not the result of sequencing error		1.3058174	0.34322578	1.0037385	1.0074512	1.0915117	2.120568
MSMEG_0311	glycosyltransferase		1.085072	0.6753487	0.93253005	1.1866728	0.67954767	1.5415375
MSMEG_0312	2-dehydro-3-deoxyphosphogluconate aldolase/4-hydroxy-2-oxoglutarate aldolase	eda	1.1221392	0.64726096	0.76106155	0.792814	1.1356062	1.7990754
MSMEG_0313	phosphogluconate dehydratase	edd	1.7341491	0.4062804	0.52386135	1.5735656	0.91397965	3.92519
MSMEG_0314	glucose-6-phosphate 1-dehydrogenase	zwf	1.4045928	0.37774706	0.75680184	1.2298223	1.0899792	2.5417676
MSMEG_0315	probable conserved transmembrane protein		0.9023082	0.22206084	0.8206981	0.9890408	1.0307623	0.7687315
MSMEG_0316	putative NagC regulator		1.3520603	0.2053952	0.69944173	1.5918535	1.5143446	1.6026016
MSMEG_0317	conserved hypothetical protein		1.0167143	0.931779	0.50844115	1.0803809	1.1238613	1.3541737
MSMEG_0318	AMP-dependent synthetase and ligase		1.1611694	0.49850264	1.7400372	1.159387	0.7561398	0.98911387
MSMEG_0319	acyltransferase		1.087224	0.7503741	0.3552002	1.3401896	1.1918708	1.4616355
MSMEG_0320	putative phosphotriesterase		1.0468076	0.6637941	1.0101653	0.86108124	0.9946542	1.3213297
MSMEG_0321	transcriptional regulator		1.2453878	0.5505378	1.044364	1.765261	0.2967407	1.8751853
MSMEG_0322	glyoxylase family protein; this gene contains a frame shift which is not the result of sequencing error		2.2799525	0.24485952	1.5106261	0.72264445	4.8079715	2.0785675
MSMEG_0323	"acyl-CoA dehydrogenase, short-chain specific, putative"		0.8785923	0.077269584	0.93803555	0.8171795	0.9743398	0.78481436
MSMEG_0324	conserved hypothetical protein		1.3147659	0.50673825	1.5449523	0.8615731	2.3801806	0.47235757
MSMEG_0325	conserved hypothetical protein		2.8284945	0.36342803	7.948256	1.4405732	1.0092213	0.9159275
MSMEG_0326	AMP-dependent synthetase and ligase		1.465691	0.24800979	0.92751795	1.839305	2.1919558	0.903985
MSMEG_0327	aldehyde dehydrogenase		1.150731	0.24904905	1.188671	0.99106866	0.9883364	1.4348477
MSMEG_0328	hypothetical protein		1.5910947	0.41667575	3.38954	0.5961499	1.5059657	0.8727236
MSMEG_0329	FMN oxidoreductase		1.416408	0.29970658	1.8548229	0.866043	2.1161256	0.82864064
MSMEG_0330	"transcriptional regulator, LuxR family protein"		0.87951374	0.40658626	0.60669816	0.73921525	1.0212511	1.1508902
MSMEG_0331	"transcriptional regulator, LuxR family protein"		1.0143785	0.9005239	0.7972116	1.3023943	1.0085487	0.9493595
MSMEG_0332	"2-nitropropane dioxygenase, NPD"		1.0990807	0.5701297	1.5082549	1.0579503	1.0803419	0.7497758
MSMEG_0333	Carboxyl transferase domain protein		2.4355698	0.2563784	5.4370832	0.83326364	1.9445854	1.5273465
MSMEG_0334	acetyl-/propionyl-coenzyme A carboxylase alpha chain		1.1474955	0.66124386	1.9050726	0.5877056	1.3692033	0.72800016
MSMEG_0335	enoyl-CoA hydratase/isomerase		1.0396024	0.6993097	1.2648973	1.0770975	1.0014166	0.81499803
MSMEG_0336	conserved hypothetical protein		1.5669832	0.49566862	0.7633968	1.1222872	3.7447891	0.6374599
MSMEG_0337	conserved hypothetical protein		0.9908969	0.9395703	1.2834728	0.8369783	1.0394737	0.80366296
MSMEG_0338	acyl-CoA dehydrogenase fadE12		1.2108239	0.07886689	1.2733266	1.2235745	0.98520595	1.3611885
MSMEG_0339	FMN-dependent monooxygenase		1.7818323	0.19677727	2.262007	0.8539672	2.8690374	1.1423179
MSMEG_0340	enoyl-CoA hydratase/isomerase family protein		0.99149966	0.89446086	0.99268883	0.873595	1.152243	0.94747156
MSMEG_0341	conserved hypothetical protein		1.1691746	0.4843335	1.5721256	0.90230906	0.7141243	1.4881392
MSMEG_0342	hypothetical protein		1.1245981	0.5328883	0.830961	1.5216599	0.81980133	1.3259705
MSMEG_0343	TetR-family protein transcriptional regulator		2.311215	0.2990358	5.3104	0.6949533	2.1588075	1.0806994
MSMEG_0344	conserved hypothetical protein		1.2131345	0.18237078	1.3291574	1.4091659	0.8547405	1.2594743
MSMEG_0345	conserved hypothetical protein		1.2223463	0.08676887	0.9813697	1.3994427	1.2187394	1.2898338
MSMEG_0346	virulence factor		1.4175308	0.347882	1.207306	0.7435009	1.2241626	2.4951534
MSMEG_0347	virulence factor Mce family protein		1.1414329	0.34237295	1.1262197	0.79164	1.3103892	1.3374825
MSMEG_0348	mce-family protein mce3c		1.7652867	0.2809599	2.6175086	2.9067395	0.95270526	0.58419305
MSMEG_0349	virulence factor mce family protein		1.4031699	0.07313294	1.0668461	1.2826794	1.7610434	1.5021107
MSMEG_0350	virulence factor Mce family protein		1.3313326	0.2780969	0.9911624	2.062673	1.0188112	1.2526836
MSMEG_0351	virulence factor mce family protein		1.3981429	0.1351005	1.9809483	1.1341951	1.2215763	1.2558522
MSMEG_0352	conserved hypothetical protein		0.86638427	0.3888189	0.5900116	0.93768764	1.2029004	0.73493737
MSMEG_0353	conserved hypothetical protein		1.2017089	0.30496156	1.6813984	1.0594944	1.1142083	0.9517345
MSMEG_0354	conserved hypothetical protein		0.9831202	0.9099298	1.0365381	0.856083	1.3397148	0.700145
MSMEG_0355	conserved hypothetical protein		0.87878114	0.24074759	0.89257556	0.6402257	1.0072336	0.97508985
MSMEG_0356	acetyltransferase		0.879934	0.5695474	1.3057835	1.0858061	0.5229074	0.60523915
MSMEG_0357	transmembrane transport protein		1.2581433	0.61953795	1.0756689	2.623574	0.7871345	0.5461954
MSMEG_0358	"ribonucleoside-diphosphate reductase, beta subunit"		1.2536618	0.5087456	0.5151995	2.0439315	0.9046899	1.5508262
MSMEG_0359	conserved hypothetical protein		1.0567973	0.7474928	0.95597917	1.4310379	0.67188174	1.1682903
MSMEG_0360	conserved hypothetical protein		0.93566084	0.41203132	0.89904827	0.8956474	1.1306887	0.8172592
MSMEG_0361	Glycosyl hydrolase family protein 3		1.1992073	0.47963738	0.631614	1.0011383	1.3819369	1.7821398
MSMEG_0362	amidohydrolase 2		1.0779853	0.81811285	0.47330344	1.7823367	0.64549625	1.4108047
MSMEG_0363	TetR-family protein regulatory protein		1.0179372	0.9335673	0.53328323	0.9746595	1.499742	1.0640643
MSMEG_0364	hypothetical protein		0.90702266	0.5169869	0.86189556	0.74227923	1.2786244	0.7452915
MSMEG_0365	conserved hypothetical protein		1.0643903	0.77437556	0.5740858	1.516173	0.9094275	1.2578751
MSMEG_0366	hypothetical protein		1.0416119	0.6600098	0.96158844	0.9469664	0.9598081	1.2980849
MSMEG_0367	O-demethylpuromycin-O-methyltransferase		1.5998557	0.29460037	0.97630495	1.1678646	1.245125	3.010128
MSMEG_0368	hypothetical protein		1.3222532	0.009525605	1.2887664	1.3279662	1.2062467	1.4660337
MSMEG_0369	hypothetical protein		1.3236865	0.2913664	1.1940928	0.8076302	2.0200267	1.2729963
MSMEG_0370	conserved hypothetical protein		1.1203891	0.61374146	0.5960362	1.2686769	1.0049223	1.611921
MSMEG_0371	MaoC like domain protein		0.8108438	0.19810338	0.76905197	0.85878146	0.53009295	1.0854491
MSMEG_0372	"oxidoreductase, short chain dehydrogenase/reductase family protein"		1.1025383	0.84498245	0.3355297	2.3803034	0.3836804	1.3106396
MSMEG_0373	3-ketoacyl-CoA thiolase		0.6991849	0.07510456	0.5807404	0.9932382	0.47839838	0.74436253
MSMEG_0374	glycolate oxidase subunit		0.90386	0.21756944	1.0413437	0.7471729	0.9464433	0.8804801
MSMEG_0375	phospholipase D family protein		0.9103567	0.32540026	0.9310916	1.1180606	0.781962	0.8103127
MSMEG_0376	"transcriptional regulator, AraC family protein"		0.88214743	0.4762663	0.6307461	1.2154608	1.03505	0.6473326
MSMEG_0377	nitrile hydratase		0.9648984	0.8152009	1.2619386	0.7361349	1.1362768	0.72524333
MSMEG_0378	"nitrile hydratase, alpha subunit"	nthA	1.6585237	0.14860892	1.638116	0.92717963	2.569976	1.4988228
MSMEG_0379	nitrile hydratase activator P14k		1.0828699	0.7150797	1.296271	0.60792726	1.5349146	0.8923668
MSMEG_0380	MmpS4 protein		1.1634191	0.42920202	0.94279903	0.90385425	1.6812863	1.1257371
MSMEG_0381	Mmp14a protein		1.0470417	0.7440618	0.69725335	1.0675638	1.0887249	1.3346249
MSMEG_0382	putative transport protein		0.8754842	0.6230674	0.35085347	1.3161438	0.6425067	1.192433
MSMEG_0383	conserved hypothetical protein		0.560338	1.62E-04	0.51834494	0.60829574	0.5560176	0.5586938
MSMEG_0384	glucose-1-phosphate thymidylyltransferase	rfbA	0.9051244	0.6554269	0.5927526	1.0377185	0.60009694	1.3899299
MSMEG_0385	hypothetical glycosyl transferase		0.86886513	0.5366459	0.48588413	1.1983558	0.60437065	1.1868502
MSMEG_0386	NAD dependent epimerase/dehydratase family protein		1.1699636	0.6478387	0.8200511	1.4472759	0.4469356	1.965592
MSMEG_0387	Rmt2 protein		1.0521483	0.38337877	1.0976722	1.049404	0.9114755	1.1500417
MSMEG_0388	Macrocin-O-methyltransferase	tylF	0.9828974	0.89435244	0.8060975	0.9023141	0.89079505	1.332383
MSMEG_0389	hypothetical glycosyl transferase		0.99278563	0.97109014	0.61177456	1.0843977	0.8149156	1.4600546
MSMEG_0390	putative acyltransferase		1.513335	0.053873133	1.447004	1.2079362	1.9866327	1.4117672
MSMEG_0391	Rmt3 protein		1.2507881	0.21354832	0.91732544	1.0818859	1.6411108	1.3628302
MSMEG_0392	hypothetical glycosyl transferase		1.1001173	0.593583	0.79478806	1.2621926	0.84793764	1.4955512
MSMEG_0393	Fmt protein		1.1774441	0.07462566	1.1229492	1.0379285	1.1999805	1.3489183
MSMEG_0394	hypothetical protein		0.9431181	0.55184513	0.83724093	0.7597028	1.0760382	1.0994905
MSMEG_0395	hypothetical protein		0.9892216	0.95084167	0.60137343	1.388109	1.0113181	0.95608574
MSMEG_0396	hypothetical protein		1.2830241	0.40602583	0.6682712	1.3755676	1.0387238	2.049534
MSMEG_0399	conserved domain protein		0.86353886	0.1375026	0.9105837	0.76703304	0.74273145	1.0338072
MSMEG_0400	peptide synthetase		1.0962765	0.48092207	0.8180161	1.0893621	1.0737112	1.4040167
MSMEG_0401	putative non-ribosomal peptide synthase		1.5854077	0.28337434	2.8798633	1.4634401	0.85432446	1.1440033
MSMEG_0402	linear gramicidin synthetase subunit D		1.0530709	0.64579695	0.7764312	1.0361162	1.2723744	1.1273619
MSMEG_0403	integral membrane protein		1.0560925	0.551683	0.83093363	1.2106683	1.1522907	1.0304778
MSMEG_0404	sigma associated protein		1.1028805	0.6666052	1.4126794	0.78758377	1.5329617	0.6782972
MSMEG_0405	extra cytoplasmic sigma factor		0.9896071	0.96086574	0.6445988	0.92197526	0.84377396	1.5480803
MSMEG_0406	acyl-coA-dehydrogenase		1.3993148	0.35839862	1.8914179	2.1688826	0.810658	0.7263006
MSMEG_0407	conserved hypothetical protein		1.1611487	0.63309115	2.0640442	0.8905246	0.9518072	0.7382187
MSMEG_0408	type I modular polyketide synthase		0.9130063	0.72565985	0.3758873	0.70573807	1.3237643	1.2466354
MSMEG_0409	Condensation domain protein		1.1525006	0.44957638	0.6981751	1.1100957	1.2604856	1.5412458
MSMEG_0410	MmpL protein		1.20946	0.5105923	0.7240157	0.98814785	1.1070536	2.018623
MSMEG_0411	acyl-CoA synthase		1.1007575	0.7218219	0.79007053	1.5778416	0.5388462	1.4962715
MSMEG_0412	conserved hypothetical protein		1.0436895	0.512271	0.97263205	0.98578984	0.99643964	1.2198961
MSMEG_0413	conserved hypothetical protein		0.9535769	0.2921025	1.0555675	0.95629203	0.8982042	0.90424395
MSMEG_0414	"oxidoreductase, 2OG-Fe(II) oxygenase family protein"		1.7754858	0.3295095	0.65403444	1.0224063	3.653218	1.7722847
MSMEG_0415	NADH-fmn oxidoreductase		1.0232292	0.73685306	0.8643734	0.9901254	1.1571869	1.0812312
MSMEG_0416	hypothetical protein		1.0335903	0.7136054	1.0606911	0.92554	0.8903972	1.2577329
MSMEG_0417	succinate dehydrogenase		0.9687698	0.81466913	0.85973114	0.84504485	0.83551705	1.3347858
MSMEG_0418	succinate dehydrogenase flavoprotein subunit		1.3338091	0.49977502	0.8067859	0.99152464	0.8995246	2.6374013
MSMEG_0419	integral membrane protein		1.2017381	0.44340008	0.7704445	1.292924	0.9372172	1.8063666
MSMEG_0420	conserved hypothetical protein		0.8783374	0.597702	0.62532395	0.84722924	0.5687824	1.4720141
MSMEG_0421	hypothetical protein		1.2547837	0.5510425	1.6385796	0.76065	2.1284392	0.49146605
MSMEG_0422	transferase		1.3435605	0.27988833	1.4062438	1.4472822	0.6318183	1.8888977
MSMEG_0423	conserved hypothetical protein		1.0905857	0.710358	1.0812591	0.6870684	0.8834017	1.7106136
MSMEG_0424	Hsp20/alpha crystallin family protein		1.3932502	0.43516126	1.5645125	0.766691	2.5625575	0.6792403
MSMEG_0425	putative membrane protein DcsA		1.268866	0.060396645	1.2175652	1.4106975	1.415114	1.0320873
MSMEG_0426	"transcriptional regulator, GntR family protein"		0.9117414	0.2780744	0.77465636	1.0375061	1.0144881	0.82031494
MSMEG_0427	"nitrite reductase [NAD(P)H], large subunit"	nirB	5.095127	0.35237896	1.8895646	1.2685442	16.267418	0.9549825
MSMEG_0428	nitrite reductase [NAD(P)H] small subunit		3.0777225	0.41658384	0.9935797	0.81248784	9.70773	0.79709226
MSMEG_0429	putative ferric uptake regulator		1.3281753	0.06881848	1.4761536	1.4775305	0.9814463	1.3775709
MSMEG_0431	secreted protein		1.8579406	0.3350086	1.2464124	1.1142154	4.098092	0.9730426
MSMEG_0432	uroporphyrinogen-III synthetase		2.1217337	0.32625037	1.1828747	1.4680187	4.972298	0.8637436
MSMEG_0433	nitrite extrusion protein		5.010884	0.28811008	2.8297791	2.1761327	14.264178	0.77344435
MSMEG_0434	aminoglycoside 2'-N-acetyltransferase (AAC(2')-Id)		1.1261929	0.13211565	1.011176	1.1117095	1.2991623	1.0827242
MSMEG_0435	allophanate hydrolase subunit 2		0.7168053	0.18473981	0.5491473	1.2072417	0.61128974	0.49954244
MSMEG_0436	allophanate hydrolase subunit 1		0.8897113	0.49986178	1.1947573	1.0769391	0.647737	0.6394117
MSMEG_0437	conserved hypothetical integral membrane protein		1.2510712	0.501261	0.6292917	0.7372798	1.8731191	1.7645946
MSMEG_0438	Periplasmic binding protein		1.2452359	0.58181506	0.5024986	2.276448	0.7482763	1.4537206
MSMEG_0439	conserved hypothetical protein		1.5787034	0.44623646	0.884269	0.95499766	3.5635958	0.91195095
MSMEG_0440	hypothetical protein		0.99872917	0.99532455	1.3067862	0.67115855	1.3804307	0.63654107
MSMEG_0441	"conserved hypothetical protein, putative"		1.0768871	0.6661708	0.6023074	1.1735607	1.2099472	1.3217332
MSMEG_0442	"tetracyclin repressor, C- all-alpha domain protein"		0.77726704	0.09679783	0.6651534	0.6650618	1.0536798	0.7251732
MSMEG_0443	"hydrolase, carbon-nitrogen family protein"		1.1614382	0.6221227	0.66372496	0.9456357	1.0210016	2.0153904
MSMEG_0444	agmatine deiminase		0.8288243	0.28357112	0.48701006	1.1163939	0.8007258	0.91116714
MSMEG_0445	amidohydrolase family protein		1.1554416	0.48688558	0.64709747	1.535602	1.0572629	1.3818042
MSMEG_0446	putrescine importer		1.3974417	0.42484975	0.7060835	2.0090141	0.60724115	2.2674282
MSMEG_0447	conserved hypothetical protein		1.0939149	0.72771823	1.7903779	1.0410019	0.89308465	0.6511952
MSMEG_0448	"transcriptional regulator, MarR family protein"		1.3446978	0.5392308	2.5412822	0.5481054	1.7926513	0.4967524
MSMEG_0449	"transporter, major facilitator family protein, putative"		1.1267797	0.63367206	1.2393379	1.7406645	0.8992193	0.627897
MSMEG_0450	hypothetical protein		0.8242372	0.061550427	0.73745036	1.0006765	0.7997694	0.7590529
MSMEG_0451	"oxidoreductase, FAD-linked"		0.77319014	0.7034118	2.355931	0.5837604	0.027968558	0.12510034
MSMEG_0452	inner membrane permease YgbN		0.9911143	0.9040971	0.87455595	1.125117	0.8738773	1.0909071
MSMEG_0453	shikimate kinase	aroK	1.4721563	0.34927478	2.7271843	1.0770496	0.8370637	1.2473273
MSMEG_0454	GntR-family protein transcriptional regulator		1.0302516	0.87091494	0.85433143	1.4059579	0.6482258	1.2124912
MSMEG_0455	aldehyde dehydrogenase		1.2813959	0.68799347	0.35002777	1.3704373	0.357294	3.0478244
MSMEG_0456	DNA gyrase subunit A		1.9081548	0.4311252	0.47331163	4.7584996	0.5535029	1.8473052
MSMEG_0457	DNA topoisomerase IV subunit B		0.9814556	0.9468718	0.58345014	1.2268674	0.5295772	1.5859277
MSMEG_0458	two-component system sensor kinase		1.458355	0.19623783	1.5127257	1.1699464	0.9407647	2.209983
MSMEG_0459	two-component system response regulator		1.0424076	0.71421593	1.0388325	0.823827	0.9793023	1.3276685
MSMEG_0460	alpha/beta hydrolase fold		0.8630619	0.49972954	0.38718507	1.0808913	0.7960153	1.1881559
MSMEG_0461	CinZ protein		1.3741878	0.43748146	2.1433563	0.5935515	2.0522811	0.7075619
MSMEG_0462	MmpS4 protein		1.2823101	0.4385511	0.71268845	2.1831431	1.0337385	1.1996702
MSMEG_0463	MmpL4 protein		1.0732418	0.62676615	1.4598693	1.0324111	0.97070175	0.8299852
MSMEG_0464	phosphomethylpyrimidine kinase		0.95962846	0.67805916	0.86070853	1.1104703	0.7614265	1.1059085
MSMEG_0465	"transcriptional regulator, TetR family protein"		1.1648808	0.47120172	1.0208911	0.9377983	1.7635641	0.9372693
MSMEG_0466	hypothetical protein		0.86042476	0.13115579	0.68013763	0.8757547	1.0084805	0.8773259
MSMEG_0467	membrane transport protein		1.0762165	0.7562732	0.48738247	0.9857795	1.3225445	1.5091597
MSMEG_0468	integral membrane protein		0.8857507	0.12389598	0.9063396	0.84377426	1.0236382	0.76925063
MSMEG_0469	transcriptional regulatory protein PadR-		1.0239861	0.8812352	1.4551514	0.9629918	0.8794637	0.7983376
MSMEG_0470	para-nitrobenzyl esterase		0.8045604	0.17931889	0.96666837	1.0109308	0.5373671	0.7032755
MSMEG_0471	transcriptional regulator LysR family protein		1.3534682	0.29786298	0.863299	1.5794772	0.92726475	2.0438318
MSMEG_0472	putative lipoprotein		0.9706862	0.91091764	0.42256865	1.2270416	0.73652124	1.4966133
MSMEG_0473	"transcriptional regulator, LuxR family protein"		1.7189505	0.3231425	1.1447299	0.85259694	1.3578402	3.5206354
MSMEG_0474	glucosamine--fructose-6-phosphate aminotransferase (isomerizing)		1.4243493	0.1531677	1.992171	1.3662552	1.4349494	0.9040218
MSMEG_0475	nucleotide-sugar dehydrogenase		1.1961102	0.43943647	1.7903482	0.7236137	1.1323175	1.1381614
MSMEG_0476	chitin synthase		1.1376127	0.4837033	0.81286657	1.4544442	0.8659925	1.4171475
MSMEG_0477	hypothetical protein		0.88493896	0.4621254	0.92879367	0.8227874	1.2247679	0.56340694
MSMEG_0478	"secreted protein, putative"		1.151063	0.54082876	1.3749598	1.1780425	1.5236455	0.52760404
MSMEG_0479	hypothetical protein		1.0169916	0.8158535	1.1800349	0.98647636	0.85753053	1.0439248
MSMEG_0480	"transcriptional regulator, GntR family protein"		2.0563207	0.31089103	4.658074	1.1719468	1.3144035	1.080858
MSMEG_0481	FAD dependent oxidoreductase		1.1204228	0.65729123	1.8288962	0.87424684	1.0525608	0.72598743
MSMEG_0482	dihydroxy-acid dehydratase		1.2944944	0.2480315	1.8292377	1.4078457	0.96889985	0.97199416
MSMEG_0483	shikimate transporter		1.2320079	0.26736102	1.0914457	0.8390143	1.369701	1.6278707
MSMEG_0484	formamidase		1.3932425	0.34363455	0.41660294	1.956501	1.3569952	1.8428708
MSMEG_0485	amidase		1.0262325	0.84252155	1.304929	1.0937732	0.98366296	0.7225649
MSMEG_0486	"putative ABC transporter, periplasmic protein"		0.9304251	0.16368163	0.99195254	0.8672439	1	0.862504
MSMEG_0487	ABC transporter permease		1.1482028	0.41765812	1.4679137	0.9156584	1.3689934	0.84024584
MSMEG_0488	ABC transporter ATP-binding protein		1.1486455	0.29562324	1.0068516	1.1050514	0.9894898	1.4931892
MSMEG_0489	racemase		1.0233651	0.92469794	1.6696391	0.6633592	1.008981	0.75148124
MSMEG_0490	enoyl-CoA hydratase		1.4511821	0.028325971	1.387644	1.5392429	1.705288	1.1725535
MSMEG_0491	"transcriptional regulator, LacI family protein"		1.5256596	0.2698403	1.3628389	1.4472754	0.70880693	2.5837166
MSMEG_0492	conserved hypothetical protein		1.1491793	0.55173916	0.61034006	0.9658588	1.4291867	1.591332
MSMEG_0493	hypothetical protein		1.644445	0.33442762	2.7107255	0.6216861	2.5175686	0.72779936
MSMEG_0494	hypothetical protein		1.3245659	0.5291452	2.1427233	0.58333147	2.0888789	0.4833297
MSMEG_0495	"glycerol dehydratase reactivase chain A, putative; this gene contains a frame shift which is not the result of sequencing error"		1.4207554	0.43945247	1.4533503	0.69531405	2.7470262	0.7873307
MSMEG_0496	coenzyme B12-dependent glycerol dehydrogenase small subunit		1.1432061	0.6348169	1.356112	0.8371549	1.7995025	0.5800555
MSMEG_0497	glycerol dehydratase large subunit		0.932271	0.74563444	0.96212035	0.82955796	1.4275488	0.50985694
MSMEG_0498	hypothetical protein		0.86885136	0.38746005	NaN	0.7516673	1.108173	0.74671364
MSMEG_0499	amino acid permease-associated region		1.3751025	0.25470623	1.3925084	0.7353752	2.0414426	1.3310839
MSMEG_0500	"regulator of polyketide synthase expression, putative"		1.1044935	0.32512075	0.92020553	1.1053036	1.0474449	1.3450197
MSMEG_0501	glucosamine-6-phosphate deaminase 1		1.3847084	0.28632072	1.621052	2.1166186	0.91763055	0.8835326
MSMEG_0502	glucosidase		1.6999398	0.11692147	0.9603791	1.4013335	2.3887873	2.0492597
MSMEG_0503	DeoR-family protein transcriptional regulator		1.8420413	0.17926669	0.7521725	2.6201456	1.3082664	2.6875803
MSMEG_0504	carbohydrate kinase		1.3729588	0.483521	0.6368752	2.488744	0.5640203	1.8021955
MSMEG_0505	"probable sugar ABC transporter, substrate-binding protein, putative"		1.0649259	0.77711815	0.7316265	1.3632367	0.6780588	1.4867814
MSMEG_0506	"ABC transporter, permease protein"		1.3144748	0.31398696	0.781222	2.0227609	1.1447784	1.3091385
MSMEG_0507	"probable sugar ABC transporter, permease protein"		0.95526314	0.7700507	0.5953621	0.94656235	1.0031949	1.2759331
MSMEG_0508	glycerol-phosphate porter		1.0525621	0.91115826	0.32749933	0.9776056	0.6147982	2.2903454
MSMEG_0509	transcriptional regulatory protein		1.013988	0.9299251	1.1642916	1.2856039	0.9927215	0.6133353
MSMEG_0510	"D-tagatose-bisphosphate aldolase, class II, non-catalytic subunit"		1.602442	0.017393706	1.9445164	1.6399553	1.4181448	1.4071515
MSMEG_0511	"putative sugar isomerase, AgaS family protein"		1.1980644	0.31012	0.8358954	1.5521193	1.0281751	1.3760679
MSMEG_0512	BadF/BadG/BcrA/BcrD ATPase family protein		0.8810806	0.5718808	0.7595391	1.3227521	1.0063924	0.4356389
MSMEG_0513	integral membrane protein		1.4995449	0.11108484	2.0378659	1.0476612	1.6796216	1.2330309
MSMEG_0514	alpha-galactosidase		1.5531733	0.047329605	1.6508178	1.1548284	1.9616619	1.4453847
MSMEG_0515	probable sugar transporter sugar binding lipoprotein		0.98670477	0.8043733	0.876232	0.9731887	1.1155303	0.98186797
MSMEG_0516	sugar transport system		1.2230432	0.46331692	1.999919	0.8010448	1.0934256	0.9977834
MSMEG_0517	sugar binding-protein dependent transporter system permease		1.1344066	0.6324395	0.58448195	1.8000605	0.9825433	1.1705408
MSMEG_0518	"ABC transporter, nucleotide binding/ATPase protein, sn-Glycerol-3-phosphate"		0.9582554	0.6565133	0.767724	1.1774237	0.9150917	0.97278225
MSMEG_0519	conserved hypothetical protein		1.0827396	0.689434	0.66056246	0.921236	1.2182828	1.5308774
MSMEG_0520	porin		1.2509258	0.42890215	0.9209237	2.04861	0.85374963	1.1804199
MSMEG_0521	conserved hypothetical protein; this gene contains a frame shift which is not the result of sequencing error		1.4791924	0.5723371	3.743307	0.8904885	0.7537081	0.5292658
MSMEG_0521	conserved hypothetical protein; this gene contains a frame shift which is not the result of sequencing error		1.183218	0.6044165	1.6136891	0.9036773	1.7916002	0.4239052
MSMEG_0522	pp24 protein		0.9246566	0.7364981	1.4197441	1.0991343	0.58583844	0.59390986
MSMEG_0523	DNA-binding protein		1.1101356	0.68842006	0.94721586	1.8497889	0.8725984	0.7709389
MSMEG_0524	short chain dehydrogenase		0.86774343	0.19368951	0.9530848	0.9181164	NaN	0.7320289
MSMEG_0525	hypothetical protein		1.0876625	0.5928542	1.3472286	1.3371093	0.8367062	0.82960546
MSMEG_0526	"oxidoreductase, GMC family protein"		1.9925946	0.092239775	0.9077748	1.9953164	2.2031896	2.8640976
MSMEG_0527	2-hydroxycyclohexnecarboxyl-CoA dehydrogenase		0.99494934	0.96626383	1.2469625	1.0813221	0.7336136	0.9178992
MSMEG_0528	conserved hypothetical protein		1.6561021	0.23681055	2.8026931	0.9778381	0.92607427	1.9178029
MSMEG_0529	probable serine/threonine-protein kinase PknK		1.130425	0.6127002	0.63715607	1.1265854	1.0069215	1.751037
MSMEG_0530	short chain dehydrogenase		1.3761017	0.5794798	0.5132206	1.067307	0.758354	3.1655257
MSMEG_0531	putative acyl-CoA dehydrogenase		0.89982426	0.66569364	0.44685224	1.4239779	0.71275204	1.0157148
MSMEG_0532	"transcriptional regulator, TetR family protein"		1.1560531	0.5676983	1.883468	0.9323304	0.96511275	0.8433012
MSMEG_0533	gp236 protein		1.5886712	0.31819722	2.9468558	0.64680725	1.60098	1.160042
MSMEG_0534	"permease, major facilitator family protein"		1.4479814	0.02844466	1.494562	1.627597	1.1200683	1.5496981
MSMEG_0535	GntR-family protein transcriptional regulator		1.5512493	0.41420203	3.0521443	0.8008753	1.8768821	0.47509512
MSMEG_0536	"intracellular protease, PfpI family protein"		1.2186621	0.8280794	3.9671807	0.6306438	0.12367574	0.15314832
MSMEG_0537	conserved hypothetical protein		1.3513186	0.33201766	2.2041347	0.7900546	1.3216714	1.0894134
MSMEG_0537	conserved hypothetical protein		1.0008796	0.99742734	0.9722045	0.9255016	1.6637176	0.4420949
MSMEG_0538	"regulatory protein, MarR"		0.9919952	0.914431	1.0644281	0.96461755	1.1266214	0.8123141
MSMEG_0539	"transcriptional regulator, Crp/Fnr family protein"		1.0100862	0.96616274	0.7335743	0.93067425	0.724631	1.6514652
MSMEG_0540	"transcriptional regulator, putative"		1.3336189	0.2053183	0.86119986	1.1591113	1.4974126	1.8167521
MSMEG_0541	hypothetical protein		1.0671301	0.55938375	0.89243275	1.1011262	0.9318195	1.343142
MSMEG_0542	antar domain protein		0.87620413	0.57040244	0.6835805	1.0255579	0.45322034	1.3424578
MSMEG_0543	conserved hypothetical protein		1.5827415	0.25053003	1.0138303	1.852101	0.84421796	2.6208167
MSMEG_0544	transcriptional regulator		0.9730747	0.90767765	0.38247555	1.1619682	0.9708088	1.377046
MSMEG_0545	"transcriptional regulator, LuxR family protein"		1.0766394	0.50855654	0.9872322	1.0132184	0.92705506	1.3790517
MSMEG_0546	conserved hypothetical protein		1.1022346	0.73152107	0.43508047	1.2432435	0.9905518	1.7400628
MSMEG_0547	"ISMsm5, transposase"		0.9862784	0.9296196	0.8844185	1.0006942	0.6900952	1.369906
MSMEG_0548	chromosome replication initiation inhibitor protein		1.6534001	0.16096444	1.1920413	1.3657049	2.7047246	1.3511294
MSMEG_0549	"ABC transporter, permease protein"		1.2914624	0.35848987	1.3435086	1.180227	0.66759866	1.9745154
MSMEG_0550	sulfonate binding protein		0.9872154	0.9493706	0.6273784	1.2737689	0.70895815	1.3387561
MSMEG_0551	"ABC nitrate/sulfonate/bicarbonate transporter, ATPase subunit"		1.0696347	0.7633606	0.5053975	1.3243341	0.9959141	1.4528925
MSMEG_0552	conserved hypothetical protein		1.083623	0.649684	0.72441214	1.1401805	0.9575768	1.512323
MSMEG_0553	"probable sugar ABC transporter, substrate-binding protein, putative"		1.4632968	0.09791873	2.038448	1.3119153	1.3305359	1.1722881
MSMEG_0554	"ABC transporter permease protein, putative"		1.018703	0.91410697	0.81981665	0.76732713	1.0185807	1.4690874
MSMEG_0555	ABC transporter permease protein		1.054975	0.82756567	1.1033266	0.67832625	1.6907582	0.7474888
MSMEG_0556	"ABC transporter, nucleotide binding/ATPase protein"		1.1227713	0.7332942	2.0789793	0.6955198	1.0264312	0.6901548
MSMEG_0557	hypothetical protein		1.0503247	0.22567639	0.9736387	1.1169485	1.0925845	1.018127
MSMEG_0558	conserved hypothetical protein		0.82269263	0.11494682	0.66115683	1.0383662	0.7524805	0.8387672
MSMEG_0559	conserved domain protein		1.19298	0.24025773	1.2131487	1.0222429	0.9779302	1.5585984
MSMEG_0560	"dihydrodipicolinate reductase, N-terminus domain protein"	dapB	1.2327017	0.26512676	1.3039877	1.6843643	1.0032752	0.9391793
MSMEG_0561	putative TetR family protein receptor protein		1.2224108	0.34770218	0.8840185	1.5971063	0.86841387	1.5401045
MSMEG_0562	conserved hypothetical protein		1.1801906	0.30532804	1.4210935	1.3113964	1.2304944	0.757778
MSMEG_0563	hypothetical protein		1.0164437	0.91552293	0.8436021	1.3834636	0.74496186	1.0937474
MSMEG_0564	xanthine/uracil permease		0.9875092	0.8622748	0.8346228	1.1577219	0.97685343	0.9808388
MSMEG_0565	putative glycosyl transferases group 1		1.5282874	0.52383536	0.41887987	1.5421442	0.5530995	3.599026
MSMEG_0566	aliphatic amidase		1.2400682	0.512572	1.0497308	1.6709691	0.40927088	1.8303025
MSMEG_0567	selenophosphate synthetase		1.3193609	0.40286988	0.89623374	1.2065314	0.89422	2.2804585
MSMEG_0568	radical SAM domain protein		1.3274183	0.26480654	0.8221536	1.3758222	1.1523982	1.959299
MSMEG_0569	flavoprotein involved in K+ transport		1.3234813	0.27713895	1.0044616	1.2520486	1.0027356	2.0346792
MSMEG_0570	conserved hypothetical protein		1.209871	0.25514707	0.83206385	1.1523763	1.5451026	1.3099413
MSMEG_0571	"hydrolase, carbon-nitrogen family protein"		1.3651605	0.28277844	0.6713885	1.4179734	1.3327	2.0385797
MSMEG_0572	conserved hypothetical protein		1.3599579	0.21477959	0.97065204	1.416695	1.06692	1.9855648
MSMEG_0573	putative ECF sigma factor RpoE1		0.81764543	0.2615404	1.1649374	0.6990893	0.85949975	0.5470552
MSMEG_0574	putative ECF sigma factor RpoE1		1.6813537	0.1055852	1.9785366	1.714877	2.192262	0.8397392
MSMEG_0575	MmpS1 protein		2.086118	0.19311148	3.4298277	0.98850834	2.9687684	0.95736825
MSMEG_0576	MmpL4 protein		1.112557	0.5792218	1.4845577	0.71091086	1.3458738	0.90888566
MSMEG_0577	"major facilitator superfamily protein, putative"		1.2235476	0.29211995	1.0273035	1.7166111	0.928047	1.2222289
MSMEG_0578	"acyl-CoA dehydrogenase, middle domain protein"		1.4430633	0.2053071	2.1600645	0.8339329	1.4766815	1.3015745
MSMEG_0579	"helix-turn-helix, Fis-type"		1.4726148	0.2647373	1.7781153	2.3023286	0.9593644	0.85065085
MSMEG_0580	conserved hypothetical protein		0.9963973	0.98875886	1.6941311	0.8264474	0.6583638	0.8066468
MSMEG_0581	4-aminobutyrate transaminase	gabT	1.2965528	0.18794285	1.0423142	1.7530524	1.005359	1.3854855
MSMEG_0582	succinic semialdehyde dehydrogenase		1.4461212	0.43664292	0.8409665	2.8657002	0.6734379	1.4043802
MSMEG_0583	probable membrane protein		1.0643592	0.79740864	1.2652678	0.9158663	1.5712968	0.50500596
MSMEG_0584	hypothetical protein		0.9864609	0.85650474	1.0809389	1.1149734	0.9317311	0.8182
MSMEG_0585	L-carnitine dehydratase/bile acid-inducible protein F		1.3455311	0.17658965	1.9163696	1.2563438	1.0253999	1.1840109
MSMEG_0586	"stas domain, putative"		1.0091958	0.8686721	1.1492851	1.0194491	0.946493	0.92155576
MSMEG_0587	L-rhamnose 1-epimerase	rhaU	1.0353919	0.30864042	1.0144509	1.0172393	1.1201968	0.9896809
MSMEG_0588	"putative rhamnose tranport protein, MFS family protein"		1.0740312	0.1395577	1.0955422	1.1065654	0.9648855	1.1291322
MSMEG_0589	L-rhamnose isomerase	rhaI	1.6946574	0.15925038	2.394421	2.2761002	1.1507773	0.9573311
MSMEG_0590	rhamnulose-1-phosphate aldolase/alcohol dehydrogenase	rhaD	1.6597648	0.35228252	3.3931403	0.64068854	1.4277581	1.177472
MSMEG_0591	rhamnulokinase	rhaB	0.80723464	0.046359945	0.7639039	0.6970752	0.9723169	0.79564255
MSMEG_0592	putative rhamnose catabolism operon transcriptional regulator		0.8340926	0.5031924	0.6020895	1.3595461	1.0042446	0.37049028
MSMEG_0593	conserved hypothetical protein		1.0477349	0.8869091	0.40710226	0.96384907	0.92872936	1.8912587
MSMEG_0594	iron-sulfur cluster binding protein		1.0885726	0.6687688	0.89924306	1.5905693	0.7263123	1.138166
MSMEG_0595	glycolate oxidase		1.1884148	0.6411433	0.65185755	2.1906414	0.64263105	1.2685289
MSMEG_0596	"bacterial regulatory protein, GntR family protein"		0.9282685	0.04450336	0.95757776	0.9103872	0.96893567	0.8761732
MSMEG_0597	conserved hypothetical protein		1.3428222	0.5428478	1.161834	2.7802327	0.46699816	0.9622241
MSMEG_0598	hypothetical protein		0.9528174	0.8069142	1.4264411	0.7203504	1.0164508	0.6480271
MSMEG_0599	acyl-CoA synthase		1.0416534	0.91507065	0.28003678	1.9997332	0.81447554	1.0723683
MSMEG_0600	dehydrogenase		0.72120446	0.50271696	1.7579417	0.72343326	0.17120819	0.23223476
MSMEG_0601	conserved hypothetical protein		1.3927537	0.6510829	3.7445633	0.6046272	0.6894105	0.5324136
MSMEG_0602	hypothetical protein		0.68163687	0.30572525	1.2968879	0.88486433	0.11974862	0.42504662
MSMEG_0603	putative acyl-CoA dehydrogenase		1.1711973	0.70010555	0.4415561	2.2143345	0.6360894	1.3928095
MSMEG_0604	glyoxylate reductase		1.0018456	0.9966122	0.41506064	1.2389824	0.32145873	2.0318806
MSMEG_0605	conserved hypothetical protein		1.2507789	0.35851505	1.2666452	1.4527619	0.60333574	1.6803728
MSMEG_0606	"transcriptional regulator, TetR family protein"		0.9267131	0.4049445	0.8149484	1.1257588	0.9637872	0.80235803
MSMEG_0607	"methyltransferase, putative, family protein"		1.1564252	0.4623259	0.9236499	1.5402656	0.76254237	1.3992435
MSMEG_0608	glyoxalase family protein		1.1646062	0.5238616	0.87964845	0.96206915	0.9683707	1.8483368
MSMEG_0609	helix-turn-helix domain protein		1.230001	0.4204929	0.572337	1.7619379	1.2262353	1.3594935
MSMEG_0610	beta-lactamase		1.2901255	0.42016947	2.2204425	1.0577374	0.95270646	0.9296153
MSMEG_0611	para-nitrobenzyl esterase		1.2187167	0.2154534	1.3797414	1.0114957	0.95518446	1.5284454
MSMEG_0612	"transcriptional regulator, TetR family protein"		1.178176	0.5070241	1.5082366	1.283617	1.4400016	0.48084873
MSMEG_0613	conserved hypothetical protein		1.0600064	0.45016292	1.0060185	0.9910725	0.97589123	1.2670429
MSMEG_0614	methyltransferase		1.2094984	0.23620872	1.0755193	1.225188	1.5974844	0.9398021
MSMEG_0615	"ATPase, AAA family protein"		0.9598798	0.7488542	1.2736691	0.7855877	0.9857686	0.794494
MSMEG_0616	conserved hypothetical protein		1.408114	0.25138775	1.7133733	2.0642214	0.9950897	0.85977185
MSMEG_0617	ftsk/spoiiie family protein		1.0988798	0.5911064	0.8102988	0.8370493	1.4817028	1.2664684
MSMEG_0618	pe family protein		1.170364	0.6085746	1.4949753	0.8750561	1.8186634	0.49276125
MSMEG_0619	ppe family protein		1.3570697	0.12952107	1.47602	0.97491556	1.2056153	1.7717278
MSMEG_0620	pe family protein		1.3485026	0.3034793	1.5575738	0.8850051	2.049585	0.90184665
MSMEG_0621	low molecular weight protein antigen 7		1.2261727	0.6194304	0.9032074	0.7732275	2.4520917	0.7761642
MSMEG_0622	putative DNA-binding protein		1.8405927	0.04049178	1.5496827	1.3303425	2.0992198	2.3831258
MSMEG_0623	secretion protein Snm4	snm	1.8345547	0.269553	0.72363496	1.5135168	3.6032906	1.4977763
MSMEG_0624	subtilase family protein		1.4074858	0.23881723	1.1910123	0.9173013	1.31931	2.2023199
MSMEG_0625	conserved hypothetical protein		1.0060529	0.98266095	0.45166534	1.6939441	0.9562865	0.92231554
MSMEG_0626	conserved hypothetical protein		1.679219	0.062597774	2.0541975	1.8742644	0.99545306	1.7929611
MSMEG_0627	"glycosyl transferase, family protein 39"		1.2246197	0.5378694	1.0836098	2.1454363	1.0433557	0.6260773
MSMEG_0628	amidohydrolase family protein		1.4382627	0.39452434	1.2423444	2.7315173	0.76403964	1.0151497
MSMEG_0629	trans-aconitate 2-methyltransferase		1.6103382	0.37984204	0.74629694	1.3294822	3.3563218	1.0092518
MSMEG_0630	conserved hypothetical protein		1.6593202	0.25961733	2.293837	0.97022605	2.6441798	0.72903776
MSMEG_0631	"sulfatase family protein, authentic frameshift; this gene contains a frame shift which is not the result of sequencing error; identified by match to protein family HMM PF00884"		1.4630604	0.449435	0.26938894	1.6306139	1.1279414	2.8242972
MSMEG_0632	conserved hypothetical protein		1.2573442	0.53944755	0.66497076	2.0491636	0.5794773	1.7357653
MSMEG_0633	PAP2 superfamily protein		1.0273722	0.8274723	0.72643733	1.2001655	0.9677682	1.2151179
MSMEG_0634	PAP2 superfamily protein		1.5016052	0.38387898	1.1665608	1.1323652	2.953845	0.75364953
MSMEG_0635	putative conserved exported protein		1.0058601	0.9582203	0.9927657	1.1737727	1.1370646	0.71983737
MSMEG_0636	conserved hypothetical protein		0.9798714	0.81023663	1.1099024	0.98648095	1.060727	0.76237524
MSMEG_0637	iron-sulfur binding oxidoreductase		0.977522	0.97712874	3.1124122	0.6095601	0.036612626	0.15150331
MSMEG_0638	conserved hypothetical proline and threonine rich protein		0.9416777	0.81278807	0.65279794	1.0895422	0.51424134	1.5101296
MSMEG_0639	oligopeptide transport ATP-binding protein AppF		0.9640669	0.53100973	1.0828327	1.0003866	0.84395206	0.9290964
MSMEG_0640	oligopeptide transport ATP-binding protein OppD		0.8868485	0.032925457	0.88063943	0.8730381	0.824585	0.9691314
MSMEG_0641	binding-protein-dependent transport systems inner membrane component		1.0035642	0.97510314	0.74759436	0.96712554	1.0419906	1.2575464
MSMEG_0642	hypothetical ABC transporter permease protein YliD		0.87415814	0.12528686	0.8291276	0.94841343	0.7278487	0.99124295
MSMEG_0643	"extracellular solute-binding protein, family protein 5, putative"		0.93793166	0.2328541	0.95037615	0.9167888	0.84186417	1.0426974
MSMEG_0644	cupin domain protein		0.75852895	0.1234171	0.42249233	0.90574056	0.81895846	0.8869245
MSMEG_0645	"putative beta-1,3-glucanase"		1.1800281	0.38525215	0.664329	1.2338277	1.3739808	1.447975
MSMEG_0646	putative transporter		1.2105696	0.1435308	1.3654789	1.1146964	0.9549395	1.4071636
MSMEG_0647	"phosphonate ABC transporter, ATP-binding protein"	phnC	1.0574801	0.4773883	0.94514513	1.213471	0.92941576	1.1418885
MSMEG_0648	hypothetical protein		1.4510598	0.20758392	0.9063648	1.0236443	1.9330525	1.9411775
MSMEG_0649	phosphonate-binding periplasmic protein		1.1633981	0.6199819	1.994766	0.6293244	0.88342625	1.1460758
MSMEG_0650	GntR-family protein transcriptional regulator		1.2508705	0.14058731	1.1575286	1.224019	1.016079	1.605855
MSMEG_0651	putative conserved exported protein		1.0303576	0.91326326	0.44989282	1.094757	0.89141506	1.6853657
MSMEG_0652	hypothetical protein		1.4082675	0.09683807	1.3414183	1.7714239	0.96835923	1.5518686
MSMEG_0653	hypothetical protein; this gene contains a frame shift which is not the result of sequencing error; identified by Glimmer2; putative		1.0080198	0.9858708	NaN	0.49065188	1.7981296	0.7352779
MSMEG_0654	conserved hypothetical protein		0.8851721	0.10417075	1.0007439	0.75820386	0.89943904	0.8823018
MSMEG_0655	"glucose 1-dehydrogenase, putative"		1.6787618	0.3634337	1.3204336	0.9903694	3.5599916	0.8442529
MSMEG_0656	"transcriptional regulator, TetR family protein"		1.1810398	0.28874218	1.3196337	0.8975423	1.5062556	1.0007274
MSMEG_0657	Rieske 2Fe-2S domain protein		1.0102216	0.9637156	0.9073408	1.5484182	0.5485732	1.0365541
MSMEG_0658	"polyamine ABC-transporter, inner membrane subunit"		0.9920106	0.96919143	0.6162676	0.83521354	1.5114325	1.0051289
MSMEG_0659	polyamine ABC transporter permease protein		1.1678638	0.69074446	0.8514314	0.6728206	2.3101127	0.83709073
MSMEG_0660	Bacterial extracellular solute-binding protein		2.5881953	0.13179158	1.9563922	1.6953154	1.8029236	4.8981504
MSMEG_0661	"glutamate-1-semialdehyde 2,1-aminomutase"		1.1510172	0.3872605	0.83563244	1.4013367	0.9549436	1.4121562
MSMEG_0662	putrescine transport ATP-binding protein PotG		0.9879069	0.94382775	0.97103083	1.3404553	0.57629365	1.0638475
MSMEG_0663	TetR-family protein transcriptional regulator		0.99046576	0.89961636	1.1895508	0.9716384	0.8705441	0.9301301
MSMEG_0664	FAD dependent oxidoreductase		1.028533	0.8974204	0.5649368	1.5459639	1.083039	0.9201924
MSMEG_0665	"sarcosine oxidase subunit beta, putative"		1.556041	0.34140092	0.6401913	2.8533354	0.9642748	1.7663628
MSMEG_0666	"acetyl-CoA synthetase, putative"		1.237761	0.34350297	0.71959263	1.2426139	1.2313323	1.7575053
MSMEG_0667	butyryl-CoA dehydrogenase		1.3720497	0.12274507	1.1318508	1.1256553	1.8688645	1.3618284
MSMEG_0668	integral membrane protein		1.05899	0.55038154	0.9353066	1.260835	0.8900796	1.1497387
MSMEG_0669	hypothetical protein		1.1909684	0.8232282	3.4575632	1.0142429	0.044575572	0.24749185
MSMEG_0670	FAD dependent oxidoreductase		0.87536764	0.7550512	1.8346837	1.0339662	0.42888823	0.20393237
MSMEG_0671	S-(hydroxymethyl)glutathione dehydrogenase		1.0366182	0.96649987	3.4205766	0.56833464	0.038355343	0.11920619
MSMEG_0672	conserved hypothetical protein		0.4342964	0.14325124	1.2563382	0.39996058	0.018685076	0.062201668
MSMEG_0673	hypothetical protein		1.432944	0.44413903	2.9059515	1.0390446	0.84684956	0.9399306
MSMEG_0674	ErfK/YbiS/YcfS/YnhG family protein		1.6263986	0.037152253	1.177397	1.7874167	1.9910069	1.5497736
MSMEG_0675	putative cytochrome P450 144		1.0541397	0.45948285	0.9291635	1.0741229	0.9892416	1.2240311
MSMEG_0676	putative transcriptional regulatory protein		0.86942005	0.17618491	0.9269106	0.65201235	0.913971	0.9847864
MSMEG_0678	deoxycytidine triphosphate deaminase	dcd	1.1619827	0.48192814	1.2062386	0.68609726	1.6691096	1.0864851
MSMEG_0679	conserved hypothetical protein		0.9480339	0.83065516	0.6257858	1.3635389	0.5043147	1.2984962
MSMEG_0680	UDP-glucose 6-dehydrogenase		1.1378565	0.5065177	0.8581593	0.9864321	1.03026	1.6765746
MSMEG_0681	P450 heme-thiolate protein		0.9133732	0.68863046	0.5517859	1.3260098	0.6056013	1.1700957
MSMEG_0682	"conserved hypothetical protein, putative"		0.94461924	0.40141502	0.926929	0.9257957	0.8261797	1.0995727
MSMEG_0683	conserved hypothetical protein		1.1235014	0.37492126	0.7882902	1.121952	1.2805531	1.3032104
MSMEG_0684	"aldehyde oxidase and xanthine dehydrogenase, molybdopterin binding"		1.6695789	0.53494895	4.326578	1.7948661	0.09168925	0.46518227
MSMEG_0685	"oxidoreductase, molybdopterin-binding subunit"		0.7801256	0.6906629	2.2310512	0.67045254	0.105339475	0.113659054
MSMEG_0686	oxidoreductase		0.66725695	0.3371885	1.4584645	0.743877	0.14813644	0.31854984
MSMEG_0687	conserved hypothetical protein		0.94296175	0.7933591	0.56558955	1.182619	NaN	1.0806768
MSMEG_0688	aspartate aminotransferase		1.2298604	0.5163093	0.9788267	1.9084259	0.48544347	1.5467457
MSMEG_0689	hypothetical protein		1.2864392	0.5014068	0.7826111	1.6338403	0.5559001	2.1734052
MSMEG_0690	iron-sulfur cluster-binding protein		0.9576819	0.76237637	1.13124	1.0418257	0.57816315	1.0794988
MSMEG_0691	putative transcriptional regulatory protein		1.2231321	0.5675924	0.68375635	1.0206482	0.9418792	2.2462444
MSMEG_0692	conserved hypothetical protein		1.283098	0.48693433	1.0002099	1.7453202	0.40950754	1.9773542
MSMEG_0693	conserved hypothetical protein		1.2206298	0.22714946	0.9856787	1.3748363	0.9673617	1.5546424
MSMEG_0694	conserved hypothetical protein; this gene contains a frame shift which is not the result of sequencing error		1.1704129	0.46086615	0.6977278	1.1222655	1.1775016	1.6841569
MSMEG_0695	isoniazid inductible protein IniA		1.4351072	0.39815426	0.96721536	2.1796055	0.4192127	2.1743958
MSMEG_0696	alanine-rich protein		0.9719681	0.96977854	2.9927444	0.5917904	0.13010398	0.17323343
MSMEG_0697	integral membrane protein		0.5480664	0.17049652	1.2491721	0.5675067	0.12077342	0.25481343
MSMEG_0698	isoniazid inductible protein IniC		1.186142	0.6138968	0.50441754	1.8171468	0.7338313	1.6891721
MSMEG_0699	conserved hypothetical proline rich protein		1.0777186	0.6851174	0.6573965	1.3847848	1.3407897	0.92790365
MSMEG_0700	hypothetical protein		1.2018657	0.36042264	0.7507038	1.0378039	1.4781336	1.5408214
MSMEG_0701	hypothetical protein		1.2188758	0.6345131	0.5950701	1.5087547	0.50865346	2.2630248
MSMEG_0702	monooxygenase		0.9485083	0.68570757	0.80647	1.2311482	0.7202851	1.03613
MSMEG_0703	conserved hypothetical protein		0.71301854	0.11049072	0.874916	0.95752	0.39236537	0.6272726
MSMEG_0704	LpqJ protein		1.1298475	0.43912393	1.2610542	0.6934118	1.3076746	1.2572491
MSMEG_0705	putative permease of the major facilitator superfamily protein		1.1979644	0.20461668	1.2494444	1.5220292	1.0418882	0.97849613
MSMEG_0706	4-carboxy-4-hydroxy-2-oxoadipate aldolase		0.99031794	0.8452005	1.0122372	1.0689397	1.0211359	0.8589591
MSMEG_0707	conserved hypothetical protein		1.2595161	0.4891116	2.0573928	1.3523326	1.1785086	0.4498304
MSMEG_0708	"transcriptional regulator, LysR family protein"		1.112954	0.6972253	1.888101	0.7178942	0.97234213	0.8734787
MSMEG_0709	chaperone protein DnaK	dnaK	1.0252326	0.83102226	1.0738742	1.0014849	0.7501543	1.2754166
MSMEG_0710	co-chaperone GrpE	grpE	0.93485147	0.61999714	1.1220734	1.0272101	0.588811	1.0013115
MSMEG_0711	chaperone protein DnaJ	dnaJ	1.1109598	0.519943	0.90749276	1.1418334	0.86373657	1.5307764
MSMEG_0712	"transcriptional regulator, TetR family protein"		1.913356	0.19303805	3.1685662	1.3042967	2.4340458	0.7465147
MSMEG_0713	"transcriptional regulator, MerR family protein"		1.0533999	0.86600745	0.3984171	0.96417224	1.0376922	1.8133183
MSMEG_0714	acyl-CoA dehydrogenase		1.0196621	0.8661106	1.1446227	0.8756598	1.2541816	0.8041847
MSMEG_0715	3-oxoacyl-[acyl-carrier-protein] reductase		1.6105783	0.1801157	1.353441	1.9226362	2.392902	0.7733339
MSMEG_0716	major facilitator superfamily protein		1.7677163	0.13768159	0.7462948	2.5827067	1.9654286	1.7764355
MSMEG_0717	aldose 1-epimerase subfamily protein		0.97387505	0.9112133	0.57638437	1.24773	0.6374786	1.4339074
MSMEG_0718	acetyl-CoA synthetase		1.2283959	0.16650249	1.2048072	1.5895092	1.0342691	1.0849986
MSMEG_0719	flavohemoprotein		1.1630754	0.6311215	0.5251794	1.5835763	0.7634128	1.7801336
MSMEG_0720	integral membrane protein		1.0797756	0.12023557	1.1833677	1.0561454	1.0711864	1.0084027
MSMEG_0721	RemQ protein; this gene contains a frame shift which is not the result of sequencing error		1.1315551	0.6368792	1.8449658	0.67734534	1.0696474	0.93426186
MSMEG_0721	RemQ protein; this gene contains a frame shift which is not the result of sequencing error		0.8855653	0.6230158	1.2785243	0.7019976	1.1789771	0.38276204
MSMEG_0722	conserved hypothetical protein		1.0754317	0.60746384	1.4065682	1.1610186	0.9170354	0.8171046
MSMEG_0723	conserved hypothetical protein		1.8609258	0.2519628	1.8430464	0.6535743	3.5300791	1.4170032
MSMEG_0725	"IS1137, transposase orfB"		1.458532	0.30744103	2.3018038	1.5857153	0.4841348	1.4624739
MSMEG_0726	hypothetical protein		1.0533187	0.8054054	0.5969015	1.0119293	1.0398319	1.5646123
MSMEG_0727	hypothetical protein		0.8922012	0.67628455	0.59927636	1.5031334	1.0043803	0.46201468
MSMEG_0728	hypothetical protein		0.9971283	0.9840087	1.0444866	0.80869454	1.3517184	0.7836136
MSMEG_0729	conserved hypothetical protein		0.9107774	0.5235756	0.8561494	1.2301064	0.62958103	0.9272728
MSMEG_0730	oleandomycin glycosyltransferase		1.4681365	0.1520663	2.1651447	1.3120054	1.0186697	1.3767269
MSMEG_0731	conserved hypothetical protein		0.84010965	0.3939987	1.1607563	1.0371239	0.7147754	0.447783
MSMEG_0732	chaperone ClpB		1.0147089	0.96866757	0.3795433	1.5891019	0.45658115	1.633609
MSMEG_0733	"dihydrodipicolinate reductase, N-terminus domain protein"	dapB	1.0231061	0.7583146	1.166763	0.8390443	1.0665399	1.0200775
MSMEG_0734	Rieske [2Fe-2S] domain protein		1.2902786	0.2711791	1.1525575	1.5239302	0.75214547	1.7324811
MSMEG_0735	putative transcriptional regulator		1.2724948	0.26584944	1.7022094	0.86665213	1.0064102	1.5147073
MSMEG_0736	conserved hypothetical protein		1.0775234	0.38136536	0.94149894	0.9744955	1.1224065	1.2716926
MSMEG_0737	dehydrogenase		1.087199	0.4432272	0.8255159	1.0566756	1.1809663	1.2856386
MSMEG_0738	conserved hypothetical protein		1.4550794	0.25158492	1.3666975	1.1263131	2.383201	0.9441065
MSMEG_0739	spou rRNA methylase family protein		1.3967729	0.25731286	1.207283	0.88356894	2.2087586	1.2874811
MSMEG_0740	glycosyl hydrolase family protein 76		1.1480186	0.7129486	0.54794383	2.2067657	0.8173708	1.019994
MSMEG_0741	conserved hypothetical protein		1.0713083	0.89958835	0.28237918	2.5182474	0.34818265	1.1364238
MSMEG_0742	probable transcriptional regulatory protein		1.2117398	0.40742365	0.85681844	1.8483322	0.9947148	1.1470935
MSMEG_0743	xanthine dehydrogenase		0.9290998	0.509259	0.6503756	1.0737214	0.9804012	1.0119009
MSMEG_0744	carbon monoxide dehydrogenase medium chain		1.163879	0.34269348	0.92269534	1.5822299	1.0203775	1.1302134
MSMEG_0745	[2Fe-2S] binding domain protein		1.7938988	0.12643348	2.8014932	1.165151	1.2646837	1.9442672
MSMEG_0746	"carbon-monoxide dehydrogenase, large subunit"		2.6739302	0.3589128	7.2951045	1.0165029	0.8116655	1.5724477
MSMEG_0747	carbon monoxide dehydrogenase F protein		1.9575554	0.25110245	3.8699372	0.7275911	1.7979449	1.4347482
MSMEG_0748	"ATPase associated with various cellular activities, AAA_5"		0.95590174	0.7509861	1.0322222	0.59466225	1.008795	1.1879275
MSMEG_0749	carbon monoxide dehydrogenase subunit G (CoxG) family protein		1.027611	0.8997197	1.5496734	0.6135286	1.1108986	0.8363433
MSMEG_0750	membrane protein		1.0637213	0.5043123	0.81257397	1.1501966	1.1686221	1.1234926
MSMEG_0751	conserved hypothetical protein		1.4472532	0.23227158	1.0771416	2.247393	0.9103545	1.554124
MSMEG_0752	"fructose-bisphosphate aldolase, class II"	fbaA	0.9510344	0.8274587	0.7121859	0.96518874	0.60135186	1.5254112
MSMEG_0753	conserved hypothetical protein		1.245639	0.3639667	0.8493524	1.1200287	1.102725	1.9104497
MSMEG_0754	conserved hypothetical protein		1.0891259	0.5736406	1.1942186	1.3386072	1.1402286	0.68344885
MSMEG_0755	cobalt-zinc-cadmium resistance protein		1.4952571	0.3819798	0.7659254	2.09462	0.5809432	2.5395396
MSMEG_0756	"peptidase, M50B family protein"		0.9760034	0.9201656	0.45134	1.2884305	0.7760249	1.3882183
MSMEG_0757	hypothetical protein		0.9775381	0.9022272	0.91081023	1.4028695	1.0102446	0.5862282
MSMEG_0758	conserved hypothetical protein		1.0449982	0.8976031	0.88123655	0.5615933	1.9896888	0.74747396
MSMEG_0759	adenylosuccinate synthetase	purA	1.0748804	0.76667356	0.81229967	1.3957655	0.56393933	1.5275171
MSMEG_0760	thioesterase family protein		1.0985	0.33771405	1.0845958	0.86783385	1.1634872	1.2780836
MSMEG_0761	conserved domain protein		1.121389	0.4136232	1.3865627	0.9154543	1.2952439	0.8882952
MSMEG_0762	cytochrome P450 FAS1		0.9719206	0.89277524	0.7704643	1.4204972	0.5584032	1.1383177
MSMEG_0763	antibiotic transporter		0.75878596	0.4178848	1.2831527	0.8185427	0.05070827	0.88274014
MSMEG_0764	Na+/H+ antiporter		0.7021055	0.37692475	1.3202095	1.0319076	0.06278347	0.3935215
MSMEG_0765	"zinc finger, UBP-type"		1.1041431	0.43578702	1.1174878	1.297439	0.7740661	1.2275796
MSMEG_0766	phosphoribosylglycinamide formyltransferase 2	purT	0.9911535	0.9859688	0.29972923	2.2858195	0.3423049	1.0367601
MSMEG_0767	hypothetical protein		0.8460977	0.41185614	0.5869534	0.74486125	1.3196089	0.73296726
MSMEG_0768	conserved hypothetical protein		1.0977172	0.31840894	0.8609472	1.1821523	1.2269506	1.1208185
MSMEG_0769	O-succinylhomoserine sulfhydrylase	metZ	1.0904421	0.73620915	0.71483433	1.4055876	0.6327118	1.6086345
MSMEG_0770	hypothetical protein		1.1443723	0.20977388	1.0661252	0.99725586	1.1060358	1.4080725
MSMEG_0771	hypothetical oxidoreductase YqjQ		1.2917137	0.3971509	0.63962775	1.5545983	0.9954342	1.9771944
MSMEG_0772	phytase		1.3914467	0.3184784	1.2707605	1.1128976	2.339126	0.84300286
MSMEG_0773	acetyltransferase		1.8224276	0.3652998	2.5573688	0.2606115	3.622527	0.84920365
MSMEG_0774	flavin-dependent oxidoreductase; this gene contains a frame shift which is not the result of sequencing error		1.0268823	0.8740718	1.0550524	0.70869565	0.9002685	1.4435126
MSMEG_0775	metallo-beta-lactamase superfamily protein		1.2940438	0.3610199	0.76165545	1.3977765	1.0027856	2.0139575
MSMEG_0776	conserved hypothetical protein		0.8463644	0.28625265	0.5185189	1.0007715	1.0397907	0.8263763
MSMEG_0777	F420-dependent glucose-6-phosphate dehydrogenase		1.158372	0.38974282	0.9223396	0.9371934	1.174845	1.59911
MSMEG_0778	putative transcriptional regulator		0.89549625	0.47027072	0.63390636	1.0073701	0.74586064	1.1948477
MSMEG_0779	short-chain dehydrogenase/reductase SDR		1.1211407	0.70878905	0.5451345	0.92504436	1.0741029	1.9402813
MSMEG_0780	phosphotransferase enzyme family protein		1.3547684	0.31800768	2.2160165	0.97343653	0.9480137	1.2816066
MSMEG_0781	amino acid permease		1.4224153	0.1632359	0.91944486	1.8477347	1.1478746	1.7746068
MSMEG_0782	aminotransferase class-III		1.677247	0.29951736	1.5440022	2.0451202	0.2686886	2.8511775
MSMEG_0783	phosphate acetyltransferase	pta	0.98621845	0.93596345	0.84279287	1.4590838	0.8426413	0.800356
MSMEG_0784	acetate kinase	ackA	1.5026151	0.1180182	1.9926215	1.0826136	1.1340842	1.8011414
MSMEG_0785	conserved hypothetical protein		1.2685657	0.5137442	2.3369231	0.71654373	1.0722246	0.94857126
MSMEG_0786	serine/threonine protein kinase		1.1473727	0.541584	0.75455296	1.1540821	0.9380723	1.7427833
MSMEG_0787	"Bacterial extracellular solute-binding protein, family protein 3"		1.0291488	0.9216423	0.3784	1.5200204	0.78075695	1.4374177
MSMEG_0788	putative conserved membrane protein		1.3443892	0.4102671	0.68068314	1.9963765	0.76005477	1.9404422
MSMEG_0789	thiamine-phosphate pyrophosphorylase	thiE	1.1776192	0.5537643	0.706502	1.9095384	0.8667202	1.2277163
MSMEG_0790	"hydrolase, NUDIX family protein"		1.1867125	0.45360908	1.6751916	0.97261953	1.399631	0.6994077
MSMEG_0791	glycine oxidase ThiO	thiO	0.8101069	0.35095713	0.9563495	0.9802867	0.29416558	1.0096257
MSMEG_0792	thiamine biosynthesis protein ThiS	thiS	0.91704595	0.37058166	0.96187425	0.96213794	1.054733	0.68943864
MSMEG_0793	thiazole biosynthesis protein ThiG	thiG	0.942685	0.7949862	0.47263902	1.2686493	0.73934054	1.290111
MSMEG_0794	conserved hypothetical protein		1.0963068	0.5472115	0.6907356	1.2427385	1.1170409	1.3347125
MSMEG_0795	ABC transporter ATP-binding protein		1.7727101	0.2974555	1.7291149	0.6362835	3.4894788	1.2359629
MSMEG_0796	ABC transporter integral membrane subunit		1.189313	0.6010795	0.7779945	2.159042	0.88061863	0.93959713
MSMEG_0797	conserved hypothetical protein; this gene contains a frame shift which is not the result of sequencing error		1.1840622	0.56094116	0.7799403	1.353991	1.9081806	0.69413716
MSMEG_0797	conserved hypothetical protein; this gene contains a frame shift which is not the result of sequencing error		1.0647055	0.22286908	1.1823827	1.0694284	1	1.007011
MSMEG_0798	hypothetical protein		1.3345889	0.460417	0.5814453	2.4251611	0.97851354	1.3532356
MSMEG_0799	hypothetical protein		1.5347375	0.3758116	0.97035605	1.4604572	0.70077145	3.0073652
MSMEG_0800	hypothetical protein		0.92938185	0.7137721	0.8752826	1.2517582	0.4597262	1.1307601
MSMEG_0803	hypothetical protein		1.3670797	0.5576482	0.7989156	0.71127903	3.0362394	0.921885
MSMEG_0803	hypothetical protein		0.87486327	0.38149312	0.97029275	0.5207437	0.9283973	1.0800195
MSMEG_0804	hypothetical protein		1.5583129	0.04861065	1.9271194	1.7712789	1.3392698	1.1955837
MSMEG_0805	conserved hypothetical protein		1.1442063	0.61296356	0.41511363	1.239585	1.6139123	1.3082142
MSMEG_0806	hydrolase		1.7063823	0.22408193	2.93193	1.9106667	0.9795803	1.0033516
MSMEG_0807	leupeptin-inactivating enzyme 1		0.93180406	0.85457206	0.29703897	1.8483647	0.54760545	1.0342071
MSMEG_0808	possible chalcone synthase Pks10		1.2020608	0.10245069	1.4442862	1.0766053	1.0755973	1.2117543
MSMEG_0809	isoprenylcysteine carboxyl methyltransferase		1.0518429	0.8862723	0.9882699	0.7012564	2.0073984	0.5104472
MSMEG_0810	putative pyrimidine permease RutG		1.2469912	0.5404151	0.5744179	1.3636206	0.845886	2.2040398
MSMEG_0811	oxidoreductase		1.3325671	0.07713523	1.7035122	1.2684236	1.1953231	1.1630098
MSMEG_0812	amino acid transporter		1.1648188	0.45703274	0.76278406	1.1478627	1.0582188	1.6904095
MSMEG_0813	conserved hypothetical protein		1.3402823	0.4651367	2.4576519	0.73318845	1.4366248	0.73366386
MSMEG_0814	membrane protein		1.1777278	0.33730584	0.8843794	0.99504876	1.2435688	1.5879146
MSMEG_0815	"transcriptional regulator, TetR family protein"		1.1483283	0.72833514	0.57721466	1.337614	0.50847745	2.1700072
MSMEG_0816	flavin-binding monooxygenase		1.5773292	0.28681114	2.9049284	1.2981334	1.0023848	1.1038697
MSMEG_0817	LysR-family protein transcriptional regulator		1.1338022	0.49127662	1.5982159	1.1851779	0.8777261	0.8740885
MSMEG_0818	"transporter, major facilitator family protein"		1.1273098	0.7001671	0.84181464	2.003572	1.0026515	0.661201
MSMEG_0819	N-carbamoyl-L-amino acid amidohydrolase		1.7477837	0.020237293	1.31348	2.076773	1.6866035	1.9142779
MSMEG_0820	conserved hypothetical protein		1.2746594	0.4960504	1.8064193	0.38403866	1.8878163	1.0203633
MSMEG_0821	glutamyl-tRNA(Gln) amidotransferase subunit A		1.7337368	0.06647622	1.6827303	1.8607992	1.0680101	2.3234072
MSMEG_0822	cytochrome P450		1.027337	0.8406666	1.3371052	0.8675246	0.7878125	1.1169053
MSMEG_0823	conserved hypothetical protein		2.5620008	0.30135104	5.923356	0.6540614	3.034742	0.6358429
MSMEG_0824	conserved hypothetical protein		1.1619194	0.4179977	0.68512195	1.1328884	1.3799304	1.4497364
MSMEG_0825	phosphomethylpyrimidine kinase	thiD	1.306695	0.32411656	0.6974243	1.0525476	1.6818697	1.7949384
MSMEG_0826	thiamine biosynthesis protein ThiC	thiC	1.0835128	0.4378385	0.8553994	1.0715905	1.0938499	1.3132112
MSMEG_0827	major facilitator superfamily protein MFS_1		1.1979868	0.31095493	0.9675743	1.6794374	1.0429043	1.1020312
MSMEG_0828	immunogenic protein MPT63		1.0840216	0.8248666	0.39363813	1.2360443	0.71674603	1.9896578
MSMEG_0829	exodeoxyribonuclease III	xth	1.6912662	0.05308124	1.9052572	2.1949854	1.4695743	1.1952478
MSMEG_0830	"acetyltransferase, gnat family protein"		1.0955155	0.8029992	0.5873393	1.2909988	0.50011265	2.003611
MSMEG_0831	short chain dehydrogenase		1.3106506	0.45861986	1.1983715	0.7549923	2.374361	0.91487724
MSMEG_0832	peptide deformylase	def	1.0610405	0.6785005	0.99922276	0.95480365	0.841326	1.4488097
MSMEG_0833	conserved hypothetical protein		1.2555163	0.13000606	1.0133997	1.10388	1.3442866	1.5604985
MSMEG_0834	tuberculin related peptide		0.9995149	0.98997545	1.0048399	1.0290554	1.0647751	0.899389
MSMEG_0835	copper/zinc superoxide dismutase	sodC	1.147947	0.50352126	0.79309386	1.1891513	0.9304364	1.6791064
MSMEG_0836	carboxylate-amine ligase		1.1303315	0.577069	1.0368217	1.1330229	0.6701552	1.6813263
MSMEG_0837	hypothetical protein		0.8970469	0.6303269	1.4270594	0.6661177	0.93045366	0.56455696
MSMEG_0838	AsnC-family protein transcriptional regulator		0.9484788	0.8325697	0.41498893	0.9356106	0.93372595	1.5095898
MSMEG_0839	ATP-dependent protease La (LON) domain subfamily protein		1.5513566	0.14977327	1.6242439	0.78770775	1.6170036	2.1764715
MSMEG_0840	hypothetical protein		0.84093374	0.37078723	0.6124801	0.8574401	0.63036174	1.263453
MSMEG_0841	hypothetical protein; this gene contains a frame shift which is not the result of sequencing error; identified by Glimmer2; putative		0.747248	0.07312123	0.6634045	0.8494401	0.5298811	0.94626635
MSMEG_0842	hypothetical protein		0.73594815	0.0534896	0.61842835	0.73154366	0.61516535	0.9786552
MSMEG_0843	"multisubunit Na+/H+ antiporter, G subunit"		1.2354763	0.08020253	1.1861695	1.0063002	1.327219	1.4222163
MSMEG_0844	multiple resistance and pH regulation protein F		1.1481625	0.41815656	1.2223545	0.9763102	1.5579873	0.83599824
MSMEG_0845	multisubunit Na+/H+ antiporter		1.0356615	0.5049988	0.96314675	0.9460148	1.1042218	1.1292627
MSMEG_0846	"NADH-ubiquinone oxidoreductase/multisubunit na+/h+ antiporter, d subunit"		1.1402547	0.60334814	1.1197482	1.6403425	0.488614	1.312314
MSMEG_0847	NADH-ubiquinone/plastoquinone oxidoreductase chain 4l family protein		1.1312482	0.18073162	0.9371547	1.2746488	1.2235616	1.0896276
MSMEG_0848	NADH ubiquinone oxidoreductase subunit 5		1.1440061	0.32991531	1.1637471	1.3076836	1.3177011	0.7868926
MSMEG_0849	oxygenase		2.8019447	0.20623012	5.0648093	0.5673005	4.3622065	1.2134626
MSMEG_0850	conserved hypothetical protein		1.4423406	0.111238144	1.7262249	1.2530128	0.97782946	1.8122953
MSMEG_0851	Citrate transporter		1.8468026	0.34805095	1.119003	1.1777527	4.131697	0.9587572
MSMEG_0852	CBS domain protein		0.9758588	0.93874896	0.36692762	1.3274096	0.6163326	1.5927655
MSMEG_0853	conserved hypothetical protein		0.9383571	0.81046367	0.7248227	0.7318602	1.6429119	0.6538337
MSMEG_0854	two-component system sensor kinase		1.8499625	0.12574473	2.9713995	1.7256259	1.0490121	1.6538126
MSMEG_0855	conserved hypothetical protein		1.4178342	0.32115287	0.7809621	1.6814166	2.292167	0.9167909
MSMEG_0856	"DNA-binding response regulator, LuxR family protein"		2.440238	0.39869264	6.836293	1.1790634	0.9239225	0.8216722
MSMEG_0857	conserved hypothetical protein		1.3274474	0.5049076	0.7742891	2.4461496	0.5262971	1.5630537
MSMEG_0858	cell ision control protein Cdc48		1.493947	0.54259497	0.32912576	1.3271015	0.75075424	3.5688066
MSMEG_0859	"transcriptional regulator, TetR family protein"		1.1166016	0.65058154	0.8361998	1.5039599	0.6078127	1.5184342
MSMEG_0860	CDP-diacylglycerol--serine O-phosphatidyltransferase		1.202147	0.69475216	0.6177316	2.0713468	0.19748557	1.9220244
MSMEG_0861	phosphatidylserine decarboxylase	psd	1.046566	0.7519636	0.6950267	1.1280079	1.0230991	1.3401301
MSMEG_0862	molybdopterin biosynthesis protein MoeA		1.223789	0.64937896	0.28854343	1.3655117	0.8580474	2.3830533
MSMEG_0863	short chain dehydrogenase		1.1378908	0.59596366	0.6242886	1.5031728	0.86237484	1.561727
MSMEG_0864	bacterial membrane flanked domain family protein		0.9779818	0.5765125	0.8905999	0.9769902	1.0632213	0.9811159
MSMEG_0865	bacterial membrane flanked domain family protein		1.4062253	0.13489597	1.8526217	1.227971	0.94664407	1.5976645
MSMEG_0866	DNA or RNA helicase of superfamily protein II		1.1307284	0.7340719	0.53290176	2.095043	0.70144874	1.19352
MSMEG_0867	hydrolase		1.262433	0.26740113	0.87561816	1.2387959	1.1410693	1.7942488
MSMEG_0868	hypothetical protein		2.311219	0.34405977	5.8198957	1.1352457	1.2283407	1.0613936
MSMEG_0869	hypothetical protein		2.0025296	0.35136896	4.5383887	0.47684807	2.0821772	0.9127044
MSMEG_0870	oxidoreductase		1.2392032	0.51527697	0.68289125	1.3330487	0.8209163	2.1199565
MSMEG_0871	"putative aldehyde or xanthine dehydrogenase, molybdopterin binding subunit protein"		0.9517527	0.8011497	0.49908766	0.9740611	1.3557333	0.97812885
MSMEG_0872	twin-arginine translocation pathway signal		2.1260276	0.41135883	5.668038	1.0249838	1.0687879	0.74230075
MSMEG_0873	hypothetical protein		0.94318706	0.72086716	1.2898133	0.6066583	1.0326798	0.8435969
MSMEG_0874	"transcriptional regulator, GntR family protein"		1.0528983	0.8614881	0.50579953	1.1457924	0.7702265	1.7897748
MSMEG_0875	putative sialic acid transporter		1.1452518	0.48038742	0.78748137	1.2290871	0.95095533	1.613483
MSMEG_0876	short chain dehydrogenase		1.4267542	0.4494857	0.51507765	1.5966973	0.857194	2.738048
MSMEG_0877	dihydrodipicolinate synthase		1.1132052	0.7324061	0.45531705	1.8934958	0.90585744	1.1981504
MSMEG_0878	transcriptional regulator		1.3600427	0.24289712	2.076177	0.9282534	1.2177341	1.2180066
MSMEG_0879	hypothetical protein		0.888134	0.75744635	0.32885945	1.4643238	0.30201298	1.4573398
MSMEG_0880	chaperonin GroL	groL	0.9263435	0.8089121	0.61333525	0.9106897	0.46528038	1.7160686
MSMEG_0881	conserved hypothetical protein		1.1214083	0.43682945	0.8450033	1.4730024	0.9887518	1.1788757
MSMEG_0882	conserved hypothetical protein		1.5253628	0.35620955	1.3887484	0.67558575	2.9048297	1.1322875
MSMEG_0883	amidohydrolase family protein		1.3074543	0.32292187	0.7541822	1.5771598	1.0047694	1.8937056
MSMEG_0884	glyoxalase family protein		1.5669179	0.17639327	1.7907734	2.2607682	1.4891945	0.7269359
MSMEG_0885	conserved hypothetical protein		0.86690474	0.3085633	0.91007763	0.7033233	1.1575369	0.6966809
MSMEG_0886	serine/threonine-protein kinase PknD		1.0469756	0.89151376	0.43779236	1.7707095	0.6007242	1.3786762
MSMEG_0887	conserved hypothetical protein		1.0182407	0.8075561	0.8276268	1.0454236	1.044948	1.1549643
MSMEG_0888	conserved hypothetical protein		1.0628868	0.66097933	1.337379	0.71499056	1.1370195	1.062158
MSMEG_0889	succinic semialdehyde dehydrogenase		0.8484572	0.5956465	0.6610005	1.1740894	0.21533845	1.3434006
MSMEG_0890	HD domain protein		0.8790865	0.49222553	0.7641928	0.6848581	0.7257585	1.3415365
MSMEG_0891	polyphosphate kinase 2		0.8469864	0.08379062	0.7815319	1.0259365	0.7762887	0.80418855
MSMEG_0892	conserved hypothetical protein		1.3378326	0.5772002	0.49016282	2.8800404	0.68567324	1.2954534
MSMEG_0893	hypothetical protein		1.0914797	0.7585573	1.1208804	0.74074507	1.8482136	0.6560796
MSMEG_0894	dihydrodipicolinate reductase		1.0985197	0.5946511	0.8321616	1.1753868	1.5367146	0.84981567
MSMEG_0895	"bacterial regulatory protein, GntR family protein"		1.1121907	0.6259575	1.3229406	1.0830947	0.544988	1.4977394
MSMEG_0896	integral membrane transport protein		1.1506552	0.67001677	0.4852899	1.7208598	0.720026	1.6764451
MSMEG_0897	conserved hypothetical protein		1.224751	0.4678979	0.7178778	1.9606805	0.9410386	1.2794068
MSMEG_0898	"tagatose-1,6-bisphosphate aldolase GatY"		1.816465	0.25058264	1.019603	0.6442091	2.8932471	2.7088008
MSMEG_0899	prolyl oligopeptidase family protein		1.736532	0.38807085	3.881493	1.2662256	0.5878979	1.2105114
MSMEG_0900	eptc-inducible aldehyde dehydrogenase		1.3456049	0.5440756	0.35086897	2.1817179	0.59462076	2.2552123
MSMEG_0901	conserved hypothetical protein		0.9884962	0.9073459	0.8920615	1.1023881	0.78376704	1.175768
MSMEG_0902	cyclopropane-fatty-acyl-phospholipid synthase 1		1.1093991	0.5388979	1.5657172	0.9973696	1.0377668	0.836743
MSMEG_0903	dihydrolipoamide dehydrogenase	lpdA	1.1661974	0.313205	0.89946395	1.0932918	1.1208794	1.5511545
MSMEG_0904	probable conserved membrane protein		1.080482	0.8249836	0.64235944	0.7851542	2.0751023	0.8193123
MSMEG_0905	4-carboxymuconolactone decarboxylase domain protein	pcaC	0.71657145	0.003044404	0.6611369	0.8027679	0.6752958	0.7270851
MSMEG_0906	DNA-binding protein		1.1729434	0.69392735	0.5084863	1.4559134	0.5526685	2.1747055
MSMEG_0907	conserved hypothetical protein		1.029364	0.9191216	1.6293097	0.62597215	1.3236333	0.5385409
MSMEG_0908	hypothetical protein		1.7727077	0.41115665	4.0510354	0.8245715	1.7875271	0.4276966
MSMEG_0909	acyl-ACP thioesterase superfamily protein		1.0545499	0.7467094	0.9042946	1.3573736	0.6963839	1.2601473
MSMEG_0910	hypothetical protein		1.3615224	0.43098658	1.3183278	1.1597977	2.4408805	0.5270836
MSMEG_0911	isocitrate lyase	aceA	1.177435	0.6291731	0.73691297	1.6491762	0.49171424	1.8319366
MSMEG_0912	3-hydroxybutyryl-CoA dehydrogenase		1.2305732	0.17431849	1.0456399	1.0362822	1.2483367	1.5920337
MSMEG_0913	methoxy mycolic acid synthase 1		1.3038559	0.2892219	0.7380511	1.1508203	1.4765129	1.8500392
MSMEG_0914	conserved hypothetical protein		1.2984841	0.03544162	1.2581851	1.539927	1.1955884	1.2002361
MSMEG_0915	polyphosphate kinase 2 superfamily protein		0.78845054	0.30684656	0.72184056	1.2367065	0.4005894	0.7946656
MSMEG_0916	"transcriptional regulator, TetR family protein"		1.1566803	0.5764916	1.8634686	0.9282223	1.1283153	0.70671505
MSMEG_0917	conserved hypothetical protein		0.9886087	0.97489977	0.64257437	1.3447847	0.2458955	1.7211803
MSMEG_0918	"transcriptional regulator, XRE family protein"		1.0715517	0.77766407	0.70983934	0.8345699	0.9980845	1.7437129
MSMEG_0919	heparin-binding hemagglutinin		1.1145109	0.75709224	0.7428867	1.0187535	0.60174465	2.0946586
MSMEG_0920	conserved hypothetical protein		1.2504649	0.5124592	0.7805296	1.1034527	0.8739249	2.2439525
MSMEG_0921	conserved hypothetical protein		1.0261145	0.7963007	0.8388429	1.0745739	0.9283725	1.2626687
MSMEG_0922	deoxyribose-phosphate aldolase	deoC	0.99784267	0.9790528	0.7822632	1.0983564	1.1080884	1.0026627
MSMEG_0923	conserved hypothetical protein		1.0547282	0.6939906	0.96621865	1.3764728	0.7756493	1.1005718
MSMEG_0924	"hydrolase, carbon-nitrogen family protein"		1.3540559	0.43564278	0.8677897	1.6302528	0.5835507	2.3346305
MSMEG_0925	conserved hypothetical protein		1.0471983	0.7900422	0.6398361	1.3962886	0.9617161	1.1909522
MSMEG_0926	conserved hypothetical protein		1.1575164	0.5049542	0.675572	1.6847764	1.0620663	1.2076507
MSMEG_0927	conserved hypothetical protein		0.7578263	0.023551991	0.9183873	0.7136738	0.74471056	0.6545338
MSMEG_0928	UDP-N-acetylenolpyruvoylglucosamine reductase	murB	1.2737312	0.41660216	0.40010485	1.5640855	1.5741102	1.5566244
MSMEG_0929	ErfK/YbiS/YcfS/YnhG family protein		1.0163907	0.9425918	1.1992508	1.070327	0.41696072	1.3790239
MSMEG_0930	serine 3-dehydrogenase		0.92420906	0.53236216	0.77957076	0.7250508	1.194973	0.9972418
MSMEG_0931	hypothetical protein		1.4735684	0.18336983	0.6889367	1.6368433	1.9729439	1.5955498
MSMEG_0932	ROK family protein		1.0226976	0.91160166	0.5896171	1.0291164	0.9657088	1.5063483
MSMEG_0933	conserved hypothetical protein		1.2114825	0.6159974	1.0433402	2.132678	0.30320853	1.3667033
MSMEG_0934	conserved hypothetical protein		0.7612852	0.5154254	1.6500411	0.8194374	0.1801648	0.3954974
MSMEG_0935	"2,3-bisphosphoglycerate-dependent phosphoglycerate mutase"		1.0257988	0.7522449	0.9122118	0.9111841	1.0542475	1.2255517
MSMEG_0936	sensor histidine kinase SenX3	senX3	1.1301656	0.62807065	0.588621	1.3227812	0.9097873	1.6994727
MSMEG_0937	DNA-binding response regulator RegX3	regX3	1.090221	0.75765735	0.8785222	0.9661188	0.65043306	1.8658103
MSMEG_0938	conserved hypothetical protein		1.3307884	0.2097302	1.0689616	1.1611587	1.1415527	1.9514804
MSMEG_0939	Ppx/GppA phosphatase family protein		1.1005015	0.5162388	0.7282739	1.2535154	1.0702349	1.3499817
MSMEG_0940	conserved hypothetical protein		1.0522792	0.8637323	1.0958425	1.699657	0.33253625	1.0810812
MSMEG_0941	"AP endonuclease, family protein 2"		0.7596526	0.33128765	0.22155444	1.0988641	0.64219034	1.0760018
MSMEG_0942	conserved hypothetical protein		1.816444	0.34955305	0.3165439	3.270071	0.7958722	2.8832889
MSMEG_0943	pyrroline-5-carboxylate reductase	proC	1.2160578	0.1835194	0.9233368	1.4781767	1.1009438	1.3617735
MSMEG_0944	"DNA binding domain, excisionase family protein"		1.0090503	0.86564046	0.89482915	1.135014	1.0022151	1.0041425
MSMEG_0945	conserved domain protein		1.2610497	0.123028405	0.92834896	1.2257991	1.4270579	1.4629931
MSMEG_0946	NAD dependent epimerase/dehydratase family protein		1.0735435	0.75658	0.6726682	1.3756092	0.73171294	1.5141839
MSMEG_0947	acyltransferase		0.9902067	0.9197972	0.7440129	0.98185277	1.1568152	1.078146
MSMEG_0948	conserved hypothetical protein		1.1249312	0.49268186	0.9772821	0.7716693	1.5103524	1.240421
MSMEG_0949	"HAD-superfamily protein subfamily protein IB hydrolase, TIGR01490"		1.070212	0.5825248	0.9380263	1.3941807	0.8848857	1.0637554
MSMEG_0950	hypothetical protein		1.522163	0.56799626	3.959079	0.5942083	0.945001	0.5903634
MSMEG_0951	glutaredoxin 2		1.3776059	0.28005052	0.93378264	1.9910012	0.84439915	1.7412403
MSMEG_0952	glutamyl-tRNA reductase	hemA	1.1247764	0.32598805	0.94018286	1.1586915	0.98849815	1.4117332
MSMEG_0953	porphobilinogen deaminase	hemC	0.84082544	0.14198197	0.9684831	0.94235677	0.61523265	0.83722913
MSMEG_0954	uroporphyrinogen-III synthase	hemD	1.1271771	0.57246554	0.84174484	1.4208356	0.7238644	1.5222639
MSMEG_0955	hypothetical protein		0.93741655	0.67938167	0.8776203	0.7985051	1.3396139	0.7339267
MSMEG_0956	delta-aminolevulinic acid dehydratase	hemB	0.9597165	0.8816612	1.1584551	0.9786126	0.26813996	1.4336584
MSMEG_0957	hypothetical protein		1.2937964	0.48404136	0.69466025	1.8135604	0.62596184	2.0410032
MSMEG_0958	hypothetical protein		1.2364253	0.58900476	1.1445347	0.7116132	2.3725095	0.71704406
MSMEG_0959	putative conserved transmembrane protein		1.0847821	0.368486	1.2981274	1.0640353	0.90830916	1.0686569
MSMEG_0960	putative transmembrane protein		0.9708191	0.8968354	0.58373815	1.0264302	0.74513763	1.5279704
MSMEG_0961	conserved hypothetical protein; this gene contains a frame shift which is not the result of sequencing error		0.9168509	0.26938105	0.8006636	1.0599664	0.82898885	0.9777848
MSMEG_0962	TetR-family protein transcriptional regulator		0.9657738	0.8219404	0.59101754	1.2412282	0.9377046	1.0931448
MSMEG_0963	hypothetical protein		1.2031082	0.71160835	2.6535685	0.8054513	0.9759067	0.37750635
MSMEG_0964	pyridoxamine 5'-phosphate oxidase family protein		0.9705798	0.9021345	1.5656022	1.0158063	0.7513108	0.5495999
MSMEG_0965	porin		1.4207739	0.39208484	0.8599416	0.9946689	1.1550847	2.6734004
MSMEG_0966	conserved hypothetical protein		1.0456539	0.88395417	0.93909144	0.5326824	1.8683083	0.8425334
MSMEG_0967	conserved hypothetical protein		1.0450634	0.75636375	1.263833	1.1741189	0.6638296	1.0784719
MSMEG_0968	cytochrome P450		0.91221744	0.4181097	0.93029416	1.0751467	0.6453847	0.9980443
MSMEG_0969	"glutamate-1-semialdehyde-2,1-aminomutase"	hemL	1.1978153	0.29933035	0.73003095	1.2845553	1.3699452	1.4067298
MSMEG_0970	phosphoglycerate mutase family protein		1.0087227	0.9667384	0.47984818	1.0627002	1.0877973	1.404545
MSMEG_0971	conserved hypothetical protein		0.99055123	0.9232298	0.9818569	1.1107368	0.7385677	1.1310433
MSMEG_0972	cytochrome C biogenesis protein transmembrane region		1.1623857	0.605878	0.9519069	1.9016898	0.56032	1.2356261
MSMEG_0973	conserved membrane protein		0.9849396	0.9394496	0.84738487	1.4222125	0.5659072	1.1042536
MSMEG_0974	cytochrome c-type biogenesis protein CcsB	ccsB	1.0610582	0.7792999	0.82610834	1.0974317	0.71305656	1.6076359
MSMEG_0975	conserved hypothetical protein		1.2292205	0.5963213	0.79331756	2.0502543	0.37739316	1.6959169
MSMEG_0976	conserved hypothetical protein		1.2175573	0.08188282	1.0589838	1.2129914	1.1459118	1.4523425
MSMEG_0977	conserved hypothetical protein		1.0782405	0.7414884	0.6008381	1.0923574	0.97389275	1.6458739
MSMEG_0978	"aminotransferase, class V superfamily protein"		1.0285751	0.91709226	0.590107	1.7537	0.8269174	0.94357574
MSMEG_0979	keratin associated protein		1.4295049	0.1885025	0.87441903	2.0639617	1.5571804	1.2224581
MSMEG_0980	signal transduction histidine kinase		2.0054202	0.13755181	2.862018	0.6749713	2.6763575	1.8083339
MSMEG_0981	two-component system regulator		1.3759804	0.50568575	2.6207075	0.4836176	1.7368563	0.66274047
MSMEG_0982	immunogenic protein		1.1521074	0.3288446	0.91322	1.2668234	0.96195716	1.4664288
MSMEG_0983	two-component system response regulator		1.5219358	0.054367747	1.3516226	1.6595378	1.1527102	1.9238724
MSMEG_0984	"trap transporter, 4tm/12tm fusion protein"		0.8127141	0.16450377	0.6984697	1.0505985	0.90623814	0.59554994
MSMEG_0985	sugar transporter family protein		0.9333427	0.65956885	0.98532295	0.8826862	0.6014231	1.2639387
MSMEG_0986	RemM protein		1.1033343	0.30916852	0.8804578	1.0703682	1.1965687	1.2659426
MSMEG_0987	hypothetical protein		0.9182478	0.15658589	0.8355248	0.9555063	0.8590969	1.0228634
MSMEG_0988	"1,4-dihydroxy-2-naphthoate octaprenyltransferase"	menA	1.2313484	0.42871374	0.6280552	1.7980154	1.0431151	1.4562078
MSMEG_0989	conserved hypothetical protein		0.89033914	0.45451888	0.91481286	1.0090418	0.5258253	1.1116767
MSMEG_0990	methylthioadenosine phosphorylase	mtaP	1.0308278	0.7572454	0.759701	1.1057812	1.1052694	1.1525592
MSMEG_0991	NAD-dependent epimerase/dehydratase		0.7207283	0.17500189	0.51778287	0.831577	0.41944286	1.1141102
MSMEG_0992	"2-nitropropane dioxygenase, NPD"		1.1284102	0.3644299	1.2905124	1.3787252	0.9209133	0.9234902
MSMEG_0993	histidine kinase		0.8918835	0.5152821	0.45782205	0.9931746	1.0072236	1.1093138
MSMEG_0994	DNA-binding response regulator ResD	resD	1.0316644	0.86662483	0.69564754	1.2863834	0.77311414	1.3715123
MSMEG_0995	"glycosyl transferase, family protein 2"		1.0754259	0.7806506	0.6513233	1.713106	0.71664584	1.2206283
MSMEG_0996	conserved hypothetical protein		1.1090341	0.37915158	1.3749859	0.89428467	0.99245566	1.1744101
MSMEG_0997	conserved hypothetical protein		1.0204256	0.8421139	0.84113795	0.9221596	1.2731779	1.0452268
MSMEG_0998	"oxidoreductase, molybdopterin binding"		1.1824739	0.27825248	1.5867071	0.99278414	1.0177504	1.1326543
MSMEG_0999	integral membrane protein		1.8260388	0.26573732	0.60809654	3.341401	1.1417807	2.2128766
MSMEG_1000	hypothetical protein		2.086121	0.29125205	2.640415	0.80547845	4.246496	0.65209514
MSMEG_1001	"acetyltransferase, gnat family protein, putative"		0.69642454	0.42781958	1.5789843	0.8342465	0.14489038	0.22757691
MSMEG_1004	"This is the transposed copy of the gene fragment that was disrupted by an IS1096 element elsewhere in the chromosome.; conserved hypothetical protein, interruption-N; identified by similarity to OMNI:NTL02MT01721"		1.1745851	0.40199292	1.6693956	0.8301371	1.025422	1.1733856
MSMEG_1060	putative Lsr2 protein		1.1383628	0.29406768	0.9432588	1.0165505	1.1560745	1.4375671
MSMEG_1061	phosphohydrolase		0.9772103	0.8768067	0.8632997	0.91033924	0.7631732	1.372029
MSMEG_1062	O-succinylbenzoic acid--CoA ligase		1.2036108	0.4649474	1.0511308	1.8271611	0.6595682	1.2765832
MSMEG_1063	conserved hypothetical protein		0.95151985	0.49005216	1.000455	0.9570388	1.0690919	0.77949387
MSMEG_1064	phosphate/sulphate permease		1.2909734	0.4434305	0.7583978	1.241821	0.9278941	2.235781
MSMEG_1065	conserved hypothetical protein		1.1074239	0.70933026	0.47408742	0.8878346	1.4606246	1.607149
MSMEG_1066	conserved hypothetical protein		1.3437552	0.37387627	0.60910416	1.4133608	1.1568854	2.1956708
MSMEG_1067	conserved hypothetical protein		0.86421824	0.21020852	0.671036	0.78314424	1.0565224	0.94617033
MSMEG_1068	regulatory protein		1.1964397	0.65025926	0.6126295	1.6598427	0.45807064	2.055216
MSMEG_1069	amino acid permease-associated region		0.818829	0.16746527	0.7633821	0.88143575	1.0527276	0.57777053
MSMEG_1070	3-oxoacyl-[acyl-carrier-protein] reductase		0.8486908	0.07676295	0.8874132	0.98670894	0.7980787	0.72256225
MSMEG_1071	3-oxoacyl-[acyl-carrier-protein] reductase		0.9640249	0.73942614	0.80250514	0.7924528	1.1838065	1.0773352
MSMEG_1072	agmatinase	speB	1.3368385	0.16946217	1.1872151	1.8655767	0.99593836	1.2986234
MSMEG_1073	"oxidoreductase, short-chain dehydrogenase/reductase family protein"		2.2310328	0.14923778	2.8526623	3.7295346	1.2217327	1.1202015
MSMEG_1074	polysaccharide deacetylase		1.0570273	0.82662535	0.48564115	1.3653316	0.8508851	1.5262514
MSMEG_1075	naphthoate synthase	menB	1.1574914	0.26840842	1.2526826	0.81564575	1.3344982	1.2271394
MSMEG_1076	conserved hypothetical protein		0.723827	0.5215902	1.7667173	0.79134595	0.029016094	0.3082288
MSMEG_1077	conserved hypothetical protein		1.2007763	0.12508407	1.3493954	1.2712952	1.2605252	0.9218895
MSMEG_1078	hydrolase		0.91369903	0.6529181	1.4192615	0.84643316	0.646049	0.7430524
MSMEG_1079	hypothetical protein		0.9044749	0.77223414	1.5495454	0.541658	1.2654437	0.26125267
MSMEG_1080	"large subunit of N,N-dimethylformamidase"		0.8835469	0.521058	1.0458335	0.84603935	0.45078227	1.1915324
MSMEG_1081	hypothetical protein		1.4396832	0.22096491	1.6019459	1.1544476	2.157537	0.8448024
MSMEG_1082	putative response regulator		1.4422276	0.096072346	1.0481398	1.2635069	1.559952	1.8973118
MSMEG_1083	hypothetical protein		1.3110292	0.21777523	0.9936759	1.8955175	1.2093378	1.1455853
MSMEG_1084	"peptide/opine/nickel uptake family protein ABC transporter, periplasmic substrate-binding protein, putative"		1.1739005	0.13293329	1.2707529	1.2642642	0.9199905	1.2405944
MSMEG_1085	dipeptide transport system permease protein DppB		1.3782269	0.30146307	1.0960059	1.2891098	0.8744616	2.2533302
MSMEG_1086	ABC transporter permease protein		1.1077039	0.61234105	0.7889548	0.7767652	1.3434148	1.5216811
MSMEG_1087	oligopeptide ABC transporter ATP-binding protein; this gene contains a frame shift which is not the result of sequencing error; identified by match to protein family HMM PF00005		1.0983104	0.56515	1.5518662	0.9221968	1.0043634	0.91481483
MSMEG_1087	oligopeptide ABC transporter ATP-binding protein; this gene contains a frame shift which is not the result of sequencing error; identified by match to protein family HMM PF00005		0.9060458	0.520662	0.73148626	1.1976804	1.0461568	0.64886004
MSMEG_1088	"glutamyl-tRNA(Gln)/aspartyl-tRNA(Asn) amidotransferase, A subunit"	gatA	1.2104483	0.4962182	0.98891306	2.0027483	1.0854234	0.76470846
MSMEG_1089	hypothetical protein		1.16595	0.4388753	1.5440063	0.95421517	1.4108938	0.7546845
MSMEG_1090	amidase		1.1828351	0.15392381	1.0093896	1.0537887	1.2369754	1.4311869
MSMEG_1091	urease accessory protein UreE 1		1.0082554	0.67555374	1.0282706	1.0398592	1.0059044	0.95898736
MSMEG_1092	urease accessory protein UreF		1.2412535	0.12482053	1.374842	1.3632202	1.3265731	0.90037876
MSMEG_1093	urease gamma/beta subunit		1.0347682	0.7911222	0.85043126	0.82353634	1.3230033	1.1421021
MSMEG_1094	"urease, alpha subunit"	ureC	1.031651	0.83596647	1.0343796	0.8089619	1.4264896	0.8567731
MSMEG_1095	urease accessory protein UreG	ureG	1.1461821	0.31625775	0.7862033	1.3252299	1.231082	1.2422131
MSMEG_1096	"urease accessory protein UreD, putative"		1.0708818	0.7066327	1.0044538	0.6815364	1.0845945	1.5129429
MSMEG_1097	"glycosyl transferase, group 2 family protein"		0.5643314	0.34259054	1.7037377	0.3996787	0.06552216	0.08838705
MSMEG_1098	acyl-CoA synthase		0.82664454	0.50375986	0.42705363	0.97075725	0.49874124	1.4100258
MSMEG_1099	hypothetical protein		1.2795037	0.53426015	1.535743	0.5733778	2.2940848	0.7148091
MSMEG_1100	dgpf protein		1.071714	0.022231074	1.080486	1.1016185	1.0248102	1.0799414
MSMEG_1101	hypothetical protein		1.3402843	0.26906335	0.92002463	1.1184173	2.0659113	1.2567843
MSMEG_1102	twin-arginine translocation pathway signal		1.2335383	0.45902553	0.6850774	1.8532947	0.86323667	1.5325445
MSMEG_1103	O-succinylbenzoate synthase		1.4645581	0.16274266	1.1352534	1.7267241	0.95775783	2.038497
MSMEG_1104	hypothetical protein		2.0763745	0.39917925	2.0573375	0.46162623	5.186903	0.5996309
MSMEG_1105	phthiodiolone ketoreductase; this gene contains a frame shift which is not the result of sequencing error		1.2635278	0.40452066	1.3049015	1.2688578	1.9060806	0.5742711
MSMEG_1105	phthiodiolone ketoreductase; this gene contains a frame shift which is not the result of sequencing error		1.0563519	0.79735744	1.3846387	0.78651154	1.4158355	0.6384221
MSMEG_1106	"transcriptional regulator, AraC family protein"		1.5343741	0.1982371	1.0610473	1.7590164	2.351085	0.96634823
MSMEG_1107	"isonitrile hydratase, putative"		1.479989	0.30784768	1.8272988	0.88932407	2.4208024	0.78253067
MSMEG_1108	"hydrolase, alpha/beta fold family protein"		1.1928066	0.43423325	0.66914904	1.4413226	1.0334613	1.6272935
MSMEG_1109	2-oxoglutarate decarboxylase		1.009838	0.95947963	0.7387104	1.3851016	0.67318517	1.242355
MSMEG_1110	probable conserved transmembrane protein		0.852541	0.30943626	0.6529552	0.86405516	1.1889544	0.70419955
MSMEG_1111	conserved hypothetical protein		0.9863344	0.9643926	0.4715532	1.1977423	0.5910228	1.6850193
MSMEG_1112	"aconitate hydratase, putative"		1.1373653	0.800359	2.4932282	1.2268393	0.2169343	0.6124597
MSMEG_1113	glycosyl transferase		1.5557462	0.3359639	2.7441132	0.98400396	1.9209726	0.57389504
MSMEG_1114	short chain dehydrogenase		1.3057561	0.43812284	2.3326705	0.9777109	0.9990397	0.91360354
MSMEG_1115	menaquinone biosynthesis methyltransferase UbiE		1.1003326	0.24544024	1.1966703	1.1925492	1.1125426	0.8995682
MSMEG_1116	gamma-glutamylisopropylamide synthetase		1.1795821	0.22316045	0.9652784	1.4042864	0.9892784	1.3594855
MSMEG_1117	transcriptional regulator		1.1333814	0.3511142	0.90409625	1.038603	1.1195096	1.4713166
MSMEG_1118	amino acid permease		1.1566775	0.39444375	1.148155	1.5317534	1.1873907	0.7594109
MSMEG_1119	"glutamine amidotransferase, class I"		1.7033399	0.4062841	0.9281581	1.2369809	0.7744818	3.873739
MSMEG_1120	nitrilase/cyanide hydratase and apolipoprotein N-acyltransferase		1.5254766	0.077820376	2.059288	1.2487524	1.5990896	1.194776
MSMEG_1121	conserved hypothetical protein		1.7109848	0.38236403	2.364889	0.5390818	3.363296	0.5766724
MSMEG_1122	hypothetical protein		1.4193345	0.08544649	1.1495086	1.6352172	1.1231438	1.7694687
MSMEG_1123	cobalamin synthesis protein		1.0986128	0.24954319	1.1033074	1.2352388	0.9078622	1.1480426
MSMEG_1124	putative ferredoxin FdxA		1.0829134	0.7775049	1.8566655	0.71611243	1.0338585	0.72501725
MSMEG_1125	"regulatory protein, ArsR"		1.663776	0.17684694	2.716909	1.1258217	1.7044983	1.1078752
MSMEG_1126	hypothetical protein		1.1150705	0.6967756	0.62864006	0.9139132	1.0409238	1.876805
MSMEG_1127	probable conserved transmembrane protein		0.87650806	0.5000635	0.74449277	0.50003433	1.0201782	1.241327
MSMEG_1128	conserved hypothetical protein		1.4223423	0.07773915	1.0316457	1.4401786	1.4026989	1.8148458
MSMEG_1129	D-amino-acid dehydrogenase		1.0052754	0.9283985	1.0511204	1.1349676	0.9365189	0.89849466
MSMEG_1130	hypothetical protein		1.5860417	0.15204188	1.9794303	0.7923329	1.4227453	2.149658
MSMEG_1131	tryptophan-rich sensory protein		0.8263268	0.77405035	2.4401865	0.6468642	0.063254856	0.15500169
MSMEG_1132	"FAD binding domain, putative"		0.9910494	0.96474683	0.5253517	1.4312772	0.94640553	1.0611635
MSMEG_1133	bifunctional short chain isoprenyl diphosphate synthase		1.0085886	0.9713971	0.6923261	1.3168535	0.57146317	1.4537113
MSMEG_1134	putative protease HtpX		0.9917687	0.9733496	0.60260016	1.1024226	0.67509204	1.5869601
MSMEG_1135	hypothetical protein		1.441855	0.33815208	1.2748337	2.5842192	0.9980729	0.9102938
MSMEG_1136	conserved hypothetical protein		1.0273886	0.84012467	0.68500453	1.001344	1.195394	1.2278118
MSMEG_1137	amino acid permease-associated region		1.1484711	0.55620074	0.9443744	0.6937214	1.7435191	1.2122695
MSMEG_1138	alcohol dehydrogenase 1		0.9274442	0.59819144	0.87696105	0.670887	0.89718246	1.2647464
MSMEG_1139	transcription regulator		1.3737402	0.24464233	0.7876913	1.9752129	1.5888555	1.1432008
MSMEG_1140	glycerol-3-phosphate dehydrogenase 2 [NAD(P)+] (NAD(P)H-dependent glycerol-3-phosphate dehydrogenase 2)		1.7393205	0.02435393	1.7414087	1.7094027	1.324649	2.1818216
MSMEG_1141	ABC-transporter integral membrane protein		1.7043982	0.38275656	0.93931407	3.774198	1.0712662	1.0328147
MSMEG_1142	ABC-transporter integral membrane protein		1.0353001	0.9263198	0.9944542	0.7217391	2.0245998	0.40040728
MSMEG_1143	mce related protein		0.9652609	0.69597274	1.005069	0.73266816	1.0173767	1.1059299
MSMEG_1144	virulence factor Mce family protein		1.4820182	0.15040661	1.8348595	1.982897	1.1426089	0.9677076
MSMEG_1145	virulence factor Mce family protein		0.8483289	0.124059625	0.9642165	0.7327286	0.97965187	0.7167186
MSMEG_1146	virulence factor Mce family protein		1.0748367	0.62226635	1.0720677	1.4524641	0.96326184	0.8115534
MSMEG_1147	mce related protein		1.1480467	0.4728576	0.8693378	1.6763905	0.9770857	1.0693729
MSMEG_1148	mce related protein		1.0925454	0.71901	0.84336585	0.74577045	1.0047923	1.7762527
MSMEG_1149	conserved hypothetical protein		1.3172289	0.36900243	1.8906723	0.6765468	1.765611	0.93608534
MSMEG_1150	conserved hypothetical protein		1.1787189	0.48470777	1.215832	0.632665	1.7310131	1.1353658
MSMEG_1151	DNA-binding protein		1.6206954	0.38865313	0.84635115	0.92489564	3.4526978	1.2588367
MSMEG_1152	citrate-proton symporter		1.35615	0.18002239	1.8952498	1.4136592	0.9350417	1.1806492
MSMEG_1153	FAD dependent oxidoreductase		1.4454443	0.35037622	0.823915	1.5437118	0.86373043	2.55042
MSMEG_1154	formyl-coenzyme A transferase		1.1482615	0.77464396	0.37303093	1.1054653	0.62140423	2.493146
MSMEG_1155	carnitinyl-CoA dehydratase		1.0709208	0.40892264	0.94447476	1.2810292	0.99599135	1.062188
MSMEG_1156	dihydrodipicolinate synthetase		1.4568142	0.15848318	0.8739493	2.021371	1.637148	1.2947884
MSMEG_1157	short chain dehydrogenase		1.0717163	0.7498559	0.7193318	0.7395129	1.2787218	1.5492989
MSMEG_1158	5-oxovalerate dehydrogenase		1.9861543	0.33392695	0.5416612	2.3264024	0.8018092	4.2747445
MSMEG_1159	ABC transporter component A		1.031362	0.9172177	0.6211014	1.4783878	1.5405399	0.48541906
MSMEG_1160	ABC-type nitrate/sulfonate/bicarbonate transport system ATPase component		0.93712354	0.74163437	1.2409738	0.55615747	1.223109	0.72825384
MSMEG_1161	taurine transport system permease protein TauC		0.83152765	0.42181772	1.366163	0.55995154	0.72480327	0.6751928
MSMEG_1162	nitrilotriacetate monooxygenase component A		1.1264975	0.3313223	1.1035322	1.4394343	0.9418319	1.021192
MSMEG_1163	hypothetical protein		1.9561977	0.34436586	4.077043	0.55149704	2.60362	0.5926306
MSMEG_1164	putative transporter; this region contains one or more premature stops and/or frameshifts which are not the result of sequencing error		1.5649747	0.43136758	2.168703	0.6735144	3.023703	0.393978
MSMEG_1164	putative transporter; this region contains one or more premature stops and/or frameshifts which are not the result of sequencing error		1.5459914	0.45822656	3.2426918	0.5122979	1.8449855	0.58399034
MSMEG_1164	putative transporter; this region contains one or more premature stops and/or frameshifts which are not the result of sequencing error		1.5207944	0.4430654	2.3698819	0.56711483	2.7033362	0.44284463
MSMEG_1165	conserved hypothetical protein		1.0782676	0.38192165	1.1734122	0.87716675	1.0439438	1.2185476
MSMEG_1167	cytochrome P450		0.94048774	0.30518606	0.86266756	1.0369165	0.8524422	1.0099245
MSMEG_1168	putative transcriptional regulator		1.4980302	0.35761034	2.8608317	1.2178438	1.0276423	0.88580304
MSMEG_1169	integral membrane transport protein		1.1446161	0.72002137	0.4757949	1.1309793	0.8011605	2.17053
MSMEG_1170	conserved domain protein		2.1524718	0.26820457	3.2501507	0.9826252	3.9342701	0.44284192
MSMEG_1171	Low molecular weight phosphotyrosine protein phosphatase		1.0431082	0.8745193	1.7487004	0.7560673	1.0430697	0.6245956
MSMEG_1172	arsenical-resistance protein	arsB	1.2514799	0.4681224	0.830037	0.68255514	1.9851779	1.5081497
MSMEG_1173	"transcriptional regulator, ArsR family protein"		1.0660906	0.74105275	1.1587214	0.8863365	1.5305619	0.68874264
MSMEG_1174	cadmium inducible protein cadi		1.4101261	0.1414255	1.9240574	1.4632257	1.3324893	0.9207322
MSMEG_1175	putative transcriptional regulatory protein		1.4061958	0.51228374	0.3855497	2.5827687	0.5649762	2.0914884
MSMEG_1176	hypothetical protein		1.0225785	0.9522662	0.3448774	1.9010919	0.60841525	1.2359297
MSMEG_1177	cytosine/purines/uracil/thiamine/allantoin permease family protein		1.3566883	0.5442023	0.31979656	2.500444	0.6347351	1.9717772
MSMEG_1178	transcriptional regulator		1.8514344	0.3859098	0.4355884	1.64394	1.0627402	4.2634687
MSMEG_1179	urocanate hydratase	hutU	1.1133654	0.6678479	0.6304397	1.5269302	0.7740884	1.5220037
MSMEG_1180	N-carbamoyl-L-amino acid hydrolase		1.2642419	0.25547922	0.9979587	1.3695474	0.937704	1.7517576
MSMEG_1181	formiminoglutamate deiminase	hutF	0.9316013	0.63754153	0.71803576	1.1536722	0.691988	1.1627094
MSMEG_1182	imidazolonepropionase	hutI	1.0281564	0.9211659	0.5183276	1.3642873	0.64865404	1.5813569
MSMEG_1183	histidine ammonia-lyase	hutH	1.1283737	0.5878889	0.85496515	1.702073	1.1919492	0.76450765
MSMEG_1184	"serine esterase, cutinase family protein"		0.9130893	0.39650404	1.013678	1.0895009	0.8566942	0.69248396
MSMEG_1185	"transcriptional regulator, AsnC family protein"		0.88911927	0.40654668	1.0931346	0.5970688	0.81425065	1.052023
MSMEG_1186	putative permease		1.9773839	0.021037227	2.6004894	1.8900384	1.5718513	1.8471563
MSMEG_1187	N-acyl-D-aspartate deacylase		1.7449788	0.39301974	3.9802446	1.1910056	0.9697444	0.8389206
MSMEG_1188	conserved hypothetical protein		0.9227099	0.7798995	0.6429307	1.1470454	0.38584024	1.5150232
MSMEG_1189	conserved hypothetical protein		1.3422303	0.54061216	0.31110153	1.9595177	0.7020519	2.3962502
MSMEG_1190	serine/threonine-protein kinase PknD		1.6012228	0.39568886	3.3873606	1.3188696	0.98420566	0.71445525
MSMEG_1191	hypothetical protein		0.9796741	0.92881376	1.2944429	0.7291287	1.3733293	0.5217958
MSMEG_1192	M23 peptidase domain protein		1.2523546	0.27529213	0.9918457	1.1076893	1.0940613	1.8158221
MSMEG_1193	TROVE domain protein		1.3942385	0.4140156	1.123917	1.0077764	2.630032	0.8152283
MSMEG_1194	hypothetical protein		1.3976103	0.30977836	1.8172245	1.0614034	2.0569818	0.65483147
MSMEG_1195	conserved hypothetical protein		1.1385761	0.7272352	0.55290085	1.9101076	0.4910051	1.6002909
MSMEG_1196	SNF2 domain protein		1.0172138	0.9030588	0.78172517	1.3821447	1.0066975	0.898288
MSMEG_1197	"transcriptional regulator, LuxR family protein"		1.6315099	0.23543513	1.0582197	2.8487248	1.0204257	1.5986694
MSMEG_1198	hypothetical protein		1.108891	0.60374004	0.7625526	1.645275	1.0088567	1.0188797
MSMEG_1199	conserved hypothetical protein		1.5916464	0.42187858	0.7826348	0.9839324	3.4939017	1.1061168
MSMEG_1200	serine/threonine-protein kinase PknD		1.1813341	0.62646264	0.6398685	2.1210017	0.7634495	1.2010169
MSMEG_1201	hypothetical protein		1.4592919	0.053125888	1.7937598	1.4285411	1.53523	1.0796368
MSMEG_1202	hypothetical protein		1.3173008	0.4962535	1.4392989	0.7673218	2.4305146	0.6320678
MSMEG_1203	methoxy mycolic acid synthase 1		1.1945143	0.4799382	0.6295976	1.0656713	1.2913332	1.7914549
MSMEG_1204	3-oxoacyl-[acyl-carrier-protein] synthase 2		1.6780984	0.3929798	0.80635864	1.7971746	0.552185	3.5566754
MSMEG_1205	cyclopropane-fatty-acyl-phospholipid synthase 1		1.1818295	0.61458814	0.63519496	1.1850315	0.81372094	2.0933707
MSMEG_1206	hypothetical protein		1.3308607	0.52408296	0.57705384	2.542003	0.6542235	1.5501629
MSMEG_1207	"glycosyltransferase, group I"		1.1134737	0.46942014	1.0846026	1.37849	1.247971	0.742831
MSMEG_1208	"glycosyltransferase, group I"		1.4275981	0.24260473	1.4275131	1.2557167	2.219755	0.80740786
MSMEG_1209	glycosidase		1.5195814	0.48775482	3.4871848	0.6954051	0.9634146	0.932321
MSMEG_1210	conserved hypothetical protein		0.8641893	0.27676886	0.71889687	1.1173389	0.6782065	0.94231516
MSMEG_1211	Fatty acid desaturase		1.1374234	0.60188127	0.91384816	1.5906694	0.58153474	1.4636412
MSMEG_1212	hypothetical protein		1.1758945	0.5832182	0.84665436	1.1827312	0.6938236	1.9803686
MSMEG_1213	cytochrome P450 monooxygenase		1.2031324	0.6314793	0.4714672	1.510131	0.69838077	2.132551
MSMEG_1214	oxidoreductase		1.781504	0.18332112	2.522716	2.6015837	1.1178021	0.88391405
MSMEG_1215	"serine/threonine-protein kinase PknE, putative"		0.9338732	0.47064686	0.7060286	1.0019176	0.95017785	1.0773687
MSMEG_1216	ABC-type transport system periplasmic substrate-binding protein		1.110748	0.78432983	0.27344215	1.132592	0.9660965	2.0708613
MSMEG_1217	ABC-type transport system ATP-binding protein I		1.052352	0.8276684	0.68929595	1.6419027	0.74066067	1.1375486
MSMEG_1218	ABC-type transport system ATP-binding protein II		1.3050153	0.23897849	0.8063355	1.452982	1.1741065	1.7866375
MSMEG_1219	ABC-type transport system permease protein II		1.4109358	0.32880974	0.7253792	1.3020766	2.39972	1.2165674
MSMEG_1220	ABC-type transport system permease protein I		1.3558619	0.33655575	0.4238051	1.6917784	1.7137882	1.5940762
MSMEG_1221	rifampin ADP-ribosyl transferase		1.4491451	0.5590429	3.391366	0.64942735	1.4131407	0.34264603
MSMEG_1222	"ISMsm6, transposase"		1.2392961	0.48353088	0.48571476	1.8571597	1.0601614	1.5541483
MSMEG_1223	hypothetical protein		1.3015658	0.4088963	0.9762219	0.7052412	2.1521583	1.3726417
MSMEG_1224	rifampin ADP-ribosyl transferase		1.1230307	0.7534612	1.1158997	0.7156664	2.1308799	0.5296767
MSMEG_1225	conserved hypothetical protein		1.3082552	0.19863838	1.7060703	1.5502112	0.9778024	0.99893713
MSMEG_1226	sulfatase-modifying factor 1		1.7608435	0.28476295	0.611707	2.3618164	0.9661174	3.1037335
MSMEG_1227	"transcriptional regulator, GntR family protein"		1.3092464	0.56865656	0.2596441	2.0224097	0.71927834	2.2356536
MSMEG_1228	sulfatase		1.3447793	0.33898553	2.2358112	1.2027524	1.0521517	0.888402
MSMEG_1229	"DNA gyrase, B subunit"	gyrB	1.5602957	0.39064693	3.1770413	1.404616	0.9959658	0.66355926
MSMEG_1230	hypothetical protein		1.3422905	0.50917256	2.2302144	0.4368852	2.0255225	0.67653996
MSMEG_1231	inner membrane protein YidH		0.89189124	0.5981288	0.8772381	1.415611	0.60422564	0.6704903
MSMEG_1232	ABC transporter substrate-binding protein		1.4239521	0.33203885	0.56325734	1.2229986	1.5843283	2.325224
MSMEG_1233	ABC transporter permease protein; this gene contains a frame shift which is not the result of sequencing error		1.042473	0.66397125	1.0265036	1.0106841	1.280245	0.85245955
MSMEG_1234	taurine import ATP-binding protein TauB		0.9246465	0.6767129	1.0595495	0.8063104	0.535923	1.296803
MSMEG_1235	sulfate permease		1.0852584	0.64715385	0.8325939	1.578761	1.0044084	0.92527014
MSMEG_1236	Mpr protein		1.7476304	0.18666178	1.1649384	1.9755933	0.962762	2.8872278
MSMEG_1237	hypothetical protein		1.4128809	0.3638721	0.57777417	2.3056457	0.9982241	1.7698795
MSMEG_1238	"type III restriction enzyme, res subunit"		0.78480345	0.10450201	0.8026719	0.79289204	0.9997144	0.54393554
MSMEG_1240	conserved hypothetical protein		1.7828965	0.29283035	1.4518601	3.5957732	1.1959732	0.8879794
MSMEG_1241	conserved hypothetical protein		1.5701711	0.359352	3.123393	0.9676288	1.3389407	0.8507216
MSMEG_1242	cysteine desulfurase IscS	iscS	0.99530077	0.98423684	0.59388286	1.2630377	0.653224	1.4710587
MSMEG_1243	conserved hypothetical protein		1.1563803	0.7153174	0.97977304	2.2351756	0.37090167	1.039671
MSMEG_1244	conserved hypothetical protein		0.9269599	0.56979215	0.68954724	1.001555	0.8047495	1.2119876
MSMEG_1245	phosphoadenosine phosphosulfate reductase		1.1463172	0.474154	0.7815871	1.0590857	1.105053	1.6395429
MSMEG_1246	conserved hypothetical protein		1.0105757	0.8978773	0.90140134	0.96795833	0.9386711	1.2342718
MSMEG_1247	conserved hypothetical protein		1.230423	0.25029847	1.0608994	1.6026323	0.87659454	1.3815653
MSMEG_1248	hypothetical protein		1.1989188	0.15457642	1.4833467	1.2319386	1.037083	1.043307
MSMEG_1249	"ISMsm7, transposase orfB"		1.3660207	0.41696396	0.7883424	2.5016615	0.9388485	1.2352307
MSMEG_1250	"ISMsm7, transposase orfA"		1.2423897	0.31807455	1.4572487	0.9077473	1.7076863	0.8968766
MSMEG_1251	conserved hypothetical protein		0.79846746	0.21928805	1.075117	0.50180227	0.94730306	0.6696474
MSMEG_1252	conserved hypothetical protein		1.2772593	0.4637986	0.45210877	1.0536288	1.9328506	1.6704495
MSMEG_1253	conserved hypothetical protein		1.1793951	0.44296968	1.7276067	1.0581422	0.7530209	1.1788107
MSMEG_1254	DEAD/DEAH box helicase		0.7738	0.3074869	0.27312788	1.0655805	0.71931547	1.0371761
MSMEG_1255	UvrD/Rep helicase		1.2430217	0.44354162	1.4148504	1.9457978	0.8720368	0.7394019
MSMEG_1256	hypothetical protein		1.154276	0.5620325	1.6855524	1.3425213	1.0175363	0.5714941
MSMEG_1259	hypothetical protein		1.2454622	0.5008358	0.5643121	1.5321637	0.8872108	1.998162
MSMEG_1260	hypothetical protein		1.2480534	0.51889473	0.6165685	2.174121	0.8879455	1.313579
MSMEG_1261	hypothetical protein		1.1696634	0.20192465	1.0036266	1.4569597	1.0290097	1.1890581
MSMEG_1262	conserved hypothetical protein		1.1015061	0.7270577	1.5828733	0.65755975	1.5367446	0.6288467
MSMEG_1263	conserved hypothetical protein		1.6451261	0.07158651	0.978254	2.0873291	1.7869331	1.7279885
MSMEG_1264	prophage Lp1 protein 5		1.4819369	0.46829796	2.8823202	0.54241514	1.997683	0.5053291
MSMEG_1265	conserved hypothetical protein		0.9172394	0.62607026	0.69414735	1.2415336	0.6209529	1.1123239
MSMEG_1266	ankyrin-repeat containing protein		1.1067917	0.6042863	1.4856052	1.3075984	0.6452125	0.9887508
MSMEG_1267	putative ribosylglycohydrolase; this gene contains a frame shift which is not the result of sequencing error; identified by match to protein family HMM PF00782		1.0429239	0.7950835	1.1150556	0.98577833	0.67067415	1.4001875
MSMEG_1268	nudix hydrolase		0.8306289	0.26329207	0.686023	0.9280667	0.5794349	1.128991
MSMEG_1269	Ser/Thr protein phosphatase family protein		1.310376	0.5340399	0.3389262	1.8307358	0.8150213	2.256821
MSMEG_1270	hypothetical protein		1.0878605	0.68580455	0.81223017	0.99050295	1.6684513	0.8802572
MSMEG_1271	hypothetical protein		1.5853767	0.4515285	1.4990474	0.8008386	3.523606	0.5180147
MSMEG_1272	putative ribosylglycohydrolase		1.1762525	0.4486128	0.7593738	1.408859	0.91600513	1.6207718
MSMEG_1273	conserved hypothetical protein		1.5091553	0.33219835	1.7342118	0.92338437	2.6586394	0.7203858
MSMEG_1274	gluconolactonase		1.1061448	0.7501669	0.8964327	0.6032702	1.9913222	0.9335542
MSMEG_1275	"HNH nuclease, putative"		1.4192634	0.37354648	0.44919607	2.084264	1.0674483	2.076145
MSMEG_1276	hypothetical protein		1.6144414	0.25905243	2.7829087	1.7240397	1.2538072	0.69701004
MSMEG_1277	hypothetical protein		1.1403053	0.70536005	1.681373	0.5669246	1.765893	0.5470303
MSMEG_1278	death-on-curing protein		1.0844502	0.6999145	1.1947714	0.8197862	1.598185	0.7250588
MSMEG_1279	conserved hypothetical protein		0.9590087	0.81666064	0.73642427	1.1245468	0.64358395	1.3314799
MSMEG_1280	hypothetical cytosolic protein		0.7978009	0.102776386	0.803848	1.0364606	0.7199388	0.63095623
MSMEG_1281	conserved hypothetical protein		0.7709871	0.058542486	0.7295018	0.9744532	0.7753703	0.60462314
MSMEG_1282	hypothetical cytosolic protein		2.0944047	0.27399176	0.98189324	1.4573392	4.5319014	1.406485
MSMEG_1283	"probable ribbon-helix-helix transcription factor, family protein"		1.0001669	0.99955547	0.4649882	1.2148485	0.6455654	1.6752654
MSMEG_1284	PIN domain protein		0.9030429	0.4335128	0.82327896	1.1720841	0.6635331	0.9532758
MSMEG_1285	tetratricopeptide repeat family protein		1.1300445	0.3768826	0.8859494	1.463835	1	1.1703937
MSMEG_1286	sulfatase family protein		1.3071079	0.538306	0.39547938	2.3494956	0.77667946	1.7067769
MSMEG_1287	cyclase/dehydrase superfamily protein		1.215418	0.7584362	0.2025972	2.909635	0.25019452	1.4992453
MSMEG_1288	conserved hypothetical protein		1.1006634	0.6532737	0.9223556	1.6976174	0.8009914	0.98168963
MSMEG_1289	conserved hypothetical protein		1.8186705	0.35619462	1.2426333	1.2023551	4.053729	0.7759647
MSMEG_1290	dihydroxy-acid dehydratase	ilvD	1.1459297	0.30772868	1.0517397	1.0255228	NaN	1.3605268
MSMEG_1291	putative oxidoreductase		1.0877588	0.64328164	0.5887384	1.2986444	1.1422458	1.3214065
MSMEG_1292	FAD binding domain in molybdopterin dehydrogenase protein		1.099148	0.67304295	0.6072361	1.5648181	0.90691644	1.3176214
MSMEG_1293	xanthine/uracil permeases family protein		0.9429647	0.8331497	0.4069668	1.3572879	0.6336741	1.3739301
MSMEG_1294	allantoicase		1.135073	0.40466386	0.92828506	1.068634	0.99837816	1.5449942
MSMEG_1295	transthyretin		0.8495517	0.33877182	1.2366163	0.6657398	0.6909287	0.8049221
MSMEG_1296	uricase		1.123731	0.2533672	0.8843053	1.1020423	1.2378969	1.2706794
MSMEG_1297	hydroxydechloroatrazine ethylaminohydrolase		1.0332141	0.89469886	0.67292047	1.6591398	0.6974391	1.103357
MSMEG_1298	guanine deaminase		1.3284233	0.18574938	1.1251903	1.7093369	0.8929289	1.5862373
MSMEG_1299	"oxidoreductase, 2OG-Fe(II) oxygenase family protein"		1.0913415	0.63114864	0.62673324	1.2548356	1.0618463	1.4219507
MSMEG_1300	hypothetical protein		1.1224138	0.7831662	0.85685027	0.5792362	2.331144	0.72242457
MSMEG_1301	NanT3		0.78944707	0.159858	0.88079196	0.6383702	1.0651275	0.5734987
MSMEG_1302	alkylphosphonate uptake protein		1.5732656	0.597868	4.4644647	0.44115648	1.0242679	0.3631734
MSMEG_1303	putative transcriptional regulator		1.9411333	0.23704761	1.0799052	1.2337687	3.826151	1.6247082
MSMEG_1304	rhizopine catabolism protein		1.5900733	0.064515874	1.4731666	1.069089	2.0135548	1.8044829
MSMEG_1305	TetR family protein regulatory protein		1.2016634	0.23418416	1.567466	1.1822568	1.1448245	0.9121059
MSMEG_1306	aldehyde dehydrogenase (NAD) family protein		1.2196819	0.13902307	1.2751321	0.9830737	1.495987	1.1245347
MSMEG_1307	EthD protein		1.5063292	0.4425543	3.1628885	0.7300413	1.395679	0.736708
MSMEG_1308	peptidase S15		1.0514191	0.79592264	1.1515913	1.4579018	1.0147841	0.5813992
MSMEG_1309	conserved hypothetical protein		1.6969352	0.53652287	0.6828975	0.7168663	4.701036	0.6869411
MSMEG_1311	"oligopeptide transporter, OPT family protein"		1.133405	0.72838485	0.61174935	2.1155756	0.65204906	1.1542459
MSMEG_1312	hypothetical protein		1.1149242	0.5418083	0.9269351	0.9244559	1.6150051	0.99330086
MSMEG_1313	secreted protein		1.0885481	0.65421695	0.8049683	0.89318776	1.601712	1.054324
MSMEG_1314	hypothetical protein		0.9734208	0.90097004	0.39702088	1.0983071	1.1167556	1.2815998
MSMEG_1315	"transporter, small conductance mechanosensitive ion channel (MscS) family protein"		0.62253547	0.24988152	1.3099809	0.7528111	0.11274432	0.3146057
MSMEG_1316	peptide chain release factor 3	prfC	1.5042396	0.21666591	1.1304325	1.8852504	0.8046446	2.1966307
MSMEG_1317	transcriptional regulator		1.0951133	0.6039208	0.80879164	1.4792699	0.8330761	1.2593155
MSMEG_1318	polysaccharide deacetylase family protein		1.199278	0.49498543	0.79600227	0.91372955	1.9390794	1.1483005
MSMEG_1319	Asp/Glu racemase		0.9775183	0.92337865	0.5297093	1.5493828	1.0162582	0.8147231
MSMEG_1320	major facilitator superfamily protein MFS_1		1.3071402	0.5542238	0.48305097	1.209855	0.9147925	2.6208625
MSMEG_1321	5-carboxymethyl-2-hydroxymuconate delta-isomerase		1.3216045	0.2901818	1.3495349	0.9275702	2.0209236	0.98838884
MSMEG_1322	ErfK/YbiS/YcfS/YnhG family protein		1.2505891	0.32692438	0.81749165	1.2323158	1.1144298	1.8381188
MSMEG_1323	hypothetical protein		1.6658323	0.3920914	2.5083973	0.6006865	3.0959988	0.45824617
MSMEG_1324	hypothetical protein		1.4238708	0.086931676	0.96364135	1.7245946	1.6203035	1.386944
MSMEG_1325	"exodeoxyribonuclease V, alpha subunit"	recD	1.0919563	0.28853586	1.1775569	0.9660232	1.2486911	0.9755538
MSMEG_1326	hypothetical protein		1.412582	0.16453081	1.3458285	1.6597931	0.80876696	1.8359393
MSMEG_1327	"exodeoxyribonuclease V, beta subunit"	recB	1.4815521	0.3833484	0.65585905	0.9751934	2.801879	1.4932773
MSMEG_1328	"exodeoxyribonuclease V, gamma subunit"	recC	0.92250264	0.57648647	0.64293784	1.1199244	0.7844042	1.142744
MSMEG_1329	"major facilitator superfamily protein MFS_1, putative"		1.2841893	0.10225631	0.93596584	1.4194986	1.2999176	1.4813751
MSMEG_1330	MarR-family protein transcriptional regulator		1.1353496	0.49052885	0.8731618	1.5950702	1.2077146	0.8654518
MSMEG_1331	enoyl-CoA hydratase		0.94072586	0.68962	0.71994525	1.3251859	0.79687226	0.92090005
MSMEG_1332	conserved hypothetical protein		1.3077784	0.11026775	1.0163944	1.1640077	1.637006	1.4137052
MSMEG_1333	conserved hypothetical protein		1.7073892	0.028359558	1.2131308	2.030327	1.8814688	1.7046303
MSMEG_1334	metallo-beta-lactamase family protein		1.9881501	0.18353042	1.4085528	2.3848677	0.76790875	3.3912714
MSMEG_1335	"transcriptional regulator, BadM/Rrf2 family protein"		1.74378	0.3503701	2.2791042	0.5612463	3.4009855	0.733784
MSMEG_1336	"flavohemoprotein, putative"		1.0658283	0.80018413	0.44272274	1.5924827	1.0421227	1.1859853
MSMEG_1339	ribosomal protein L33	rpmG	1.2514771	0.19983238	0.8824038	1.2148829	1.6315321	1.2770895
MSMEG_1340	conserved hypothetical protein		1.2329226	0.24655582	0.8124075	1.2182038	1.5988827	1.3021965
MSMEG_1341	MaoC family protein		1.226515	0.27740613	0.88847965	0.9943739	1.613192	1.4100145
MSMEG_1342	conserved hypothetical protein		1.039587	0.58054703	0.9119516	0.95049095	1.1197898	1.1761155
MSMEG_1344	translocase		0.9179997	0.64014655	1.1567003	0.75505704	1.207342	0.55289966
MSMEG_1345	transcription antitermination protein NusG		1.172851	0.27051148	0.95379144	1.1946005	1.0170577	1.5259542
MSMEG_1346	ribosomal protein L11	rplK	1.1242427	0.46907112	0.95755464	1.0118654	0.95413995	1.5734107
MSMEG_1347	ribosomal protein L1	rplA	1.1041338	0.6331455	0.7935675	1.0779471	0.878619	1.6664019
MSMEG_1348	RNA polymerase ECF-subfamily protein sigma factor		0.9939952	0.96522254	1.0032246	0.67803216	1.2992992	0.99542475
MSMEG_1349	dgpf domain family protein		1.4517576	0.33040178	1.387011	0.9460892	2.5739913	0.8999385
MSMEG_1350	cyclopropane-fatty-acyl-phospholipid synthase 1		0.98294556	0.8845513	0.66119313	1.065437	1.0801957	1.1249565
MSMEG_1351	cyclopropane-fatty-acyl-phospholipid synthase 1		1.0879314	0.52142775	0.84053874	1.1722202	0.9510699	1.3878968
MSMEG_1352	"hydrolase, alpha/beta fold family protein"		1.1944275	0.40774366	1.3589785	1.5050266	0.59945315	1.3142519
MSMEG_1353	ABC1 family protein		1.3364398	0.3082456	0.8144745	1.0109465	1.4696082	2.0507302
MSMEG_1354	conserved hypothetical protein; this gene contains a frame shift which is not the result of sequencing error		1.3742211	0.5517076	0.61802655	1.4690317	0.4879531	2.921873
MSMEG_1355	"transcriptional regulator, TetR family protein"		1.3172059	0.19614547	1.3424115	1.1393641	1.8384831	0.94856477
MSMEG_1356	conserved hypothetical protein		1.1493897	0.52596915	0.9175958	1.3619101	0.6985549	1.619498
MSMEG_1357	conserved hypothetical protein		1.4149783	0.32203457	2.3882215	1.2752637	1.2833434	0.7130848
MSMEG_1358	conserved hypothetical protein		0.87586075	0.7130305	1.7271986	0.91134685	0.5085259	0.3563717
MSMEG_1359	DeoR-family protein transcriptional regulator		1.4191188	0.14805508	1.1270207	1.7308054	1.8445209	0.9741277
MSMEG_1360	endonuclease/exonuclease/phosphatase		0.9209538	0.6495344	1.2047867	1.1734587	0.5890105	0.7165594
MSMEG_1361	alpha-mannosidase		1.0376053	0.8578391	1.2001874	1.4867007	0.856276	0.6072569
MSMEG_1362	conserved hypothetical protein		0.94315726	0.83134323	1.2121979	0.48416802	1.495421	0.580842
MSMEG_1363	glucokinase		0.9386952	0.72256666	0.5118921	1.2098918	0.89676607	1.136231
MSMEG_1364	50S ribosomal protein L10		0.9886272	0.7993388	0.99889684	0.90137535	1.0958822	0.9583546
MSMEG_1365	ribosomal protein L7/L12	rplL	1.0975091	0.5270415	0.7870893	1.0246257	1.1326402	1.4456815
MSMEG_1366	"ABC transporter, ATP-binding protein"		0.9522273	0.8448244	0.52094865	0.9638393	0.75695914	1.567162
MSMEG_1367	"DNA-directed RNA polymerase, beta subunit"	rpoB	1.1415621	0.073631175	1.0497718	1.0577947	1.1971376	1.2615443
MSMEG_1368	"DNA-directed RNA polymerase, beta' subunit"	rpoC	0.8823862	0.12101668	0.99874127	0.9492603	0.7662362	0.81530726
MSMEG_1369	LacI-family protein transcriptional regulator		1.1102935	0.784604	0.5680828	1.605086	1.8740075	0.3939978
MSMEG_1370	2-deoxy-scyllo-inosamine dehydrogenase		1.0380702	0.7673118	0.6886737	1.1970946	1.146238	1.1202745
MSMEG_1371	conserved hypothetical protein		1.1274194	0.46991256	1.2944885	1.157755	0.68374056	1.3736933
MSMEG_1372	ABC transporter ATP-binding protein		1.0234584	0.805204	1.1229681	1.1611695	1.0354145	0.7742813
MSMEG_1373	"ribose/xylose/arabinose/galactoside ABC-type transport systems, permease components"		1.1805806	0.37526375	1.2712194	1.6343129	0.894954	0.9218362
MSMEG_1374	"ribose ABC transporter, periplasmic binding protein"		1.0967683	0.7723029	0.31170595	1.317893	0.99346906	1.7640048
MSMEG_1375	"tagatose-1,6-bisphosphate aldolase GatY"		1.1938168	0.2900482	1.2631195	0.9993855	0.9217185	1.5910434
MSMEG_1376	putative xylulose kinase		1.3088222	0.6262323	0.21158218	2.6547966	0.5260618	1.8428483
MSMEG_1377	DeoR-family protein transcriptional regulator		1.1915402	0.696788	0.38292193	2.261755	0.5328253	1.588659
MSMEG_1378	1-phosphofructokinase		1.2050724	0.2729257	0.9413944	1.6403673	1.0574296	1.1810983
MSMEG_1379	conserved hypothetical protein		1.3978167	0.28046426	1.1218879	1.6362246	0.7211564	2.1119976
MSMEG_1380	transcriptional regulator		1.1592193	0.40435854	0.8938526	1.172113	0.95224464	1.6186664
MSMEG_1381	MmpS5 protein		1.4607671	0.37178335	2.21612	0.65849257	2.2279022	0.74055374
MSMEG_1382	MmpL5 protein		1.1330181	0.4715177	1.0416285	0.89071935	0.9901748	1.60955
MSMEG_1383	endonuclease IV		0.9860383	0.9248062	0.5934891	1.0733645	1.0543377	1.222962
MSMEG_1384	conserved hypothetical protein		2.0464494	0.32840276	4.2008753	0.688834	2.849713	0.44637465
MSMEG_1385	PAP2 superfamily protein		1.2952647	0.5045907	0.70001304	1.4024243	0.71909726	2.359524
MSMEG_1386	hypothetical protein		1.1483837	0.50671583	0.7362246	1.3093473	0.9275823	1.620381
MSMEG_1387	putative acyl-CoA dehydrogenase		1.2931179	0.42793104	0.6379909	1.7413648	0.8573174	1.9357983
MSMEG_1388	enoyl-CoA hydratase		1.5960739	0.60027635	0.30590332	0.8410747	0.59644777	4.6408696
MSMEG_1389	conserved hypothetical protein		1.3589766	0.22517005	1.9264379	1.230809	0.7988326	1.4798269
MSMEG_1390	enoyl-CoA hydratase		0.9370794	0.7181157	0.97823024	0.68831646	0.7116895	1.3700814
MSMEG_1391	"transcriptional regulator, LysR family protein"		1.352772	0.35894546	0.66244096	1.0657835	1.4935212	2.1893423
MSMEG_1392	"alcohol dehydrogenase, class IV"		1.49939	0.015201317	1.4598913	1.7687979	1.4794395	1.2894311
MSMEG_1393	conserved hypothetical protein		2.0656886	0.22345418	1.9881729	1.6624485	3.9697945	0.6423383
MSMEG_1394	probable conserved transmembrane protein		1.0635808	0.84950244	0.73440915	1.3836445	0.38808152	1.7481875
MSMEG_1395	"lipoprotein, putative"		1.0743022	0.3298525	0.9504361	0.9774424	1.1769525	1.192378
MSMEG_1396	LprB protein		1.0075957	0.96606344	0.5272182	1.1308671	1.1000789	1.2722181
MSMEG_1397	"transcriptional regulator, TetR family protein"		0.780866	0.07266674	0.6248582	0.90460706	0.65947556	0.9345232
MSMEG_1398	ribosomal protein S12	rpsL	0.9594679	0.8001764	0.9244571	0.5656463	1.2436901	1.104078
MSMEG_1399	ribosomal protein S7	rpsG	1.1517419	0.09732332	1.1762183	1.0886838	1.318211	1.0238541
MSMEG_1400	elongation factor G; this gene contains a frame shift which is not the result of sequencing error; identified by match to protein family HMM PF00009; match to protein family HMM TIGR00231		1.2134326	0.30301556	0.8043843	1.1608791	1.6426018	1.2458647
MSMEG_1400	elongation factor G; this gene contains a frame shift which is not the result of sequencing error; identified by match to protein family HMM PF00009; match to protein family HMM TIGR00231		1.1663545	0.15267111	1.1259063	1.1400344	0.9913889	1.4080888
MSMEG_1401	translation elongation factor Tu	tuf	0.86695254	0.08900166	1.0025576	0.8342216	0.8851264	0.74590456
MSMEG_1402	hypothetical protein		1.0879041	0.61589223	1.0064358	1.1346416	0.7254151	1.4851235
MSMEG_1403	cutinase superfamily protein		0.8174912	0.13338698	0.5581129	0.8475949	0.90867454	0.95558244
MSMEG_1406	conserved hypothetical protein		1.1207206	0.5975947	0.6685837	1.0692451	1.080003	1.6650506
MSMEG_1407	Na(+)/H(+) antiporter; this gene contains a frame shift which is not the result of sequencing error		1.0977819	0.7354511	0.8732043	0.9479351	1.8730814	0.6969067
MSMEG_1407	Na(+)/H(+) antiporter; this gene contains a frame shift which is not the result of sequencing error		1.0173508	0.8270643	0.9143572	0.8880405	1.065109	1.2018964
MSMEG_1408	arginine/ornithine antiporter; this region contains one or more premature stops and/or frameshifts which are not the result of sequencing error		1.0958698	0.74226725	1.7932054	0.69735503	1.2277662	0.66515255
MSMEG_1408	arginine/ornithine antiporter; this region contains one or more premature stops and/or frameshifts which are not the result of sequencing error		0.9971914	0.9896249	1.4063962	0.7221349	1.2640696	0.5961651
MSMEG_1408	arginine/ornithine antiporter; this region contains one or more premature stops and/or frameshifts which are not the result of sequencing error		0.8945658	0.5574157	0.89770204	0.812253	1.3201602	0.5481482
MSMEG_1409	arginine deiminase	arcA	1.12867	0.51784104	0.7991852	1.6275246	1.0315807	1.0563893
MSMEG_1410	carveol dehydrogenase		1.1978405	0.6109112	0.8433823	1.692031	0.39107257	1.8648763
MSMEG_1411	universal stress protein family protein		1.1407448	0.53144616	0.970726	0.9633022	0.89193565	1.7370155
MSMEG_1412	amino acid permease		0.95804405	0.74702454	0.7863188	1.0362623	0.7508691	1.2587261
MSMEG_1413	ornithine--oxo-acid transaminase	rocD	0.7654182	0.40556479	0.5492501	1.0623875	0.19099292	1.259042
MSMEG_1414	Amidinotransferase		0.9252887	0.808465	0.44562176	1.0418974	0.53795296	1.6756824
MSMEG_1415	AsnC-family protein transcriptional regulator		1.1159997	0.72498584	1.9548098	0.96155983	1.0186896	0.52893925
MSMEG_1416	Pyridine nucleotide-disulphide oxidoreductase		1.0755694	0.69470626	0.6895582	1.5344725	0.992102	1.0861448
MSMEG_1417	glyoxalase family protein		0.8312357	0.58167785	0.23324057	1.1438979	0.5235441	1.4242603
MSMEG_1418	RNA polymerase ECF-type sigma factor		0.7838147	0.2509706	0.9004399	1.1046809	0.3829985	0.7471397
MSMEG_1419	conserved hypothetical protein		1.5020838	0.1389474	2.1329792	1.5368897	1.4274246	0.91104186
MSMEG_1420	probable transcriptional regulatory protein		0.7838782	0.037586372	0.6481286	0.7475233	0.8011893	0.9386717
MSMEG_1421	hypothetical protein		0.9322709	0.7818497	0.5613245	0.5753296	1.1083326	1.4840968
MSMEG_1422	conserved hypothetical protein		0.6934482	0.09180815	0.6756756	0.47204804	0.5783262	1.0477427
MSMEG_1423	radical SAM domain protein		0.80121183	0.43655154	0.53101057	0.4886821	0.7383239	1.4468306
MSMEG_1424	FMN-dependent dehydrogenase		0.61681926	0.030893724	0.54156613	0.48765448	0.52474666	0.91330975
MSMEG_1425	creatininase subfamily protein		0.7839828	0.4475253	0.54663247	0.75217223	0.35139206	1.4857345
MSMEG_1426	probable membrane sugar transferase		0.9901569	0.9702956	0.43806994	1.176618	0.782385	1.5635546
MSMEG_1427	transmembrane efflux protein		1.5977671	0.39478457	2.012996	0.6742046	3.1193113	0.5845565
MSMEG_1428	glucose-methanol-choline oxidoreductase		0.991202	0.9799054	0.37817127	1.4037895	0.5098213	1.6730262
MSMEG_1429	cytochrome P450-terp		1.101135	0.7410266	1.2280073	1.8120513	0.8579095	0.50657177
MSMEG_1430	"transcriptional regulator, TetR family protein"		0.9047055	0.1621438	0.9797791	0.79294276	1.0042735	0.8418266
MSMEG_1431	cytochrome P450-terp		0.99869096	0.98460215	1.1015459	0.9078824	1.1109045	0.87443113
MSMEG_1432	acetylcholinesterase		1.3477535	0.31640708	1.8353668	1.3414106	0.534895	1.6793417
MSMEG_1433	thioesterase		1.0675735	0.59537905	1.1575733	0.9193859	0.8471837	1.3461514
MSMEG_1434	conserved hypothetical protein		0.92315435	0.5500539	0.6773571	0.8298603	1.2163975	0.9690025
MSMEG_1435	ribosomal protein S10	rpsJ	1.1104764	0.28937948	1.0880821	1.0420177	1.3553352	0.9564704
MSMEG_1436	ribosomal protein L3	rplC	0.82173276	0.01921314	0.8501412	0.85128695	0.8781718	0.7073313
MSMEG_1437	ribosomal protein L4/L1 family protein	rplD	1.1035347	0.359522	1.0366561	1.0950683	1.3682067	0.91420776
MSMEG_1438	ribosomal protein L23	rplW	1.127705	0.19584289	1.0217209	0.97317016	1.2905166	1.2254124
MSMEG_1439	ribosomal protein L2	rplB	1.1406908	0.17415808	0.9904389	1.0169836	1.2719114	1.2834294
MSMEG_1440	ribosomal protein S19	rpsS	1.085276	0.56072223	1.3606265	0.87403923	1.2564247	0.8500136
MSMEG_1441	50S ribosomal protein L22		1.1711513	0.27825823	0.8722089	1.1932147	1.1181667	1.501015
MSMEG_1442	ribosomal protein S3	rpsC	0.9995696	0.98828876	1.0663742	0.9842711	0.93684214	1.0107908
MSMEG_1443	ribosomal protein L16	rplP	0.99680394	0.8996185	1.0278187	0.93618804	0.9847274	1.0384817
MSMEG_1444	ribosomal protein L29	rpmC	1.0409296	0.5392804	1.091467	0.9626345	1.1833438	0.92627263
MSMEG_1445	30S ribosomal protein S17		0.99150676	0.9599486	1.395131	0.73391134	1.0786306	0.758354
MSMEG_1446	NTP pyrophosphohydrolase		0.96518284	0.85501444	0.49947682	1.3228917	1.110861	0.92750186
MSMEG_1447	"transcriptional regulator, MerR family protein"		1.6767387	0.32728842	3.074839	0.7507479	2.1846056	0.6967619
MSMEG_1448	integral membrane transporter		1.239802	0.44876942	0.80995464	1.3625318	0.8159876	1.970734
MSMEG_1449	fasciclin domain protein; this gene contains a frame shift which is not the result of sequencing error; identified by match to protein family HMM PF02469		1.0919337	0.73478854	1.2913618	0.7366787	1.6970075	0.642687
MSMEG_1450	hypothetical protein		1.3633375	0.26974306	0.81986403	1.842888	0.982129	1.8084686
MSMEG_1451	arylsulfatase		1.4836296	0.13757016	0.85152286	1.5265844	1.5356826	2.0207286
MSMEG_1452	sulfatase-modifying factor 1		0.94619644	0.84160006	0.45274025	1.4723281	0.6044008	1.2553165
MSMEG_1453	Citrate transporter		0.97228813	0.88245803	0.59294844	1.328655	0.7774072	1.1901418
MSMEG_1454	hypothetical protein		1.1338094	0.43358973	0.90419495	1.5503575	1.1414374	0.93924826
MSMEG_1455	putative multidrug resistance protein		1.2389683	0.18882917	0.9768875	1.595561	1.0530127	1.3304118
MSMEG_1456	hypothetical protein		1.864573	0.35548916	4.2276917	1.1460284	0.8200731	1.2644986
MSMEG_1457	conserved hypothetical protein		0.926038	0.07375231	0.9089545	0.94840646	0.9874072	0.859384
MSMEG_1458	tena/thi-4 family protein		1.6201357	0.20182887	2.709767	1.4949752	0.94911873	1.3266817
MSMEG_1459	Rieske [2Fe-2S] domain protein		0.9060744	0.6013224	1.1610475	0.7664197	1.1809834	0.51584727
MSMEG_1460	Pyridine nucleotide-disulphide oxidoreductase		0.932192	0.5676051	0.98549604	1.1300771	0.98136646	0.6318285
MSMEG_1461	5-oxovalerate dehydrogenase		1.0833303	0.67058957	1.1993648	0.65664595	0.97991484	1.4973955
MSMEG_1462	ferredoxin		1.1212051	0.7093051	1.4743978	0.84802437	1.7315722	0.4308263
MSMEG_1463	gamma-glutamyltranspeptidase		1.070003	0.8691631	0.5635084	2.21836	0.90544415	0.5926993
MSMEG_1464	translation initiation inhibitor		1.9427706	0.3118563	4.0427175	0.7652078	2.197264	0.7658933
MSMEG_1465	ribosomal protein L14	rplN	1.0303034	0.852788	1.1501193	0.64791095	1.3550038	0.9681794
MSMEG_1466	ribosomal protein L24	rplX	1.0768188	0.10795048	1.1019828	1.0264293	1.1610383	1.0178246
MSMEG_1467	50S ribosomal protein L5		1.1655458	0.1745765	0.9926405	1.1308411	1.1079131	1.4307886
MSMEG_1468	ribosomal protein S14p/S29e	rpsN	1.0516783	0.5818639	0.88988805	1.03645	1.2860711	0.9943043
MSMEG_1469	ribosomal protein S8	rpsH	1.03831	0.5516992	1.1508225	1.0335567	1.0867338	0.8821271
MSMEG_1470	50S ribosomal protein L6		0.97643226	0.6541039	1.0513294	0.91772515	1.0630244	0.87365025
MSMEG_1471	ribosomal protein L18	rplR	1.0989517	0.07655913	1.0381151	1.0449362	1.1978141	1.1149417
MSMEG_1472	ribosomal protein S5	rpsE	1.088539	0.28862587	0.9087589	1.0753183	1.1314852	1.2385937
MSMEG_1473	ribosomal protein L30	rpmD	1.2081285	0.3433007	0.82348615	0.9966993	1.6512109	1.3611174
MSMEG_1474	ribosomal protein L15	rplO	1.0225835	0.80071306	0.9306349	0.9714934	1.266224	0.9219816
MSMEG_1475	conserved hypothetical protein		0.9792224	0.9606204	0.44957763	1.9131987	0.24398471	1.3101288
MSMEG_1476	"signal peptide peptidase SppA, 67K type"	sppA	1.3928257	0.28889242	2.220173	1.3720756	0.75448114	1.2245731
MSMEG_1477	major facilitator superfamily protein		0.7267781	0.43579447	1.5411723	0.8455185	0.2445344	0.27588698
MSMEG_1478	"transporter, LysE family protein"		0.7413511	0.34488958	1.3764703	0.7905619	0.42991343	0.36845884
MSMEG_1479	"methyltransferase, putative, family protein"		0.85707974	0.5421237	0.4484269	1.4305859	0.8513941	0.69791204
MSMEG_1480	methyltransferase		1.2562497	0.37438557	0.8373494	1.2879122	0.96220344	1.9375336
MSMEG_1481	methyltransferase		1.3888317	0.37880516	0.6737958	0.82308555	2.2006514	1.8577943
MSMEG_1482	methyltransferase		1.4015245	0.46014708	0.5389427	2.7588854	1.1662737	1.1419961
MSMEG_1483	"preprotein translocase, SecY subunit"		1.117706	0.26143447	1.0138776	1.3719767	1.0589919	1.0259775
MSMEG_1484	adenylate kinase		1.0887173	0.44525033	0.7889892	1.168318	1.163279	1.234283
MSMEG_1485	"methionine aminopeptidase, type I"	map	1.1880273	0.22141686	0.85114443	1.2797322	1.1940978	1.4271346
MSMEG_1486	RNA polymerase sigma-70 factor		0.88447297	0.45966744	0.5278843	1.0501277	0.8203789	1.1395011
MSMEG_1487	conserved hypothetical protein		1.1959187	0.4091568	1.6730546	0.74284226	1.3705428	0.997235
MSMEG_1488	acetolactate synthase		1.6220491	0.3408296	3.260546	0.8770742	1.1580064	1.19257
MSMEG_1489	conserved hypothetical protein		1.1928786	0.004319587	1.2600094	1.1763532	1.1430761	1.1920756
MSMEG_1490	3-oxoacyl-ACP synthase III		1.9829003	0.35180482	1.8522466	0.7539558	4.5515	0.7738988
MSMEG_1491	histidinol-phosphate aminotransferase 2		1.4344332	0.17813562	1.567443	0.94375217	1.1573422	2.0691955
MSMEG_1492	"transcriptional regulator, MarR family protein"		0.9047902	0.5733748	1.129471	1.1221919	0.4855643	0.8819339
MSMEG_1493	sensor histidine kinase		1.0011344	0.9927243	0.78153396	1.3235042	0.9396863	0.9598133
MSMEG_1493	sensor histidine kinase		0.96981347	0.834045	1.2079934	0.9275489	0.61497724	1.128734
MSMEG_1494	transcriptional regulatory protein DegU		1.3555105	0.23954459	0.94732	0.92812634	1.7033114	1.8432842
MSMEG_1495	"HAD-superfamily protein hydrolase subfamily protein IA, variant 3, putative"		1.7191336	0.10228402	2.6268528	1.4217494	1.5654608	1.2624716
MSMEG_1496	3-hydroxyisobutyrate dehydrogenase	mmsB	1.0047811	0.9697473	0.6614474	1.074937	1.111984	1.170756
MSMEG_1497	acyl-CoA dehydrogenase family protein member 8		1.0759637	0.74269664	0.82859075	1.3718812	0.6133111	1.4900721
MSMEG_1498	methylmalonate-semialdehyde dehydrogenase	mmsA	0.6664682	0.05104535	0.36322305	0.8448806	0.7640992	0.69367003
MSMEG_1499	oxygenase		1.4051521	0.015161942	1.5150723	1.2549465	1.2795668	1.5710227
MSMEG_1500	TetR family protein transcriptional regulatory protein		1.310302	0.23318176	0.8660045	1.8728234	1.2422823	1.2600982
MSMEG_1501	"methyltransferase, putative, family protein"		1.8446076	0.18672201	1.611771	1.4051914	3.292292	1.069176
MSMEG_1502	"ABC transporter, ATP-binding protein"		2.0076358	0.31354314	0.5676907	4.113143	0.77502215	2.5746875
MSMEG_1503	probable antibiotic-transport integral membrane leucine and valine rich protein abc transporter		1.4117324	0.012097887	1.223326	1.356206	1.5313793	1.5360185
MSMEG_1504	probable antibiotic-transport integral membrane leucine and alanine and valine rich protein abc transporter		1.09404	0.5317932	0.8011991	1.1957468	0.9667321	1.4124824
MSMEG_1505	integral membrane protein		1.1559055	0.3206677	1.1564229	0.7844562	1.3527205	1.3300223
MSMEG_1506	"transcriptional regulator, TetR family protein"		1.0655819	0.6415469	1.0037546	0.7586038	1.3680148	1.1319543
MSMEG_1507	D-aminopeptidase		0.83739126	0.25343642	1.033423	0.69860756	1.0327752	0.5847593
MSMEG_1508	amino acid permease-associated region		1.3604021	0.18102191	0.76736367	1.4610469	1.7376142	1.4755836
MSMEG_1509	TetR-family protein transcriptional regulator		1.0529511	0.07952264	0.9945899	1.0813787	1.0563413	1.0794942
MSMEG_1510	"dTDP-4-dehydrorhamnose 3,5-epimerase"		0.9411092	0.468082	0.95155454	0.75460964	0.95764303	1.1006294
MSMEG_1511	putative oxidoreductase		2.8782837	0.3690621	1.8072004	0.821234	8.170538	0.71416277
MSMEG_1512	"dTDP-glucose 4,6-dehydratase"	rfbB	1.073153	0.47816652	0.8446995	1.0122502	1.2009205	1.2347417
MSMEG_1513	conserved hypothetical protein		1.003659	0.98975134	0.43914655	1.4294951	0.6749629	1.4710318
MSMEG_1514	conserved hypothetical protein		1.2566206	0.5965529	0.4288339	2.393112	0.7529822	1.4515543
MSMEG_1515	two-component sensor histidine kinase		0.9297538	0.4627425	0.7546105	1.0125129	0.83069104	1.1212004
MSMEG_1516	thioredoxin reductase		1.2697711	0.10658052	1.4951905	1.3323848	1.314501	0.937008
MSMEG_1517	"spfh domain/band 7 family protein, putative"		1.0834802	0.7958044	0.61580646	1.5165651	0.5352355	1.666314
MSMEG_1518	hypothetical protein		0.8374455	0.2270991	0.62051827	1.0182486	0.6854826	1.0255328
MSMEG_1519	translation initiation factor IF-1	infA	0.8844219	0.19745226	1.078338	0.7579323	0.812081	0.8893363
MSMEG_1520	ribosomal protein L36	rpmJ	1.1880465	0.10338723	1.202567	0.9564355	1.3252118	1.2679714
MSMEG_1521	ribosomal protein S13p/S18e	rpsM	0.9837462	0.7271004	0.94397235	0.91160727	1.1050445	0.97436047
MSMEG_1522	ribosomal protein S11	rpsK	1.0263801	0.3945038	1.085701	1.0517764	1.0032711	0.9647719
MSMEG_1523	ribosomal protein S4	rpsD	1.0042262	0.8345512	0.9624583	1.039667	1.031002	0.9837777
MSMEG_1524	"DNA-directed RNA polymerase, alpha subunit"	rpoA	1.0199537	0.201349	0.9927695	1.038413	1.0427264	1.0059063
MSMEG_1525	50S ribosomal protein L17		0.99412453	0.9345283	1.1685075	0.9976115	0.9590317	0.8513475
MSMEG_1526	probable cutinase		1.1848905	0.14526537	0.9447999	1.2338011	1.160501	1.4004599
MSMEG_1527	tRNA pseudouridine synthase A	truA	1.0973982	0.7444444	0.67997664	1.7706004	0.62968844	1.3093271
MSMEG_1528	cutinase		1.1600494	0.28209203	0.9025665	1.004381	1.3229743	1.4102758
MSMEG_1529	"serine esterase, cutinase family protein"		1.1004055	0.51099104	0.9331076	0.8907935	1.0942435	1.483477
MSMEG_1530	integral membrane protein		1.1254622	0.27854422	0.9401233	1.3635772	1.0096874	1.188461
MSMEG_1531	conserved hypothetical protein		0.98560786	0.8979805	1.2587398	0.9518942	0.9744077	0.75738984
MSMEG_1532	antibiotic biosynthesis monooxygenase		1.0923604	0.82484525	2.2142158	0.7607684	0.8930557	0.5014016
MSMEG_1533	subtilase family protein		0.9625252	0.5708881	1.0026245	0.8009417	0.96506137	1.0814731
MSMEG_1534	probable conserved membrane protein		1.0275886	0.85927725	0.6382406	1.072177	1.0731574	1.3267795
MSMEG_1535	conserved hypothetical protein		1.2095612	0.3783945	0.8260589	1.7458591	0.9759296	1.290397
MSMEG_1536	ftsk/spoiiie family protein		1.013333	0.9279416	0.79356825	1.1333367	0.7862805	1.3401467
MSMEG_1537	conserved hypothetical protein		1.0057955	0.97194266	0.60237557	0.98803854	1.1051741	1.327594
MSMEG_1538	conserved hypothetical protein		1.2071083	0.5044554	1.1511523	0.61738646	1.9426265	1.117268
MSMEG_1539	conserved hypothetical protein		1.2783477	0.47362307	0.6307108	1.7639791	0.7579198	1.9607813
MSMEG_1540	ATP-dependent RNA helicase		1.0860568	0.68371826	0.9976894	1.6180573	0.70443493	1.0240457
MSMEG_1541	hypothetical protein		1.3639821	0.010205392	1.5306859	1.3874986	1.289427	1.2483166
MSMEG_1542	transcriptional regulator		1.2771424	0.41230685	1.623737	1.6046734	0.40754786	1.4726113
MSMEG_1543	eptc-inducible aldehyde dehydrogenase		1.1259663	0.46456754	0.7651304	1.0346017	1.4780287	1.2261044
MSMEG_1544	PduO protein		0.98830485	0.3484639	0.9922437	0.98263144	1.0145309	0.9638133
MSMEG_1545	conserved hypothetical protein		0.84188217	0.44142842	0.386638	1.243166	0.78672814	0.9509966
MSMEG_1546	coenzyme B12-dependent glycerol dehydrogenase small subunit		1.1886084	0.25019684	1.3017027	1.1441107	1.4657758	0.8428443
MSMEG_1547	glycerol dehydratase large subunit		1.2417278	0.16598171	1.0186538	1.4699578	1.4729735	1.0053262
MSMEG_1548	"propanediol utilization: dehydratase, medium subunit"		1.2011858	0.13615906	1.0342579	1.2192299	1.4747725	1.0764831
MSMEG_1549	glycerol dehydratase reactivation factor large subunit; this gene contains a frame shift which is not the result of sequencing error		0.98580474	0.9089722	0.71591526	1.1622947	0.87715083	1.1878581
MSMEG_1550	PduH protein		0.97596526	0.9357623	0.6577094	0.86595696	1.7815367	0.598658
MSMEG_1551	hypothetical protein		1.4335638	0.552104	0.34407228	3.2153747	0.60867834	1.5661303
MSMEG_1552	ethanolamine permease	eat	1.2291378	0.3890759	0.723626	1.3106277	1.0722815	1.8100162
MSMEG_1553	"ethanolamine ammonia-lyase, large subunit"	eutB	1.7503123	0.43726504	0.59691745	1.6462517	0.6008653	4.157215
MSMEG_1554	"ethanolamine ammonia-lyase, light chain"	eutC	1.186307	0.66158164	0.61079097	1.0748109	0.7554886	2.3041375
MSMEG_1555	"conserved hypothetical protein, authentic frameshift; this gene contains a frame shift which is not the result of sequencing error; identified by similarity to RF:NP_854757.1"		1.6566216	0.42606857	1.3751441	0.74070495	3.7548163	0.75582063
MSMEG_1556	ribosomal protein L13	rplM	0.91747344	0.5883444	0.52067447	0.96382076	1.1305883	1.0548103
MSMEG_1557	ribosomal protein S9	rpsI	1.1148195	0.03466379	1.1355121	1.0456587	1.190393	1.0877141
MSMEG_1558	conserved hypothetical protein		0.9023303	0.8595544	2.3944473	0.6825244	0.24379374	0.28855553
MSMEG_1559	phosphoglucosamine mutase	glmM	1.0859945	0.5399004	0.79767364	1.2558722	0.9614944	1.3289376
MSMEG_1560	conserved hypothetical protein		1.4107026	0.17889768	1.0215075	1.0609024	1.5393373	2.0210633
MSMEG_1561	LysR-family protein trancsriptional regulator		1.160478	0.6655832	0.62871593	1.2750986	0.67191446	2.066183
MSMEG_1562	conserved hypothetical alanine and proline rich protein; this gene contains a frame shift which is not the result of sequencing error		1.6008394	0.41600853	3.483194	0.6813018	0.9828927	1.2559693
MSMEG_1562	conserved hypothetical alanine and proline rich protein; this gene contains a frame shift which is not the result of sequencing error		1.1521543	0.65521467	2.0282512	0.7436684	1.1359246	0.70077336
MSMEG_1563	short-chain dehydrogenase/reductase SDR		1.2711475	0.07957983	1.3786207	1.5076178	1.1362121	1.0621396
MSMEG_1564	"lignostilbene-alpha,beta-dioxygenase"		1.8516244	0.4541735	4.8212943	0.6395719	0.9475262	0.99810535
MSMEG_1565	"transcriptional regulator, TetR family protein"		1.0293779	0.9071618	0.64618945	1.5803388	0.6452715	1.2457123
MSMEG_1566	oxidoreductase		1.0481268	0.7809138	0.6995646	1.0647265	0.9654595	1.4627568
MSMEG_1567	conserved hypothetical protein		0.96565866	0.9275933	0.16679206	1.2606374	0.6697772	1.7654281
MSMEG_1568	"glucosamine--fructose-6-phosphate aminotransferase, isomerizing"	glmS	1.0927907	0.6931423	1.0918272	1.5159714	0.50850034	1.2548639
MSMEG_1569	hypothetical protein		1.396552	0.49483535	2.706797	0.64246345	1.7109274	0.52602017
MSMEG_1570	carboxylesterase		1.2969842	0.48084953	0.40968868	1.6617649	1.0170653	2.0994182
MSMEG_1571	integral membrane protein		0.73330736	0.21388853	0.93227094	0.29478645	1.058742	0.64743
MSMEG_1572	"transcriptional regulator, GntR family protein"		1.0308936	0.89876884	0.87263405	1.6507596	1.0038282	0.59635246
MSMEG_1573	carbohydrate kinase family protein		0.8067254	0.62019104	0.13042237	0.82068795	0.50499636	1.7707947
MSMEG_1574	glutamate decarboxylase		1.0050769	0.9882818	0.39429194	1.3507239	0.55055195	1.7247396
MSMEG_1575	alanine racemase	alr	1.1803868	0.6772504	0.41372964	1.7307237	0.60412353	1.9729701
MSMEG_1576	alpha/beta hydrolase fold		1.1505296	0.65725815	1.1283499	1.9555511	0.4641046	1.054113
MSMEG_1577	conserved hypothetical protein		1.044645	0.7999133	0.71697766	0.9021328	1.4720545	1.0874146
MSMEG_1578	"peptidase M22, glycoprotease"		0.93049836	0.76362616	0.54260373	0.87287545	0.77792776	1.5285865
MSMEG_1579	ribosomal-protein-alanine acetyltransferase	rimI	0.8350151	0.16532333	1.0730313	0.8759995	0.6766821	0.7143476
MSMEG_1580	O-sialoglycoprotein endopeptidase		0.97910064	0.953285	0.64784175	1.2316482	0.2704813	1.7664313
MSMEG_1581	conserved hypothetical protein		0.8180078	0.24943484	0.93554604	0.59129816	1.1222107	0.6229764
MSMEG_1582	chaperonin GroS	groS	0.747376	0.18138507	0.557189	0.712021	0.55036426	1.1699299
MSMEG_1583	chaperonin GroL	groL	0.90329623	0.6940707	0.7936824	0.9318923	0.40453094	1.4830792
MSMEG_1584	hypothetical protein		0.9585996	0.47719753	0.85497063	0.95354944	1.0985954	0.927283
MSMEG_1585	cupin domain protein		1.1109412	0.16798687	1.2843965	1.0212227	1.1105423	1.027603
MSMEG_1586	beta-lactamase		0.70144165	0.16175461	0.957207	0.3740892	1	0.47447035
MSMEG_1587	alpha/beta hydrolase fold		1.5440246	0.017008979	1.5313989	1.5205289	1.8372861	1.2868843
MSMEG_1588	conserved hypothetical protein		1.099942	0.7466911	1.9113057	0.8622084	1.0088104	0.6174433
MSMEG_1589	hypothetical protein		1.212549	0.24531938	1.5062095	1.4239953	0.9966546	0.9233366
MSMEG_1590	hypothetical protein		1.3704007	0.086677946	1.7593977	1.3483795	1.0429043	1.3309213
MSMEG_1591	TnpC protein		1.6959095	0.19053683	1.1808809	1.9916992	0.89185977	2.7191985
MSMEG_1591	TnpC protein		1.1653225	0.6953482	0.3547895	2.197222	0.96339566	1.1458828
MSMEG_1592	hypothetical protein		0.4920423	0.077766754	0.061022934	0.51209414	0.40241224	0.99263996
MSMEG_1593	hypothetical protein		3.425894	0.3039014	8.645113	0.39977103	4.240518	0.41817418
MSMEG_1594	enoyl-CoA hydratase		0.79778886	0.105300605	0.55640113	0.7774961	0.9356359	0.9216222
MSMEG_1595	putative oxidoreductase		1.0778898	0.6907756	1.3535656	0.73780036	1.4143488	0.80584455
MSMEG_1596	transcriptional regulator		1.1469476	0.6589868	1.6739135	0.5890948	1.6617349	0.66304713
MSMEG_1597	Transcription factor WhiB		1.4163873	0.25469345	0.7437877	1.3156403	1.4206103	2.1855114
MSMEG_1598	conserved hypothetical protein		1.5311782	0.21588375	2.526289	1.0168598	1.3765479	1.2050163
MSMEG_1599	RNA polymerase sigma-70 factor		1.0347346	0.76654637	0.7274574	1.2127273	1.0630769	1.135677
MSMEG_1600	conserved hypothetical protein		0.93901455	0.62181807	0.73115396	1.1196986	0.7623632	1.1428423
MSMEG_1601	conserved hypothetical protein		1.1871898	0.15570082	1.0473061	1.1234273	1.4810909	1.0969346
MSMEG_1602	inosine-5'-monophosphate dehydrogenase	guaB	1.2497752	0.1763772	1.0357132	1.3305503	1.0163695	1.6164677
MSMEG_1603	IMP dehydrogenase family protein		0.98620856	0.7826649	0.98884094	1.0854253	0.86437196	1.0061959
MSMEG_1604	FAD dependent oxidoreductase		1.7168047	0.3572673	1.2220247	3.6182542	0.5739737	1.4529666
MSMEG_1605	phosphate transport system regulatory protein PhoU	phoU	0.76727086	0.6792095	2.2446136	0.6410562	0.017638948	0.16577485
MSMEG_1606	benzoylformate decarboxylase		1.1191703	0.51650286	1.1030738	0.8526252	1.5812012	0.93978137
MSMEG_1607	putative tautomerase		1.1235859	0.6250073	1.088357	0.7380962	1.7719866	0.8959041
MSMEG_1608	glycosyl transferase		0.74014986	0.09479131	0.59175956	0.7913183	1.0231065	0.5544152
MSMEG_1609	beta-phosphoglucomutase hydrolase; this gene contains a frame shift which is not the result of sequencing error; identified by match to protein family HMM PF00702; match to protein family HMM TIGR01509; match to protein family HMM TIGR02009		1.0686324	0.7990178	0.59456676	1.4548651	1.532798	0.6922994
MSMEG_1610	glutamine-hydrolyzing GMP synthase		1.2639537	0.68326175	0.60789424	2.9178865	0.28254738	1.2474866
MSMEG_1611	"transcriptional regulator, TetR family protein, putative"		1.2425424	0.38408235	0.8420565	1.3222578	0.92100763	1.8848475
MSMEG_1612	"extracellular solute-binding protein, family protein 3"		1.3502225	0.15632755	1.1984004	1.7409992	0.9058723	1.5556178
MSMEG_1613	"ABC polar amino acid transporter, inner membrane subunit"		1.045637	0.90958595	0.41195965	1.0287017	0.6541696	2.087717
MSMEG_1614	glutamine transport ATP-binding protein GlnQ		1.1500728	0.70804137	0.47042567	1.0301985	0.91870385	2.1809633
MSMEG_1615	gamma-glutamyltranspeptidase	ggt	1.4717084	0.12964232	1.6056763	1.2502846	2.0395777	0.99129516
MSMEG_1616	hypothetical protein; this gene contains a frame shift which is not the result of sequencing error; identified by Glimmer2; putative		1.2818562	0.6439266	0.43461448	2.0728734	0.23974685	2.3801901
MSMEG_1617	kumamolisin		1.2464924	0.44154763	0.68095946	1.1676675	1.1224535	2.0148895
MSMEG_1618	hypothetical protein		1.2540992	0.3694023	0.6589404	1.1980603	1.326221	1.8331753
MSMEG_1619	hypothetical protein		0.98479825	0.94250125	1.4128722	1.1697366	0.52550316	0.8310811
MSMEG_1620	conserved hypothetical protein		1.3082445	0.30441386	1.813306	1.0347351	1.6338506	0.75108635
MSMEG_1621	pyrimidine-specific ribonucleoside hydrolase RihA		1.021709	0.86750805	0.7898598	1.1771437	0.846911	1.2729216
MSMEG_1622	putative DNA repair polymerase		1.0968146	0.37226376	0.8296624	1.2189304	1.1149007	1.2237651
MSMEG_1623	short chain dehydrogenase		1.0743471	0.5100427	1.2270076	0.7856734	1.1008403	1.1838672
MSMEG_1624	universal stress protein family protein		0.89570284	0.47396678	0.9704879	0.5268563	1.1164639	0.9690032
MSMEG_1625	"amino acid transporter, putative"		0.8446044	0.48784173	0.65759164	0.51886976	1.411817	0.79013914
MSMEG_1626	putative DNA-binding protein		1.6321836	0.18322389	2.3761942	2.146567	0.9574515	1.0485213
MSMEG_1627	hypothetical protein		1.2079017	0.39736694	1.227403	0.8149297	1.7885576	1.0007168
MSMEG_1628	"oxidoreductase, short chain dehydrogenase/reductase family protein"		1.1486185	0.57665575	0.79727685	1.6794007	0.699268	1.4185284
MSMEG_1629	hypothetical protein		1.3361448	0.3443205	0.7049206	1.2189524	1.2694325	2.1512737
MSMEG_1630	"2,5-dichloro-2,5-cyclohexadiene-1,4-diol dehydrogenase"		1.0735178	0.73139	1.50504	1.001963	1.2102991	0.57676905
MSMEG_1631	DNA-binding protein		1.1907111	0.43500105	1.8259927	1.0072949	0.98665655	0.9429
MSMEG_1632	hypothetical protein		1.404515	0.3629447	0.57300055	2.3352885	1.079705	1.6300663
MSMEG_1633	"DNA polymerase III, alpha subunit, putative"		2.1183586	0.37812415	1.3931214	0.82247186	5.3486485	0.90919256
MSMEG_1634	probable forkhead-associated protein		0.96201885	0.45081845	0.84829557	1.010155	1.0484412	0.9411836
MSMEG_1635	nitroreductase family protein		0.91050434	0.076915935	0.98100173	0.9283935	0.9136311	0.8189913
MSMEG_1636	"RNA methyltransferase, TrmH family protein, group 2"		1.4174441	0.2793305	1.1942309	0.7141467	2.220921	1.5404776
MSMEG_1637	periplasmic sensor signal transduction histidine kinase		0.93033695	0.30771968	0.93937415	1.0872055	0.85971683	0.8350513
MSMEG_1638	Roadblock/LC7 domain protein		1.0212975	0.8186449	0.76722395	1.0814239	1.1145257	1.1220167
MSMEG_1639	conserved hypothetical protein		1.1498498	0.44666395	0.9822988	0.85300463	1.6361207	1.1279749
MSMEG_1640	ATP/GTP-binding protein		1.0604401	0.4410339	0.8704504	1.1014062	1.0757587	1.1941451
MSMEG_1641	conserved hypothetical protein		1.0468576	0.6247746	0.9741156	1.3016328	0.99144334	0.92023855
MSMEG_1642	"ABC transporter, ATP-binding protein"		1.2092385	0.439661	0.78600645	1.0064844	1.1692841	1.8751792
MSMEG_1643	hypothetical protein		1.2044395	0.5703445	0.54634166	1.9422916	0.80280286	1.5263221
MSMEG_1644	hypothetical protein		3.196205	0.20284256	6.342732	0.9442815	4.5619836	0.9358228
MSMEG_1645	NADH:flavin oxidoreductase/nadh oxidase		1.001355	0.99702674	0.8663266	1.122653	0.19772103	1.8187195
MSMEG_1646	ribosomal RNA adenine dimethylase family protein		1.8337034	0.1922673	1.5017347	1.1093932	3.304038	1.4196477
MSMEG_1647	tetrahydrofolate dehydrogenase/cyclohydrolase FolD		0.8551402	0.6436101	0.32690293	1.6124002	0.54090494	0.9403528
MSMEG_1648	putative transcriptional regulator		2.7685926	0.38493183	1.5427154	0.9898516	7.963351	0.5784521
MSMEG_1649	FAD dependent oxidoreductase		1.3859407	0.06666103	1.2706321	1.4408791	1.0948762	1.7373753
MSMEG_1650	methyltransferase type 11		1.0008278	0.9908255	0.87619036	1.1469195	0.9015602	1.0786412
MSMEG_1651	homoserine O-acetyltransferase	metX	1.0805659	0.45810243	0.80345106	1.127221	1.230817	1.160775
MSMEG_1652	O-acetylhomoserine sulfhydrylase		0.95321846	0.7465154	0.70970476	1.1816442	0.73990774	1.1816174
MSMEG_1653	hypothetical protein		1.1367306	0.3850179	0.93583316	1.1986096	0.9198046	1.492675
MSMEG_1654	"isocitrate dehydrogenase, NADP-dependent"		1.0346566	0.38170072	0.94319814	1.0783403	1.0929295	1.0241585
MSMEG_1655	"hydrolase, alpha/beta fold family protein, putative"		0.98633564	0.96956384	0.5321037	0.8956708	0.57212114	1.9454471
MSMEG_1656	exodeoxyribonuclease III	xth	1.2484273	0.4026409	1.9988406	1.1387022	0.96737903	0.8887874
MSMEG_1657	tryptophanyl-tRNA synthetase	trpS	1.0628757	0.61247253	0.78106165	1.3271033	1.074618	1.0687205
MSMEG_1658	"ribonuclease, putative"		0.72750133	0.26578844	1.1744771	0.9115397	0.26042804	0.5635608
MSMEG_1659	"multidrug resistance protein, SMR family protein"		1.0469146	0.8921532	0.6785151	1.8818564	0.44372416	1.1835628
MSMEG_1660	"oxidoreductase, 2-nitropropane dioxygenase family protein"		1.5696363	0.4625755	0.4638002	3.4534643	0.70940775	1.6518732
MSMEG_1661	D-alanyl-D-alanine carboxypeptidase		1.0283911	0.9366307	0.701355	1.524695	0.26194513	1.6255693
MSMEG_1662	taurine-pyruvate aminotransferase		1.064486	0.7916421	0.63521755	1.1484722	0.82001275	1.6542418
MSMEG_1663	"transcriptional regulator, AsnC family protein"		1.088159	0.62349063	0.7178036	1.1761137	0.9754863	1.4832324
MSMEG_1664	hypothetical protein		1.2454543	0.3532083	1.4523513	0.82660866	1.7764308	0.9264264
MSMEG_1665	aldehyde dehydrogenase (NAD) family protein		1.4092414	0.45410746	0.6066963	2.6125119	0.6799286	1.7378289
MSMEG_1666	RNA polymerase sigma-70 factor		1.0895463	0.8368811	0.24315478	1.8229167	0.57563746	1.7164763
MSMEG_1667	"IS110 family transposase, truncation; identified by similarity to OMNI:MT3430"		1.4579544	0.32082868	1.1451621	2.6117203	0.9871039	1.0878315
MSMEG_1668	pyridoxamine 5'-phosphate oxidase family protein		1.2443985	0.2086488	1.2986556	0.8684434	1.6116145	1.1988803
MSMEG_1669	"succinate dehydrogenase, iron-sulfur protein"	sdhB	1.2498529	0.34103346	0.8335637	1.1817135	1.1096615	1.8744732
MSMEG_1670	"succinate dehydrogenase, flavoprotein subunit"	sdhA	1.4010175	0.16320972	0.88342416	1.1988468	1.7231709	1.7986284
MSMEG_1671	succinate dehydrogenase hydrophobic membrane anchor protein SdhD		1.368146	0.013403196	1.4409426	1.1787086	1.3528333	1.5000992
MSMEG_1672	"succinate dehydrogenase, cytochrome b556 subunit"	sdhC	1.2791917	0.15762156	0.940184	1.1213655	1.4883797	1.5668373
MSMEG_1673	cytidine deaminase	cdd	0.9036685	0.35652637	1.1005969	0.8394937	0.9830907	0.6914928
MSMEG_1674	hypothetical protein		1.3739719	0.3854803	1.5881664	0.96294576	2.3089986	0.6357772
MSMEG_1675	pyrimidine-nucleoside phosphorylase		0.99820733	0.9949551	0.25878894	1.1484159	1.0980154	1.487609
MSMEG_1676	adenosine deaminase	add	1.0784076	0.7722091	0.43521935	1.2668767	1.003446	1.6080884
MSMEG_1677	aspartate ammonia-lyase	aspA	1.2328374	0.21185765	0.84940183	1.1856114	1.5431511	1.3531855
MSMEG_1678	"transcriptional regulator, LysR family protein"		1.2454039	0.300372	1.1658957	1.8003454	0.8730684	1.1423062
MSMEG_1679	AmiB		0.7720844	0.015824774	0.7212812	0.8391038	0.6684795	0.85947317
MSMEG_1680	conserved hypothetical protein		1.0093304	0.79404813	1.078049	0.98942465	1.0420804	0.92776746
MSMEG_1681	endoribonuclease L-PSP superfamily protein		0.9458899	0.23530048	0.9538761	0.909465	1.044469	0.87574935
MSMEG_1682	flavin-containing monooxygenase FMO		0.94683635	0.7326111	0.7955832	0.89645404	0.73503876	1.3602694
MSMEG_1683	cytosine/purine/uracil/thiamine/allantoin permease family protein		1.0721968	0.5326902	0.83888584	0.97390896	1.2991662	1.1768264
MSMEG_1684	conserved hypothetical protein		1.1043812	0.6224174	0.69515306	1.1481144	0.97032225	1.6039351
MSMEG_1685	hypothetical protein		3.1054742	0.24380337	5.9697413	0.53929114	5.2572145	0.6556499
MSMEG_1686	NPL/P60-family protein secreted protein		1.4058404	0.17012092	1.1286916	1.7428669	0.91786593	1.833937
MSMEG_1687	hypothetical protein		0.9586066	0.87373143	1.4920881	0.5673414	1.2338505	0.5411465
MSMEG_1688	cupin domain protein		1.3802971	0.556729	1.1174883	0.75770485	3.0765104	0.56948465
MSMEG_1689	3-oxoacyl-[acyl-carrier-protein] reductase		1.54772	0.008277087	1.6919501	1.7002224	1.4450622	1.3536456
MSMEG_1690	putative ECF sigma factor RpoE1		1.0311861	0.8099257	1.2718701	0.77534676	1.1902037	0.88732374
MSMEG_1691	transcriptional regulatory protein		2.6596413	0.41132468	7.8872247	0.77434677	0.95986027	1.0171334
MSMEG_1692	ECF-family protein RNA polymerase sigma factor		1.1969175	0.4363296	0.788157	1.5336506	0.8477778	1.6180848
MSMEG_1693	succinate dehydrogenase [ubiquinone] flavoprotein subunit		1.1263347	0.7113374	1.8916585	0.5543661	1.3650109	0.6943032
MSMEG_1694	uracil phosphoribosyltransferase	upp	1.1176599	0.3536865	1.0501188	1.1541219	0.8760361	1.3903629
MSMEG_1695	phosphoglucomutase/phosphomannomutase		0.6353	0.13476683	0.48948812	1.0926311	0.2485749	0.7105059
MSMEG_1696	"regulatory protein, MarR"		1.6609972	0.30440903	3.0863943	0.9272565	1.8730978	0.7572397
MSMEG_1697	hypothetical protein		1.2679312	0.45443314	1.0021385	0.81498635	2.1924229	1.0621773
MSMEG_1698	putative ammonia monooxygenase superfamily protein		1.4011328	0.23453657	0.92046416	1.6948959	0.97384393	2.0153275
MSMEG_1699	pentachlorophenol 4-monooxygenase		0.9053234	0.31237215	1.0537376	0.81901383	1.0189453	0.72959673
MSMEG_1700	TetR-family protein transcriptional regulator		1.2966776	0.45582065	0.7063071	1.3176476	0.8969961	2.2657595
MSMEG_1701	purine nucleotide phosphorylase		1.1029959	0.7189439	0.58035034	1.5892253	0.7315075	1.5109003
MSMEG_1702	amidohydrolase		1.0795085	0.63451624	0.7928045	1.2327886	0.8649072	1.4275337
MSMEG_1703	amidohydrolase		1.1737657	0.4362012	0.5987387	1.3161203	1.3324939	1.4477097
MSMEG_1704	ABC transporter		1.00593	0.9800917	0.4020805	1.0442911	1.4454272	1.1319206
MSMEG_1705	D-xylose transport ATP-binding protein XylG		1.2088711	0.4736012	1.810017	1.3988626	1.004647	0.6219576
MSMEG_1706	xylose transport system permease protein XylH		1.1665877	0.50692177	0.89078474	1.6628581	0.70779884	1.4049093
MSMEG_1707	phosphatase YfbT		1.1892693	0.63616055	0.64453214	2.1586208	0.6338015	1.3201227
MSMEG_1708	"ribose operon repressor, putative"		1.1707102	0.48552257	1.0464468	1.3100339	0.65297115	1.673389
MSMEG_1709	inner membrane ABC transporter permease protein YjfF		1.3435689	0.2599091	0.99615514	1.5557951	1.9416847	0.8806404
MSMEG_1710	ribose transport system permease protein RbsC		1.1257659	0.3508101	0.7891382	1.2067593	1.2108918	1.2962743
MSMEG_1711	ATP binding protein of ABC transporter		1.0012932	0.9980304	0.18638292	1.3053782	0.27987775	2.233534
MSMEG_1712	ABC transporter periplasmic-binding protein YtfQ		1.0524633	0.8295738	1.5961714	1.2177383	0.58499676	0.81094676
MSMEG_1713	L-ribulokinase	araB	1.5141801	0.44551218	3.2713346	0.85158247	1.0325779	0.901225
MSMEG_1714	L-ribulose-5-phosphate 4-epimerase UlaF		1.313484	0.23664932	1.0375226	1.6774402	0.8636047	1.6753684
MSMEG_1715	L-arabinose isomerase	araA	1.5882729	0.35772645	2.9354417	1.9747101	0.9052864	0.53765327
MSMEG_1716	"IS3 family protein element, transposase orfA"		1.4919375	0.43121365	2.5083616	0.54400975	2.350739	0.5646394
MSMEG_1717	"ISMsm8, transposase"		1.2732809	0.5185412	0.6114	1.7033534	0.6699742	2.1083958
MSMEG_1718	"This gene is disrupted by an IS element.; IS3 family element, transposase orfB, interruption-N; identified by similarity to GP:15619023"		1.0388975	0.81666905	0.9133911	0.6887039	1.149679	1.4038165
MSMEG_1719	"This gene is disrupted by an IS element.; IS3 family element, transposase orfB, interruption-C; identified by similarity to GP:15619023"		0.9652555	0.8966729	1.2766759	0.6249087	1.4864349	0.47300252
MSMEG_1721	"IS1137, transposase orfB"		0.9247761	0.7807871	0.4467211	1.5766101	0.65789396	1.0178794
MSMEG_1722	hypothetical protein		0.980907	0.9008589	1.0344254	0.91328305	0.64809185	1.3278279
MSMEG_1723	hypothetical protein		1.0784802	0.63736093	1.126476	0.91220087	1.479399	0.7958451
MSMEG_1724	conserved hypothetical protein		1.1182057	0.3808153	1.2989917	0.82414764	1.3053014	1.0443817
MSMEG_1729	"This gene is disrupted by an ISMsm1 element.; ISMsm5, transposase, interruption-N; identified by similarity to GB:CAD18826.1"		0.94861037	0.7012058	0.7679941	1.2689973	0.751028	1.006422
MSMEG_1731	"IS6120, transposase"		1.122473	0.65600103	1.7345622	0.8386001	0.6176055	1.2991242
MSMEG_1731	"IS6120, transposase"		1.105118	0.50201315	1.3233545	1.3314426	1.007945	0.75773025
MSMEG_1731	"IS6120, transposase"		1.0844845	0.7591618	0.6775621	1.337368	1.6705991	0.65240854
MSMEG_1732	Transposase IS116/IS110/IS902 family protein		1.2180424	0.13901502	1.326131	1.4726509	1.0395131	1.0338746
MSMEG_1733	conserved hypothetical protein		3.2570095	0.33631763	9.160878	1.0482221	1.0193548	1.7995824
MSMEG_1734	conserved hypothetical protein		0.9434166	0.7008424	0.74139744	1.0818995	0.69877726	1.2515922
MSMEG_1735	dihydrolipoamide dehydrogenase		1.0899235	0.80358905	0.5542456	1.8345146	0.50964296	1.461291
MSMEG_1736	glycerol-3-phosphate dehydrogenase 2		0.66054285	0.011624905	0.73693335	0.74851924	0.4833377	0.673381
MSMEG_1737	RNA pseudouridine synthase family protein		0.8806041	0.41907245	0.64936763	1.2286237	0.90754604	0.73687893
MSMEG_1738	probable conserved transmembrane protein		0.7606283	0.4229801	1.4529743	0.83321756	0.26500583	0.49131545
MSMEG_1739	enoyl-CoA hydratase/isomerase family protein		1.009016	0.95923257	0.6602944	1.3398625	0.8111864	1.2247211
MSMEG_1740	dehydrogenase/reductase SDR family protein member 4		0.9767064	0.9434568	0.22330062	1.5048127	0.75341094	1.4253014
MSMEG_1741	TetR-family protein transcriptional regulator		1.4201201	0.24179636	1.9981974	1.8351011	0.8944216	0.9527601
MSMEG_1742	oxidoreductase		0.9319482	0.7891361	1.574719	0.83878756	0.45997083	0.85431534
MSMEG_1743	Fatty acid desaturase		1.2647828	0.66316	2.8159287	1.1426754	0.24350208	0.85702527
MSMEG_1744	hypothetical protein		1.2453195	0.24114482	1.5817809	0.7885937	1.3800302	1.230873
MSMEG_1745	transcriptional regulator		1.12122	0.37986898	1.3010302	1.3468	0.94765484	0.8893952
MSMEG_1746	6-hydroxy-D-nicotine oxidase		1.4723282	0.55839175	3.596132	0.85237193	1.025974	0.41483513
MSMEG_1747	RNA polymerase sigma-70 factor		0.89678323	0.51059115	1.293562	0.879761	0.7271773	0.68663234
MSMEG_1749	putative monooxygenase		1.0950341	0.20684108	1.0097804	1.2106552	1.1822591	0.97744197
MSMEG_1750	hypothetical protein		1.2371955	0.27707073	1.3557895	0.8538982	1.0624791	1.676615
MSMEG_1750	hypothetical protein		1.0693164	0.6566934	0.76052445	1.1388197	1.423182	0.9547396
MSMEG_1751	norsolorinic acid reductase		1.1726248	0.6451439	0.41715223	1.8889747	0.8116297	1.5727427
MSMEG_1752	hypothetical protein		2.3476844	0.35282406	2.6831112	0.53851384	5.6961856	0.4729274
MSMEG_1753	MTA/SAH nucleosidase	mtnN	0.9845128	0.814051	0.80495125	1.0237626	1.0607237	1.0486137
MSMEG_1754	conserved hypothetical protein		1.1063011	0.65994143	0.9938932	1.4909579	0.53700835	1.4033451
MSMEG_1755	"anti-sigm factor, ChrR"		1.2704678	0.47752017	1.6509116	0.72278076	2.017877	0.6903018
MSMEG_1756	endonuclease VIII and dna n-glycosylase with an ap lyase activity		0.8780357	0.6991579	1.5129867	1.2118049	0.3604381	0.4269132
MSMEG_1757	DEAD/DEAH box helicase		0.8565799	0.3458466	1.0558422	1.0008347	0.8832558	0.48638707
MSMEG_1758	hypothetical protein		0.7683677	0.6423785	2.1034737	0.50929487	0.2708321	0.18987021
MSMEG_1759	hypothetical protein		0.79575294	0.5739866	1.750129	0.5782573	0.5608811	0.29374424
MSMEG_1760	short-chain dehydrogenase/reductase SDR		0.8743975	0.50520474	0.54196864	1.0096895	0.66963315	1.2762988
MSMEG_1761	integral membrane protein		1.1626967	0.6188993	1.8977252	1.3706858	0.6165781	0.7657975
MSMEG_1762	piperideine-6-carboxylic acid dehydrogenase		0.9824548	0.8698201	0.77384365	1.0860988	0.86704355	1.202833
MSMEG_1763	leucine-responsive regulatory protein		0.93294346	0.6288504	0.77061933	1.2544707	0.703225	1.0034591
MSMEG_1764	L-lysine-epsilon aminotransferase		0.9876759	0.9044807	0.8518903	1.1093613	0.8026436	1.1868085
MSMEG_1765	restriction endonuclease family protein		0.97836673	0.9172746	0.4049547	1.1374085	1.208001	1.1631025
MSMEG_1766	conserved hypothetical protein		0.7261259	0.5633025	1.9531199	0.6146173	0.117742375	0.21902417
MSMEG_1767	conserved hypothetical protein		0.754072	0.6477341	2.1617603	0.64104515	0.06889922	0.1445834
MSMEG_1768	conserved hypothetical protein		0.99900883	0.9988708	2.907824	0.6655638	0.19863321	0.22401436
MSMEG_1769	UsfY protein		1.1645582	0.8524638	3.5826738	0.6481098	0.22767197	0.19977699
MSMEG_1770	conserved hypothetical protein		1.1364632	0.85040134	3.0559692	0.9998856	0.2883948	0.20160294
MSMEG_1771	"methylase, putative"		0.81459564	0.76655537	2.4722254	0.6601956	0.013569796	0.11239168
MSMEG_1772	conserved hypothetical protein		0.8002187	0.6991356	2.1825802	0.59316915	0.23046693	0.19465855
MSMEG_1773	conserved hypothetical protein		0.77331173	0.68853116	2.2646444	0.6315436	0.0525037	0.14455542
MSMEG_1774	conserved hypothetical protein		0.6172141	0.3772535	1.6523625	0.64318085	0.016096486	0.15721644
MSMEG_1775	cytochrome P450 monooxygenase		0.6961823	0.5116949	1.8756043	0.62327504	0.11820558	0.16764429
MSMEG_1776	ribonuclease Z		1.4127976	0.18197313	2.0838966	1.1393536	1.0157157	1.4122243
MSMEG_1777	UsfY protein		0.85260934	0.8242715	2.6403306	0.601754	0.030061428	0.13829133
MSMEG_1778	conserved hypothetical protein		1.1123437	0.7768387	2.1245387	0.7581118	1.1069251	0.45979944
MSMEG_1779	hypothetical protein		1.3322939	0.58462125	2.8962042	1.1412811	0.90020657	0.391484
MSMEG_1780	hypothetical protein		1.338756	0.093685225	1.1515533	1.1829879	1.7509714	1.2695112
MSMEG_1781	hypothetical protein		0.99089164	0.9813672	1.5522903	1.6705115	0.40185496	0.33890992
MSMEG_1782	"oxidoreductase, short chain dehydrogenase/reductase family protein"		0.78101325	0.72372204	2.433259	0.56875384	0.009736649	0.11230373
MSMEG_1783	hypothetical protein		0.7394584	0.61384666	2.0839343	0.6339341	0.12716506	0.11280001
MSMEG_1784	type I topoisomerase		0.86798155	0.54133815	1.1739043	1.2258649	0.5577934	0.51436347
MSMEG_1785	hypothetical protein		1.2242383	0.26447314	1.3172083	0.7828731	1.2284548	1.5684168
MSMEG_1786	"stas domain, putative"		0.873773	0.3329349	0.58590037	0.8718114	0.92046684	1.1169133
MSMEG_1787	RsbW protein		0.7989112	0.68961763	2.1401322	0.6140961	0.1809641	0.26045254
MSMEG_1788	conserved hypothetical protein		0.7053074	0.582313	2.1065738	0.5367834	0.027815985	0.15005636
MSMEG_1789	conserved hypothetical protein		0.69690937	0.56023735	2.0469215	0.56565094	0.060962953	0.114102066
MSMEG_1790	conserved hypothetical protein		1.0326128	0.9623264	2.9274564	0.5313578	0.47897014	0.19266725
MSMEG_1791	UsfY protein		1.0994362	0.84052277	2.457068	0.61769587	0.7298469	0.59313387
MSMEG_1792	conserved hypothetical protein		0.6101068	0.32663235	1.486873	0.76265806	0.018735625	0.17216064
MSMEG_1793	membrane protein		0.9533959	0.8043932	0.6921021	1.44838	0.74740314	0.9256985
MSMEG_1794	dehydrogenase		0.78866655	0.67603093	2.0848413	0.7760871	0.05880794	0.23492998
MSMEG_1795	2-deoxy-scyllo-inosamine dehydrogenase		1.3192254	0.20352906	0.94179606	1.4072752	1.0941285	1.833702
MSMEG_1796	membrane protein		1.7268169	0.21963607	2.8929572	0.88863176	2.07914	1.0465386
MSMEG_1797	salicylate esterase		1.2084072	0.35849777	1.5016726	0.76499486	1.0083668	1.5585946
MSMEG_1798	major facilitator superfamily protein		1.0626838	0.6965509	0.7971507	1.0267053	0.95041054	1.476469
MSMEG_1799	transcriptional regulator		1.0330335	0.8855223	0.5697673	1.5263399	0.8234626	1.212564
MSMEG_1800	hypothetical protein		1.7985531	0.3882649	2.4082184	0.6947801	3.7543373	0.33687654
MSMEG_1801	hypothetical protein		0.7919841	0.67059916	2.0857599	0.64537126	0.20790449	0.22890063
MSMEG_1802	ChaB protein		0.89619553	0.8681625	2.5942056	0.60564387	0.23947112	0.14546143
MSMEG_1803	RsbW protein		0.9195142	0.85939527	2.1462183	0.7407001	0.3486639	0.44247442
MSMEG_1804	RNA polymerase sigma-F factor		1.008789	0.9850526	2.2433958	0.95265234	0.5188132	0.32029447
MSMEG_1805	conserved hypothetical protein		1.1276349	0.65524125	0.43301368	1.2203863	1.1746185	1.6825211
MSMEG_1806	conserved hypothetical protein		1.24323	0.57558566	2.3653793	1.1399106	0.83749354	0.6301366
MSMEG_1807	acetyl-/propionyl-coenzyme A carboxylase alpha chain		1.0345197	0.89043754	0.6902142	1.0272363	0.7323269	1.6883011
MSMEG_1808	Fe-S metabolism associated SufE		1.092477	0.3486874	1.126669	0.9343006	1.312122	0.9968161
MSMEG_1809	putative thiosulfate sulfurtransferase		1.0257282	0.5767574	1.0161219	1.0890127	0.91271853	1.0850601
MSMEG_1810	hypothetical protein		0.9258573	0.8660223	0.18227759	1.5558453	0.2754488	1.6898574
MSMEG_1811	septum formation protein Maf	maf	1.3457999	0.46420592	0.45966455	1.4290303	2.4312081	1.0632967
MSMEG_1812	conserved hypothetical protein		1.3465536	0.30987588	0.829799	1.1790683	1.2194555	2.1578915
MSMEG_1813	propionyl-CoA carboxylase beta chain		1.4710207	0.499843	0.30260167	1.1261054	1.2484975	3.2068784
MSMEG_1814	hypothetical protein		0.8380537	0.12762898	0.81575423	0.9263073	0.98044026	0.629713
MSMEG_1815	hypothetical protein		1.7860377	0.2762883	1.5714085	3.5181036	0.95980185	1.0948373
MSMEG_1816	hypothetical protein; this region contains one or more premature stops and/or frameshifts which are not the result of sequencing error; identified by Glimmer2; putative		1.5154822	0.48992637	3.4648044	0.5914852	1.0111747	0.9944642
MSMEG_1816	hypothetical protein; this region contains one or more premature stops and/or frameshifts which are not the result of sequencing error; identified by Glimmer2; putative		1.500427	0.5451093	0.97949404	0.7277357	3.694494	0.59998405
MSMEG_1817	probable conserved transmembrane protein		0.72110873	0.17076394	1.1544664	0.7367446	0.5219077	0.47131613
MSMEG_1818	Bacterial membrane flanked domain protein		1.5450522	0.51283395	0.8035679	3.7366571	0.5941904	1.045793
MSMEG_1819	"phosphoribosylaminoimidazole carboxylase, ATPase subunit"	purK	1.2231634	0.20678811	0.95164806	1.3002541	1.0621483	1.5786029
MSMEG_1820	"phosphoribosylaminoimidazole carboxylase, catalytic subunit"	purE	0.9178202	0.7423575	1.0173938	1.2625066	0.2506253	1.1407548
MSMEG_1821	acyl-CoA dehydrogenase		0.84087074	0.38851213	0.94482654	1.1072717	0.38195047	0.92943436
MSMEG_1822	biotin-[acetyl-CoA-carboxylase] ligase		1.6784265	0.008357532	1.9539374	1.7495402	1.5323694	1.4778588
MSMEG_1823	conserved hypothetical protein		0.9781282	0.69036925	1.1211059	0.8997131	0.92225045	0.9694432
MSMEG_1824	"transcriptional regulator, LytR family protein"		1.0785552	0.66633576	0.9685751	1.550575	1.0112052	0.78386545
MSMEG_1825	dTDP-4-dehydrorhamnose reductase	rfbD	1.1119602	0.4761736	0.73254097	1.088399	1.3477491	1.2791514
MSMEG_1826	"dTDP-RhA:a-D-GlcNAc-diphosphoryl polyprenol, a-3-L-rhamnosyl transferase"		1.5640608	0.36303478	0.8211944	1.548187	0.82663995	3.060222
MSMEG_1827	"hydrolase, nudix family protein, putative"		1.1197872	0.45476863	0.8878545	1.120221	0.95784503	1.5132282
MSMEG_1828	Nucleotidyl transferase; this gene contains a frame shift which is not the result of sequencing error; identified by match to protein family HMM PF00132; match to protein family HMM PF00483		0.77316463	0.27580613	0.6693501	1.0232497	0.33573073	1.0643278
MSMEG_1829	F420-0:gamma-glutamyl ligase		0.91340715	0.694957	0.39857855	1.2979004	0.8040265	1.1531231
MSMEG_1830	lppg:fo 2-phospho-l-lactate transferase	cofD	1.0572371	0.80320114	0.5650414	1.2614895	0.8806065	1.5218112
MSMEG_1831	Transcription factor WhiB		0.9846568	0.86111933	0.80672127	1.0577995	0.9040361	1.1700703
MSMEG_1832	conserved hypothetical protein		1.1471285	0.25279135	0.91010916	1.1181725	1.1424701	1.417762
MSMEG_1833	conserved hypothetical protein		1.0531402	0.52827865	1.0676545	1.1622804	0.83764046	1.1449854
MSMEG_1834	phosphomannomutase/phosphoglucomutase		0.85962343	0.44243065	0.62819475	1.1528469	0.54404527	1.1134069
MSMEG_1835	TobH protein		0.8955873	0.08007196	0.80308014	0.99796534	0.90065217	0.88065183
MSMEG_1836	"mannose-6-phosphate isomerase, class I"	manA	1.1952425	0.5725003	0.52438635	1.5601046	0.8399355	1.8565435
MSMEG_1837	secreted protein		1.106189	0.53604496	0.818986	0.91857535	1.1882768	1.4989178
MSMEG_1838	cationic amino acid transporter		1.1258951	0.6714703	0.62700886	0.9735379	1.0139321	1.8891014
MSMEG_1839	alkane 1-monooxygenase		1.0623921	0.7526897	0.61022234	1.1354251	1.017212	1.4867092
MSMEG_1840	rubredoxin		1.5505011	0.50467557	3.5588129	0.6202596	1.6769462	0.34598613
MSMEG_1841	rubredoxin		1.6472178	0.33737892	2.0979724	0.88904256	3.0355601	0.5662957
MSMEG_1842	"transcriptional regulator, TetR family protein"		1.5916572	0.21427967	0.59479874	1.9751762	2.3306208	1.4660327
MSMEG_1843	adenosylhomocysteinase; this gene contains a frame shift which is not the result of sequencing error; identified by match to protein family HMM PF00670; match to protein family HMM PF02254; match to protein family HMM PF02826; match to protein family HMM PF05221; match to protein family HMM TIGR00936	ahcY	0.98047286	0.9198629	0.9504841	1.0024556	1.4212694	0.5476823
MSMEG_1843	adenosylhomocysteinase; this gene contains a frame shift which is not the result of sequencing error; identified by match to protein family HMM PF00670; match to protein family HMM PF02254; match to protein family HMM PF02826; match to protein family HMM PF05221; match to protein family HMM TIGR00936	ahcY	0.97897494	0.8383128	1.1319406	0.7035094	1.0561049	1.0243449
MSMEG_1844	conserved hypothetical protein		0.8734456	0.6269009	1.0422379	0.915078	0.21709272	1.3193736
MSMEG_1845	YghA protein		1.3802406	0.3922784	0.8589048	1.4283555	2.4413698	0.7923322
MSMEG_1846	"polysulphide reductase, NrfD"		1.1181133	0.14506955	1.2448388	1.0650339	0.9762719	1.1863084
MSMEG_1847	"4Fe-4S ferredoxin, iron-sulfur binding protein"		0.8854965	0.10293689	0.97557485	0.7853739	0.96468884	0.8163484
MSMEG_1848	"formate dehydrogenase-O, major subunit; this gene contains a frame shift which is not the result of sequencing error; identified by match to protein family HMM PF00384; match to protein family HMM PF04879"		1.2366514	0.10714417	1.5039974	1.2967806	1.0527781	1.0930496
MSMEG_1848	"formate dehydrogenase-O, major subunit; this gene contains a frame shift which is not the result of sequencing error; identified by match to protein family HMM PF00384; match to protein family HMM PF04879"		1.2019818	0.31849593	1.0564439	1.681249	1.1714908	0.8987438
MSMEG_1849	selenocysteine-specific translation elongation factor	selB	0.73585004	0.071805835	0.7084453	0.6486705	1.013649	0.5726355
MSMEG_1850	L-seryl-tRNA selenium transferase	selA	1.3056343	0.35783038	0.98041326	1.3446416	0.8138073	2.0836747
MSMEG_1852	"selenide, water dikinase"	selD	1.0611898	0.85692966	0.509485	1.8171393	0.5920133	1.3261214
MSMEG_1853	Na+/H+ antiporter NhaA; this gene contains a frame shift which is not the result of sequencing error; identified by match to protein family HMM PF06965		1.0238461	0.88762677	0.8436481	1.2040532	1.3585238	0.6891594
MSMEG_1853	Na+/H+ antiporter NhaA; this gene contains a frame shift which is not the result of sequencing error; identified by match to protein family HMM PF06965		1.0044601	0.94429463	1.0835909	1.1230389	0.8773546	0.93385583
MSMEG_1854	valosin containing protein-1		1.0718694	0.7783593	0.5100432	1.2453291	0.92470646	1.6073986
MSMEG_1855	"tetratricopeptide repeat protein, putative"		1.0878539	0.64286554	0.74752724	1.10285	0.94891375	1.5521246
MSMEG_1856	hypothetical protein		1.1601214	0.18140419	1.0730908	1.0782784	1.4367036	1.0524132
MSMEG_1859	hypothetical protein		1.2403983	0.60542464	2.2435565	0.6041722	1.6124403	0.5014242
MSMEG_1860	hypothetical protein		1.090712	0.7716141	1.8757855	0.9729097	1.0081873	0.50596505
MSMEG_1861	hypothetical protein		1.1876945	0.5452635	1.13569	1.9304068	0.5960473	1.0886338
MSMEG_1862	transposase		1.3219595	0.36679062	0.7072996	2.1057606	1.0139338	1.4608442
MSMEG_1862	transposase		1.2723128	0.46621317	0.7690363	1.2585294	0.8611903	2.200495
MSMEG_1863	putative transposase		1.1363616	0.49928233	1.6029098	0.9393576	0.7927907	1.2103884
MSMEG_1863	putative transposase		1.1200812	0.5338165	0.67296475	1.401838	1.3748248	1.0306975
MSMEG_1864	transposase		1.6853657	0.26809534	1.6245775	1.088117	0.8990487	3.1297193
MSMEG_1866	transposase B		0.96483904	0.5097606	1.026243	1.0411596	0.95751023	0.8344434
MSMEG_1867	transposase		0.97496486	0.91024333	1.4992088	0.5713687	1.0821816	0.74710023
MSMEG_1868	hypothetical protein		1.0824308	0.4928144	0.96700805	0.8465524	1.3012072	1.2149558
MSMEG_1869	hypothetical protein		1.0966635	0.59978503	0.9193635	1.0690702	0.8284834	1.5697366
MSMEG_1870	conserved hypothetical protein		0.9772729	0.6976005	1.0740832	0.9168207	1.0595145	0.8586733
MSMEG_1871	conserved hypothetical protein		0.86387	0.3080738	1.0118308	0.68565685	1.0959586	0.6620339
MSMEG_1872	conserved hypothetical protein		0.8501062	0.5783111	0.5139691	1.0741621	0.39204815	1.4202454
MSMEG_1873	thymidylate kinase		1.6989379	0.3700166	3.6551974	1.299525	1.1414504	0.6995789
MSMEG_1874	DNA-binding response regulator MtrA	mtrA	1.2671733	0.37706417	0.8119085	1.1058977	1.141057	2.00983
MSMEG_1875	sensor histidine kinase MtrB		0.99724925	0.95140356	0.998811	1.0320668	0.8819518	1.0761672
MSMEG_1876	LpqB protein		1.627625	0.11632639	2.1263156	2.1034982	1.0059104	1.2747761
MSMEG_1877	conserved hypothetical protein		1.2755005	0.15944137	1.4769679	1.054664	0.99105054	1.57932
MSMEG_1878	S30AE family protein		1.165535	0.29875916	1.0265926	1.1039326	0.97771	1.5539048
MSMEG_1879	hypothetical protein		1.8609459	0.12150931	2.6838684	1.5553291	2.320774	0.8838121
MSMEG_1880	hypothetical alanine arginine proline rich protein		1.4519773	0.35093954	2.31468	0.93633634	1.9670166	0.5898763
MSMEG_1881	"preprotein translocase, SecA subunit"	secA	1.1576936	0.103648536	0.9700512	1.1963217	1.1692581	1.2951432
MSMEG_1882	"acyltransferase, ws/dgat/mgat subfamily protein"		0.9769473	0.9120856	0.55939245	1.4479395	0.79953724	1.1009203
MSMEG_1883	glycine betaine transporter OpuD		1.1113465	0.6071698	1.275338	1.2071799	1.4198096	0.5430584
MSMEG_1884	conserved hypothetical protein		0.8890556	0.4739303	0.5272307	0.9935954	0.86519945	1.1701969
MSMEG_1885	2Fe-2S iron-sulfur cluster binding domain protein		1.3199971	0.43007198	0.9553752	0.98842484	0.9610745	2.3751142
MSMEG_1886	Fatty acid desaturase		1.1639913	0.052213535	1.3026336	1.1431555	1.1617577	1.0484184
MSMEG_1887	hypothetical protein		1.0719645	0.6081116	1.124249	1.4026911	0.9319608	0.8289573
MSMEG_1888	methyltransferase		1.1132967	0.41613808	0.7667866	1.32421	1.1706295	1.191561
MSMEG_1889	putative ribosome small subunit-dependent GTPase RsgA		1.4770277	0.30887473	2.0204053	1.5586303	0.3488851	1.9801896
MSMEG_1890	3-phosphoshikimate 1-carboxyvinyltransferase	aroA	1.3110439	0.5821374	0.39328152	1.6539633	0.61210597	2.5848246
MSMEG_1891	conserved hypothetical protein		0.8966721	0.49633524	0.72127044	1.1255347	0.61461806	1.1252654
MSMEG_1892	transferase		1.6311462	0.078085564	1.4211162	1.7758503	2.221494	1.1061238
MSMEG_1893	UbiE/COQ5 methyltransferase		1.5156589	0.49547315	0.21834923	1.5241245	0.97338384	3.3467777
MSMEG_1894	short chain dehydrogenase		1.1317297	0.58812803	0.86033845	1.589685	0.6717498	1.4051456
MSMEG_1895	HTH-type transcriptional regulator AlsR		0.9234966	0.46695402	1.1403942	0.7039009	0.98161715	0.8680741
MSMEG_1896	beta-ketothiolase		1.6051788	0.27054197	1.0635986	1.5516989	0.91602623	2.8893917
MSMEG_1897	3-oxoadipate enol-lactonase	pcaD	1.1734457	0.65709	0.4922732	1.6670684	0.64590156	1.8885397
MSMEG_1898	"succinyl-CoA:3-ketoacid-coenzyme A transferase 1, precursor"		1.2264793	0.5822127	0.7272556	1.4888641	0.54406404	2.145733
MSMEG_1899	succinyl-CoA:3-ketoacid-coenzyme A transferase subunit B		0.999419	0.99542063	0.90626276	0.7974336	1.0716331	1.2223464
MSMEG_1900	D-alanyl-D-alanine carboxypeptidase family protein		1.01078	0.69164103	1.0061331	1.0799009	0.9930989	0.96398723
MSMEG_1900	D-alanyl-D-alanine carboxypeptidase family protein		0.9960692	0.9505132	1.0569644	1.0302492	0.8231627	1.0739008
MSMEG_1901	"DNA-binding HTH domain containing protein, putative"		1.5041678	0.08417915	2.0865488	1.4095342	1.2202996	1.3002887
MSMEG_1902	transcriptional regulator		1.6791903	0.14926219	2.645792	1.4217935	0.98176354	1.6674122
MSMEG_1903	caib/baif family protein		1.5526948	0.11365369	1.2516044	1.0414389	2.1400871	1.7776489
MSMEG_1904	acyl-CoA dehydrogenase		1.4304197	0.13401951	1.3605177	1.6918615	0.8642725	1.8050269
MSMEG_1905	acyl-CoA dehydrogenase protein		1.3588328	0.3042378	2.2246573	0.9988758	1.0649596	1.1468388
MSMEG_1906	"toluate 1,2-dioxygenase electron transfer component"		1.6148134	0.017525755	1.2799871	1.5445046	1.8318566	1.8029057
MSMEG_1907	"toluate 1,2-dioxygenase beta subunit"		1.563628	0.22857122	2.3334055	2.0026388	1.2416592	0.6768085
MSMEG_1908	"benzoate 1,2-dioxygenase alpha subunit"		1.4523355	0.06713356	1.7994022	1.5059261	1.0210016	1.4830116
MSMEG_1909	putative HTH-type transcriptional regulator YnfL		1.531451	0.27223274	1.4313588	2.6766417	0.9212066	1.0965967
MSMEG_1910	muconate cycloisomerase		1.2750249	0.14780961	1.0103656	1.351535	1.6408889	1.0973098
MSMEG_1911	"catechol 1,2-dioxygenase"	catA	1.2342529	0.5032224	0.745403	0.8899296	2.119611	1.1820681
MSMEG_1912	muconolactone delta-isomerase 1		0.8745824	0.5080272	1.3404447	0.6819818	0.88735485	0.5885482
MSMEG_1913	YbaK/ebsC protein	ybaK	1.231252	0.3720826	1.181622	0.83211255	1.8575761	1.053697
MSMEG_1914	"RNA polymerase sigma-70 factor, family protein"		1.3108056	0.1681377	1.3073691	1.1160383	1.0248164	1.794998
MSMEG_1915	"anti-sigma factor, family protein"		1.0093489	0.9014382	0.8872306	0.96468604	1.2090578	0.97642106
MSMEG_1916	hypothetical protein		1.1902924	0.35425597	0.8484982	1.3409803	0.9650224	1.6066686
MSMEG_1917	conserved domain protein		1.2124463	0.5346221	0.49706632	1.1823292	1.187409	1.9829808
MSMEG_1918	sensor histidine kinase		1.1500208	0.67941743	0.7564111	1.7051777	0.42774963	1.710745
MSMEG_1919	Transcription factor WhiB		1.1643063	0.13022633	1.204228	1.0351958	1.0455683	1.3722329
MSMEG_1920	"diacylglycerol kinase, catalytic region"		1.1313475	0.50760335	1.3582644	1.4169604	0.6476759	1.1024894
MSMEG_1921	SEC-C motif domain protein		0.99941134	0.9920332	1.151368	0.9192387	1.0041736	0.922865
MSMEG_1922	"3-dehydroquinate dehydratase, type II"	aroQ	1.1666923	0.7157614	0.5443651	1.4181604	0.46839425	2.235849
MSMEG_1923	membrane protein		0.9853651	0.9109117	1.2841051	0.8755231	1.0562905	0.72554183
MSMEG_1924	N-acetyltransferase Ats1		1.0946174	0.5825127	1.3678114	1.145224	1.2112323	0.65420175
MSMEG_1925	isochorismate synthase DhbC		1.5005409	0.41787413	0.36088535	1.3419337	1.3567216	2.9426227
MSMEG_1926	phosphoglycerate mutase family protein		1.0887508	0.44257948	0.83118415	1.303783	1.172999	1.047037
MSMEG_1927	"cobyrinic Acid a,c-diamide synthase"		1.2704221	0.23661967	0.7746913	1.2342979	1.450482	1.6222173
MSMEG_1928	regulatory protein		0.99697363	0.98753214	0.63927364	1.0677994	0.81799346	1.4628279
MSMEG_1929	conserved hypothetical protein		1.5926529	0.12670928	0.7935209	2.0494702	1.6041963	1.9234242
MSMEG_1930	DEAD/DEAH box helicase		1.0214455	0.6691369	1.120206	1.0676281	0.91446316	0.9834847
MSMEG_1931	conserved hypothetical protein		1.0682344	0.5214541	0.9338071	1.0998107	0.916864	1.3224564
MSMEG_1932	MmpS3 protein		0.9681164	0.60258484	0.8674576	1.0230926	0.8859328	1.0959824
MSMEG_1933	hypothetical protein		0.97848773	0.9143208	1.0104101	1.0267226	1.385491	0.4913273
MSMEG_1934	ATP-binding protein		1.1309434	0.22996795	0.87678	1.1630036	1.221478	1.2625122
MSMEG_1935	TetR-family protein transcriptional regulator		1.0735347	0.63723755	0.836327	1.1485424	0.8697528	1.4395163
MSMEG_1936	conserved hypothetical protein		1.0053705	0.95746446	1.1454055	1.184162	0.8661729	0.82574165
MSMEG_1937	molybdopterin biosynthesis protein MoeB		1.1140687	0.38676372	0.80376506	1.2005738	1.1160654	1.3358709
MSMEG_1938	conserved hypothetical protein		0.8839632	0.7422581	0.38142228	1.6651146	0.3319541	1.1573619
MSMEG_1939	"6-O-methylguanine DNA methyltransferase, DNA binding domain subfamily protein"		0.93350136	0.31261677	0.9376571	0.78141457	0.9750702	1.0398636
MSMEG_1940	"hydrolase, alpha/beta fold family protein"		0.8995356	0.7919356	0.29767358	1.7574599	0.36726505	1.175744
MSMEG_1941	"helicase, UvrD/Rep family protein"		1.0095791	0.97557306	0.65107185	1.4513878	0.38933745	1.546519
MSMEG_1942	integral membrane protein		0.8863354	0.48710573	0.75631535	1.257994	0.5865614	0.9444705
MSMEG_1943	ATP-dependent DNA helicase		1.1373141	0.42071256	0.8509529	1.1144289	1.5478017	1.036073
MSMEG_1944	membrane protein		0.85935414	0.190357	0.61805373	0.9785238	0.962895	0.87794393
MSMEG_1945	ion channel membrane protein		0.88612574	0.2828908	0.8139914	1.0875664	0.68510205	0.95784307
MSMEG_1946	NADH pyrophosphatase		1.2075022	0.2987262	1.1368066	0.9402164	1.0641425	1.6888435
MSMEG_1947	conserved hypothetical protein		1.1788267	0.22227955	0.9150506	1.3814324	1.0508177	1.3680059
MSMEG_1948	hypothetical protein		4.206198	0.2806017	5.109886	0.49501172	10.759178	0.4607159
MSMEG_1949	hypothetical protein		1.2456441	0.46072477	0.6247515	1.9668558	1.4258968	0.9650721
MSMEG_1950	conserved hypothetical protein		0.78467333	0.71355534	2.3362315	0.632177	0.028283233	0.14200167
MSMEG_1951	conserved domain protein		0.63879085	0.48859334	1.9903264	0.4297975	0.02811168	0.10692776
MSMEG_1952	ATP-dependent DNA helicase		0.87310064	0.751067	1.7405274	1.1469086	0.057228044	0.5477387
MSMEG_1953	transcription factor WhiB		1.273057	0.5780434	0.629534	1.9504756	0.40773803	2.1044805
MSMEG_1954	ABC1 family protein		1.1324495	0.7310221	0.48605165	1.9382774	0.6063869	1.4990821
MSMEG_1955	conserved hypothetical protein		1.8470919	0.2522694	0.883575	2.1842256	0.9216502	3.3989172
MSMEG_1956	hypothetical protein		1.449525	0.4001572	1.3794152	0.6813959	0.9774612	2.7598276
MSMEG_1957	conserved hypothetical protein		1.0467784	0.8704838	0.6172446	1.6194835	0.5805494	1.369836
MSMEG_1958	PDZ domain family protein		1.4889033	0.32112265	0.80495596	1.5733964	0.95620304	2.6210577
MSMEG_1959	putative membrane protein		1.0510128	0.9001362	0.5259173	1.0418767	0.5245026	2.1117547
MSMEG_1960	hypothetical protein		1.1757044	0.5337331	1.4631804	0.72190297	1.733884	0.7838504
MSMEG_1961	conserved hypothetical protein		0.79189456	0.51371914	0.28532964	1.2986294	0.32307905	1.2605401
MSMEG_1962	hypothetical protein		1.0582821	0.7226251	0.7967094	1.0333258	0.92047864	1.482615
MSMEG_1963	putative transcriptional regulatory protein		1.0597932	0.59819645	1.2179104	1.215846	0.78952384	1.0158929
MSMEG_1964	mitomycin radical oxidase		1.1656843	0.44210088	1.5690149	0.73129666	0.9937107	1.368715
MSMEG_1966	hypothetical protein		1.2467469	0.4792657	1.9556999	0.69619584	1.5591354	0.7759568
MSMEG_1967	TetR-family protein transcriptional regulator		1.6612608	0.5223903	0.26809666	4.3521943	0.8764793	1.1482732
MSMEG_1968	putative oxidoreductase		0.9205248	0.24340725	1.0838923	0.85788596	0.88527894	0.8550418
MSMEG_1969	MerR-family protein transcriptional regulator		1.4684923	0.4720981	0.32037628	1.9828005	0.7535111	2.8172812
MSMEG_1970	sigma factor		1.3290234	0.4683547	2.4772987	0.9562259	1.2023609	0.6802083
MSMEG_1971	propane monooxygenase hydroxylase large subunit		1.2872422	0.4961319	2.3425913	0.71916664	1.2719011	0.8153097
MSMEG_1972	methane monooxygenase component C		1.1913433	0.21420358	1.445122	0.9153353	1.0661298	1.3387864
MSMEG_1973	propane monooxygenase hydroxylase small subunit; this gene contains a frame shift which is not the result of sequencing error		1.5521898	0.50912017	1.4987814	0.5669178	3.6587846	0.48427603
MSMEG_1973	propane monooxygenase hydroxylase small subunit; this gene contains a frame shift which is not the result of sequencing error		1.4033786	0.45403653	2.5357516	0.55410147	1.8138977	0.70976335
MSMEG_1974	propane monooxygenase coupling protein		0.95997053	0.8783325	1.5380901	0.63845754	1.165475	0.4978598
MSMEG_1975	amidohydrolase 2		0.9216848	0.70235044	1.4325459	0.7778975	0.92116344	0.55513215
MSMEG_1976	conserved hypothetical protein		0.9528595	0.7806259	0.7337049	1.2391075	0.6406318	1.1979936
MSMEG_1977	alcohol dehydrogenase		1.0788503	0.222884	0.9812945	1.2201604	1.0313084	1.0826375
MSMEG_1978	chaperonin GroL	groL	1.2672076	0.34513497	1.9026315	0.8548544	0.94691074	1.3644338
MSMEG_1979	antibiotic biosynthesis monooxygenase		1.3963275	0.34616715	1.691649	0.8637642	2.2624285	0.7674684
MSMEG_1980	monooxygenase		1.1347336	0.24752417	1.3738081	1.1423445	1.1077509	0.9150309
MSMEG_1981	conserved hypothetical protein		1.0228614	0.7598567	0.8447503	1.0213999	1.0489222	1.1763731
MSMEG_1982	acyl-CoA synthase		1.4818504	0.35407633	0.6648795	2.601478	0.9046184	1.7564256
MSMEG_1983	major facilitator family protein transporter		1.3477254	0.22269389	1.2277441	2.017458	1.0344564	1.1112432
MSMEG_1984	haloacetate dehalogenase H-1		1.3007611	0.22434545	0.99638754	1.4422036	0.9699269	1.7945263
MSMEG_1985	"transcriptional regulator, LysR family protein"		1.0233973	0.91500515	0.7823291	1.581907	0.6802334	1.0491198
MSMEG_1986	tartrate dehydrogenase		1.505021	0.00168642	1.4008417	1.599724	1.4538581	1.5656601
MSMEG_1987	conserved hypothetical protein		1.3082886	0.13505125	1.0966306	1.2565893	1.1285201	1.7514142
MSMEG_1988	conserved hypothetical protein		1.292861	0.22487801	0.98775667	1.2760955	1.067852	1.8397397
MSMEG_1989	phenoxybenzoate dioxygenase beta subunit		2.0621645	0.10941742	1.9032065	3.338059	1.0648713	1.9425219
MSMEG_1990	conserved hypothetical protein		1.6657498	0.513551	0.4437408	1.3314701	0.5828826	4.3049054
MSMEG_1991	isovaleryl-CoA dehydrogenase		1.4988496	0.12897187	1.3684891	1.5275648	2.1272018	0.97214293
MSMEG_1992	L-carnitine dehydratase/bile acid-inducible protein F		1.2424097	0.20911373	1.3952005	1.0884	0.9036569	1.5823811
MSMEG_1993	MaoC like domain protein		0.9866063	0.9459309	0.74527323	0.8197646	1.528014	0.85337335
MSMEG_1994	HpcH/HpaI aldolase		1.4326673	0.46278027	2.5379865	0.54789454	2.0833225	0.5614652
MSMEG_1995	transcriptional regulator MdcY family protein		1.2371898	0.49165353	1.4745402	0.5826427	1.9626954	0.92888063
MSMEG_1996	"N5,N10- methylenetetrahydromethanopterin reductase-related protein"		0.892994	0.5355989	0.52857524	1.1928121	0.7557061	1.0948825
MSMEG_1997	N-acyl-D-glutamate amidohydrolase		0.9420676	0.8300547	0.58416104	1.5409069	0.4900326	1.1531698
MSMEG_1998	"hydrolase, alpha/beta fold family protein"		0.78848517	0.3540352	0.4581107	0.9392804	0.49046865	1.2660809
MSMEG_1999	hypothetical protein		1.194502	0.026916202	1.0533899	1.2327017	1.2252455	1.2666711
MSMEG_2000	conserved hypothetical protein		0.89233947	0.50609684	0.79004985	1.0082918	0.55291784	1.2180982
MSMEG_2001	sugar transporter		1.0043342	0.97064096	1.2866374	0.8948052	1.0494896	0.78640443
MSMEG_2004	arabinose-proton symporter		1.389219	0.36411875	2.3746562	0.6293117	1.3814281	1.1714804
MSMEG_2005	sugar phosphate isomerase/epimerase		1.5803485	0.1610231	1.5314692	1.194313	2.4803467	1.115265
MSMEG_2006	"2,3-dihydroxybiphenyl 1,2-dioxygenase"		1.0735368	0.75280935	0.93093973	1.3285271	1.493398	0.54128236
MSMEG_2007	putative HpcE protein		0.85533255	0.43843013	0.4081687	1.0259203	1.1498741	0.83736724
MSMEG_2008	hypothetical protein		1.3097159	0.5726015	2.0120938	0.56306124	2.2898312	0.37387702
MSMEG_2009	"regulatory protein GntR, HTH:GntR, C-"		0.8716161	0.28817132	0.73747426	0.8600456	0.73172295	1.1572218
MSMEG_2010	stress responsive A/B Barrel Domain superfamily protein		1.3194346	0.23142666	0.8492711	1.0789472	1.7623862	1.5871336
MSMEG_2011	"transcriptional regulator, LacI family protein"		0.96705806	0.6378688	0.83142924	0.9058872	1.009245	1.1216706
MSMEG_2012	histidinol dehydrogenase	hisD	1.2996299	0.07847549	1.5581387	1.30363	1.0029657	1.3337855
MSMEG_2013	"oxidoreductase, short chain dehydrogenase/reductase family protein"		0.96878815	0.9220242	1.7843722	0.47800955	1	0.6127708
MSMEG_2014	molybdenum import ATP-binding protein ModC		1.2378356	0.1852407	0.89309084	1.4926074	1.1352855	1.4303586
MSMEG_2015	"molybdate ABC transporter, permease protein"	modB	1.1364149	0.43002376	1.5744214	0.9796476	0.9126299	1.0789608
MSMEG_2016	"molybdate ABC transporter, periplasmic molybdate-binding protein"	modA	1.2389288	0.39547402	0.93274385	1.3958627	0.77946305	1.8476456
MSMEG_2017	"transcriptional regulator, MerR family protein"		1.3842477	0.19632612	1.6338997	1.9135717	1.0063992	0.9831199
MSMEG_2018	cytochrome P450 107B1; this gene contains a frame shift which is not the result of sequencing error		1.4232376	0.47684002	2.9655437	1.0968207	0.96611184	0.6644742
MSMEG_2019	short-chain dehydrogenase/reductase SDR		0.8367022	0.24136841	0.6569404	1.0378267	0.62864655	1.0233953
MSMEG_2020	"hyi family protein, authentic frameshift; this gene contains a frame shift which is not the result of sequencing error; identified by similarity to RF:NP_457306.1"		1.2211748	0.4390669	1.8822787	0.7698572	1.3143659	0.9181978
MSMEG_2021	"lipopolysaccharide biosynthesis acyltransferase, M"		1.1542344	0.38539028	0.86674994	1.4129372	0.91581523	1.4214354
MSMEG_2022	"GntT protein, putative"		1.0521039	0.43605876	1.0222882	1.187647	1.087801	0.9106794
MSMEG_2023	CAIB/BAIF family protein		1.0038997	0.98098785	0.96392614	0.94146353	1.4170445	0.69316447
MSMEG_2024	hydroxymethylglutaryl-CoA lyase		1.4128431	0.39685136	2.6215768	1.2391876	1.091618	0.6989898
MSMEG_2025	putative IclR family protein transcriptional regulator		1.2161539	0.49734205	0.89828396	2.0287874	0.79318076	1.1443634
MSMEG_2026	short chain dehydrogenase		1.1217864	0.34957	0.81553733	1.1912153	1.1428936	1.3374995
MSMEG_2027	conserved hypothetical protein TIGR00026		0.986958	0.96811914	0.7025433	1.2546735	0.31281823	1.6777972
MSMEG_2028	chloramphenicol resistance protein		0.78388417	0.108493514	0.5813573	0.6614683	0.9624697	0.9302414
MSMEG_2029	3-ketoacyl-ACP/CoA redutase		0.9296944	0.36982888	1.0733905	0.77245766	1	0.8729295
MSMEG_2030	"transcriptional regulator, TetR family protein"		0.8680632	0.05414385	0.9490669	0.8067955	0.7823259	0.9340645
MSMEG_2031	hypothetical protein		1.2955377	0.073547184	1.6036999	1.1499085	1.2978964	1.130646
MSMEG_2032	conserved hypothetical protein		1.0268306	0.9237869	0.89711255	1.6547185	0.41396236	1.1415288
MSMEG_2033	"oxidoreductase, zinc-binding dehydrogenase family protein"		1.1995264	0.3032443	0.9708127	1.5270386	0.87954515	1.4207091
MSMEG_2034	aryl-alcohol dehydrogenase		1.3550733	0.12840575	1.4880986	1.5713044	0.8468081	1.5140824
MSMEG_2035	amine oxidase [flavin-containing] B		0.9170202	0.8493574	1.8940456	1.2272335	0.112951264	0.43385026
MSMEG_2036	"hydrolase, alpha/beta fold family protein"		1.3354247	0.38519982	0.935724	0.8106412	2.2721436	1.3231895
MSMEG_2037	conserved hypothetical protein		1.2735362	0.34862617	0.8304274	1.2717755	1.0291946	1.9627473
MSMEG_2038	"monooxygenase, flavin-binding family protein"		0.9335182	0.76775074	0.9924439	1.2433709	0.33668897	1.1615688
MSMEG_2039	putative transcriptional regulator		1.2657413	0.4687986	0.65609056	1.746789	0.77003515	1.890051
MSMEG_2040	hypothetical protein		1.6171528	0.18600313	2.5786462	0.92144966	1.2380015	1.7305139
MSMEG_2041	conserved hypothetical protein; this gene contains a frame shift which is not the result of sequencing error		1.6108048	0.25260603	0.75545144	0.97814125	2.400532	2.3090944
MSMEG_2042	phosphotransferase enzyme family protein		1.0631917	0.75512004	0.5771878	1.4244528	0.9915059	1.25962
MSMEG_2043	"transcriptional regulator, TetR family protein"		2.5280352	0.119618624	3.767256	0.7667111	3.5743494	2.0038245
MSMEG_2044	integral membrane transport protein		1.0834644	0.73489773	0.8967611	1.543228	0.545731	1.3481376
MSMEG_2045	monoxygenase		1.064466	0.79109627	0.66890234	1.3942847	0.6924436	1.5022335
MSMEG_2046	GlcNAc-PI de-N-acetylase family protein		1.5997487	0.18951187	0.9978543	1.2774334	2.617345	1.5063626
MSMEG_2047	probable enoyl-CoA hydratase		1.9920225	0.3803361	0.8704617	1.0677458	4.887173	1.1427094
MSMEG_2048	alcohol dehydrogenase		1.0468338	0.8609489	0.68606657	1.142476	0.655252	1.7035407
MSMEG_2049	"putative transcriptional regulator, TetR family protein"		1.4817744	0.07837736	1.3474151	1.1031309	1.9726963	1.5038551
MSMEG_2050	"NADH-quinone oxidoreductase, N subunit"	nuoN	1.5665445	0.42606136	3.380562	0.64670616	1.0005282	1.2383814
MSMEG_2051	"NADH-quinone oxidoreductase, M subunit"	nuoM	1.3437977	0.3264878	2.2105792	1.2015705	1.0136855	0.9493557
MSMEG_2052	"NADH-quinone oxidoreductase, L subunit"	nuoL	0.9143166	0.59897953	0.5867056	1.2983848	0.88957965	0.8825962
MSMEG_2053	"NADH-quinone oxidoreductase, k subunit"	nuoK	1.0852852	0.79992634	1.976729	0.7334693	1.0095613	0.6213808
MSMEG_2054	NADH dehydrogenase subunit j		1.6218939	0.4054975	0.81163585	1.6682091	3.4229715	0.5847586
MSMEG_2055	"NADH-quinone oxidoreductase, I subunit"	nuoI	1.1708803	0.54320985	1.1662589	1.8552032	0.9894234	0.6726358
MSMEG_2056	"NADH-quinone oxidoreductase, H subunit"	nuoH	1.7815146	0.22974344	1.6908627	0.5477028	3.0897412	1.7977521
MSMEG_2057	"NADH-quinone oxidoreductase, G subunit"	nuoG	1.2994334	0.39689252	2.1552083	0.7496549	1.0333077	1.2595626
MSMEG_2058	"NADH-quinone oxidoreductase, F subunit"	nuoF	1.3226037	0.41728586	0.71807444	1.262618	1.0112326	2.2984896
MSMEG_2059	NADH-quinone oxidoreductase chain e		3.0102308	0.32377148	1.9252208	0.9139564	8.087951	1.1137953
MSMEG_2060	"NADH-quinone oxidoreducatase, D subunit"	nuoD	1.2094142	0.39539918	1.353017	1.7030574	1.0781649	0.7034179
MSMEG_2061	NADH-quinone oxidoreductase chain c		0.9086904	0.6193545	0.69316536	0.5737054	1.2789415	1.0889494
MSMEG_2062	"NADH-quinone oxidoreductase, B subunit"	nuoB	1.2924054	0.66458607	3.0898736	0.5594229	1.0191293	0.5011959
MSMEG_2063	"NADH-quinone oxidoreductase, a subunit"	nuoA	1.4164641	0.4412046	1.6757499	0.5524269	2.6296082	0.80807126
MSMEG_2064	two-component system response regulator		0.8616593	0.33013305	1.1797515	0.6328646	0.73550755	0.8985136
MSMEG_2065	YceI like family protein		1.1341492	0.53261924	0.8140003	1.1038394	1.6781309	0.9406262
MSMEG_2066	conserved hypothetical protein		0.94080037	0.7540534	0.8812163	1.4364465	0.6432631	0.8022757
MSMEG_2067	methyltransferase type 12		1.6340904	0.4194874	3.6578584	0.8873865	1.1823941	0.8087228
MSMEG_2068	hypothetical protein		1.1737179	0.30036968	1.5292192	1.1080906	1.2013766	0.85618484
MSMEG_2069	phosphotransferase enzyme family protein		1.7716513	0.22244099	1.1225187	1.4652231	3.264888	1.2339752
MSMEG_2070	acyl-CoA dehydrogenase family protein		0.7132439	0.2953628	0.28823814	1.0444603	0.35863942	1.1616378
MSMEG_2071	"transcriptional regulator, TetR family protein"		1.1280904	0.13113809	1.090848	0.9780377	1.2708583	1.1726176
MSMEG_2072	3-hydroxy-3-methylglutaryl-CoA lyase		0.80457205	0.44133607	0.40816882	1.2819984	0.45037484	1.0777462
MSMEG_2073	CAIB/BAIF family protein		1.1494707	0.7354146	0.44560793	2.2644544	0.6922476	1.1955729
MSMEG_2074	conserved hypothetical protein		1.2802784	0.5635948	0.4692228	1.4131736	0.799329	2.4393888
MSMEG_2075	"homogentisate 1,2-dioxygenase"	hmgA	1.100162	0.6911096	0.79903907	1.1704085	0.7127413	1.718459
MSMEG_2076	conserved hypothetical protein		0.8707708	0.40027875	1.0767763	1.1041951	0.740849	0.56126297
MSMEG_2077	"acyl-CoA dehydrogenase, C- domain protein"		1.0412716	0.79995084	0.9435291	1.3267367	1.2286826	0.6661375
MSMEG_2078	antigen 85-C		1.0283184	0.682633	0.8777547	1.0484921	1.004781	1.182246
MSMEG_2079	alcohol dehydrogenase		0.6088891	0.01873474	0.7701831	0.71102846	0.3944846	0.5598601
MSMEG_2080	putative acyl-CoA dehydrogenase		0.85088986	0.15397444	0.6911048	0.87593406	0.77889085	1.0576298
MSMEG_2081	putative acyl-CoA dehydrogenase		0.8456078	0.029430881	0.73649246	0.84027827	0.90937716	0.8962833
MSMEG_2082	hypothetical protein		0.97157496	0.86428154	0.7550234	0.7744252	1.4116615	0.94518965
MSMEG_2083	inositol monophosphatase	hisN	1.2840818	0.39086628	0.5437583	1.4566331	1.9061673	1.2297684
MSMEG_2084	conserved hypothetical protein		0.8144947	0.22203796	0.92775893	1.0305651	0.47489265	0.82476205
MSMEG_2085	NADPH-ferredoxin reductase fpra; this gene contains a frame shift which is not the result of sequencing error; identified by match to protein family HMM PF07992		1.2498662	0.08289137	1.2411757	0.995355	1.2965202	1.4664137
MSMEG_2086	peptide chain release factor 2	prfB	0.8411422	0.5171702	1.2096674	1.021206	0.2158055	0.91788954
MSMEG_2087	"transporter, small conductance mechanosensitive ion channel (MscS) family protein"		0.95651424	0.89207685	0.62581754	1.6468521	0.33391368	1.2194734
MSMEG_2088	hypothetical proline-rich protein		1.037284	0.8947012	0.64802015	1.543348	0.5366677	1.4211
MSMEG_2089	cell ision ATP-binding protein FtsE	ftsE	1.1975296	0.41081828	1.3493843	1.0974774	0.6812566	1.662
MSMEG_2090	putative cell ision protein FtsX		0.8955217	0.592098	0.58625525	1.0401143	0.6340257	1.3216918
MSMEG_2091	SsrA-binding protein	smpB	1.0490874	0.87836385	0.34132853	1.2545613	0.86783785	1.7326219
MSMEG_2092	D-aminopeptidase		1.3335803	0.27042532	1.4086487	1.2255458	0.7512861	1.9488409
MSMEG_2094	56kDa selenium binding protein		1.1609877	0.028247552	1.1956058	1.2069643	1.0400538	1.201327
MSMEG_2095	"serine esterase, cutinase family protein"		0.93718886	0.8135851	0.6849601	0.9686003	0.4880796	1.6071154
MSMEG_2096	integral membrane protein		1.1525373	0.60692406	0.70800614	1.5350763	0.6809027	1.6861643
MSMEG_2097	Acyl-coenzyme A:6-aminopenicillanic acid acyl-transferase		1.4447743	0.100347616	1.2161853	1.6002656	1.0624415	1.9002048
MSMEG_2098	fumarylacetoacetate hydrolase family protein		1.2834797	0.14686537	1.6273125	1.4185938	1.0021181	1.0858946
MSMEG_2099	"ABC transporter, substrate binding protein [nitrate/sulfonate], putative"		1.7766849	0.099267565	1.1078235	1.6663619	2.6834726	1.6490816
MSMEG_2100	peptidase family protein M20/M25/M40		1.4956521	0.37524846	0.6794826	1.4680569	0.9931907	2.841878
MSMEG_2101	"taurine ABC transporter, permease protein; this gene contains a frame shift which is not the result of sequencing error; identified by match to protein family HMM PF00528"		1.0184914	0.9534831	1.8794411	0.8828794	0.64590245	0.6657426
MSMEG_2102	nitrate transport ATP-binding protein NrtD		1.0654703	0.7348065	1.5065073	1.0143273	1.0931476	0.6478992
MSMEG_2103	"5,10-methylenetetrahydromethanopterin reductase"		1.6665146	0.1520474	1.6084569	1.2318012	2.6701057	1.1556951
MSMEG_2104	GntR-family protein transcriptional regulator		1.4735949	0.23840861	2.0774019	1.9852018	0.8992057	0.93256974
MSMEG_2105	ATP dependent DNA ligase		1.020874	0.8809475	0.7224963	1.0005157	1.0117437	1.3487408
MSMEG_2106	putative transcriptional regulator		1.1231076	0.6058655	1.2902653	0.9181372	0.65195906	1.6320688
MSMEG_2107	conserved hypothetical protein		0.94958895	0.5924932	1.0233952	1.1409923	0.75264615	0.88132215
MSMEG_2108	conserved hypothetical protein		1.3057929	0.48707893	0.6024536	1.1331955	2.4103336	1.0771891
MSMEG_2109	conserved hypothetical protein		1.2599856	0.26675126	0.8107793	1.7169791	1.1393032	1.3728807
MSMEG_2110	conserved hypothetical protein		1.181254	0.53873545	1.0200903	1.952351	0.7843242	0.96825093
MSMEG_2111	chorismate mutase		1.0931542	0.48484966	0.79113036	1.3478909	1.0549287	1.1786673
MSMEG_2112	secreted protein		0.96089005	0.9555425	2.8350828	0.7966126	0.03980168	0.17206334
MSMEG_2113	hypothetical protein		1.3147687	0.5533986	2.0907958	0.56606615	2.1735868	0.42862627
MSMEG_2114	"glucose-6-phosphate isomerase, putative"		1.2554489	0.5186482	2.1487162	0.7966396	1.4682183	0.6082216
MSMEG_2115	conserved hypothetical protein		1.1822999	0.8479228	3.755112	0.7802765	0.055710603	0.13810007
MSMEG_2116	"PTS system, glucose-specific IIBC component"		1.2541385	0.23242794	1.0387095	1.5378529	0.8892648	1.5507264
MSMEG_2117	beta-glucoside-specific EII permease		1.1005772	0.4704325	0.8751732	1.3349692	0.90493286	1.2872338
MSMEG_2118	glucosamine-6-phosphate isomerase	nagB	1.1326133	0.60435885	1.1163682	1.6151814	0.5174202	1.281483
MSMEG_2119	N-acetylglucosamine-6-phosphate deacetylase	nagA	1.1127067	0.7571628	0.34357572	1.6126008	0.7723803	1.7222697
MSMEG_2120	tetratricopeptide repeat family protein		1.3312132	0.3025138	1.0011493	0.9124007	2.0856373	1.3256656
MSMEG_2121	multiphosphoryl transfer protein (MTP)		0.8526084	0.4075245	0.47833136	1.1648486	0.7371906	1.0300629
MSMEG_2122	"dihydroxyacetone kinase, L subunit"		0.7728257	0.033083644	0.63461965	0.7682164	0.7585452	0.92992157
MSMEG_2123	"dihydroxyacetone kinase, DhaK subunit"	dhaK	0.92564297	0.7596352	0.47851056	0.8622458	0.82265115	1.5391643
MSMEG_2124	"glycerol uptake facilitator, MIP channel"		0.77766275	0.17069532	0.5442513	0.76296145	0.67942536	1.1240127
MSMEG_2125	glycerol operon regulatory protein		1.0877194	0.58411735	1.4543543	0.82085073	0.9030119	1.1726607
MSMEG_2126	hypothetical protein		1.0816125	0.58403367	0.90898293	0.97376865	1.479644	0.9640543
MSMEG_2127	conserved hypothetical protein		1.3394071	0.5201198	1.287696	0.74505544	2.6760776	0.64879936
MSMEG_2128	malonyl CoA decarboxylase		1.026342	0.8442642	1.0267825	0.7680229	1.3575667	0.95299584
MSMEG_2129	hypothetical protein		0.95552313	0.8057528	1.1866305	1.1982487	0.9475262	0.48968714
MSMEG_2130	putative acyl-CoA dehydrogenase		1.2255735	0.62491184	0.9688909	0.77599573	0.6972461	2.4601612
MSMEG_2131	acyl-CoA synthase		1.2853755	0.21125625	0.97405785	1.773354	1.0580934	1.3359967
MSMEG_2132	acyl carrier protein Acp		1.0344547	0.88438076	1.1662005	0.81780297	1.5777191	0.57609624
MSMEG_2133	"conserved hypothetical protein, putative"		1.1924355	0.5178238	0.799898	1.5858607	0.6804869	1.7034965
MSMEG_2134	CrcB protein	crcB	0.8494734	0.28272456	0.98432523	0.7015387	1.1002508	0.61177903
MSMEG_2135	putative CrcB protein		1.1660007	0.29256433	0.7931096	1.3902484	1.198372	1.2822729
MSMEG_2136	"phosphoglucomutase, alpha-D-glucose phosphate-specific"	pgm	1.2942057	0.10500779	1.0754373	1.5058405	1.0700569	1.5254878
MSMEG_2137	permease of the major facilitator superfamily protein		1.5260638	0.15333676	0.81079453	1.3815671	1.866646	2.0452476
MSMEG_2139	hypothetical protein		1.8106142	0.44929448	1.3702574	0.6709164	4.5661664	0.63511723
MSMEG_2140	Fic protein family protein		1.1196198	0.21022363	1.2549375	1.1150433	0.91088504	1.1976132
MSMEG_2141	gp35 protein		2.1010973	0.40113765	1.3105435	0.621028	5.459769	1.0130492
MSMEG_2142	gp36 protein		1.1879652	0.036773697	1.1902893	1.1744138	1.3209949	1.0661625
MSMEG_2143	hypothetical protein		1.048119	0.5513513	1.1892072	0.8483437	1.0938263	1.0610987
MSMEG_2144	conserved hypothetical protein		1.2233245	0.29364502	0.85533893	1.1417491	1.1951756	1.7010348
MSMEG_2145	conserved domain protein		1.0600429	0.66775656	0.92233616	1.393051	0.81493425	1.1098498
MSMEG_2146	gp15 protein		1.0996215	0.6751233	0.9644743	0.96145284	1.7270678	0.7454909
MSMEG_2147	gp16 protein; this gene contains a frame shift which is not the result of sequencing error		1.2252755	0.637333	2.5044014	0.9690754	0.75867647	0.6689486
MSMEG_2148	HNH endonuclease domain protein		1.738268	0.368231	3.6973872	1.7565432	0.92893034	0.5702113
MSMEG_2149	hypothetical protein		1.0944477	0.7674613	1.0912672	0.88752073	1.8912697	0.50773317
MSMEG_2150	putative transposition helper protein		1.8263314	0.17049773	0.8880637	2.1609683	2.955191	1.3011024
MSMEG_2150	putative transposition helper protein		1.3334603	0.03994111	1.5809417	1.1320148	1.251089	1.3697956
MSMEG_2151	"transposase IstA protein, putative"		1.279874	0.46105948	2.270245	0.85338527	0.98244274	1.013423
MSMEG_2151	"transposase IstA protein, putative"		1.0648549	0.39372113	1.2236011	1.0325353	1.0935796	0.90970343
MSMEG_2152	hypothetical protein; this gene contains a frame shift which is not the result of sequencing error; identified by Glimmer2; putative		1.3287096	0.4278503	2.3103938	0.872546	1.412522	0.71937674
MSMEG_2153	"transcriptional regulator, TetR family protein"		1.1058775	0.601183	0.96339256	1.6468846	0.8607873	0.9524454
MSMEG_2154	conserved hypothetical protein		1.3423407	0.016483637	1.1978306	1.510611	1.2609506	1.3999703
MSMEG_2155	trans-2-enoyl-CoA reductase		1.3443637	0.4197497	2.4323173	1.0579791	1.0995849	0.7875736
MSMEG_2156	conserved hypothetical protein		1.1800512	0.17900144	1.448414	1.2353902	1.0150375	1.0213634
MSMEG_2157	hypothetical protein		1.0028756	0.96805763	0.843414	1.1412997	0.9513549	1.0754336
MSMEG_2158	hypothetical protein		1.3096514	0.2535131	1.6521837	1.0407641	1.7126936	0.8329637
MSMEG_2159	conserved hypothetical protein		0.9289746	0.50070524	0.72644377	1.0388736	0.8228882	1.1276929
MSMEG_2160	hypothetical protein		0.98613155	0.9449629	1.4973814	0.8661309	0.9613895	0.61962426
MSMEG_2161	FadD9 protein; this region contains one or more premature stops and/or frameshifts which are not the result of sequencing error		1.4017421	0.32985434	0.95054495	1.2122604	2.4269664	1.0171968
MSMEG_2161	FadD9 protein; this region contains one or more premature stops and/or frameshifts which are not the result of sequencing error		1.1357958	0.40855658	1.5134643	1.0604881	0.83149964	1.1377311
MSMEG_2161	FadD9 protein; this region contains one or more premature stops and/or frameshifts which are not the result of sequencing error		1.1114573	0.25908697	1.3445786	1.0774363	0.9803975	1.043417
MSMEG_2162	MmcJ protein		1.6126974	0.028641896	1.9798485	1.2717845	1.4672133	1.7319429
MSMEG_2163	aldehyde dehydrogenase		0.8747703	0.7007929	0.36481467	1.7246962	0.628669	0.7809012
MSMEG_2164	"transcriptional regulator, putative"		1.2789559	0.1387366	0.9660325	1.1968167	1.3188075	1.6341671
MSMEG_2165	"transketolase, N- subunit"		1.3973227	0.47771055	0.8272119	0.82531154	2.8599725	1.0767945
MSMEG_2166	"transketoloase, C half"		1.2060834	0.28129932	NaN	1.419663	0.93987024	1.2587172
MSMEG_2167	"aminopeptidase, putative"		1.0028253	0.9813725	0.860431	0.824419	1.0122832	1.3141682
MSMEG_2168	hypothetical protein		1.986134	0.3565968	3.4405358	0.34723815	3.6688774	0.48788524
MSMEG_2169	"acetyl-CoA carboxylase, carboxyl transferase, beta subunit"	accD	1.4281393	0.03413407	1.2430382	1.524253	1.2352632	1.7100029
MSMEG_2170	3-hydroxyisobutyrate dehydrogenase family protein		2.4248621	0.4446223	7.289649	0.9765423	0.78725576	0.64600086
MSMEG_2171	L-carnitine dehydratase/bile acid-inducible protein F		1.6133436	0.24915805	2.8850534	1.2419884	0.9899565	1.3363763
MSMEG_2172	dicarboxylate-carrier protein		1.2862236	0.342854	0.91044444	1.2039628	2.0277538	1.0027335
MSMEG_2173	GntR-family protein transcriptional regulator		0.9456508	0.69959617	1.107412	1.2099608	0.66328496	0.80194545
MSMEG_2174	superfamily protein I DNA or RNA helicase		1.5372353	0.18456674	2.0406752	1.7188703	0.6227094	1.7666862
MSMEG_2175	nitrilotriacetate monooxygenase component A		1.6976783	0.29108465	1.3029469	0.9366657	3.3176558	1.2334452
MSMEG_2176	conserved hypothetical protein		1.173039	0.5110396	0.87426734	0.8941855	1.8592802	1.0644227
MSMEG_2177	fmnh2-utilizing oxygenase		1.1042137	0.42946523	1.0981569	1.3741058	0.8152093	1.1293826
MSMEG_2178	integral membrane protein		3.083723	0.26731163	6.9996576	0.86306083	4.040431	0.43174267
MSMEG_2179	transcriptional regulatory protein		1.3134443	0.45666197	1.0473891	1.1884223	0.65460056	2.363365
MSMEG_2180	RemK protein		1.4236923	0.4325159	2.0775137	0.43544903	2.357223	0.82458365
MSMEG_2181	cell filamentation protein		1.4199233	0.3597649	1.3020123	0.7621529	1.0758168	2.5397112
MSMEG_2182	transcriptional regulator		1.1328906	0.35916796	0.88749295	1.4743302	1.0743555	1.0953836
MSMEG_2183	conserved hypothetical protein		1.6588385	0.3232409	0.6227541	3.144068	1.0075146	1.8610172
MSMEG_2184	amino acid permease		39.759644	0.014300802	25.348015	53.63638	28.12947	51.924713
MSMEG_2185	conserved hypothetical protein		26.15285	0.004133206	35.35395	23.698572	21.002005	24.556868
MSMEG_2186	conserved hypothetical protein		42.716614	3.28E-04	45.13697	38.143574	47.661926	39.923977
MSMEG_2187	urea amidolyase		29.855286	0.016764658	34.18858	12.635259	32.618595	39.97871
MSMEG_2188	integral membrane protein		2.3558443	0.24617371	0.98273003	1.5049815	1.7952166	5.140449
MSMEG_2189	allophanate hydrolase	atzF	56.03888	0.07503768	29.09747	104.595436	74.75518	15.707434
MSMEG_2190	acyl-CoA dehydrogenase domain protein		2.3123941	0.35081464	5.861748	0.9785902	0.9062613	1.5029769
MSMEG_2191	acyl-CoA dehydrogenase family protein		1.1778466	0.3968541	1.2933083	1.0756726	1.5993326	0.74307257
MSMEG_2192	conserved hypothetical protein		1.1970105	0.60755897	0.47105047	1.3773439	0.8712032	2.0684443
MSMEG_2193	"transcriptional regulator, TetR family protein"		1.1934165	0.52327156	1.9749306	1.0775627	0.95799464	0.7631778
MSMEG_2194	MerR-family protein transcriptional regulator		1.1308888	0.68905145	2.0012782	0.7281764	0.7789178	1.0151831
MSMEG_2195	"transcriptional regulator, TetR family protein"		1.1446444	0.7057008	2.1760683	0.93714297	0.79547864	0.6698879
MSMEG_2196	sensory box/response regulator		1.2785461	0.15474701	1.1138524	1.7152612	1.1928897	1.092181
MSMEG_2197	hypothetical protein		1.2496566	0.27867386	0.9080309	1.3194866	1.017395	1.7537135
MSMEG_2198	ThiF family protein		1.3973553	0.29357827	0.9931321	1.6793429	0.77878636	2.13816
MSMEG_2199	conserved hypothetical protein		0.8943893	0.41058674	0.91745377	0.6202309	1.1612352	0.8786372
MSMEG_2200	formyltetrahydrofolate deformylase	purU	1.1227988	0.5675459	0.6253122	1.1399126	1.5607864	1.1651841
MSMEG_2201	ZbpA protein		1.314795	0.20477416	1.2247392	0.8182904	1.4868116	1.7293388
MSMEG_2202	dimethylaniline monooxygenase [N-oxide-forming] 5		1.8766425	0.09360119	2.362804	2.6235127	1.1840185	1.3362348
MSMEG_2203	alpha/beta hydrolase		1.5209935	0.35670012	0.6988141	1.6451441	0.91517043	2.824845
MSMEG_2204	carveol dehydrogenase ((+)-trans-carveol dehydrogenase)		1.0080624	0.9557029	0.938129	0.66378987	1.2664754	1.1638553
MSMEG_2205	putative acyl-CoA dehydrogenase		1.2545736	0.4134736	1.2642016	2.010652	0.83891416	0.90452665
MSMEG_2206	3-oxoacyl-(acyl-carrier-protein) reductase	fabG	0.79544365	0.39208558	0.5119562	1.1697842	0.37576157	1.1242727
MSMEG_2207	beta-ketothiolase		1.6875342	0.20565674	2.9285285	1.3005358	1.0033168	1.5177556
MSMEG_2208	acyl-CoA dehydrogenase		1.1733134	0.8197617	0.28824517	0.82605547	0.34516546	3.2337875
MSMEG_2209	"transcriptional regulator, GntR family protein"		1.2456942	0.5877488	0.4084448	0.6920521	1.9788369	1.903443
MSMEG_2210	CaiB/BaiF family protein; this gene contains a frame shift which is not the result of sequencing error		1.6076746	0.20467116	2.6619194	0.937161	1.2372222	1.5943955
MSMEG_2210	CaiB/BaiF family protein; this gene contains a frame shift which is not the result of sequencing error		1.1738951	0.20988064	1.249008	1.3518718	1.2397614	0.854939
MSMEG_2211	DNA-binding protein		1.0655905	0.74778754	0.86995965	1.0941297	0.72341526	1.5748572
MSMEG_2212	short chain dehydrogenase		1.5129234	0.40659004	2.8526645	0.78721464	1.8746108	0.5372034
MSMEG_2213	O-methyltransferase		1.4173362	0.07275844	1.8130064	1.0664978	1.3591398	1.4307007
MSMEG_2214	alcohol dehydrogenase B; this region contains one or more premature stops and/or frameshifts which are not the result of sequencing error		1.0274098	0.90900344	1.3775723	0.5237503	1.4174324	0.7908838
MSMEG_2215	AMP-binding enzyme		1.6132995	0.21992597	1.6774206	0.9092468	2.7029903	1.1635402
MSMEG_2216	AMP-binding enzyme		0.91104543	0.47570425	1.0588288	0.6261185	1.1045249	0.85470974
MSMEG_2217	AMP-dependent synthetase and ligase		0.95023835	0.48565596	0.8210688	1.1020559	0.99912655	0.8787021
MSMEG_2218	enoyl-CoA hydratase/isomerase family protein		2.2061317	0.18934774	3.632723	0.98687637	3.2336519	0.97127527
MSMEG_2219	enoyl-CoA hydratase/isomerase family protein		1.4471779	0.34115362	0.65446615	1.8985152	0.9130828	2.3226476
MSMEG_2220	enoyl-CoA hydratase/isomerase		0.97779334	0.88002723	1.3422438	0.7154807	1.006372	0.84707683
MSMEG_2222	hypothetical protein		1.7572613	0.31955284	3.5304027	0.51972795	1.6280038	1.3509103
MSMEG_2222	hypothetical protein		1.4641706	0.4134882	2.1620326	0.955438	2.3989334	0.34027806
MSMEG_2223	enoyl-CoA hydratase/isomerase family protein		1.5000602	0.37795907	1.18875	0.68820673	2.907352	1.2159323
MSMEG_2224	acetyl-CoA C-acyltransferase		1.166404	0.55066574	1.5870754	1.5341337	0.530713	1.0136936
MSMEG_2225	"transcriptional regulator, TetR family protein"		1.1291735	0.65050256	1.7152668	0.96438915	0.50821865	1.328819
MSMEG_2226	hypothetical protein		1.1321639	0.37949675	1.3036823	1.0163747	1.3816807	0.826918
MSMEG_2227	carnitinyl-CoA dehydratase		1.0954794	0.5624317	1.5192671	1.0232195	1	0.8394307
MSMEG_2228	"oxidoreductase, short chain dehydrogenase/reductase family protein"		1.2850363	0.503213	2.4108703	0.87719536	0.9597492	0.89233
MSMEG_2229	enoyl-CoA hydratase		1.1984329	0.63628757	2.2931976	0.91626304	1.0266867	0.5575841
MSMEG_2230	amidohydrolase family protein		2.174916	0.32745326	1.6540643	0.7741822	5.145533	1.1258848
MSMEG_2231	AMP-binding enzyme		1.2017906	0.37224	1.7778658	1.0591581	0.991345	0.9787937
MSMEG_2232	amidohydrolase family protein		2.766225	0.40098205	8.188745	1.1224225	1.0201155	0.7336178
MSMEG_2233	"acyl-CoA dehydrogenase, C- domain protein"		0.9434077	0.7314988	0.85550797	0.6172289	0.9619483	1.3389456
MSMEG_2234	"acyl-CoA dehydrogenase, middle domain protein"		1.5096724	0.3008536	1.8728012	0.67008513	1.0219452	2.4738584
MSMEG_2235	amidohydrolase family protein		1.1185908	0.457455	1.4148973	0.7840074	1.0097934	1.2656652
MSMEG_2236	putative thiolase		1.2293092	0.035014372	1.1700472	1.3684641	1.0873933	1.2913322
MSMEG_2237	"anaerobic dehydrogenase, typically"		1.7178636	0.41221634	3.9591384	1.2892171	0.7744468	0.8486518
MSMEG_2238	aldehyde dehydrogenase (NAD) family protein		1.6121399	0.0989575	2.2408092	1.6667798	0.97695583	1.5640147
MSMEG_2239	"transcriptional regulator, TetR family protein"		1.365814	0.5223463	2.8196497	1.1054537	1.0730051	0.4651475
MSMEG_2240	cytochrome P450		1.2869772	0.09385731	1.5917333	1.04254	1.3398552	1.1737803
MSMEG_2241	medium chain acyl-CoA synthetase		1.0066931	0.9046681	1.1006192	0.89581496	0.9428324	1.0875058
MSMEG_2242	coniferyl aldehyde dehydrogenase		2.4964676	0.3198715	6.216231	1.2204419	1.7980812	0.75111693
MSMEG_2243	isochorismatase family protein		1.6989876	0.36297303	0.7507067	1.647379	3.5622134	0.8356515
MSMEG_2244	Rieske [2Fe-2S] domain protein		1.0899025	0.38660964	1.2555537	0.8740333	1.0158908	1.2141322
MSMEG_2245	bile-acid 7-alpha dehydratase		1.303556	0.49401706	1.5695164	0.6931337	2.2915308	0.6600428
MSMEG_2246	conserved hypothetical protein		1.3401176	0.23088035	1.1421278	1.5435421	0.81904685	1.8557533
MSMEG_2247	dihydrokaempferol 4-reductase		1.1237128	0.5535522	1.1789265	0.6794639	1.0544991	1.5819619
MSMEG_2248	two-component system sensor kinase		1.2898564	0.67794734	0.38142607	1.304799	0.39923805	3.073963
MSMEG_2249	conserved hypothetical protein		1.4059196	0.38468915	0.367653	1.4770963	1.4610445	2.3178842
MSMEG_2250	hypothetical protein		0.95418894	0.7878924	1.0075171	1.3129127	0.9416101	0.5547158
MSMEG_2251	nitrate/nitrite response regulator protein		1.0269159	0.93388206	1.8741096	1.0104785	0.6735066	0.54956853
MSMEG_2252	flavin-type hydroxylase		1.1065458	0.2731953	0.9478961	1.2713954	0.9945966	1.212295
MSMEG_2253	hypothetical protein		0.9717413	0.8788794	0.9095195	1.1231068	0.5284468	1.3258919
MSMEG_2254	"oxalate decarboxylase OxdC, putative"		1.1000428	0.58787423	0.9684353	0.84595954	0.9997452	1.5860314
MSMEG_2255	Carboxyl transferase domain protein		1.0548437	0.33623087	0.9992165	1.1641396	0.95324284	1.1027759
MSMEG_2256	conserved hypothetical protein		3.0296745	0.27148178	2.193766	1.1790972	7.5054545	1.2403804
MSMEG_2257	cytochrome P450-terp		1.4661012	0.33691728	2.6587427	0.8145096	1.2705879	1.1205645
MSMEG_2258	conserved hypothetical protein		0.83961904	0.5180926	0.4582359	1.4409372	0.57539743	0.8839057
MSMEG_2259	carbon starvation protein A		1.123102	0.73138285	0.593721	0.8312599	0.9960902	2.0713367
MSMEG_2260	putative transcriptional regulator		1.562761	0.36158165	3.1168473	1.2690209	0.9313104	0.9338649
MSMEG_2261	hypothetical protein		1.619505	0.2633347	1.0126386	2.7986324	0.82343036	1.843319
MSMEG_2262	"hydrogenase-2, small subunit"	hybA	1.0831482	0.76963127	0.41795522	1.0075831	1.2471032	1.6599514
MSMEG_2263	"hydrogenase-2, large subunit"	hybC	1.4659328	0.28390276	1.2252026	2.4353976	0.73163044	1.471501
MSMEG_2264	"peptidase M52, hydrogen uptake protein"		0.97156763	0.79878247	0.72178996	1.1379542	0.8875677	1.1389588
MSMEG_2265	hypothetical protein		1.3942301	0.17220199	1.1284038	0.9113926	1.7450538	1.7920704
MSMEG_2266	hypothetical protein		1.2985735	0.2535965	1.5507555	0.69446397	1.319032	1.6300427
MSMEG_2267	tetratricopeptide repeat domain protein		1.3789344	0.50020784	0.35949463	2.66888	0.9208297	1.5665331
MSMEG_2268	conserved hypothetical protein		0.99410033	0.93395764	0.89584965	1.1874384	0.94859666	0.94451666
MSMEG_2269	NHL repeat protein		1.3173501	0.5103213	0.30594477	2.2942958	1.0188076	1.6503527
MSMEG_2270	hypothetical protein		2.3442893	0.24028395	0.6822304	1.9113493	1.8071716	4.9764066
MSMEG_2271	hydrogenase accessory protein HypB	hypB	1.2985767	0.13883738	1.0425252	1.1094561	1.7029028	1.3394226
MSMEG_2271	hydrogenase accessory protein HypB	hypB	1.1889825	0.3465531	1.1445613	0.9493971	0.9804585	1.6815128
MSMEG_2272	hydrogenase nickel insertion protein HypA	hypA	0.99654067	0.97482276	0.8532781	1.0070839	1.2784379	0.8473627
MSMEG_2273	[NiFe] hydrogenase maturation protein HypF	hypF	1.1058125	0.7581626	0.62798953	1.1617917	0.6605988	1.9728703
MSMEG_2274	hydrogenase assembly chaperone HypC/HupF	hypC	1.1865622	0.60044485	1.538806	0.5598679	1.903294	0.7442808
MSMEG_2275	hydrogenase expression/formation protein HypD	hypD	1.367767	0.2410605	0.8704643	1.3079811	1.2231865	2.069436
MSMEG_2276	hydrogenase expression/formation protein HypE	hypE	1.3087432	0.35815203	0.8596357	1.23706	1.0064995	2.1317778
MSMEG_2277	"DNA ligase I, ATP-dependent"	dnl1	2.184453	0.12037765	0.72943795	1.9378903	3.092828	2.9776554
MSMEG_2278	membrane-bound oxidoreductase		1.20847	0.06791646	1.3163424	1.1423851	1.0299424	1.3452102
MSMEG_2279	3-hydroxyacyl-CoA dehydrogenase type-2		1.5161299	0.36850253	2.9680252	1.0190858	0.87152183	1.2058864
MSMEG_2280	pyruvate dehydrogenase		1.4152327	0.38578704	0.6713177	1.4419233	0.9972653	2.550424
MSMEG_2281	"This gene is disrupted by an IS1096 element.; conserved hypothetical protein, interruption-C; identified by similarity to GB:BAB49125.1; match to protein family HMM PF01638"		1.236898	0.5085227	1.8675135	0.83508885	1.6778768	0.5671125
MSMEG_2284	"This gene is disrupted by an IS1096 element.; conserved hypothetical protein, interruption-N; identified by similarity to OMNI:NTL02MT01721"		1.2694826	0.48726624	0.82266706	1.1625743	0.82790244	2.2647867
MSMEG_2285	methyltransferase type 11		1.6628027	0.42015383	0.36802232	2.5315106	0.543712	3.2079659
MSMEG_2286	aminoglycoside phosphotransferase		1.1278429	0.7148027	0.8290467	1.4178642	0.41044703	1.8540134
MSMEG_2286	aminoglycoside phosphotransferase		1.0174639	0.93867534	0.7974966	1.4188666	0.540552	1.3129405
MSMEG_2287	transport protein		1.4814608	0.25460076	0.6841119	2.3585732	1.4281131	1.4550455
MSMEG_2287	transport protein		1.2300174	0.4892237	0.8404987	1.0603279	0.92193246	2.0973105
MSMEG_2288	conserved hypothetical protein		1.352713	0.1679857	1.3419226	1.0718559	1.0897908	1.9072827
MSMEG_2288	conserved hypothetical protein		1.0603454	0.6443606	0.96239525	1.2577959	1.2489096	0.7722808
MSMEG_2289	cytochrome p450		1.8689563	0.23522626	2.908785	0.88332045	0.82263297	2.861087
MSMEG_2289	cytochrome p450		1.7917418	0.22497588	0.45172784	1.5614166	2.8583763	2.2954462
MSMEG_2290	"transcriptional regulator, TetR family protein"		1.0501261	0.8694555	0.98003846	1.5097387	0.28499705	1.4257301
MSMEG_2290	"transcriptional regulator, TetR family protein"		0.98425454	0.95976764	0.7506848	1.6375276	0.3147894	1.2340162
MSMEG_2291	short chain dehydrogenase		1.1215394	0.6366791	0.84724545	1.7588294	0.7176319	1.1624509
MSMEG_2291	short chain dehydrogenase		1.0938433	0.76145506	0.9249644	1.0266979	0.5426967	1.8810145
MSMEG_2292	alkaline phosphatase		1.3094361	0.23422986	0.8141292	1.3219405	1.8328357	1.268839
MSMEG_2292	alkaline phosphatase		1.0452491	0.7042907	0.87669545	1.1136513	0.8686659	1.3219838
MSMEG_2293	conserved hypothetical protein		1.258599	0.4212858	0.544645	1.8827918	1.4172219	1.1897371
MSMEG_2293	conserved hypothetical protein		0.9894852	0.9761241	0.77902853	0.76565784	0.4757458	1.9375088
MSMEG_2294	DNA polymerase IV	dinB	1.0416262	0.81718415	0.8950702	1.4715915	0.6993955	1.1004478
MSMEG_2294	DNA polymerase IV	dinB	1.0383891	0.8321964	0.8116293	1.4975395	0.7768148	1.0675726
MSMEG_2295	"transcriptional regulator, TetR family protein"		1.1630149	0.61611557	0.8761145	1.0973799	0.67692184	2.001643
MSMEG_2295	"transcriptional regulator, TetR family protein"		0.9662529	0.8156746	0.6968541	1.3323148	0.9214912	0.9143516
MSMEG_2296	secreted protein		1.5638891	0.27614596	1.3488935	2.8153188	0.9624489	1.1288952
MSMEG_2297	glutaredoxin		1.0478728	0.75578994	0.9163464	0.85798925	0.95175743	1.4653982
MSMEG_2297	glutaredoxin		0.9948369	0.9725254	0.62463784	1.0750599	0.9926322	1.2870177
MSMEG_2298	protein NrdI; this gene contains a frame shift which is not the result of sequencing error; identified by match to protein family HMM PF07972		1.112373	0.0773409	1.0846709	1.0390486	1.0907167	1.2350558
MSMEG_2298	protein NrdI; this gene contains a frame shift which is not the result of sequencing error; identified by match to protein family HMM PF07972		1.0177952	0.83007556	0.8541124	1.1153864	1.1751895	0.92649275
MSMEG_2299	"ribonucleoside-diphosphate reductase, alpha subunit"		1.0214257	0.6470318	0.9799056	1.1480844	0.98300874	0.974704
MSMEG_2299	"ribonucleoside-diphosphate reductase, alpha subunit"		0.99763215	0.9936043	1.537246	1.1213659	0.240347	1.0915699
MSMEG_2300	conserved hypothetical protein; this gene contains a frame shift which is not the result of sequencing error		1.9249293	0.37488997	0.9245202	1.6820723	4.5040264	0.5890984
MSMEG_2300	conserved hypothetical protein; this gene contains a frame shift which is not the result of sequencing error		1.1501768	0.51646566	1.0535898	1.2036572	0.67668605	1.6667738
MSMEG_2300	conserved hypothetical protein; this gene contains a frame shift which is not the result of sequencing error		1.0907128	0.7946723	1.4929298	0.58508515	0.510403	1.7744336
MSMEG_2301	glyoxalase/bleomycin resistance protein/dioxygenase		1.2461445	0.2644897	0.7806991	1.5198628	1.1445401	1.5394759
MSMEG_2301	glyoxalase/bleomycin resistance protein/dioxygenase		1.0979656	0.6507333	0.8478401	1.089055	0.80181915	1.653148
MSMEG_2302	conserved hypothetical protein		1.4078364	0.12556176	1.1616595	1.2549597	1.2295943	1.985132
MSMEG_2303	integral membrane transporter		1.0096438	0.97153914	0.7813365	1.0266731	0.53679556	1.6937702
MSMEG_2303	integral membrane transporter		1.0032518	0.9892602	0.6902588	1.155283	0.60394955	1.5635157
MSMEG_2304	hypothetical protein		1.3917091	0.31585914	0.97994125	2.1165683	0.719368	1.750959
MSMEG_2305	TetR-family protein transcriptional regulator		1.0869464	0.6073338	1.2751355	1.3895135	0.9636678	0.71946853
MSMEG_2306	putative acetyltransferase		1.3428804	0.5270924	0.24121267	2.2728252	0.8461179	2.0113657
MSMEG_2307	conserved hypothetical protein		1.205509	0.6492424	0.7386021	1.0814791	0.60908204	2.3928728
MSMEG_2307	conserved hypothetical protein		1.2007604	0.42757076	0.72587353	1.7493093	1.0085351	1.3193238
MSMEG_2308	geranylgeranyl reductase		1.0092441	0.8063468	0.9987055	0.9511721	0.9784259	1.1086727
MSMEG_2309	probable transcriptional regulatory protein		1.245716	0.2528793	0.8917577	1.359603	1.0523263	1.6791769
MSMEG_2309	probable transcriptional regulatory protein		1.2397722	0.3415718	0.6538445	1.407874	1.2439384	1.6534318
MSMEG_2310	monooxygenase		1.2465162	0.3470316	1.017446	1.2710466	0.8412561	1.8563162
MSMEG_2310	monooxygenase		1.2243888	0.16618595	0.98895484	1.3321636	1.0568625	1.5195745
MSMEG_2311	conserved hypothetical protein		1.686101	0.3330202	0.78887165	1.7004148	0.8893688	3.365749
MSMEG_2311	conserved hypothetical protein		1.3123674	0.38406342	0.48134816	1.8677455	1.2320056	1.6683702
MSMEG_2312	hypothetical protein		1.0137575	0.83675164	1.1523963	1.0262585	0.8537973	1.022578
MSMEG_2313	"ribonucleoside-diphosphate reductase, beta subunit"		1.145661	0.311997	0.8016219	1.2712176	1.1680024	1.341802
MSMEG_2313	"ribonucleoside-diphosphate reductase, beta subunit"		1.1339139	0.3918002	1.092708	1.1372193	0.82606125	1.479667
MSMEG_2314	putative esterase family protein		1.286978	0.6169731	0.6002456	1.4433067	0.420827	2.683533
MSMEG_2314	putative esterase family protein		1.2791667	0.5898493	0.27616766	2.4887545	0.95984584	1.3918991
MSMEG_2315	conserved hypothetical protein		1.0625972	0.59099346	1.1190956	1.1531609	0.75609744	1.222035
MSMEG_2315	conserved hypothetical protein		0.96592426	0.8865295	0.37956864	1.3912631	0.9034127	1.1894526
MSMEG_2316	"monooxygenase, NtaA/SnaA/SoxA family; this gene contains a frame shift which is not the result of sequencing error"		1.1812004	0.6026396	1.5374749	0.71533775	0.595095	1.876894
MSMEG_2316	"monooxygenase, NtaA/SnaA/SoxA family; this gene contains a frame shift which is not the result of sequencing error"		1.0828452	0.7833891	0.465713	1.6306952	0.77952766	1.4554453
MSMEG_2316	"monooxygenase, NtaA/SnaA/SoxA family; this gene contains a frame shift which is not the result of sequencing error"		1.0283105	0.9318901	0.3174402	1.6375848	1.4214292	0.73678786
MSMEG_2317	"alcohol dehydrogenase, zinc-containing"		1.2179844	0.30896553	0.7429033	1.206015	1.5982426	1.3247764
MSMEG_2317	"alcohol dehydrogenase, zinc-containing"		1.1025398	0.7465259	0.8567305	0.9986167	0.61690754	1.9379045
MSMEG_2318	GTP cyclohydrolase II		1.2229712	0.10601672	1.2914906	0.95902205	1.2197757	1.4215966
MSMEG_2318	GTP cyclohydrolase II		1.1420633	0.16039075	1.0278932	1.2026398	1.3303055	1.0074142
MSMEG_2319	Periplasmic binding protein		1.2248682	0.32115608	1.0856867	1.2929507	0.8103094	1.710526
MSMEG_2319	Periplasmic binding protein		1.1417606	0.3896753	0.8252571	1.4679284	1.0084696	1.2653874
MSMEG_2320	"cytochrome c oxidase, subunit I; this gene contains a frame shift which is not the result of sequencing error; identified by match to protein family HMM PF00115; match to protein family HMM TIGR02891"	ctaD	1.0494901	0.6517858	0.76245725	1.1094865	1.2180482	1.1079682
MSMEG_2320	"cytochrome c oxidase, subunit I; this gene contains a frame shift which is not the result of sequencing error; identified by match to protein family HMM PF00115; match to protein family HMM TIGR02891"	ctaD	1.0226578	0.90365386	0.8438511	0.88325673	0.8254914	1.5380318
MSMEG_2321	phosphoserine phosphatase	serB	1.1485274	0.5283077	0.8421947	1.0807446	0.91424316	1.7569269
MSMEG_2321	phosphoserine phosphatase	serB	1.0539114	0.6629823	0.81897664	1.1798294	0.9169435	1.2998962
MSMEG_2322	hypothetical protein		1.2487271	0.07438593	1.3260869	0.99689865	1.2412556	1.4306672
MSMEG_2322	hypothetical protein		1.121634	0.45691124	0.91666335	1.1587837	1.5114877	0.8996012
MSMEG_2323	GntR-family protein transcriptional regulator		0.91951615	0.66208816	0.7837085	1.365794	0.58089864	0.9476636
MSMEG_2324	hypothetical protein		1.7067661	0.46613055	0.27790433	1.9087158	0.6156975	4.024747
MSMEG_2325	integral membrane protein		1.2472417	0.26597202	0.75910276	1.5616735	1.4793748	1.188816
MSMEG_2325	integral membrane protein		1.0756142	0.7897017	0.7699653	1.1858737	0.588892	1.7577256
MSMEG_2326	"ABC-type molybdenum transport system, ATPase component"		1.4141214	0.15610075	0.7830449	1.6410052	1.4605393	1.7718964
MSMEG_2326	"ABC-type molybdenum transport system, ATPase component"		1.2034397	0.46594292	0.786746	1.2111318	0.9292137	1.8866671
MSMEG_2327	nudix hydrolase		1.3097756	0.47939765	0.9349187	1.2450342	0.65410316	2.4050465
MSMEG_2327	nudix hydrolase		1.1359001	0.4863478	0.7779701	1.5383122	0.9368371	1.2904811
MSMEG_2328	probable enoyl-CoA hydratase		1.1077683	0.57788557	1.076872	1.0044752	0.76294434	1.5867817
MSMEG_2328	probable enoyl-CoA hydratase		0.94120693	0.59838706	0.9415432	1.1237049	1.0372919	0.6622877
MSMEG_2329	"methyltransferase, UbiE/COQ5 family protein"		1.0547378	0.61364496	0.77789456	1.1008979	1.235814	1.1043451
MSMEG_2329	"methyltransferase, UbiE/COQ5 family protein"		1.0421895	0.7990532	0.79118353	0.9043495	0.9929727	1.4802521
MSMEG_2330	SAM-dependent methyltransferase		0.958632	0.8882606	0.5197014	1.12779	0.53585005	1.6511865
MSMEG_2330	SAM-dependent methyltransferase		0.8578107	0.53227717	0.5195345	1.3656715	0.54597944	1.0000572
MSMEG_2331	immunogenic protein MPB64/MPT64		1.1835537	0.35499495	0.7908167	1.4809057	1.0163556	1.446137
MSMEG_2331	immunogenic protein MPB64/MPT64		1.1221722	0.61308897	0.80177945	1.379289	0.70918185	1.5984386
MSMEG_2332	amino acid carrier protein		0.97313637	0.87773246	0.85316813	1.0460435	0.6169544	1.3763795
MSMEG_2332	amino acid carrier protein		0.93339634	0.6547494	0.5369496	1.1097699	0.99348164	1.0933843
MSMEG_2333	conserved hypothetical protein		1.1035509	0.64881456	0.92871135	1.6663164	0.7051152	1.1140609
MSMEG_2334	hypothetical protein		1.326706	0.34291163	1.3183252	2.149846	0.96755534	0.8710977
MSMEG_2335	hexapeptide transferase family protein		1.3640914	0.31369746	0.77339315	1.2094336	1.2676891	2.2058496
MSMEG_2336	conserved hypothetical protein; this gene contains a frame shift which is not the result of sequencing error		1.5216662	0.3302601	1.3124311	1.0160049	2.847421	0.9108082
MSMEG_2336	conserved hypothetical protein; this gene contains a frame shift which is not the result of sequencing error		1.2511697	0.36634672	1.9526795	0.98749	1.117012	0.9474972
MSMEG_2337	"isopentenyl-diphosphate delta-isomerase, type 2"	fni	0.6963328	0.5244927	1.8766632	0.7330861	0.017498553	0.15808338
MSMEG_2337	"isopentenyl-diphosphate delta-isomerase, type 2"	fni	0.6942552	0.5342122	1.9367261	0.66155857	0.014064411	0.16467156
MSMEG_2340	hypothetical protein		1.1471555	0.73882073	1.9933571	0.44538248	1.6764214	0.4734612
MSMEG_2341	conserved hypothetical protein		0.9254445	0.74567896	1.2852875	1.0505565	1.046824	0.3191098
MSMEG_2342	putative glycosyltransferase		1.6228757	0.23818898	2.8929183	1.1497383	1.1830969	1.2657489
MSMEG_2343	methylesterase		0.8774475	0.75432205	1.359391	1.6183466	0.21963382	0.31241867
MSMEG_2344	dehydrogenase		1.1225708	0.86613375	2.9535673	1.2721045	0.03222998	0.23238117
MSMEG_2345	lycopene cyclase; this gene contains a frame shift which is not the result of sequencing error		1.2622732	0.77527934	3.7488563	0.7924224	0.13690679	0.37090725
MSMEG_2346	phytoene synthase		1.3433006	0.6596925	3.2448277	1.5830227	0.26758772	0.27776417
MSMEG_2347	phytoene dehydrogenase		0.6386493	0.31537372	1.3617493	0.8834974	0.02810127	0.28124934
MSMEG_2348	"glycosyl transferase, group 1 family protein; this gene contains a frame shift which is not the result of sequencing error; identified by match to protein family HMM PF00534"		1.4735117	0.22251694	1.0746864	2.2729442	1.6369278	0.9094889
MSMEG_2348	"glycosyl transferase, group 1 family protein; this gene contains a frame shift which is not the result of sequencing error; identified by match to protein family HMM PF00534"		1.3202492	0.20436347	1.5492284	0.7650625	1.3145424	1.6521634
MSMEG_2349	"glycosyl hydrolase, family protein 57"		1.585839	0.4194302	0.6338813	1.3839924	0.91499895	3.4104834
MSMEG_2350	conserved hypothetical protein		1.1864909	0.3913951	0.842611	1.2028252	0.9995667	1.7009608
MSMEG_2351	"electron transfer flavoprotein, beta subunit"	etfB	0.98537767	0.71361154	1.0777599	1.0080689	0.9212128	0.9344693
MSMEG_2352	"electron transfer flavoprotein, alpha subunit"	etfA	1.0451666	0.67611754	0.86042947	1.0837494	0.9326961	1.3037916
MSMEG_2353	secreted protein		0.94489765	0.74148244	0.5604599	1.0304654	1.2925332	0.8961322
MSMEG_2354	oxidoreductase		1.3084947	0.38124657	0.52183324	1.2107842	1.563673	1.9376884
MSMEG_2355	conserved hypothetical protein		1.200713	0.17489962	1.2020545	0.9484002	1.1541771	1.4982206
MSMEG_2356	acyltransferase		1.0930685	0.689567	1.1134795	1.001848	1.6408751	0.6160713
MSMEG_2357	cysteine desulfurase		1.0407121	0.5585001	0.97278893	1.1638541	0.90156764	1.124638
MSMEG_2358	tRNA (5-methylaminomethyl-2-thiouridylate)-methyltransferase	trmU	1.2212793	0.35063672	1.0155596	1.6255037	0.7630638	1.48099
MSMEG_2359	"methionine synthase, vitamin-B12 independent"		1.6534541	0.22507972	1.3983811	1.6962788	0.7302645	2.7888918
MSMEG_2360	4-coumarate:CoA ligase		1.0668107	0.70947015	1.330365	1.2623369	0.6071463	1.0673949
MSMEG_2361	phosphoribosylglycinamide formyltransferase		1.1757245	0.030702231	1.1584971	1.1812558	1.2921501	1.0709949
MSMEG_2362	"DNA ligase, NAD-dependent"	ligA	1.2740709	0.50064754	0.6739054	2.1616392	0.70819694	1.5525421
MSMEG_2363	amino acid-binding ACT		1.0834452	0.8206758	0.34840363	1.4240746	0.7181497	1.8431529
MSMEG_2364	"glutamyl-tRNA(Gln) amidotransferase, C subunit"	gatC	1.1268961	0.10233803	1.0669525	1.0853974	1.2898557	1.0653791
MSMEG_2365	glutamyl-tRNA(Gln) amidotransferase subunit A		1.1162443	0.6050924	0.54290235	1.2702672	1.1698785	1.4819292
MSMEG_2366	6-phosphofructokinase 1; this gene contains a frame shift which is not the result of sequencing error; identified by match to protein family HMM PF00365; match to protein family HMM TIGR02483		1.0696135	0.6888768	0.62627655	1.3353306	1.06981	1.2470367
MSMEG_2367	aspartyl/glutamyl-tRNA(Asn/Gln) amidotransferase subunit B		1.3198427	0.5161867	0.64602154	2.3711095	0.56146055	1.7007792
MSMEG_2368	"transcriptional regulator, TetR family protein domain protein, putative"		1.054506	0.6805343	0.86390257	1.4023249	1.015573	0.93622315
MSMEG_2369	LppZ protein		1.1570004	0.6223443	1.035021	1.400065	0.4231438	1.769772
MSMEG_2370	"DoxX subfamily protein, putative"		1.2786186	0.1351878	1.3005979	1.1197164	1.0383091	1.655851
MSMEG_2371	Low molecular weight protein antigen 6		1.3248428	0.34319234	0.7914622	1.4576397	0.9676062	2.082663
MSMEG_2372	"acetolactate synthase, large subunit, biosynthetic type"	ilvB	0.87108123	0.6616323	0.60635024	1.348828	0.24930736	1.2798394
MSMEG_2373	"acetolactate synthase, small subunit"	ilvN	0.83241326	0.25722018	0.72118473	0.86104876	0.5940147	1.153405
MSMEG_2374	ketol-acid reductoisomerase	ilvC	1.0732769	0.047328632	1.04345	1.1207445	1.101773	1.0271399
MSMEG_2375	"NAD(P)H:quinone oxidoreductase, type IV"	wrbA	1.1834954	0.6049467	1.6579089	1.7518207	0.91296434	0.41128775
MSMEG_2376	conserved hypothetical protein		0.65585166	0.36471182	1.5787575	0.6204069	0.25996473	0.1642776
MSMEG_2377	P49 protein		0.9451967	0.61587864	0.715349	0.8563017	1.1508747	1.0582612
MSMEG_2378	D-3-phosphoglycerate dehydrogenase	serA	0.99402463	0.9707067	0.6301085	1.2740313	0.8697418	1.202217
MSMEG_2379	3-isopropylmalate dehydrogenase	leuB	1.0931543	0.5438871	0.82768416	1.2825981	0.8921216	1.3702134
MSMEG_2380	sugar transporter family protein		1.0952497	0.7496502	0.76442033	1.4789923	0.50666183	1.630924
MSMEG_2381	conserved hypothetical protein		0.9178006	0.6791612	0.58556646	1.0960144	0.6517631	1.3378584
MSMEG_2382	5-carboxymethyl-2-hydroxymuconate delta-isomerase		1.1837138	0.39894116	1.001889	1.6737031	0.80576485	1.2534982
MSMEG_2383	glutamyl-tRNA synthetase	gltX	1.0562476	0.6310985	0.8061708	1.0186514	1.080924	1.319244
MSMEG_2386	"transcriptional regulator, IclR family protein"		0.9390212	0.5949922	0.7596317	1.060545	0.77005917	1.1658491
MSMEG_2387	"3-isopropylmalate dehydratase, large subunit"	leuC	0.9802481	0.93363655	0.6135993	1.0466813	0.68964994	1.571062
MSMEG_2388	"3-isopropylmalate dehydratase, small subunit"	leuD	1.039048	0.62025565	0.95721096	1.0379534	0.92205805	1.2389696
MSMEG_2389	DNA-binding protein HU	hup	0.86568767	0.1751179	0.9967819	0.9487421	0.6532658	0.863961
MSMEG_2390	"hydrolase, NUDIX family protein"		1.0696139	0.8214517	0.78208756	1.0617578	0.57175046	1.8628597
MSMEG_2391	polyphosphate kinase	ppk	1.1271541	0.4339712	0.9984854	1.1742629	0.8386411	1.4972272
MSMEG_2392	conserved hypothetical protein		1.1827176	0.77093863	0.5402187	2.9001117	0.5841158	0.7064235
MSMEG_2393	NAD-dependent glycerol-3-phosphate dehydrogenase	gpsA	0.8612585	0.57303995	0.3518367	1.3446409	0.66536736	1.083189
MSMEG_2394	putative cystathionine gamma-synthase		0.9376223	0.59338474	0.77889186	1.1943575	0.7549926	1.0222473
MSMEG_2395	D-alanine--D-alanine ligase		1.7998166	0.41614643	0.50469124	1.7368017	0.73725146	4.220522
MSMEG_2396	conserved hypothetical protein		1.1377248	0.18616879	0.96074945	1.1171206	1.1208447	1.3521844
MSMEG_2397	"transcriptional regulatory protein, AsnC family protein"		1.0985329	0.52347493	0.7644543	0.98572505	1.3067629	1.3371893
MSMEG_2398	thiamine-monophosphate kinase	thiL	0.8611143	0.5477776	0.46867308	1.0528133	1.3464551	0.576516
MSMEG_2399	uracil-DNA glycosylase	ung	1.1415402	0.49240592	1.5908567	1.2792107	0.81421286	0.88188064
MSMEG_2400	ribosomal protein L28	rpmB	1.2716807	0.07050154	1.0306139	1.1915798	1.4505844	1.4139447
MSMEG_2401	hypothetical protein		1.3798293	0.10319512	1.7798136	1.5009538	1.0433146	1.1952354
MSMEG_2402	dihydroxyacetone kinase		2.2699106	0.41219956	0.5888831	1.5643407	0.69994205	6.2264767
MSMEG_2403	ATP-dependent DNA helicase RecG	recG	0.9684924	0.9036976	0.4201047	0.93462175	0.9298957	1.5893472
MSMEG_2404	extracellular deoxyribonuclease		1.1160067	0.2765743	1.3663476	1.0096247	0.9831637	1.104891
MSMEG_2405	MarR-family protein transcriptional regulator		1.0378826	0.4264152	1.1193281	1.0792243	0.9287192	1.0242585
MSMEG_2406	"transcriptional regulator, TetR family protein, putative"		2.0053842	0.22303586	3.6952105	1.1878691	2.3640828	0.7743741
MSMEG_2407	morphine 6-dehydrogenase		1.1061132	0.46108708	0.97783744	1.1639528	0.8516656	1.430997
MSMEG_2408	"2,5-diketo-D-gluconic acid reductase A"		1.0691229	0.80740875	0.5140475	1.1475044	0.8704895	1.7444502
MSMEG_2409	alpha/beta hydrolase fold family protein		0.87770647	0.6146729	0.4031959	0.9454046	0.72046846	1.441757
MSMEG_2410	putative serine-threonine protein kinase		1.1934332	0.14796357	0.9781799	1.3732902	1.069348	1.3529147
MSMEG_2411	conserved integral membrane protein		0.8833382	0.37157473	0.8256703	0.9924022	0.6006159	1.1146643
MSMEG_2412	pyruvate carboxylase	pyc	0.94672465	0.5352679	0.83679056	1.0826911	0.7941694	1.0732476
MSMEG_2413	putative methyltransferase		0.8942386	0.71835184	0.48139188	1.0923108	1.5591512	0.44410038
MSMEG_2414	pantetheine-phosphate adenylyltransferase	coaD	0.82977134	0.12316754	0.91667575	0.8140507	0.61195815	0.9764007
MSMEG_2415	hemerythrin HHE cation binding region		0.97889674	0.9792269	3.1953337	0.5450441	0.0748337	0.10037532
MSMEG_2416	conserved hypothetical protein		0.7917823	0.48476377	1.4692171	0.94149166	0.37769318	0.37872744
MSMEG_2417	conserved hypothetical protein		1.0351943	0.9142906	1.9130073	0.93682605	0.6826345	0.60830927
MSMEG_2418	ribonuclease III	rnc	1.0156243	0.79902524	1.0630003	1.0611745	0.8482277	1.0900943
MSMEG_2419	formamidopyrimidine-DNA glycosylase	mutM	1.2487512	0.41847932	0.82912385	1.9074186	0.80543417	1.4530277
MSMEG_2420	hypothetical protein		1.2332631	0.38374197	0.9279995	1.0440689	1.0450711	1.9159131
MSMEG_2421	conserved hypothetical protein		1.1376473	0.54061526	0.6778337	1.268441	1.6160066	0.988308
MSMEG_2422	acylphosphatase		0.95217705	0.69129026	0.90427375	0.90570354	1.2586284	0.74010247
MSMEG_2423	chromosome segregation protein SMC	smc	1.1066966	0.29989085	0.942201	1.0387334	1.1030989	1.342753
MSMEG_2424	signal recognition particle-docking protein FtsY	ftsY	1.2832263	0.26124075	1.0396332	1.3675089	0.9014791	1.8242835
MSMEG_2425	ammonium transporter	amt	1.0810769	0.5667327	0.9006384	0.9565442	1.0133414	1.4537834
MSMEG_2426	nitrogen regulatory protein P-II		0.9992629	0.978463	0.97259885	0.98247534	0.9678132	1.0741644
MSMEG_2427	protein-P-II uridylyltransferase	glnD	0.9743117	0.9019018	0.49037418	1.1722842	0.86543906	1.3691493
MSMEG_2428	DNA-binding protein		1.4974592	0.19692	2.180811	1.2867304	1.7427398	0.7795559
MSMEG_2429	aldo/keto reductase		1.6482025	0.040088467	1.8572075	1.1956557	2.0331013	1.5068461
MSMEG_2430	signal recognition particle protein	ffh	1.3116916	0.29059637	0.79488575	1.4670495	1.071001	1.9138303
MSMEG_2431	amidohydrolase 3		1.0910553	0.5596733	1.0561944	1.049782	0.79246813	1.4657764
MSMEG_2432	D-alanyl-D-alanine carboxypeptidase		1.4714526	0.4204791	0.67881644	1.0103045	2.9496849	1.2470046
MSMEG_2433	D-alanyl-D-alanine carboxypeptidase		1.2530187	0.70568526	0.37767532	2.9936209	0.44696102	1.1938179
MSMEG_2434	conserved hypothetical protein		1.0699223	0.49194613	1.090649	0.9765641	1.3117745	0.90070164
MSMEG_2435	30S ribosomal protein S16		1.3222185	0.23324923	0.9628596	1.1969336	1.1774393	1.9516417
MSMEG_2436	conserved hypothetical protein		0.98302525	0.79078305	1.055039	1.0391797	1.0298305	0.80805176
MSMEG_2437	16S rRNA processing protein RimM	rimM	1.2944598	0.33813757	0.8487705	1.3303266	0.98900586	2.0097363
MSMEG_2438	tRNA (guanine-N1)-methyltransferase	trmD	1.0228728	0.9402095	0.6782681	1.0369914	0.56657666	1.8096551
MSMEG_2439	LppW protein		1.2369738	0.53210634	0.5923906	2.0301514	0.77302676	1.5523267
MSMEG_2440	ribosomal protein L19	rplS	1.1215786	0.18081425	1.0396156	1.1937735	0.9734549	1.2794703
MSMEG_2441	signal peptidase I	lepB	1.0771999	0.6307856	0.83048415	1.3098642	0.8231414	1.3453097
MSMEG_2442	ribonuclease HII		0.92598677	0.7503164	0.7040696	1.5520102	0.62996554	0.81790173
MSMEG_2443	conserved hypothetical protein		1.1742798	0.33821458	1.3508148	1.5022839	1.0114938	0.83252656
MSMEG_2444	dienelactone hydrolase family protein		1.7862605	0.25228062	0.88011193	1.8876711	1.0582901	3.3189688
MSMEG_2445	conserved hypothetical protein		0.9834238	0.95741296	0.32197437	1.6151701	0.7300538	1.266497
MSMEG_2446	conserved hypothetical protein		0.7334848	0.1446811	0.38407248	1.020749	0.67777604	0.85134166
MSMEG_2447	regulatory protein		1.4998353	0.3959277	0.5181872	2.2771347	0.74131185	2.462707
MSMEG_2448	hypothetical protein		1.600887	0.10853183	1.6345836	1.2917117	2.3347359	1.1425167
MSMEG_2449	methylmalonate-semialdehyde dehydrogenase	mmsA	1.2819394	0.11987597	1.234522	1.5749209	1.367384	0.95093054
MSMEG_2450	adenosylmethionine--8-amino-7-oxononanoate transaminase		1.4577376	0.013842542	1.5834267	1.375115	1.6226834	1.2497247
MSMEG_2451	"HAD-superfamily protein hydrolase, subfamily protein IIA"		1.3295902	0.07342367	1.0274615	1.2579621	1.5932375	1.4396995
MSMEG_2452	hypothetical protein		1.1189299	0.5415562	0.975626	1.0925138	1.6064302	0.80114913
MSMEG_2453	"transcriptional regulator, GntR family protein"		4.849044	0.2860378	13.651846	2.9620366	0.6564363	2.125857
MSMEG_2454	translation initiation inhibitor		1.0016156	0.99161214	0.9612534	1.0785877	1.324153	0.6424686
MSMEG_2455	carbon monoxide dehydrogenase subunit G (CoxG) superfamily protein		1.1101241	0.58061486	0.7446814	1.3177023	0.87875944	1.4993534
MSMEG_2456	"5,10-methylenetetrahydromethanopterin reductase"		1.2394178	0.60436463	0.47151777	1.8127202	0.5855596	2.0878737
MSMEG_2457	hypothetical protein		0.70887923	0.14760692	0.9498891	0.43467632	0.9864339	0.46451747
MSMEG_2458	hypothetical protein		0.8756132	0.5321803	0.3593123	1.1609267	0.99340737	0.98880655
MSMEG_2459	transporter ATPase		0.8928906	0.5240087	0.4470283	1.0169082	1.0646055	1.0430204
MSMEG_2460	transporter permease 1		0.84568286	0.22431009	0.6096452	1.0873321	0.9080912	0.77766263
MSMEG_2461	"transporter permease 2, putative"		1.2653918	0.2420531	1.0336018	1.7161843	0.91180766	1.3999741
MSMEG_2462	carbon-monoxide dehydrogenase		1.3519329	0.3467066	0.6393274	1.043322	2.055411	1.6696712
MSMEG_2463	nicotine dehydrogenase chain A		1.0056801	0.9851813	0.3598885	1.6856339	0.7980919	1.1791058
MSMEG_2464	[2Fe-2S] binding domain protein		0.9411403	0.6280995	1.0612161	0.86372995	1.1672561	0.67235905
MSMEG_2465	adenine deaminase		1.5525982	0.09253781	1.1624811	2.0563414	1.1769474	1.8146229
MSMEG_2466	glutaryl-CoA dehydrogenase		1.3448052	0.38379118	2.211823	1.5327121	0.6863473	0.94833857
MSMEG_2467	"transketolase, central region"		1.4098443	0.15407708	1.2938983	1.394101	0.9571694	1.9942083
MSMEG_2468	L-carnitine dehydratase/bile acid-inducible protein F		1.3555	0.47319782	0.7094477	2.6244557	0.89588636	1.1922103
MSMEG_2469	AMP-dependent synthetase and ligase		0.9130364	0.6970187	1.0337181	0.7059405	1.4212512	0.49123603
MSMEG_2470	acyl-CoA thioesterase		1.0926182	0.70236707	1.5223387	0.6040109	0.84207255	1.4020505
MSMEG_2471	pyruvate dehydrogenase alpha subunit		1.2284334	0.37480325	0.8175746	1.0279821	1.2314833	1.836693
MSMEG_2472	AsnC-family protein transcriptional regulator		1.6830895	0.21290539	1.952436	1.0391933	2.7907925	0.94993633
MSMEG_2473	sugar transporter; this gene contains a frame shift which is not the result of sequencing error		1.4136186	0.4657273	1.2264596	0.92346174	2.8592024	0.6453505
MSMEG_2473	sugar transporter; this gene contains a frame shift which is not the result of sequencing error		1.1190894	0.60002434	1.3647907	0.573258	1.0511345	1.4871747
MSMEG_2474	probable cutinase Cut3		0.7959626	0.1462279	0.9498456	0.585596	1	0.6484087
MSMEG_2475	putative oxidoreductase YdbC		1.037576	0.6512052	0.9278199	1.249759	0.93461746	1.0381074
MSMEG_2476	MarR family protein transcriptional regulatory protein		1.0601466	0.8579744	0.5450084	0.5848704	1.8399037	1.2708037
MSMEG_2477	cyclopentanol dehydrogenase		1.5047699	0.42619753	3.1482291	0.93574655	0.85784227	1.0772616
MSMEG_2478	fumarylacetoacetate hydrolase family protein		1.5268857	0.14692222	0.8360594	1.5331229	2.159482	1.5788783
MSMEG_2479	hypothetical protein		1.5674489	0.5165097	3.7608738	0.68281335	1.5199436	0.30616456
MSMEG_2480	"transcriptional regulator, GntR family protein, putative"		1.4241364	0.32620066	2.4457994	1.1630193	0.74934536	1.3383819
MSMEG_2481	conserved hypothetical protein		1.0912262	0.684514	0.6191307	1.145399	0.996552	1.6038233
MSMEG_2482	hypothetical protein		1.450796	0.29134172	2.301067	0.7772423	1.7511222	0.9737524
MSMEG_2483	"transcriptional regulator, IclR family protein"		1.5165201	0.21367468	2.4725716	1.1757632	1.0168953	1.4008504
MSMEG_2484	conserved hypothetical protein		1.0667956	0.7748071	0.52866143	0.9780753	1.2178817	1.542564
MSMEG_2485	"monooxygenase, FAD-binding"		1.5023346	0.2749166	2.6315975	1.094827	1.1867601	1.0961537
MSMEG_2486	major facilitator superfamily protein		1.5473491	0.07579976	1.9594582	1.6477745	0.9798954	1.6022683
MSMEG_2487	4-aminobutyrate aminotransferase		1.0455563	0.77334654	1.4510862	0.8285136	1.0550919	0.84753346
MSMEG_2488	[NADP+] succinate-semialdehyde dehydrogenase		1.4162092	0.19270086	1.244062	2.1348283	0.9907514	1.295195
MSMEG_2489	"transcriptional regulator, GntR family protein, putative"		1.2733166	0.12338458	1.5127366	1.0546507	1.0475006	1.4783789
MSMEG_2490	decarboxylase		1.2296331	0.62259704	0.8122803	1.4613945	0.3550375	2.2898197
MSMEG_2491	acetylornithine deacetylase		1.1086051	0.5421084	0.8592021	1.5599	1.0934929	0.9218255
MSMEG_2492	D-lactate dehydrogenase		0.8980158	0.3367034	0.69864213	1.1197833	0.82899666	0.9446412
MSMEG_2493	"aminotransferase, class I and II family protein"		2.0111597	0.26899573	0.8338555	2.160738	0.9813116	4.0687337
MSMEG_2494	Xaa-Pro aminopeptidase		1.1554246	0.52683127	0.6396636	1.3186277	1.0045756	1.6588315
MSMEG_2495	decarboxylase		0.8184516	0.37836206	0.39013138	1.1688746	0.6802458	1.0345545
MSMEG_2496	NAD-binding protein		0.8280561	0.4046626	0.35187176	1.2097168	0.8426667	0.9079691
MSMEG_2497	amidase family protein		1.1286135	0.6026453	0.7923962	1.7039174	0.7665802	1.2515602
MSMEG_2498	conserved hypothetical protein		1.1647168	0.3529859	0.8229672	1.0018308	1.4251939	1.4088756
MSMEG_2499	"ABC transporter, membrane spanning protein, putative"		0.97114116	0.840061	1.1086931	1.2695823	0.7104925	0.7957966
MSMEG_2500	conserved hypothetical protein		1.4903383	0.22057955	1.3271469	2.0588992	0.6630594	1.9122481
MSMEG_2501	"ABC nitrate/sulfonate/bicarbonate family protein transporter, inner membrane subunit"		1.502639	0.1843697	2.3804145	1.2174034	1.217988	1.1947505
MSMEG_2502	transporter ATPase		0.81654155	0.2868894	0.42622924	1.034183	0.78595734	1.0197965
MSMEG_2503	hypothetical protein		1.1919017	0.58200806	1.2417212	1.0546896	1.9915531	0.47964275
MSMEG_2504	3-isopropylmalate dehydratase small subunit		1.2179239	0.58501333	2.2316358	0.5551425	1.0004674	1.0844498
MSMEG_2505	3-isopropylmalate dehydratase large subunit		1.0865023	0.67923754	1.2861384	1.4936457	0.927523	0.63870186
MSMEG_2506	carboxyvinyl-carboxyphosphonate phosphorylmutase		0.80173826	0.022249773	0.86511785	0.83384264	0.66692024	0.8410722
MSMEG_2507	IclR-family protein transcriptional regulator		0.9445531	0.6731534	0.6381754	1.0267481	1.2055612	0.9077278
MSMEG_2508	conserved hypothetical protein		0.80592865	0.19916663	1.0436091	0.61647874	0.9743263	0.58930033
MSMEG_2509	"Mg-chelatase subunits D/I family protein, ComM subfamily protein"		1.1630224	0.5226532	NaN	0.8225619	1.1138167	1.5526885
MSMEG_2510	smf family protein; this gene contains a frame shift which is not the result of sequencing error; identified by match to protein family HMM PF02481		1.1193345	0.644686	1.7825719	0.6847953	1.0024264	1.0075445
MSMEG_2510	smf family protein; this gene contains a frame shift which is not the result of sequencing error; identified by match to protein family HMM PF02481		1.0485163	0.8952002	0.9748824	0.74449366	2.014524	0.46016523
MSMEG_2511	siderophore utilization protein		1.2771758	0.11337793	0.94170475	1.2494322	1.3942647	1.5233017
MSMEG_2512	lactate 2-monooxygenase		0.856343	0.5134186	0.48993573	1.1337987	0.55575126	1.2458861
MSMEG_2513	hypothetical protein		1.0680065	0.4958454	1.0825313	1.180176	0.8148388	1.1944797
MSMEG_2514	conserved hypothetical protein; this gene contains a frame shift which is not the result of sequencing error		1.4032253	0.36308253	2.5234387	1.0419008	0.8993467	1.1482147
MSMEG_2514	conserved hypothetical protein; this gene contains a frame shift which is not the result of sequencing error		0.88273126	0.4366927	0.5122373	1.1298745	0.9475232	0.9412901
MSMEG_2515	tyrosine recombinase XerC	xerC	1.4192057	0.11330203	1.5970801	0.8728456	1.4793588	1.7275379
MSMEG_2516	putative oxidoreductase		1.0318146	0.8888222	1.0307887	1.4230173	0.45173246	1.2217202
MSMEG_2517	"hydrolase, alpha/beta fold family protein, putative"		1.1662114	0.7123031	0.47782457	2.264036	0.6055921	1.317393
MSMEG_2518	peptidase M23B		1.1210266	0.56972826	0.6724654	1.3915025	1.4781377	0.94200087
MSMEG_2519	ribosomal protein S2	rpsB	1.0843554	0.59785557	0.71188813	1.0778549	1.1389675	1.4087108
MSMEG_2520	translation elongation factor Ts	tsf	1.0904944	0.016914984	1.084103	1.1314903	1.1039453	1.0424392
MSMEG_2521	amidase		1.2650025	0.6435693	1.0125365	2.7865226	0.73730695	0.523644
MSMEG_2522	"efflux ABC transporter, permease protein"		1.5946376	0.14607453	0.82819295	1.3818588	2.0515976	2.1169012
MSMEG_2523	"efflux ABC transporter, permease protein, putative"		1.5073602	0.24023837	0.6257034	1.4309995	1.6656302	2.3071077
MSMEG_2524	"ABC transporter, ATP-binding protein"		1.4977344	0.10258854	1.0082474	1.2767961	1.7856265	1.9202675
MSMEG_2525	amino acid permease superfamily protein		1.7865525	0.19364515	0.7805969	1.6761426	1.6316955	3.057775
MSMEG_2526	copper methylamine oxidase		1.3497849	0.15121163	0.9309503	1.1666033	1.5811734	1.7204125
MSMEG_2527	hypothetical protein		1.7353584	0.29998592	2.1493487	0.8596108	3.2130775	0.7193962
MSMEG_2528	glycerate kinase		0.89707214	0.7152707	0.68678725	1.3692446	0.27159256	1.2606642
MSMEG_2529	glyoxylate reductase		1.1163161	0.49612993	0.81162786	0.960961	1.1893106	1.5033652
MSMEG_2530	4-carboxymuconolactone decarboxylase domain protein	pcaC	0.7571183	0.01575806	0.7223735	0.8603948	0.6374594	0.8082454
MSMEG_2531	GntR family protein transcriptional regulator		0.8750622	0.13078976	0.95230544	0.81068194	0.9984506	0.738811
MSMEG_2532	"dehydroquinase dehydratase, type II"	aroQ	1.1033826	0.7149414	0.71840924	1.7813865	0.6878046	1.2259301
MSMEG_2533	hypothetical protein		1.0053065	0.9795225	1.2391365	0.77337027	1.4086057	0.6001134
MSMEG_2534	putative carboxylesterase protein		1.021844	0.4550771	0.9727347	1.0039363	1.0176541	1.0930508
MSMEG_2535	dehydrogenase/reductase SDR family protein member 10		1.1595851	0.22855006	0.8769483	1.3774993	1.1427907	1.2411022
MSMEG_2536	3-oxoacyl-[acyl-carrier-protein] reductase		0.82424176	0.16943592	0.70909274	0.9458739	1.0285499	0.61345047
MSMEG_2537	transporter protein		1.2312876	0.25984082	0.9924823	0.9118854	1.411932	1.6088508
MSMEG_2538	MarR-family protein transcriptional regulator		1.1174403	0.33739254	1.1670843	1.0061716	1.3836405	0.9128649
MSMEG_2539	thiopurine S-methyltransferase (tpmt) superfamily protein		1.0255762	0.91999084	0.53040504	1.2217013	0.7684238	1.5817748
MSMEG_2540	uridylate kinase	pyrH	1.1637826	0.32064	0.7648924	1.331752	1.1942267	1.3642595
MSMEG_2541	ribosome recycling factor	frr	1.1223726	0.35893676	0.8003708	1.1489767	1.216107	1.3240361
MSMEG_2542	integral membrane protein DUF6		1.3336442	0.22526503	0.9858375	1.8332323	0.9461078	1.5693986
MSMEG_2543	phosphatidate cytidylyltransferase	cdsA	1.0092931	0.968316	0.6107926	1.2316012	0.6889482	1.5058303
MSMEG_2544	"transcriptional regulator, LysR family protein"		1.0223082	0.9058121	0.6932081	0.96673435	0.91822815	1.5110625
MSMEG_2545	"radical SAM enzyme, Cfr family protein"		1.5471838	0.36050412	0.37481642	2.760856	1.172115	1.8809478
MSMEG_2546	"transcriptional Regulator, GntR family protein"		1.5375435	0.33251715	0.6753627	1.8907063	0.894389	2.689716
MSMEG_2547	transcriptional regulator		1.0229999	0.716885	1.0554668	0.8681248	1.0232608	1.1451471
MSMEG_2548	3-oxoacyl-[acyl-carrier-protein] reductase		0.8527305	0.3175795	0.9191744	0.54088587	1.1337801	0.81708163
MSMEG_2549	major facilitator superfamily protein		1.3832384	0.23144643	2.142161	1.1943476	1.0177133	1.1787318
MSMEG_2550	glyoxylate reductase		1.2828562	0.16122366	1.7241389	1.192457	1.195963	1.0188662
MSMEG_2551	hypothetical protein		1.105047	0.4556947	0.86746895	1.3305844	0.9186845	1.30345
MSMEG_2552	aldehyde dehydrogenase (NAD) family protein		1.9100766	0.1561486	3.222034	1.8381926	1.6813244	0.8987558
MSMEG_2553	"transcriptional regulator, TetR family protein"		1.4095572	0.30503896	0.9922553	1.0001503	2.387814	1.2580096
MSMEG_2554	phosphotransferase enzyme family protein		1.6316134	0.26055083	2.230371	0.8568239	2.5935915	0.8456674
MSMEG_2555	hypothetical protein		0.9850478	0.9425623	1.5170088	0.7995001	0.9862417	0.6374407
MSMEG_2556	beta-glucosidase		1.135001	0.5231844	1.4100341	0.66185814	1.4598294	1.0082821
MSMEG_2557	"transcriptional regulator, TetR family protein"		0.7390301	0.059324764	1.0009223	0.67499095	0.62103146	0.6591756
MSMEG_2558	NikQ protein		1.5593195	0.30547398	1.4224569	0.98051167	0.95263684	2.8816726
MSMEG_2559	conserved domain protein		1.5818399	0.45189503	3.296975	0.5518502	2.0218933	0.45664167
MSMEG_2560	conserved hypothetical protein		1.3029404	0.48436895	1.019021	0.766062	2.4323144	0.99436384
MSMEG_2561	gluconolactonase		2.085066	0.41970885	5.573145	0.9110841	1.0088567	0.8471788
MSMEG_2562	conserved hypothetical protein		1.5994854	0.4190109	0.95872676	0.7426829	3.504333	1.1921988
MSMEG_2563	cytochrome P450 superfamily protein		1.2917123	0.42773688	1.0615686	0.8353528	1.0336101	2.2363176
MSMEG_2564	"oxidoreductase, zinc-binding dehydrogenase family protein"		1.3254161	0.32121977	1.2287283	0.93575764	1.0095847	2.1275935
MSMEG_2565	4-hydroxy-2-oxovalerate aldolase		1.014061	0.9006724	1.046564	0.7121612	1.1630073	1.1345116
MSMEG_2566	3-alpha-(or 20-beta)-hydroxysteroid dehydrogenase		1.5109569	0.32713425	2.081169	0.8274373	2.4328017	0.70241994
MSMEG_2567	probable monooxygenase		0.9975644	0.9823677	1.1901145	0.9001444	1.1405374	0.75946116
MSMEG_2568	LipW protein		1.2503372	0.32215813	1.603423	0.9772038	0.80093706	1.6197853
MSMEG_2569	"oxidoreductase, 2OG-Fe(II) oxygenase family protein"		0.8783314	0.45901567	0.56810147	1.0950834	0.70171416	1.1484267
MSMEG_2570	xanthine/uracil permease		1.628355	0.32231513	0.41933304	1.9152362	1.2464452	2.9324055
MSMEG_2571	"cupin 2, conserved barrel"		1.0107844	0.93639183	1.3793356	0.83687365	0.89394736	0.9329808
MSMEG_2572	conserved hypothetical protein		1.2029662	0.42542213	0.5597691	1.2912428	1.5459698	1.414883
MSMEG_2573	conserved hypothetical protein		1.6720984	0.30401754	0.96161747	1.7526206	0.7972266	3.1769285
MSMEG_2574	conserved hypothetical protein		1.2962347	0.5123826	0.7121611	1.0653421	0.93205947	2.4753761
MSMEG_2575	conserved hypothetical protein		1.1248233	0.2912324	0.88917077	1.140691	1.1032295	1.3662019
MSMEG_2576	deoxyribodipyrimidine photo-lyase		1.0019934	0.9792398	0.9876407	1.1635172	1.0348064	0.82200956
MSMEG_2577	hypothetical protein		1.2659672	0.015710372	1.3699493	1.273544	1.1169871	1.3033887
MSMEG_2578	1-deoxy-D-xylulose 5-phosphate reductoisomerase	dxr	0.8974805	0.77073866	0.32068795	1.394124	0.36402243	1.5110873
MSMEG_2579	zinc metalloprotease		1.1130505	0.7124083	0.592628	1.1520327	0.8316431	1.875898
MSMEG_2580	4-hydroxy-3-methylbut-2-en-1-yl diphosphate synthase	ispG	1.135972	0.17746577	0.94110936	1.1043334	1.1884785	1.3099668
MSMEG_2581	acetyltransferase		1.0766251	0.68884337	0.8062654	1.12688	0.8248125	1.5485423
MSMEG_2582	conserved hypothetical protein		1.7605923	0.32350177	1.7178025	0.9517456	3.5967565	0.77606505
MSMEG_2583	putative transcriptional regulator		1.3102789	0.22432163	0.80353	1.414875	1.2400675	1.7826433
MSMEG_2584	"penicillin-binding protein, putative"		1.0634595	0.7261527	1.0668824	1.4250755	0.62673855	1.1351416
MSMEG_2585	conserved hypothetical protein		1.1691937	0.13637501	1.0824778	0.982285	1.3513939	1.2606182
MSMEG_2586	"conserved hypothetical protein, putative"		2.6396816	0.3846701	7.4393034	0.7306204	1.6585795	0.73022276
MSMEG_2587	"methionine aminopeptidase, type I"	map	1.1982726	0.27216592	1.0248641	1.5408497	0.88979477	1.3375815
MSMEG_2588	cobyric acid synthase CobQ	cobQ	1.3216376	0.35271776	0.94537675	1.9934006	0.72967833	1.6180944
MSMEG_2589	conserved hypothetical protein		1.6934683	0.41310668	0.748656	3.83949	0.77434695	1.411381
MSMEG_2590	AraC-family protein transcriptional regulator		1.2081404	0.67260647	0.46423405	1.4378103	0.5569959	2.3735216
MSMEG_2591	hypothetical protein		1.5999856	0.020753542	1.4682187	1.339585	1.9593029	1.6328359
MSMEG_2592	conserved hypothetical protein		1.0606687	0.2869068	0.9260971	1.0666722	1.1198367	1.1300687
MSMEG_2593	gnat-family protein acetyltransferase		1.0496825	0.9259758	2.477986	0.85589355	0.61717904	0.24767117
MSMEG_2594	asparagine synthase (glutamine-hydrolyzing)	asnB	0.8504516	0.72738856	1.9090661	0.9199792	0.09963826	0.47312286
MSMEG_2595	gamma-glutamylisopropylamide synthetase		0.809937	0.26751983	0.6732783	0.98599535	0.4864735	1.0940007
MSMEG_2596	peptidase C26		1.1896598	0.5491725	0.85290587	2.0200531	0.823819	1.0618615
MSMEG_2597	aldehyde dehydrogenase		0.7958578	0.08157381	0.5606948	0.84567577	0.8887429	0.8883175
MSMEG_2598	short chain dehydrogenase		1.2543763	0.37781423	1.0513464	1.9919341	0.9726319	1.0015928
MSMEG_2599	GntR-family protein transcriptional regulator		0.9079503	0.6021865	1.2672411	0.6083635	0.67698205	1.0792147
MSMEG_2600	regulatory protein		1.0403228	0.8071541	1.1886055	1.0996982	0.5990483	1.2739389
MSMEG_2601	"protocatechuate 3,4-dioxygenase, beta subunit"	pcaH	1.1650406	0.429064	0.900228	0.9744503	1.6951773	1.0903068
MSMEG_2602	"protocatechuate 3,4-dioxygenase, alpha subunit"	pcaG	1.2638867	0.1888968	1.6117756	1.3577887	0.86428964	1.2216923
MSMEG_2603	"3-carboxy-cis,cis-muconate cycloisomerase"	pcaB	1.0756396	0.77312934	0.8479696	1.3816493	0.51605886	1.5568806
MSMEG_2604	4-carboxymuconolactone decarboxylase	pcaC	1.2529026	0.52233857	2.116962	0.7886536	1.5162507	0.58974427
MSMEG_2605	"transcriptional regulator, GntR family protein"		0.81969774	0.57401246	0.27637598	0.91370165	0.5052873	1.5834261
MSMEG_2606	ArsR-family protein transcriptional regulator		0.9769399	0.6590997	0.8708835	0.9378133	1.0913433	1.0077194
MSMEG_2607	cobalamin biosynthesis protein CbiM	cbiM	0.9057169	0.7247384	0.46873692	0.89714265	0.6686833	1.5883048
MSMEG_2608	cobalt transport protein CbiM		0.8323278	0.31145588	0.6481001	0.8282797	0.6289197	1.2240117
MSMEG_2609	"cobalt ABC transporter, permease protein CbiQ"	cbiQ	1.0061073	0.98705935	0.64978015	1.0296139	0.37840354	1.966632
MSMEG_2610	cobalt transport protein ATP-binding subunit		0.7870091	0.5221718	0.47907734	1.177169	0.11653153	1.3752588
MSMEG_2611	pyridine nucleotide-disulphide oxidoreductase family protein		1.079691	0.8065603	0.9773085	1.8330907	0.38230136	1.126064
MSMEG_2612	conserved hypothetical protein		1.1331054	0.443272	0.9512003	1.1415011	0.8838412	1.555879
MSMEG_2613	malate:quinone-oxidoreductase	mqo	1.0022341	0.9875296	0.7127373	1.2278496	0.84530187	1.2230476
MSMEG_2614	ElaA protein		0.9697499	0.87831676	0.545107	0.82148004	1.3775393	1.1348733
MSMEG_2615	chelatase		1.0924562	0.8063406	0.59023887	1.6030846	0.41027358	1.7662278
MSMEG_2616	cob(I)alamin adenosyltransferase	cobO	1.1352683	0.40565282	1.2024553	1.0384203	0.81740844	1.482789
MSMEG_2617	"cobyrinic Acid a,c-diamide synthase"	cobB	0.7963664	0.15843011	0.5751895	1.0352277	0.6527306	0.92231774
MSMEG_2618	uroporphyrin-III C-methyltransferase	cobA	1.6838641	0.4844658	0.44767278	4.1143794	0.48661432	1.6867899
MSMEG_2619	efflux protein		1.4068805	0.2602354	0.6414436	1.3063653	1.6587532	2.0209599
MSMEG_2620	hypothetical protein		1.2405987	0.44910938	0.6957565	1.5850139	0.8479798	1.8336447
MSMEG_2621	prolyl-tRNA synthetase	proS	1.1439576	0.6620367	0.68451387	1.7012973	0.57602507	1.6139944
MSMEG_2622	conserved hypothetical alanine rich protein		1.2015221	0.52697897	1.7342159	0.8226079	1.6334753	0.61578923
MSMEG_2623	Tat (twin-arginine translocation) pathway signal sequence domain protein		1.2084281	0.10598957	0.9940889	1.1523037	1.2606801	1.42664
MSMEG_2624	conserved hypothetical protein		1.0038469	0.95877415	1.1858914	0.8705719	0.9331383	1.0257857
MSMEG_2625	transcription termination factor NusA	nusA	0.9467389	0.85393727	0.9898103	1.1687905	0.19742367	1.4309311
MSMEG_2626	conserved hypothetical protein		1.1016426	0.6933461	0.847055	0.8811875	0.8750869	1.8032408
MSMEG_2627	hypothetical protein		1.425888	0.114300445	0.91241914	1.4226459	1.5273341	1.8411528
MSMEG_2628	translation initiation factor IF-2	infB	0.9216725	0.3662492	0.7733705	1.0272417	0.81802577	1.068052
MSMEG_2629	ribosome-binding factor A	rbfA	1.0101573	0.91036373	0.7669659	1.1389806	1.0821582	1.0525243
MSMEG_2630	DHH family protein		0.9766264	0.9177731	0.6512203	1.2169052	0.5985918	1.4397882
MSMEG_2631	MATE efflux family protein		0.95003635	0.839208	0.57630926	0.77308017	0.8444735	1.6062825
MSMEG_2632	SAM-dependent methyltransferase		1.3184346	0.45991692	0.7714248	1.0060775	2.4322083	1.0640279
MSMEG_2633	ABC transporter ATP-binding protein		0.8944596	0.4058514	0.870257	0.68041897	1.1991113	0.8280511
MSMEG_2634	conserved hypothetical protein		0.9194546	0.6510503	0.48841068	0.9027508	1.0331086	1.2535483
MSMEG_2635	ABC transporter permease protein		2.7065132	0.42133892	8.211849	0.94407976	1.0047796	0.6653443
MSMEG_2636	"regulatory protein, LacI"		1.1185067	0.42568552	0.9571425	1.0636015	0.95560145	1.4976816
MSMEG_2637	"oxidoreductase, Gfo/Idh/MocA family protein"		1.9134101	0.05778585	2.4839475	1.297766	2.3880496	1.4838771
MSMEG_2638	conserved hypothetical protein		1.820111	0.14466135	2.609466	1.1676469	2.4727373	1.0305936
MSMEG_2639	integral membrane protein		1.5033259	0.3251149	0.6815442	2.4442463	0.8789681	2.0085452
MSMEG_2640	3-dehydroshikimate dehydratase		1.4070938	0.44658232	1.002662	0.71454984	2.7802956	1.1308678
MSMEG_2641	enoyl-CoA hydratase		1.3156548	0.33166808	0.8018622	1.5392191	0.94120276	1.9803346
MSMEG_2642	conserved hypothetical protein		0.88135266	0.40653965	0.8668962	0.7599203	1.2303021	0.66829205
MSMEG_2643	conserved hypothetical protein		1.8635662	0.04947635	1.871828	1.6773483	2.5949748	1.3101141
MSMEG_2644	putative hydrolase		1.1843649	0.44942752	0.74736	1.6897771	0.93443644	1.3658863
MSMEG_2645	conserved hypothetical protein		1.1838349	0.530619	0.7577071	0.7108708	1.6667266	1.6000351
MSMEG_2647	metallophosphoesterase		1.1508558	0.5391987	0.6814544	1.4720814	0.880464	1.569423
MSMEG_2648	Sfp-type phosphopantetheinyl transferase		0.96289724	0.7718315	0.7462812	0.93907064	0.8737091	1.2925279
MSMEG_2649	tRNA pseudouridine synthase B	truB	0.97757655	0.8970949	0.69012886	1.2360121	0.7133518	1.2708135
MSMEG_2650	acyl-CoA dehydrogenase		1.6816213	0.29704952	0.41777828	1.6261243	1.6180868	3.0644958
MSMEG_2651	alkanesulfonate monooxygenase family protein		1.1402729	0.7851835	0.45694336	1.61384	0.25861216	2.2316961
MSMEG_2652	iron repressor protein		1.2052445	0.13247578	0.94464135	1.2520212	1.1958433	1.4284728
MSMEG_2653	riboflavin biosynthesis protein RibF	ribF	1.2276882	0.14866702	0.9316261	1.3556824	1.1563791	1.4670655
MSMEG_2654	ribosomal protein S15	rpsO	1.141168	0.32466438	0.89020056	1.0421463	1.1763613	1.4559637
MSMEG_2655	LppU protein		1.0812513	0.73852766	1.2243837	0.70484346	1.6458976	0.74988014
MSMEG_2656	guanosine pentaphosphate synthetase I/polyribonucleotide nucleotidyltransferase	gpsI	0.919487	0.24414003	0.81300616	1.0629832	0.9490738	0.85288477
MSMEG_2657	"peptidase, M16 family protein"		0.9597398	0.8747233	0.39534667	1.4500092	0.7738517	1.2197515
MSMEG_2658	beta-lactamase		0.9347175	0.4398536	0.83582133	0.9990506	0.7933982	1.1105998
MSMEG_2659	alanine dehydrogenase	ald	0.95000315	0.66695744	0.7852145	1.1812549	0.7588643	1.074679
MSMEG_2660	"transcriptional regulator, AsnC family protein"		0.90519446	0.6869996	0.4126768	1.2980752	0.6859539	1.224072
MSMEG_2661	domain of unknown function (306) family protein		0.9628714	0.8061238	1.3650123	0.91154075	0.83523977	0.7396925
MSMEG_2662	hypothetical protein		1.023483	0.92333853	0.9762561	1.5444585	1.1180124	0.4552052
MSMEG_2663	conserved hypothetical protein		1.11093	0.4562515	0.8070995	1.2039927	1.0167357	1.415892
MSMEG_2664	dihydrodipicolinate reductase	dapB	1.0330889	0.8972589	0.4713367	1.3612365	0.82108665	1.478696
MSMEG_2665	conserved hypothetical protein		1.1372155	0.44793886	0.80079615	1.039923	1.1525134	1.5556296
MSMEG_2666	multimeric flavodoxin WrbA		0.95917284	0.5619603	0.9713327	0.9111924	1.1258003	0.82836574
MSMEG_2667	"HpcH/HpaI aldolase/citrate lyase family protein, putative"		1.0953274	0.73951304	1.0613284	1.1093946	0.4656764	1.7449101
MSMEG_2668	conserved hypothetical protein		1.1999866	0.5111612	0.958847	0.6136627	1.8628656	1.364571
MSMEG_2669	hydrolase		1.035897	0.60257906	1.0178767	1.0486547	0.8877665	1.1892903
MSMEG_2670	thymidylate synthase	thyA	1.2229106	0.3119235	0.93346816	1.1152204	1.0816208	1.761333
MSMEG_2671	dihydrofolate reductase	folA	1.1096287	0.36779794	0.827948	1.115334	1.1719831	1.3232495
MSMEG_2672	acyl-CoA synthase		1.1077297	0.4776356	1.3266206	0.9202005	1.3461423	0.8379552
MSMEG_2673	"similar at the nucleotide level to IS1137 in the IS Finder database. This gene is disrupted by an IS element.; IS1137, transposase orfB, interruption-C"		1.3293273	0.3552769	1.9882536	1.0327431	1.6515406	0.6447722
MSMEG_2674	"similar at the nucleotide level to IS1137 in the IS Finder database. This gene is disrupted by an IS element.; IS1137, transposase orfB, interruption-N"		1.1470951	0.57494843	1.7666645	0.657552	1.2	0.96416396
MSMEG_2675	"ISMsm8, transposase"		1.3838167	0.2877508	0.7038077	1.9121902	1.0655401	1.8537288
MSMEG_2676	"IS1137, transposase orfA"		1.6351676	0.30497116	0.6756263	2.7271974	2.2955043	0.8423423
MSMEG_2676	"IS1137, transposase orfA"		1.2278239	0.68418103	2.7249155	0.61558396	0.57536155	0.9954347
MSMEG_2677	conserved large membrane protein		1.2296333	0.53264254	2.2004457	0.81706053	0.87470543	1.0263221
MSMEG_2678	hypothetical protein		1.6568617	0.24207793	2.5705492	0.7695376	1	2.2873597
MSMEG_2679	conserved hypothetical protein		1.3566966	0.4374525	0.7096262	1.6521858	0.7124534	2.3525207
MSMEG_2680	amino acid transporter		1.2106619	0.41999182	0.628189	1.2934278	1.19422	1.7268109
MSMEG_2681	proline imino-peptidase		1.0481615	0.8933331	0.30748975	1.3109373	0.7496387	1.8245803
MSMEG_2682	transcriptional regulator		1.1563084	0.44602448	0.6484081	1.1653402	1.4222244	1.389261
MSMEG_2683	"thymidylate synthase, flavin-dependent"	thyX	0.88246953	0.6952833	0.39582154	1.3445146	0.4257488	1.3637931
MSMEG_2684	dihydrodipicolinate synthase	dapA	1.159102	0.46153718	0.67894554	1.2709178	1.1009855	1.585559
MSMEG_2685	metallo-beta-lactamase superfamily protein		1.0984138	0.7262207	0.77642894	1.7077972	0.5875128	1.3219163
MSMEG_2686	conserved hypothetical protein		0.96295655	0.8850482	1.4298186	0.6242305	1.3021059	0.49567133
MSMEG_2687	carveol dehydrogenase		0.9915812	0.96881783	1.3187997	0.6873345	1.3491483	0.6110423
MSMEG_2688	antibiotic biosynthesis monooxygenase domain protein		0.868032	0.0382776	0.80368394	0.81260556	0.96154565	0.8942928
MSMEG_2689	hypothetical protein		1.5649042	0.01386691	1.6323912	1.2954444	1.8149194	1.5168618
MSMEG_2690	DNA translocase FtsK		1.6227319	0.017370475	1.8904765	1.3095595	1.7730776	1.5178139
MSMEG_2691	"acetyltransferase, gnat family protein"		1.5595925	0.4720776	0.85037345	3.5907571	0.6986727	1.0985664
MSMEG_2692	CDP-diacylglycerol--glycerol-3-phosphate 3-phosphatidyltransferase	pgsA	0.8824731	0.44789416	0.65112716	0.9178619	0.7116038	1.2492996
MSMEG_2693	competence-damaged protein		1.1486247	0.56294763	0.9263777	0.9354582	1.83586	0.89680254
MSMEG_2694	"transcriptional regulator, XRE family protein"		1.0852596	0.4751058	0.97163016	0.9908608	1.3991466	0.97940063
MSMEG_2695	35 kDa protein		1.0937005	0.43267843	0.9731998	0.9922348	1.0053076	1.4040599
MSMEG_2696	putative conserved membrane alanine rich protein		0.97826225	0.77533287	0.953111	1.0780673	0.7912734	1.0905974
MSMEG_2697	conserved hypothetical protein		0.9954938	0.9855752	1.3003898	0.5759841	1.4754044	0.63019705
MSMEG_2698	conserved hypothetical protein		1.1261097	0.47178754	0.8018137	0.99905455	1.1786767	1.5248936
MSMEG_2699	conserved hypothetical protein		0.9471661	0.8950529	0.41611287	1.0148598	0.39315066	1.9645411
MSMEG_2700	conserved hypothetical protein		1.1334736	0.471793	1.1087713	0.87386423	1.5986738	0.9525851
MSMEG_2701	hypothetical protein		1.0218374	0.88207483	0.95577765	1.2016784	1.2621337	0.66775984
MSMEG_2702	hydrogenase expression/formation protein HypD	hypD	1.2600782	0.48374233	0.64483273	0.8689302	1.4167428	2.1098068
MSMEG_2703	hydrogenase assembly chaperone HypC/HupF	hypC	1.8667681	0.3331739	3.2158499	0.55398333	3.12571	0.5715294
MSMEG_2704	transposase; this gene contains a frame shift which is not the result of sequencing error; identified by match to protein family HMM PF01548		1.2461077	0.5681113	0.69687444	2.3870442	0.9443961	0.9561162
MSMEG_2705	hydrogenase expression/formation protein HypE	hypE	1.1124735	0.48306528	0.9401255	0.87992924	1.1245587	1.5052807
MSMEG_2706	phosphoheptose isomerase	gmhA	3.8661506	0.37654188	12.15201	0.604301	1.3793592	1.3289315
MSMEG_2707	hypothetical protein		0.6536357	0.09242423	0.4821453	0.9747382	0.35756478	0.80009454
MSMEG_2708	hypothetical protein		1.0503248	0.5802337	0.99100685	1.2774526	0.894486	1.0383539
MSMEG_2709	hypothetical protein		1.2400812	0.6105081	1.9083259	0.54016185	2.0357602	0.47607663
MSMEG_2710	hypothetical protein		1.1337801	0.20097397	1.0975125	0.96281785	1.117979	1.3568112
MSMEG_2711	[NiFe] hydrogenase maturation protein HypF	hypF	0.9166071	0.2825793	0.9423823	0.7300424	1.0129346	0.9810691
MSMEG_2712	hydrogenase assembly chaperone HypC/HupF	hypC	1.5910103	0.38632703	2.8585277	0.65038913	2.3087542	0.54637074
MSMEG_2713	"peptidase M52, hydrogen uptake protein"		1.6411107	0.26283187	2.242413	0.5759496	2.5819728	1.1641076
MSMEG_2714	hypothetical protein		1.8225168	0.49579	4.9294624	0.49514046	1.4734046	0.39205977
MSMEG_2715	conserved hypothetical protein		0.8816731	0.22659181	0.81756574	0.69094235	1.0031747	1.0150095
MSMEG_2716	conserved hypothetical protein		1.8935806	0.29173744	2.0480008	0.7821596	3.8154497	0.9287125
MSMEG_2717	conserved hypothetical protein		1.5316323	0.39685333	1.5382875	0.67420405	3.0505955	0.86344194
MSMEG_2718	"iron-sulfur cluster-binding protein, Rieske family protein, putative"		1.2988284	0.25771716	1.8299946	0.9142255	1.4610349	0.9900583
MSMEG_2719	hydrogen:quinone oxidoreductase		0.8669059	0.39992136	1.1509749	0.5717139	1.0368528	0.7080823
MSMEG_2720	"NADH ubiquinone oxidoreductase, 20 kda subunit"		1.3632364	0.12767401	1.5589328	1.7429335	0.9913752	1.159704
MSMEG_2721	hydrogenase accessory protein HypB	hypB	1.2050635	0.559008	2.1139681	1.007632	1.0177239	0.6809298
MSMEG_2722	hydrogenase nickel insertion protein HypA	hypA	0.83218443	0.26188344	0.6747678	0.67601055	1.1883831	0.7895764
MSMEG_2723	protein RecA	recA	0.92749107	0.4058122	0.8825004	0.8258916	0.8513098	1.1502624
MSMEG_2724	regulatory protein RecX		0.8509536	0.13442135	0.8304482	0.6522263	0.97270733	0.94843256
MSMEG_2725	glutamate transporter permease protein GluD		1.0260386	0.8773039	1.1235977	0.9429301	0.65009934	1.3875275
MSMEG_2726	glutamate permease		1.0715233	0.722372	0.6329437	1.0199794	1.1070145	1.5261555
MSMEG_2727	glutamate binding protein		1.0917819	0.40506586	0.953933	0.9612502	1.0915296	1.3604147
MSMEG_2728	glutamate transport ATP-binding protein GluA		1.1563066	0.4445225	0.7452335	1.0832092	1.1878312	1.6089528
MSMEG_2729	tRNA-I(6)A37 thiotransferase enzyme MiaB	miaB	1.1204014	0.74654645	1.2617948	1.9536936	0.3197386	0.94637865
MSMEG_2730	conserved hypothetical protein; this gene contains a frame shift which is not the result of sequencing error		0.9380977	0.66602635	1.1940888	0.5960506	1.0704573	0.8917943
MSMEG_2730	conserved hypothetical protein; this gene contains a frame shift which is not the result of sequencing error		0.93050694	0.7742314	0.9754405	0.7969095	1.5062243	0.4434532
MSMEG_2731	ATPase involved in DNA repair		1.3406656	0.20095478	1.3517659	0.98719525	1.100451	1.92325
MSMEG_2732	conserved hypothetical protein		1.4677258	0.45629248	0.42702368	1.1842868	1.2446684	3.014924
MSMEG_2733	conserved hypothetical protein		0.9755883	0.8267383	1.2445345	0.9231326	0.75109935	0.9835868
MSMEG_2734	tRNA delta(2)-isopentenylpyrophosphate transferase	miaA	1.1541654	0.6143077	0.61395276	1.0859226	0.99664634	1.9201398
MSMEG_2735	diaminopimelate epimerase	dapF	1.0054249	0.97505265	0.73918843	1.1588244	0.7411497	1.3825369
MSMEG_2736	GTP-binding protein		1.3224623	0.55410403	0.35719064	1.5657127	0.7953196	2.5716264
MSMEG_2737	ppe family protein		1.1333927	0.5352836	1.6170478	1.2582335	0.86988944	0.7884001
MSMEG_2738	biotin sulfoxide reductase		1.0514766	0.8262012	0.5908458	1.3026513	0.79738945	1.5150199
MSMEG_2739	conserved hypothetical protein		1.19265	0.52980435	0.56975204	1.8971107	1.1498123	1.153925
MSMEG_2740	LexA repressor	lexA	0.94812715	0.8286465	0.5338263	0.97895294	0.7313563	1.5483729
MSMEG_2741	hypothetical protein		0.9176356	0.05760783	0.98750764	0.9348104	0.8681319	0.88009256
MSMEG_2742	DNA-damage-inducible protein		0.9554949	0.8461101	0.6090501	1.4724399	0.6153136	1.125176
MSMEG_2743	"transcriptional regulator, NrdR family protein"	nrdR	1.0608337	0.30613926	0.94795096	1.0421543	1.1881611	1.065068
MSMEG_2744	thymidylate synthase		0.92827916	0.4940018	0.69847935	1.1042528	1.0477214	0.86266315
MSMEG_2745	hydrolase; this gene contains a frame shift which is not the result of sequencing error; identified by match to protein family HMM PF00561		1.2593167	0.11836814	0.914782	1.3910613	1.2865292	1.4448946
MSMEG_2746	conserved hypothetical alanine and leucine rich protein		1.0249065	0.8296949	0.75904626	1.1239529	0.9651841	1.251443
MSMEG_2747	conserved hypothetical protein; this gene contains a frame shift which is not the result of sequencing error		1.597166	0.4505768	0.6764532	1.6754112	3.5197315	0.5170681
MSMEG_2747	conserved hypothetical protein; this gene contains a frame shift which is not the result of sequencing error		1.1019216	0.6942747	1.3822728	0.6830715	0.7232137	1.619128
MSMEG_2748	soluble pyridine nucleotide transhydrogenase	sthA	1.297298	0.33860788	0.73803055	1.2583933	1.1907166	2.002051
MSMEG_2749	conserved hypothetical protein		1.1725819	0.15629753	1.0171673	1.1716847	1.0711864	1.4302891
MSMEG_2750	iron-dependent repressor IdeR		0.9104256	0.23895583	0.77389634	0.85204685	1.0512948	0.9644644
MSMEG_2751	hypothetical protein		1.0606474	0.76185465	0.577673	1.3774276	0.98028064	1.3072084
MSMEG_2752	sigma factor SigB		0.74002945	0.05860873	0.8637509	0.9050637	0.53603345	0.6552699
MSMEG_2753	conserved hypothetical protein		1.0543048	0.20273128	1.0197031	0.991565	1.1450361	1.0609151
MSMEG_2754	conserved hypothetical protein		1.0217322	0.7138363	1.1084828	1.0027906	1.098921	0.8767349
MSMEG_2755	conserved hypothetical protein		1.306591	0.21314682	0.831659	1.5474033	1.1560031	1.6912982
MSMEG_2756	conserved hypothetical protein		1.3196303	0.22316292	0.7892891	1.2452112	1.4591644	1.7848562
MSMEG_2757	glutathione S-transferase domain protein		1.0293546	0.888255	0.56995195	1.2648835	0.8662477	1.4163353
MSMEG_2758	sigma factor MysA		1.097807	0.4205125	0.88981336	1.3454034	0.9616418	1.1943694
MSMEG_2759	hypothetical protein		1.1623036	0.47233245	1.6119845	0.70559406	1.3381191	0.99351627
MSMEG_2760	polyphosphate glucokinase		1.1376547	0.5918025	1.1407263	1.2127973	0.5388499	1.6582451
MSMEG_2761	putative secreted alanine rich protein		0.9407799	0.6208256	0.9674998	0.87044233	0.7050228	1.2201548
MSMEG_2762	inositol-1-monophosphatase		1.283246	0.30786574	0.6989471	1.1435041	1.5500629	1.7404698
MSMEG_2763	conserved hypothetical protein		1.3054512	0.17764832	1.0388762	1.008168	1.4367543	1.738006
MSMEG_2764	probable conserved alanine rich transmembrane protein		1.0852491	0.4475742	1.0262899	0.95921487	1.375643	0.97984827
MSMEG_2765	deoxyuridine 5'-triphosphate nucleotidohydrolase		0.9681857	0.7082022	0.7370172	1.0323896	1.0428382	1.060498
MSMEG_2766	conserved hypothetical protein		1.211247	0.26579747	0.79480857	1.4691913	1.1578741	1.4231138
MSMEG_2767	conserved hypothetical protein		1.1070838	0.5374656	0.7623986	1.3833629	0.9314912	1.3510827
MSMEG_2768	OB-fold nucleic acid binding domain protein		1.0900531	0.002346025	1.0920335	1.1132604	1.067963	1.0869557
MSMEG_2769	TrkB protein		0.9462612	0.6129955	0.81970674	0.850107	1.2299753	0.8852558
MSMEG_2770	probable conserved integral membrane alanine and leucine rich protein		0.93216574	0.6062605	0.6553189	1.2158904	0.85625035	1.0012032
MSMEG_2771	TrkA protein		1.4453461	0.3511607	0.59416676	2.4401824	1.0289773	1.7180581
MSMEG_2772	amino acid permease		1.3694394	0.37913087	1.4710472	1.9856002	0.3401674	1.6809424
MSMEG_2773	hypothetical RNA methyltransferase		1.057508	0.86681235	0.6335988	1.8447559	0.47221273	1.2794647
MSMEG_2774	diguanylate cyclase (ggdef) domain protein		1.4312655	0.4302805	1.0736144	2.739715	0.5041924	1.4075397
MSMEG_2775	Na+/H+ antiporter NhaA	nhaA	1.2188823	0.4303502	0.6978595	1.4593241	0.9547661	1.7635794
MSMEG_2776	1-deoxy-D-xylulose-5-phosphate synthase	dxs	1.0200093	0.8962438	0.6651774	1.3288867	0.9517129	1.13426
MSMEG_2777	alpha/beta hydrolase fold		1.2616427	0.42401826	1.1189557	1.7457365	0.520423	1.6614555
MSMEG_2778	ribonuclease D		2.0905719	0.3566684	4.9173427	1.0455538	0.35861653	2.0407748
MSMEG_2778	ribonuclease D		1.4092603	0.110272564	1.9259499	1.3154618	1.3262627	1.0693662
MSMEG_2779	conserved hypothetical protein		0.8903404	0.3158752	0.65116423	1.0904657	0.878243	0.9414888
MSMEG_2780	uroporphyrinogen decarboxylase	hemE	0.8537861	0.4469384	0.412174	1.0669816	0.78078896	1.1551999
MSMEG_2781	protoporphyrinogen oxidase	hemG	1.4803122	0.29786322	1.0189852	1.4722794	0.8693014	2.560683
MSMEG_2782	conserved hypothetical protein		1.0702016	0.66692525	0.8041155	0.9708343	1.0140381	1.4918188
MSMEG_2783	hypothetical protein		0.91914976	0.49275553	0.61471945	0.9628686	1.0678073	1.0312039
MSMEG_2784	methionine-R-sulfoxide reductase	msrB	1.1911192	0.17665459	1.1484646	1.0886958	1.5072623	1.0200542
MSMEG_2785	putative conserved integral membrane protein		1.6225071	0.20079117	2.432722	1.3246292	0.70851034	2.0241668
MSMEG_2786	"hydrolase, alpha/beta fold family protein"		1.456598	0.17488264	1.4225643	1.6957622	0.7543509	1.9537147
MSMEG_2787	putative riboflavin biosynthesis protein RibD		1.033616	0.9112723	0.30312726	1.5617589	0.9206147	1.3489628
MSMEG_2788	ATP/GTP-binding integral membrane protein		1.4318521	0.21861765	0.8354028	1.616216	1.1607867	2.1150029
MSMEG_2789	"acetyltransferase, GNAT family protein"		0.9793608	0.9295479	0.72511274	0.8121007	0.7583801	1.6218499
MSMEG_2790	conserved hypothetical protein		1.1997325	0.44791532	0.98343015	1.2360116	0.75733685	1.8221512
MSMEG_2791	pyridoxamine 5'-phosphate oxidase family protein		0.7838893	0.008695086	0.73467743	0.7942403	0.87944245	0.727197
MSMEG_2792	Clp amino terminal domain protein		0.9428712	0.052559692	0.96541667	0.97861695	0.93021625	0.897235
MSMEG_2793	sensor-type histidine kinase PrrB		1.5995322	0.32084298	1.8446841	2.8986945	0.5786209	1.0761296
MSMEG_2794	"transcriptional regulator, GntR family protein"		0.8552453	0.03684703	0.8398348	0.7568232	0.9511081	0.8732149
MSMEG_2795	transmembrane transport protein		1.156169	0.35745034	0.95198387	1.4433047	1.3608413	0.8685463
MSMEG_2796	integral membrane protein		1.4343548	0.1521689	1.7803726	1.759096	1.3910631	0.8068873
MSMEG_2797	LysR-family protein transcriptional regulator		1.113316	0.2766967	0.9618779	1.3373044	1	1.1540822
MSMEG_2798	hypothetical protein		0.84216905	0.10002345	0.7057906	0.7515397	0.9821986	0.9291471
MSMEG_2799	phospho-2-dehydro-3-deoxyheptonate aldolase		1.5493193	0.24159525	0.79148835	1.6908778	1.1771934	2.5377178
MSMEG_2800	NADPH-dependent fmn reductase		1.5027488	0.28377455	0.82314944	1.0373051	2.5518796	1.598661
MSMEG_2801	hypothetical protein		1.0794144	0.6508898	0.9733174	0.80455685	1.0031747	1.5366087
MSMEG_2802	hypothetical protein		1.1611532	0.5725026	1.8043027	0.7071231	0.79864234	1.3345448
MSMEG_2802	hypothetical protein		0.81436396	0.032174636	0.6764209	0.8739157	0.8141373	0.89298195
MSMEG_2803	hypothetical protein		1.1479261	0.6441283	0.4759084	1.8842866	1.0572608	1.1742485
MSMEG_2804	two-component system sensor kinase		1.3265326	0.53777593	0.5501184	2.5042841	0.5833532	1.6683744
MSMEG_2805	"ISMsm5, transposase"		1.131225	0.35732412	1.2523502	1.1373619	0.7912584	1.3439296
MSMEG_2805	"ISMsm5, transposase"		1.098769	0.5582003	0.79272866	1.395613	0.8917646	1.3149697
MSMEG_2805	"ISMsm5, transposase"		1.0432515	0.7459535	0.87362033	1.15714	0.81166285	1.3305831
MSMEG_2806	two-component system response regulator		0.9629898	0.90250456	0.72982967	0.648167	1.7953348	0.6786276
MSMEG_2807	two-component system response regulator		1.7486976	0.48075277	4.5347395	0.7875096	1.0406429	0.63189906
MSMEG_2808	short-chain dehydrogenase/reductase SDR		1.4173757	0.1572376	0.8858987	1.9217162	1.5989646	1.2629234
MSMEG_2809	conserved hypothetical protein		1.2636923	0.5116502	2.197534	0.5899992	1.4109681	0.85626745
MSMEG_2810	major facilitator superfamily protein		0.947821	0.61910355	0.9367041	0.6969724	1.0092757	1.1483319
MSMEG_2811	hydride transferase 1		1.4401572	0.002910499	1.3088539	1.5096506	1.4219619	1.5201625
MSMEG_2812	C-5 sterol desaturase		1.4688843	0.50379896	3.3187277	0.7122057	0.9740518	0.87055206
MSMEG_2813	sensor kinase		1.6957765	0.057240374	2.1255164	1.6048605	1.0841446	1.9685842
MSMEG_2814	two component system response regulator; this gene contains a frame shift which is not the result of sequencing error; identified by match to protein family HMM PF00072		1.2725068	0.35134196	1.7772137	1.0904888	1.5557497	0.6665751
MSMEG_2815	putative tape-measure protein; this region contains one or more premature stops and/or frameshifts which are not the result of sequencing error		1.2772027	0.553784	1.0460564	0.82006556	2.5123773	0.73031205
MSMEG_2815	putative tape-measure protein; this region contains one or more premature stops and/or frameshifts which are not the result of sequencing error		1.0872343	0.69650304	1.6845474	0.775077	0.9478409	0.941472
MSMEG_2816	conserved hypothetical protein; this gene contains a frame shift which is not the result of sequencing error		1.0733781	0.3848506	1.2804953	1.0649598	0.97192633	0.976131
MSMEG_2817	"ABC efflux pump, fused inner membrane and ATPase subunits"		1.1700183	0.70725864	0.8315684	0.71828496	2.4022038	0.7280162
MSMEG_2818	"ISMsm1, transposase orfB"		2.020178	0.13494888	1.7478328	1.7368375	1.1333748	3.4626675
MSMEG_2818	"ISMsm1, transposase orfB"		1.6637655	0.21453485	0.72149515	2.6933975	1.308401	1.9317683
MSMEG_2819	"ISMsm1, transposase orfA"		1.5323019	0.16774014	1.5317277	0.7036858	1.8931813	2.0006127
MSMEG_2819	"ISMsm1, transposase orfA"		1.4141937	0.22434627	1.2761302	1.5233049	2.081444	0.7758954
MSMEG_2820	hypothetical protein		0.7720041	0.020083481	0.67766786	0.9137377	0.7374151	0.7591959
MSMEG_2822	"transposase, truncation"		1.0044768	0.97815466	1.0639173	1.3074176	0.58743006	1.0591422
MSMEG_2823	"This gene is disrupted by an IS1549 element.; IS1549, transposase, interruption-N; identified by similarity to GP:2935133; match to protein family HMM PF01609"		0.86616737	0.36854228	0.83669674	1.2332134	0.7079373	0.6868222
MSMEG_2823	"This gene is disrupted by an IS1549 element.; IS1549, transposase, interruption-N; identified by similarity to GP:2935133; match to protein family HMM PF01609"		0.86477864	0.17657165	0.9640568	1.0246277	0.70501184	0.7654182
MSMEG_2824	"IS1549, transposase"		0.95796	0.8848358	0.9237473	1.1659982	0.24052325	1.5015712
MSMEG_2824	"IS1549, transposase"		0.8976829	0.51548475	0.8430221	1.3061516	0.7204715	0.7210864
MSMEG_2824	"IS1549, transposase"		0.8594941	0.42056507	0.8873125	1.225817	0.48817033	0.8366767
MSMEG_2824	"IS1549, transposase"		0.8475376	0.49327177	0.44632366	1.358106	0.92162716	0.6640935
MSMEG_2826	hypothetical protein		1.0312096	0.8471332	0.660181	0.950179	1.1605935	1.3538848
MSMEG_2827	hypothetical protein		1.4352809	0.2930059	2.0952156	1.928926	1.0324819	0.6845002
MSMEG_2830	"ISMsm4, transposase"		1.0412278	0.9496022	2.8245313	0.6269077	0.21265614	0.5008165
MSMEG_2830	"ISMsm4, transposase"		0.8137552	0.67975533	1.9361476	0.9055687	0.23545389	0.1778507
MSMEG_2831	hypothetical protein		0.9768181	0.90127844	1.0434878	1.0260277	0.50589144	1.3318654
MSMEG_2832	hypothetical protein		0.985155	0.95334196	0.5079313	0.7033585	1.5379372	1.1913929
MSMEG_2837	nitrate reductase NarB		1.110138	0.63286036	1.3347375	0.8951127	1.5644646	0.64623725
MSMEG_2838	conserved hypothetical protein		1.9585122	0.3598459	4.512422	0.85237396	1.8205278	0.6487251
MSMEG_2839	transcriptional accessory protein		1.1989732	0.10374819	1.1719068	1.4422469	1.0383546	1.1433843
MSMEG_2840	conserved hypothetical protein		1.0218855	0.88719	0.7667019	0.89127535	1.0087383	1.4208264
MSMEG_2841	putative monooxygenase		1.344212	0.30069497	0.6943925	1.9628316	1.592203	1.1274211
MSMEG_2842	nitrilotriacetate monooxygenase component A	ssuD	1.0646038	0.68149906	1.0328683	0.6825783	1.3484173	1.1945517
MSMEG_2843	nitrilotriacetate monooxygenase component A	ssuD	1.3602207	0.10018992	1.2979025	1.1534997	1.179428	1.8100524
MSMEG_2844	"ABC transporter, ATP-binding protein"		1.3518242	0.22509256	0.978806	1.9041504	0.9622223	1.5621178
MSMEG_2845	ABC transporter permease protein		1.338522	0.27692267	1.2543358	0.70531464	1.4549329	1.9395046
MSMEG_2846	ABC transporter permease protein		0.99075925	0.91440195	1.1430868	0.9101505	1.1012626	0.808537
MSMEG_2847	"bacterial extracellular solute-binding protein, family protein 5"		1.5525191	0.5060067	3.736076	0.5747686	1	0.8992317
MSMEG_2848	transmembrane efflux protein		1.188487	0.20355292	0.9849772	1.4390804	0.99611	1.3337808
MSMEG_2849	transcriptional regulatory protein		0.858558	0.17901531	1.0869722	0.797206	0.8413295	0.7087243
MSMEG_2850	mycobacterial family protein 11 protein		1.3622569	0.31800622	1.7340336	0.8088774	2.019695	0.88642156
MSMEG_2851	conserved hypothetical protein		1.1953156	0.72395456	0.8194854	0.5466518	2.6962671	0.7188579
MSMEG_2852	3-oxoacyl-[acyl-carrier-protein] reductase		1.2553992	0.21984471	1.4577591	0.8461548	1.5798537	1.1378294
MSMEG_2853	conserved hypothetical protein		1.7930064	0.3211669	1.4949399	1.0419531	3.760866	0.87426686
MSMEG_2854	conserved hypothetical protein		1.79524	0.4594562	4.6079545	0.7882203	1.0248336	0.7599515
MSMEG_2855	virulence factor Mce family protein		1.1432173	0.4054366	1.1523745	1.5594422	0.93877864	0.92227364
MSMEG_2856	virulence factor Mce family protein		1.446103	0.20545964	0.8357555	2.0926723	1.1746643	1.6813197
MSMEG_2857	virulence factor Mce family protein		1.2688006	0.43535477	2.1135976	0.70189524	1.1026651	1.1570444
MSMEG_2858	virulence factor mce family protein		1.5369916	0.21758583	1.008627	1.2806532	2.5524948	1.3061917
MSMEG_2859	virulence factor Mce family protein		1.2114763	0.32463178	1.725056	1.1656487	0.8963765	1.0588243
MSMEG_2860	virulence factor mce family protein		1.4730375	0.15305075	1.6306261	2.1069994	1.0972222	1.0573022
MSMEG_2861	conserved hypothetical protein		1.4984599	0.41958877	2.289002	0.6841784	2.543752	0.47690716
MSMEG_2862	conserved hypothetical protein		1.5278685	0.4377842	3.2234433	0.97886235	1.3800627	0.5291055
MSMEG_2863	conserved hypothetical protein		1.2363229	0.41992086	1.9562719	1.194928	0.7953909	0.9987008
MSMEG_2864	conserved hypothetical protein		0.99210745	0.97334856	0.54802686	1.2365205	1.4736977	0.71018475
MSMEG_2865	conserved hypothetical protein		0.9376123	0.78459585	1.0535794	0.3939719	1.3991375	0.90376055
MSMEG_2866	thioesterase family protein		1.5516025	0.38637272	3.1806996	1.0068465	0.8834999	1.1353637
MSMEG_2867	3-ketosteroid dehydrogenase		1.1226718	0.21087071	1.3492266	1.0436379	1.0082124	1.0896106
MSMEG_2868	"transcriptional regulator, PadR family protein"		1.3607377	0.28973868	0.69957304	1.6182727	1.1357807	1.989324
MSMEG_2869	3-ketosteroid-delta-1-dehydrogenase		1.0012515	0.9233766	1.0171673	0.96785194	1	1.0199869
MSMEG_2870	oxygenase KshA		1.5112423	0.1664175	1.1894016	1.3407596	2.34632	1.168488
MSMEG_2871	conserved hypothetical protein		1.5404828	0.4271392	2.9513497	0.57910836	2.0774906	0.5539829
MSMEG_2872	short-chain dehydrogenase/reductase SDR		1.2587988	0.507044	1.0340669	0.41282627	1.9997845	1.5885174
MSMEG_2873	3-ketosteroid-delta4		2.2695968	0.37749925	2.1343563	0.4591575	5.785119	0.6997543
MSMEG_2874	conserved hypothetical protein		2.3457026	0.4077637	1.5920173	0.24383031	6.466427	1.0805364
MSMEG_2875	esterase		1.3184866	0.41455382	1.1694111	0.9126117	2.3112411	0.88068247
MSMEG_2876	"oxidoreductase, short chain dehydrogenase/reductase family protein"		2.0129728	0.31957775	1.3718218	1.1869925	4.552527	0.94054985
MSMEG_2877	conserved hypothetical protein		1.2722731	0.64089996	1.0297725	0.63861626	2.8250184	0.59568506
MSMEG_2878	putative acyl-CoA dehydrogenase		1.2850962	0.32961902	0.7711081	1.932133	1.3448124	1.0923309
MSMEG_2879	acyl-CoA dehydrogenase		1.2831024	0.14269684	1.2458143	1.6321809	0.934052	1.3203623
MSMEG_2880	enoyl-CoA hydratase		0.9041176	0.14474985	1.0181676	0.785089	0.87914145	0.9340724
MSMEG_2881	aldehyde dehydrogenase		1.4131385	0.16928484	1.4465533	1.9667095	0.84515065	1.3941408
MSMEG_2882	5-exo-alcohol dehydrogenase		1.0473868	0.6868115	0.9611209	1.0865242	1.3222622	0.81963986
MSMEG_2883	feruloyl-CoA synthetase		1.5317681	0.25144097	2.5619302	1.1121421	1.5911604	0.8618398
MSMEG_2884	cyclohexanone monooxygenase		0.95647746	0.6923133	1.0769149	1.0743628	1.0144881	0.6601441
MSMEG_2885	short-chain dehydrogenase/reductase SDR		2.452348	0.30039674	3.1697147	0.6420645	5.4328055	0.564807
MSMEG_2886	stress responsive A/B Barrel Domain family protein		1.2009714	0.56657046	1.0484436	0.65320235	1	2.1022398
MSMEG_2887	conserved hypothetical protein		1.2683973	0.558263	1.382122	0.70401204	2.3801758	0.6072799
MSMEG_2888	lipase		1.1662686	0.34141153	1.0022261	1.6033847	0.9773095	1.0821543
MSMEG_2889	NADH:flavin oxidoreductase/nadh oxidase		0.78397346	0.11121065	0.92698824	0.6380412	0.97264403	0.5982203
MSMEG_2890	putative transcriptional regulator		1.1956066	0.30010885	0.9837714	1.2058648	1.6346414	0.95814884
MSMEG_2891	"biphenyl-2,3-diol 1,2-dioxygenase 1"		0.9387341	0.58488226	0.75744385	1.2209644	0.92937046	0.84715766
MSMEG_2892	pigment production hydroxylase		1.2270886	0.26145482	1.2080288	1.5449058	1.376844	0.77857596
MSMEG_2893	"oxidoreductase, NAD/FAD-binding"		1.8001763	0.2718844	3.5681136	1.1486475	1.0326234	1.4513208
MSMEG_2894	steroid monooxygenase		5.4204664	0.3828629	18.418116	1.4081509	1.0456595	0.80993885
MSMEG_2895	short chain oxidoreductase		1.204465	0.52803147	0.50331634	1.7279588	0.96991074	1.6166745
MSMEG_2896	conserved hypothetical protein		1.3302947	0.17460178	0.98041576	1.1472055	1.8409017	1.3526559
MSMEG_2897	conserved hypothetical protein		1.3532372	0.6481125	0.42229074	3.4259799	0.62624913	0.9384288
MSMEG_2898	"transcriptional regulator, TetR family protein"		1.423674	0.3793523	2.1774106	0.83320755	2.0856307	0.5984474
MSMEG_2899	"oxidoreductase, short chain dehydrogenase/reductase family protein"		1.1936135	0.12092429	1.1577097	1.1433954	1.0245818	1.4487673
MSMEG_2900	"2-hydroxy-6-oxo-6-phenylhexa-2,4-dienoate hydrolase"		1.2443448	0.552199	0.5027038	2.1086416	0.79356843	1.5724655
MSMEG_2901	conserved hypothetical protein		1.5420873	0.37241164	3.095969	1.0605993	0.97833043	1.0334501
MSMEG_2902	"hydrolase, putative"		0.9532362	0.7783907	1.0298822	1.1211754	0.5045525	1.1573348
MSMEG_2903	transposase; this gene contains a frame shift which is not the result of sequencing error		1.0913091	0.6153432	1.4416544	0.8615846	0.7686058	1.2933912
MSMEG_2903	transposase; this gene contains a frame shift which is not the result of sequencing error		1.0469158	0.8637446	0.7159212	1.7765361	0.9811841	0.71402186
MSMEG_2903	transposase; this gene contains a frame shift which is not the result of sequencing error		1.0429498	0.6546682	1.2208542	0.9211675	0.8693973	1.1603804
MSMEG_2904	MmcI protein		1.1477348	0.6648478	2.0274682	0.673855	1.120684	0.7689318
MSMEG_2905	transcriptional regulator		0.9704843	0.7570905	1.1557027	1.0559534	0.9152354	0.75504565
MSMEG_2906	conserved hypothetical protein		1.4368479	0.34842268	0.8373429	0.7498121	1.7609532	2.3992836
MSMEG_2907	hypothetical oxidoreductase YeiQ		0.9849494	0.11431071	0.97086066	0.9925945	1	0.9763425
MSMEG_2908	2-Keto-3-deoxy-gluconate kinase		0.99083203	0.86858577	1.0260473	1.1185824	0.9210203	0.8976782
MSMEG_2909	starvation-sensing protein RspA		1.4964696	0.5388019	3.6017444	0.96474195	1.0469679	0.3724242
MSMEG_2910	"transcriptional regulator, GntR family protein"		1.1199422	0.64813215	0.5729813	1.1738219	1.0111772	1.7217884
MSMEG_2911	integral membrane transport protein		1.1779962	0.21184438	1.1797807	1.2153589	1.4320893	0.88475543
MSMEG_2912	inner membrane metabolite transport protein YdfJ		1.0304426	0.8477401	0.95665884	0.95401174	1.4459208	0.76517916
MSMEG_2913	hydrolase		0.8827996	0.8362147	2.4119468	0.66373515	0.19193798	0.26357853
MSMEG_2914	L-idonate 5-dehydrogenase		1.0229515	0.62396485	0.9318114	1.0831685	1.105161	0.9716651
MSMEG_2915	sensor histidine kinase		1.4334598	0.09048052	1.5666372	1.4966382	0.92901003	1.741554
MSMEG_2916	"DNA-binding response regulator, PhoP family protein"		1.2869428	0.085424736	1.4540505	1.0819656	1.1013025	1.5104527
MSMEG_2917	hypothetical protein		1.2111007	0.13164999	1.4648565	1.2833536	1.0067906	1.0894021
MSMEG_2918	short-chain dehydrogenase/reductase SDR		0.9008945	0.6915844	0.7893813	0.887008	0.41752476	1.5096639
MSMEG_2919	2-dehydropantoate 2-reductase		0.9939842	0.9872589	0.3828872	1.9670019	0.64023006	0.985818
MSMEG_2920	aldo/keto reductase		1.1972735	0.49493453	1.9308031	0.78138095	1.1292852	0.9476246
MSMEG_2921	NADPH-flavin oxidoreductase		1.1958449	0.2276719	0.9402399	1.2348783	1.539673	1.0685885
MSMEG_2922	conserved hypothetical protein		1.0177596	0.96365917	0.45145562	1.0483325	0.5501537	2.0210965
MSMEG_2923	dehydrogenase/reductase SDR family protein member 1		1.7898586	0.21680202	3.1651685	0.8023751	1.8575896	1.3343012
MSMEG_2924	permease binding-protein component		1.4306504	0.7170673	4.639927	0.7937792	0.056868017	0.23202688
MSMEG_2925	permease membrane component		1.0991322	0.90544134	3.354805	0.78122544	0.06712745	0.19337131
MSMEG_2926	glycine betaine/carnitine/choline transport ATP-binding protein opuCA		0.7965432	0.7306946	2.3642583	0.6336222	0.029576726	0.15871544
MSMEG_2927	"ABC transporter, permease protein OpuCB"		0.5540907	0.21160406	1.3174562	0.63831586	0.08980612	0.17078437
MSMEG_2928	conserved hypothetical protein		0.9543884	0.6969087	0.82930595	1.1183671	0.7199972	1.1498832
MSMEG_2929	thioesterase family protein		0.92086935	0.21732394	0.83880526	0.9526021	0.84119135	1.0508788
MSMEG_2930	conserved hypothetical protein TIGR02611		0.9592149	0.8685344	0.7258373	1.3426089	0.43558875	1.3328246
MSMEG_2931	threonyl-tRNA synthetase	thrS	1.177283	0.67921394	0.94990265	2.2933667	0.48843756	0.9774249
MSMEG_2932	HIT family protein hydrolase		0.871207	0.22397907	0.8471434	0.649053	0.94423383	1.044398
MSMEG_2933	phosphatidylinositol synthase		1.0244908	0.842137	0.7671159	1.3061554	0.9531985	1.0714935
MSMEG_2934	lipid A biosynthesis lauroyl acyltransferase		0.8742076	0.104231685	0.7546572	1.0159196	0.8858176	0.8404362
MSMEG_2935	phosphatidylinositol alpha-mannosyltransferase		1.0890682	0.36492527	1.0207152	1.3367248	0.9692055	1.0296276
MSMEG_2936	"hydrolase, nudix family protein"		1.3830009	0.36566135	0.7336446	2.4109616	1.2528577	1.1345394
MSMEG_2937	pyridoxine biosynthesis protein		1.1505842	0.39371192	0.96391994	1.0216289	1.0130839	1.6037042
MSMEG_2938	acyl-CoA thioesterase II	tesB	0.895927	0.54823893	0.78928095	1.1587199	0.50725615	1.1284511
MSMEG_2939	glutamine amidotransferase subunit PdxT		0.9313079	0.48611844	0.67292625	1.0455028	1.0074804	0.9993223
MSMEG_2940	conserved hypothetical protein		1.1843741	0.03229259	1.1288624	1.096891	1.1946839	1.3170592
MSMEG_2941	NAD dependent epimerase/dehydratase family protein		0.90139586	0.6956728	0.99255705	1.5119498	0.57601863	0.5250581
MSMEG_2942	glyoxalase/bleomycin resistance protein/dioxygenase superfamily protein		1.0416442	0.8325229	1.177598	0.9693361	1.4375694	0.5820734
MSMEG_2943	crossover junction endodeoxyribonuclease RuvC	ruvC	1.1359296	0.5755421	1.6233941	0.7729515	1.3804078	0.76696485
MSMEG_2944	holliday junction DNA helicase RuvA	ruvA	0.9240446	0.6663224	0.6926527	1.0919745	0.6231693	1.2883819
MSMEG_2945	holliday junction DNA helicase RuvB	ruvB	1.693681	0.09819957	2.422203	1.892608	1.3410106	1.1189024
MSMEG_2946	transmembrane protein		1.2626424	0.39594075	0.7628511	1.8388734	0.8617732	1.5870714
MSMEG_2947	polyketide cyclase		1.1610537	0.4508903	0.8196694	1.3233869	0.8917425	1.6094158
MSMEG_2948	6-oxocamphor hydrolase		0.989823	0.9206725	0.8486446	0.9223734	0.92103213	1.2672417
MSMEG_2949	carbon-monoxide dehydrogenase		0.8765825	0.21079902	0.88898516	0.99480665	0.96930367	0.6532344
MSMEG_2950	"carbon monoxide dehydrogenase, medium chain"		1.1034901	0.38616022	0.9871575	1.322157	1.2240243	0.8806216
MSMEG_2951	[2Fe-2S] binding domain protein		2.4273295	0.22880268	4.693255	0.8179408	3.286117	0.91200495
MSMEG_2952	transport gene		1.3961068	0.098029606	1.3900864	1.6867805	0.9307806	1.57678
MSMEG_2953	ethyl tert-butyl ether degradation EthD		1.1022286	0.3895706	1.1140504	0.8215214	1.3054353	1.1679074
MSMEG_2954	LacI-family protein transcriptional regulator		1.0646497	0.8726665	0.44404185	1.0934658	0.6229225	2.0981686
MSMEG_2955	conserved hypothetical protein		0.89379555	0.31288555	0.8463671	0.6743414	1.083837	0.97063655
MSMEG_2956	NAD dependent epimerase/dehydratase family protein		1.5357362	0.2568757	1.4624935	0.8253361	2.6161294	1.2389854
MSMEG_2957	conserved hypothetical protein		1.052012	0.7833177	0.76235294	0.8373078	1.078399	1.529988
MSMEG_2958	conserved hypothetical protein		0.69574016	0.5247933	1.9064746	0.639021	0.014231163	0.22323401
MSMEG_2959	4-aminobutyrate transaminase	gabT	1.4351262	0.5475494	0.56623966	1.1568542	0.6890302	3.3283808
MSMEG_2960	"preprotein translocase, YajC subunit"	yajC	1.0909692	0.19514899	1.1076211	1.2240442	0.95794064	1.0742708
MSMEG_2961	protein-export membrane protein SecD	secD	1.1016436	0.3231637	0.84924674	1.1999807	1.2225373	1.1348096
MSMEG_2962	protein-export membrane protein SecF		1.0930312	0.62269455	0.7291164	1.1899993	0.93481195	1.518197
MSMEG_2963	"bacterial extracellular solute-binding protein, family protein 5"		1.0315845	0.9164243	0.4219443	1.761201	0.9023144	1.0408784
MSMEG_2964	adenine phosphoribosyltransferase		1.0529485	0.66526353	0.8793948	1.3754282	0.94699395	1.0099766
MSMEG_2965	GTP pyrophosphokinase	relA	1.2239327	0.46798828	0.9883686	1.4078081	0.6231439	1.8764102
MSMEG_2966	major facilitator family protein transporter		1.0470552	0.8190301	1.5708302	0.681134	0.91389596	1.0223606
MSMEG_2967	conserved hypothetical protein		1.4910984	0.39378572	2.9077911	0.6952607	1.4045601	0.95678127
MSMEG_2968	conserved hypothetical protein		0.826501	0.341481	1.0459695	0.41154584	1.0735229	0.7749659
MSMEG_2969	NADH:flavin oxidoreductase/nadh oxidase		1.5677713	0.23568653	2.5988314	1.6777669	0.8518691	1.1426177
MSMEG_2970	polysaccharide deacetylase		1.2415434	0.31810802	1.250163	1.1813606	1.7600939	0.77455616
MSMEG_2971	regulatory protein		1.8279436	0.312223	0.83985734	2.088883	0.7269299	3.6561043
MSMEG_2972	"permease, cytosine/purines, uracil, thiamine, allantoin family protein"		1.2833946	0.21209714	1.5242559	1.3281898	0.763122	1.5180106
MSMEG_2972	"permease, cytosine/purines, uracil, thiamine, allantoin family protein"		1.1289011	0.6548016	0.8213987	1.6916435	1.4320152	0.5705469
MSMEG_2973	peptidyl-prolyl cis-trans isomerase		1.2349999	0.5505641	0.48305508	1.560957	0.8513939	2.0445938
MSMEG_2974	"peptidyl-prolyl cis-trans isomerase, cyclophilin-type"		1.2168884	0.6932804	0.29756874	1.5947012	0.524442	2.450842
MSMEG_2975	metallo-beta-lactamase family protein		1.1227344	0.4331466	0.8382388	1.2939681	0.9501503	1.4085804
MSMEG_2976	histidyl-tRNA synthetase	hisS	1.030921	0.8470748	0.752968	1.2775968	0.8001767	1.2929424
MSMEG_2977	hypothetical protein		1.3093929	0.2401743	1.1321948	1.1688292	1.0010716	1.9354761
MSMEG_2978	ABC transporter ATP-binding protein		1.1849918	0.44776723	0.70243466	1.1061075	1.1970087	1.7344162
MSMEG_2979	ABC transporter ATP-binding protein		1.1015489	0.60673344	0.7684814	0.9812095	1.0556724	1.6008325
MSMEG_2980	putative membrane protein		1.0136881	0.95696306	0.63946486	1.0312383	0.71715075	1.6668984
MSMEG_2981	"branched-chain amino acid ABC-type transport system, permease component"		1.1340032	0.6745274	0.4566098	1.0673065	1.1436697	1.8684268
MSMEG_2982	putative periplasmic binding protein		1.1087549	0.19367522	0.96049577	1.0433582	1.2460797	1.1850855
MSMEG_2983	conserved hypothetical protein		0.94996226	0.45841238	0.92945933	0.9248843	1.113513	0.83199245
MSMEG_2984	putative hydrolase		1.173759	0.25758737	1.2108554	0.96706754	1.0056459	1.5114671
MSMEG_2985	"fumarate hydratase class I, anaerobic"		3.0714865	0.3821667	9.137811	0.6720468	1.0683417	1.4077476
MSMEG_2986	"amidohydrolase, AtzE family protein"		1.1472898	0.31915033	0.94786566	1.249412	0.9425024	1.4493788
MSMEG_2987	conserved hypothetical protein; this gene contains a frame shift which is not the result of sequencing error		1.3157223	0.33838063	2.051164	0.8205484	0.9595324	1.431645
MSMEG_2988	carbon-nitrogen hydrolase family protein		1.4132599	0.5163701	0.7785467	3.0967689	0.9937107	0.78401333
MSMEG_2989	LacI family protein transcriptional regulator		1.2793759	0.47985503	0.7659925	1.7276859	0.6120076	2.0118175
MSMEG_2990	"Fe-S protein, radical SAM family protein"		1.0833807	0.62994313	1.1400836	0.6965632	1.0429326	1.4539434
MSMEG_2991	permease of the major facilitator superfamily protein		1.2453992	0.2570604	0.8147918	1.1191292	1.6085202	1.4391559
MSMEG_2992	putative acyl-CoA dehydrogenase		1.4009657	0.27662903	2.306425	1.0570021	1.1013151	1.1391203
MSMEG_2993	"acyl-CoA dehydrogenase, C- domain protein"		1.896337	0.34318015	1.42082	1.1641454	4.2541165	0.74626654
MSMEG_2994	amidohydrolase family protein		0.8886691	0.18054126	1.0758693	0.7992123	0.81336135	0.86623335
MSMEG_2995	"transcriptional regulator, TetR family protein"		1.4876609	0.44741482	0.780425	1.1302068	3.1511376	0.8888741
MSMEG_2996	conserved hypothetical protein		1.3421564	0.05594626	1.4015163	1.5889868	1.3320082	1.0461142
MSMEG_2997	conserved hypothetical protein		1.1744802	0.5035999	1.3822918	0.63957787	1.6938035	0.9822477
MSMEG_2998	conserved hypothetical protein		0.998855	0.99394083	0.93163836	1.2907503	1.1279637	0.6450676
MSMEG_2998	conserved hypothetical protein		0.885309	0.44070515	1.1309745	0.64361	0.6806708	1.0859805
MSMEG_2999	conserved protein		1.3744572	0.5672352	0.5192326	3.0953758	0.81943154	1.0637888
MSMEG_3000	"metallopeptidase, zinc binding"		0.9741561	0.9230568	0.40633538	1.4013968	0.7179719	1.3709204
MSMEG_3001	conserved hypothetical protein		1.2377139	0.46593848	0.6902145	1.8746998	0.82716703	1.5587745
MSMEG_3002	para-nitrobenzyl esterase		1.1070137	0.6312832	0.80520934	1.6798896	1.0910361	0.85192007
MSMEG_3003	aspartyl-tRNA synthetase	aspS	1.4141165	0.22666843	1.7869153	1.9641967	0.83551884	1.0698351
MSMEG_3004	conserved hypothetical protein TIGR00026		1.7163861	0.4327285	2.499386	0.23760702	3.563875	0.5646764
MSMEG_3005	hydroxyacyl-CoA dehydrogenase		1.0096875	0.8235239	1.1185341	0.9273918	0.99065155	1.0021726
MSMEG_3006	Fe-dependent alcohol dehydrogenase		1.077664	0.5388569	1.340638	0.8234291	0.97986615	1.1667228
MSMEG_3007	succinate-semialdehyde dehydrogenase		0.9586782	0.80554414	1.3363588	0.950892	0.9642235	0.5832383
MSMEG_3008	putative sigma 54 type regulator		1.4234669	0.18873093	1.6828375	1.992418	0.9217033	1.0969089
MSMEG_3009	"2,5-dichloro-2,5-cyclohexadiene-1,4-diol dehydrogenase"		1.5534945	0.23141137	2.3595667	0.5966402	1.4489816	1.8087891
MSMEG_3010	acetyl-hydrolase		1.116466	0.22370355	1.3103698	0.9925324	0.9972027	1.1657593
MSMEG_3011	steroid monooxygenase		1.4379933	0.18754771	1.4517741	1.8020177	0.70513046	1.7930509
MSMEG_3012	acetyl-CoA acetyltransferases		1.6527526	0.33229503	1.682818	1.0347188	3.2288465	0.66462696
MSMEG_3013	putative transcriptional regulator family protein		0.9828774	0.9101151	1.0984664	0.90549564	0.6369168	1.2906305
MSMEG_3014	conserved hypothetical protein		1.1349434	0.64998025	1.2504305	0.7253648	1.848376	0.7156023
MSMEG_3015	conserved hypothetical protein		1.0533222	0.4933533	0.95562553	1.2543454	0.978277	1.0250409
MSMEG_3016	conserved hypothetical protein		1.3048314	0.33387795	1.2896646	1.2081469	0.7169882	2.0045257
MSMEG_3017	conserved hypothetical protein		1.0283182	0.8369117	0.6587036	1.0781101	1.1660178	1.2104412
MSMEG_3018	transglutaminase domain protein		0.9894447	0.9631079	1.0656803	1.1961542	0.37804222	1.3179018
MSMEG_3019	conserved hypothetical protein		1.2484856	0.48334014	0.68822724	1.689095	0.73858523	1.8780348
MSMEG_3020	conserved hypothetical protein		0.9857546	0.9307546	0.91850996	1.3655565	0.6348742	1.0240778
MSMEG_3021	"AAA ATPase, central region"		0.9740062	0.9272905	0.34139895	1.1893148	0.8008477	1.5644631
MSMEG_3022	transglycosylase associated protein		0.69782776	0.4779056	1.7669462	0.6575586	0.15362865	0.21317759
MSMEG_3023	conserved hypothetical protein; this gene contains a frame shift which is not the result of sequencing error		0.92408764	0.80101913	0.41350898	0.90564877	0.68261486	1.6945778
MSMEG_3024	conserved hypothetical protein		1.4273086	0.31990924	1.6248319	0.82408637	2.3596065	0.90070915
MSMEG_3025	alanyl-tRNA synthetase	alaS	1.0873551	0.44326243	0.8611407	0.98242974	1.2304193	1.2754309
MSMEG_3026	conserved hypothetical protein		0.89428586	0.20970562	1.0830011	0.8641358	0.77116376	0.8588428
MSMEG_3027	conserved hypothetical protein		1.0566216	0.798531	0.8494631	1.4132305	0.58579624	1.3779967
MSMEG_3028	shikimate-5-dehydrogenase	aroE	1.1038232	0.31343955	0.8686062	1.1998619	1.0887376	1.2580873
MSMEG_3029	"peptidase, A24 (type IV prepilin peptidase) family protein"		1.2430313	0.26487362	0.7445937	1.3599849	1.2853549	1.5821915
MSMEG_3030	chorismate synthase	aroC	1.0924999	0.68489814	0.7125805	1.2946326	0.7865025	1.576284
MSMEG_3031	shikimate kinase		0.8692815	0.38381234	0.56519467	1.0702168	1.0938823	0.747832
MSMEG_3032	conserved hypothetical protein		1.0059838	0.9777565	0.6499145	0.7895923	1.5487529	1.0356756
MSMEG_3033	3-dehydroquinate synthase	aroB	1.2447076	0.17230774	1.4191313	0.8425935	1.2970303	1.4200752
MSMEG_3034	"metallopeptidase, M24 family protein"		1.0646473	0.8381956	0.43541336	1.4270569	0.72374743	1.6723717
MSMEG_3035	translation elongation factor P	efp	1.1969018	0.03772492	1.3453989	1.0833846	1.1560944	1.2027295
MSMEG_3036	transcription antitermination factor NusB	nusB	0.9638089	0.74741083	0.77466387	0.8102666	1.071745	1.1985602
MSMEG_3037	regulatory protein; this gene contains a frame shift which is not the result of sequencing error; identified by match to protein family HMM PF00196		1.1988006	0.6009558	0.96703154	2.077175	0.45000094	1.300995
MSMEG_3038	hypothetical protein		1.0293367	0.88701177	0.90253633	0.7503334	1.5902208	0.8742563
MSMEG_3039	monooxygenase		1.252859	0.5216784	0.77832663	2.2877476	0.8934831	1.0518786
MSMEG_3040	beta-lactamase		1.2012298	0.5938347	0.50295585	1.5162989	0.79573333	1.9899311
MSMEG_3041	thiopurine S-methyltransferase (tpmt) superfamily protein		1.2274127	0.22685087	1.0624768	1.6176901	0.93414533	1.2953384
MSMEG_3042	PyrR bifunctional protein		0.868183	0.54458654	0.43872756	0.67400885	1.0521749	1.3078209
MSMEG_3043	aspartate carbamoyltransferase	pyrB	1.0614885	0.7733028	0.5111596	1.1782556	1.1260382	1.4305005
MSMEG_3044	dihydroorotase		1.0645757	0.88021016	0.43083078	1.4980831	0.37331772	1.9560709
MSMEG_3045	integral membrane protein		0.8593353	0.42059442	0.60286427	0.96144176	0.6316337	1.2414013
MSMEG_3046	"carbamoyl-phosphate synthase, small subunit"	carA	1.1080031	0.629712	0.8518257	1.2639444	0.71432066	1.601922
MSMEG_3047	"carbamoyl-phosphate synthase, large subunit"	carB	1.0536675	0.6944207	1.2773417	0.9808116	0.73551697	1.221
MSMEG_3048	orotidine 5'-phosphate decarboxylase	pyrF	1.070415	0.80329853	0.86306983	1.7005948	0.48820928	1.2297862
MSMEG_3049	hypothetical protein		1.241049	0.17270897	1.2158036	1.6302587	1.0353147	1.0828193
MSMEG_3050	integration host factor		0.9754299	0.8236114	1.1794809	1.0068806	1.0192934	0.6960644
MSMEG_3051	guanylate kinase		1.1047294	0.3037073	1.2031281	1.0425618	1.2758851	0.8973425
MSMEG_3052	hypothetical protein		1.0050809	0.9863217	0.60085404	1.8041203	0.7216072	0.8937422
MSMEG_3053	"DNA-directed RNA polymerase, omega subunit"	rpoZ	0.9075467	0.51039606	0.7011501	0.8093897	1.2675012	0.85214597
MSMEG_3054	phosphopantothenoylcysteine decarboxylase/phosphopantothenate--cysteine ligase	coaBC	0.95122224	0.6418471	1.0328391	0.69978136	0.92848295	1.1437855
MSMEG_3055	S-adenosylmethionine synthetase	metK	0.8998273	0.64900655	0.8146503	1.2944913	0.38223276	1.107935
MSMEG_3056	ABC transporter ATP-binding protein		1.0734377	0.58168346	0.90316147	1.068647	0.909568	1.4123745
MSMEG_3057	"ABC-type metal ion transport system, permease component"		1.0976064	0.5783772	0.74343514	0.93274206	1.2908367	1.4234121
MSMEG_3058	"lipoprotein, nlpa family protein"		1.3340607	0.34404144	1.2906339	1.2048529	0.701781	2.138975
MSMEG_3058	"lipoprotein, nlpa family protein"		1.1401827	0.65331477	0.5473821	1.4234833	1.7822862	0.8075797
MSMEG_3059	esterase		1.0024064	0.98948747	0.50220054	1.1847957	1.2150047	1.1076245
MSMEG_3060	conserved hypothetical protein		0.95179653	0.68271875	0.67027193	0.93270934	1.1808331	1.0233716
MSMEG_3061	primosomal protein N'	priA	1.7844518	0.23222858	1.227774	1.5898798	1.002044	3.3181098
MSMEG_3062	conserved hypothetical protein		1.1226777	0.39491418	1.0563645	0.8176955	1.4024154	1.2142353
MSMEG_3063	LemA protein		0.73895466	0.09826123	0.62205064	0.64389604	0.62123585	1.0686362
MSMEG_3064	methionyl-tRNA formyltransferase	fmt	1.0915077	0.69314986	0.642398	1.4947737	0.8259986	1.4028604
MSMEG_3065	ribosomal RNA small subunit methyltransferase B	sun	1.2843165	0.43847656	1.641444	1.8579779	0.41178992	1.2260544
MSMEG_3066	ribulose-phosphate 3-epimerase	rpe	1.1612434	0.29306614	0.84908813	1.2782	1.0817816	1.4359041
MSMEG_3067	riboflavin biosynthesis protein RibD	ribD	1.1676285	0.61474067	0.40396416	1.3977897	1.0484909	1.8202696
MSMEG_3068	hypothetical protein		1.3274709	0.24254991	0.7498238	1.3853217	1.3240616	1.8506764
MSMEG_3069	aminoglycosides/tetracycline-transport integral membrane protein		0.9235996	0.661718	0.6098235	1.1508527	0.6970888	1.2366335
MSMEG_3070	LprG protein		1.0989817	0.32194728	0.87949246	1.0574843	1.2260535	1.2328967
MSMEG_3071	"riboflavin synthase, alpha subunit"	ribE	1.0077083	0.8975078	0.9485958	1.0377216	0.8966725	1.1478434
MSMEG_3072	riboflavin biosynthesis protein ribAB		1.2383811	0.2665611	1.1193473	1.1863642	0.9138403	1.733973
MSMEG_3073	"6,7-dimethyl-8-ribityllumazine synthase"	ribE	1.187957	0.08129762	1.3386838	1.251935	0.99847066	1.1627388
MSMEG_3074	conserved hypothetical protein		1.1563215	0.09441987	1.1974199	1.1263957	1.3049225	0.9965483
MSMEG_3075	"acetyltransferase, GNAT family protein"		0.771545	0.04521011	0.7588012	0.89275396	0.8519286	0.58269626
MSMEG_3076	gamma-glutamyltransferase	ggt	1.0854918	0.8433974	0.83564794	2.2621503	0.7144706	0.5296982
MSMEG_3077	hypothetical protein		0.9067618	0.6034093	1.3217158	0.7035243	0.99539655	0.60641056
MSMEG_3078	"excinuclease ABC, C subunit"	uvrC	1.0184562	0.9633009	0.7511086	1.9437549	0.19242768	1.1865336
MSMEG_3079	conserved hypothetical protein		1.0257179	0.710781	1.0037347	1.0856487	0.86023057	1.1532575
MSMEG_3080	conserved hypothetical protein		0.8831105	0.13863315	0.8166657	0.83403957	0.82406837	1.0576684
MSMEG_3081	conserved hypothetical protein		1.1515203	0.6871722	0.44743738	2.0769522	0.9373813	1.1443104
MSMEG_3082	soul heme-binding protein		0.92417145	0.88716984	2.3220427	0.89912844	0.26171687	0.2137978
MSMEG_3083	nucleoside-diphosphate sugar epimerase		1.2356216	0.4169649	1.1586034	1.3569262	1.8192074	0.6077494
MSMEG_3084	"glyceraldehyde-3-phosphate dehydrogenase, type I"	gap	1.0691131	0.6269368	1.0433599	0.9040757	0.88996947	1.4390472
MSMEG_3085	phosphoglycerate kinase	pgk	0.8444811	0.23175555	0.642452	0.96952194	0.6953327	1.0706177
MSMEG_3086	triosephosphate isomerase	tpiA	1.0169709	0.8911556	0.8149998	1.0207552	0.89736277	1.3347659
MSMEG_3087	"preprotein translocase, SecG subunit"	secG	0.96205634	0.36986738	0.98347646	1.0364287	0.8640672	0.9642531
MSMEG_3088	O-methyltransferase; this gene contains a premature stop which is not the result of sequencing error		1.4315516	0.40247393	1.6194521	0.85354245	2.6056056	0.6476064
MSMEG_3088	O-methyltransferase; this gene contains a premature stop which is not the result of sequencing error		1.1910473	0.6156472	2.1211166	0.4727544	1.0522156	1.1181024
MSMEG_3089	deoxyribose-phosphate aldolase	deoC	1.0113378	0.94070166	0.8660132	1.027272	1.3974558	0.7546102
MSMEG_3090	ribose transport system permease protein RbsC		1.0340067	0.8178442	1.4203954	1.0018135	0.7987389	0.91507906
MSMEG_3091	ribose transport ATP-binding protein RbsA		1.2924702	0.21411666	0.96264094	1.5510625	0.9835085	1.672669
MSMEG_3092	"transcriptional regulator, sugar-binding family protein"		1.1515019	0.4625435	0.76671535	0.9913336	1.2394688	1.6084898
MSMEG_3093	putative sugar kinase protein		2.261759	0.37077576	5.864767	1.0944791	1.122352	0.96543765
MSMEG_3094	"oxidoreductase, zinc-binding dehydrogenase family protein"		1.4163386	0.3003073	1.0828758	1.3025607	0.8951053	2.3848124
MSMEG_3095	D-ribose-binding periplasmic protein		1.119413	0.7339449	0.50659543	1.2343554	0.76951796	1.9671832
MSMEG_3096	hypothetical protein		0.97495663	0.9397761	0.97260135	0.37058753	1.8115383	0.7450994
MSMEG_3097	phosphoenolpyruvate carboxylase	ppc	1.1558998	0.4545181	0.7958195	1.2222284	0.9710806	1.6344705
MSMEG_3098	conserved hypothetical protein		4.3587036	0.4154782	0.71630627	0.54276854	15.043356	1.132383
MSMEG_3099	6-phosphogluconolactonase	pgl	0.86838746	0.29119185	0.5815145	0.88365215	0.94146746	1.0669158
MSMEG_3100	OpcA protein	opcA	0.91526914	0.12716495	0.82186836	0.9414487	0.8857931	1.0119662
MSMEG_3101	glucose-6-phosphate 1-dehydrogenase	zwf	1.0684924	0.78723824	0.5103022	1.162972	0.96951133	1.6311843
MSMEG_3102	transaldolase	tal	0.8816163	0.101319924	0.7875198	0.94060946	0.8048511	0.99348474
MSMEG_3103	transketolase	tkt	0.9118479	0.43497276	0.74556506	1.0281315	0.74580526	1.1278899
MSMEG_3104	hypothetical protein		1.1025671	0.18467027	1.0014085	1.0952253	1.2723563	1.0412781
MSMEG_3105	protoheme IX farnesyltransferase	cyoE	1.0070353	0.96900773	0.898066	1.0096188	0.6625226	1.4579337
MSMEG_3106	quinone oxidoreductase		0.91793835	0.56762433	0.6070001	0.91556674	0.9142199	1.2349668
MSMEG_3107	conserved hypothetical protein		0.8891454	0.67433167	0.4416714	1.3755872	0.5177168	1.221606
MSMEG_3108	"ABC transporter, ATPase subunit"		1.2036483	0.47337577	0.88761306	1.0161452	1.9464886	0.96434623
MSMEG_3109	binding-protein-dependent transport systems inner membrane component		0.9514701	0.8166478	0.70695245	0.97096574	0.641956	1.486006
MSMEG_3110	binding-protein-dependent transport systems inner membrane component		1.2602458	0.11350102	1.5389938	1.3254998	0.97772837	1.1987615
MSMEG_3111	"extracellular solute-binding protein, family protein 1"		1.0691489	0.56668276	1.3034834	1.1327811	1.0542427	0.7860885
MSMEG_3112	estradiol 17-beta-dehydrogenase 8		0.8907175	0.51634675	0.6248995	0.7860136	0.83508116	1.3168758
MSMEG_3113	"carbohydrate kinase, fggy"		1.1766568	0.023319265	1.295086	1.1701698	1.1163099	1.1250616
MSMEG_3114	conserved hypothetical protein		1.2958157	0.39256898	0.855057	1.1609839	1.0005282	2.1666937
MSMEG_3115	"regulatory protein, DeoR"		1.5231527	0.41854626	0.6377846	2.2425013	0.50214213	2.710183
MSMEG_3116	inositol-1-monophosphatase		1.7696176	0.103975445	1.5368088	1.3554018	2.762548	1.4237117
MSMEG_3117	cytochrome aa3 controlling protein		0.937345	0.80389005	0.72169936	1.2992071	0.38843468	1.3400389
MSMEG_3118	"ABC transporter efflux protein, DrrB family protein"		0.92372787	0.7495952	0.84150577	0.8356225	0.48858055	1.5292028
MSMEG_3119	"ABC transporter, ATP-binding subunit"		0.97260296	0.8854977	0.839124	1.2477747	0.53867084	1.2648422
MSMEG_3120	conserved hypothetical protein		1.6292648	0.07682362	2.0320854	1.5630484	0.9855585	1.9363668
MSMEG_3121	DNA-binding protein		1.1154405	0.4105632	0.908505	1.0497862	1.0378299	1.4656408
MSMEG_3122	FeS assembly protein SufB	sufB	1.1718705	0.3450365	0.9173276	1.0934721	1.0579433	1.6187387
MSMEG_3123	FeS assembly protein SufD	sufD	1.0854697	0.57989603	0.816973	1.0865507	0.9730756	1.4652797
MSMEG_3124	FeS assembly ATPase SufC	sufC	1.1864307	0.1406854	0.9528449	1.1249336	1.2925007	1.3754436
MSMEG_3125	cysteine desulfurase		1.0502034	0.7983457	1.1567079	1.2548765	0.5159415	1.2732878
MSMEG_3126	"SUF system FeS assembly protein, NifU family protein"		1.0643327	0.6060784	1.3965836	0.9959508	0.91278505	0.95201147
MSMEG_3127	"conserved protein, DUF59"		1.0748105	0.6633026	0.97418374	1.0145305	0.79239017	1.5181379
MSMEG_3128	hypothetical protein		1.3800011	0.09521694	1.6891556	1.5963773	1.0212209	1.2132504
MSMEG_3129	putative HTH-type transcriptional regulator		1.1141392	0.48508316	0.9192587	0.8546236	1.481449	1.2012253
MSMEG_3130	hypothetical protein		1.1905674	0.7502289	2.7946632	0.49744394	0.97157466	0.49858743
MSMEG_3131	AMP-binding protein		1.0633307	0.6969465	1.4734985	1.0768619	0.89322925	0.8097334
MSMEG_3132	DNA-binding protein		1.1204643	0.326772	0.89504856	1.2095541	1.016372	1.3608829
MSMEG_3133	hypothetical protein		0.9478872	0.8032596	1.3555603	0.5505517	1.1838862	0.70155036
MSMEG_3134	cytochrome P450 107B1		0.81349546	0.20150146	0.65961426	1.0807918	0.59026664	0.923309
MSMEG_3135	hypothetical protein		0.9811073	0.89008176	1.2320726	1.0452995	1.0144463	0.63261074
MSMEG_3136	heme peroxidase superfamily protein		0.9176139	0.4754714	1.0098705	1.0558944	0.98788977	0.6168011
MSMEG_3137	oxidoreductase		1.3034228	0.2925091	1.0130521	0.7978039	1.5912358	1.8115996
MSMEG_3138	thioredoxin	trx	1.0434566	0.50750005	0.92673224	1.072893	0.9823565	1.1918443
MSMEG_3139	enoyl-CoA hydratase/isomerase		1.1920974	0.55335	0.6885473	1.4751514	0.73578745	1.8689039
MSMEG_3140	"ABC transporter ATP-binding protein, possibly in EF-3 subfamily protein"		0.9890531	0.9639641	1.4220043	1.022147	0.3683305	1.1437304
MSMEG_3141	conserved domain protein		0.79979295	0.71936804	2.274753	0.6580229	0.108433194	0.15796255
MSMEG_3142	HTH-type transcriptional repressor AcnR		0.93504715	0.52485496	0.68134993	1.0382743	0.9328709	1.0876936
MSMEG_3143	aconitate hydratase 1	acnA	1.1591804	0.18426287	1.0794408	1.1830649	0.96972597	1.40449
MSMEG_3144	putative membrane protein		0.89704734	0.38999587	0.6626314	0.9325327	1.1555357	0.83748955
MSMEG_3145	secreted cell wall-associated hydrolase		1.0602261	0.58430165	0.7899433	1.1079936	1.262173	1.0807945
MSMEG_3146	invasin 1		1.216856	0.35085443	1.204422	0.6884866	1.6267865	1.3477288
MSMEG_3147	"ATPase, MoxR family protein"	moxR	1.034522	0.6991808	0.8600483	1.1168771	0.9435755	1.2175874
MSMEG_3148	conserved hypothetical protein		1.1137315	0.67280835	1.0196013	1.788034	0.6209313	1.0263594
MSMEG_3149	conserved hypothetical protein		1.067732	0.61454755	0.7487642	1.2982076	1.0204788	1.2034773
MSMEG_3150	3-oxoacyl-(acyl-carrier-protein) reductase	fabG	1.1148627	0.43558326	0.92008865	0.95962524	1.0984906	1.4812462
MSMEG_3151	[NADH] enoyl-[acyl-carrier-protein] reductase		1.0143421	0.6919291	0.93792444	1.0974947	1.0016578	1.0202914
MSMEG_3152	ferrochelatase	hemH	1.1014085	0.6268979	0.55298364	1.3440666	1.34727	1.1613138
MSMEG_3153	conserved hypothetical protein		1.0774989	0.7863946	0.60451686	1.2606529	0.71143174	1.733394
MSMEG_3154	membrane protein implicated in regulation of membrane protease activity		0.7884496	0.052287634	0.82218677	0.8349724	0.59261674	0.9040225
MSMEG_3155	band 7 protein		1.0978279	0.6621118	0.7880471	1.1356155	0.8108762	1.6567729
MSMEG_3156	conserved hypothetical protein		0.9590137	0.8082632	0.5994729	1.0643301	1.3255565	0.8466955
MSMEG_3157	conserved hypothetical protein		0.70865345	0.11095922	0.73384297	0.9205539	0.33578795	0.8444291
MSMEG_3158	"methylmalonyl-CoA mutase, small subunit"	mutA	0.8518922	0.5046858	0.6336059	1.3734457	0.48216522	0.9183518
MSMEG_3159	methylmalonyl-CoA mutase large subunit		0.96975523	0.8859336	1.2582159	1.0082184	0.4107657	1.2018211
MSMEG_3160	LAO/AO transport system ATPase		1.042333	0.8643671	0.6474744	1.6823003	0.80441624	1.0351411
MSMEG_3161	conserved hypothetical protein		0.9661177	0.90822965	0.72132725	1.002498	1.7007389	0.43990657
MSMEG_3162	beta-lactamase		0.9440053	0.8294663	0.35592854	1.3245924	0.75606245	1.339438
MSMEG_3163	gp55 protein		1.1595616	0.62926215	0.5761366	0.9698245	1.1051949	1.9870903
MSMEG_3164	hypothetical protein		1.2820863	0.3906803	0.6802489	1.1863632	1.2193327	2.0424001
MSMEG_3168	phenolpthIocerol synthesis type-i polyketide synthase ppse		1.4342678	0.13250612	0.8518082	1.4522989	1.8553481	1.577616
MSMEG_3169	isoleucyl-tRNA synthetase	ileS	1.1393238	0.54665375	1.175295	1.1208792	0.62773234	1.6333891
MSMEG_3170	conserved domain protein		0.9523086	0.882149	0.7418929	0.63695717	1.8348076	0.59557676
MSMEG_3171	conserved hypothetical protein		0.86817235	0.17540361	0.66547614	0.8581716	1.0131818	0.93586
MSMEG_3172	DNA polymerase IV 1		1.6850154	0.43092644	0.5837598	3.7348647	0.5147088	1.906728
MSMEG_3173	L-asparaginase		1.4863421	0.21332192	2.045929	1.8784734	1.3454047	0.6755614
MSMEG_3174	lipoprotein signal peptidase		1.0322675	0.5874533	0.87643963	1.1079273	1.051941	1.092762
MSMEG_3175	ribosomal large subunit pseudouridine synthase D		1.1080422	0.5366244	0.85757124	1.180521	0.87647396	1.5176028
MSMEG_3176	RarD protein	rarD	0.8658931	0.6113313	0.31119508	1.174539	0.64113903	1.3366996
MSMEG_3177	"probable transcriptional regulatory protein, putative"		1.9933172	0.40807605	1.0637062	1.0504334	5.0921526	0.7669767
MSMEG_3178	DNA polymerase III alpha subunit		1.3058017	0.022623092	1.2007308	1.1683464	1.439845	1.4142847
MSMEG_3179	pyridoxamine 5'-phosphate oxidase family protein		1.4115561	0.46274257	2.7529297	0.7566446	1.5261161	0.61053413
MSMEG_3180	"transcriptional regulator, MerR family protein"		1.2115574	0.49090302	1.0033314	0.90060234	2.0197215	0.92257434
MSMEG_3181	conserved hypothetical protein		1.0505282	0.8741019	0.2658136	1.6528716	1.0082098	1.2752174
MSMEG_3182	hypothetical protein		1.8168747	0.3759428	2.7955532	0.5528726	3.5165358	0.40253714
MSMEG_3183	threonine dehydratase	ilvA	1.0894544	0.63977724	1.0028362	1.3228506	0.63917035	1.3929601
MSMEG_3184	malto-oligosyltrehalose trehalohydrolase	treZ	0.9741941	0.9649338	2.4835055	1.0287665	0.14497684	0.23952772
MSMEG_3185	putative maltooligosyl trehalose synthase; this gene contains a frame shift which is not the result of sequencing error; identified by match to protein family HMM PF00128		1.059742	0.93501335	3.0586126	0.6892631	0.21000603	0.28108624
MSMEG_3185	putative maltooligosyl trehalose synthase; this gene contains a frame shift which is not the result of sequencing error; identified by match to protein family HMM PF00128		0.841692	0.72061646	1.9604113	0.8989691	0.28005737	0.22732988
MSMEG_3186	glycogen debranching enzyme GlgX	glgX	0.6294338	0.37379676	1.6149963	0.6767377	0.045109298	0.1808921
MSMEG_3187	putative acyltransferase domain protein		1.0658526	0.89164	0.37834573	1.2572298	0.38134092	2.2464943
MSMEG_3188	adenosylmethionine-8-amino-7-oxononanoate transaminase	bioA	1.1566794	0.1783331	1.1844909	1.0443254	1	1.3979014
MSMEG_3189	8-amino-7-oxononanoate synthase	bioF	1.562402	0.22682996	0.8367225	2.2931705	1.0161096	2.103606
MSMEG_3190	dethiobiotin synthase	bioD	1.2283366	0.2763575	0.90787	1.6002907	1.4399965	0.9651894
MSMEG_3191	conserved hypothetical protein		0.8242924	0.055712655	0.86519194	0.96925086	0.72698563	0.7357411
MSMEG_3192	"conserved hypothetical protein, putative"		1.1121475	0.66149485	0.5404023	1.6258037	1.3020473	0.98033684
MSMEG_3193	"transcriptional regulator, TetR family protein"		1.1672099	0.18307625	0.89194185	1.191465	1.2429757	1.3424567
MSMEG_3194	biotin synthase	bioB	1.5673993	0.016938936	1.2575275	1.521324	1.7914978	1.6992476
MSMEG_3195	conserved hypothetical protein		1.3953508	0.16573508	1.207864	1.340609	2.0147455	1.018185
MSMEG_3196	conserved hypothetical protein		1.3473967	0.030523418	1.2549489	1.5496274	1.1489486	1.4360619
MSMEG_3197	lipase		1.2131569	0.5970843	0.4476177	1.5023674	0.82411015	2.078533
MSMEG_3198	"hydrolase, NUDIX family protein"		0.824517	0.3090669	0.45906433	1.0838109	0.734134	1.0210588
MSMEG_3199	"quinolinate synthetase complex, A subunit"	nadA	1.0184007	0.9622454	0.64146084	1.9304055	0.29178295	1.2099538
MSMEG_3200	L-aspartate oxidase	nadB	1.2863898	0.42427817	1.371151	1.0797204	0.6060378	2.08865
MSMEG_3201	nicotinate-nucleotide pyrophosphorylase	nadC	0.9318538	0.5049482	0.85798615	0.9173737	0.76613355	1.1859215
MSMEG_3202	hypothetical protein		1.4434395	0.079864696	1.4501421	1.2875262	1.1233286	1.9127606
MSMEG_3203	"transporter, LysE family protein"		1.1507562	0.66777754	0.90332854	0.649181	2.0819867	0.9685287
MSMEG_3204	conserved hypothetical protein		1.0687081	0.70785946	0.9314802	1.371421	0.6625396	1.3093915
MSMEG_3205	histidinol dehydrogenase	hisD	1.0671	0.6964281	0.8381347	1.2875388	0.76184577	1.3808808
MSMEG_3206	histidinol-phosphate aminotransferase	hisC	1.1698105	0.5875177	0.7856009	1.7176789	0.5969212	1.579041
MSMEG_3207	imidazoleglycerol-phosphate dehydratase	hisB	1.230861	0.4150518	1.0400889	1.3323337	0.69764876	1.8533725
MSMEG_3208	"imidazole glycerol phosphate synthase, glutamine amidotransferase subunit"	hisH	1.3037691	0.46122363	1.0991544	2.3429716	0.6757795	1.0971715
MSMEG_3209	bifunctional HisA/TrpF protein		1.1796374	0.7080003	0.66067576	1.3324003	0.38257426	2.342899
MSMEG_3210	inositol monophosphate phosphatase		1.00764	0.9791484	0.60709876	1.6472824	0.5192607	1.2569182
MSMEG_3211	"imidazoleglycerol phosphate synthase, cyclase subunit"	hisF	0.79452395	0.13662797	0.9887843	0.8049839	0.5114188	0.8729087
MSMEG_3212	phosphoribosyl-AMP pyrophosphatase/phosphoribosyl-ATP cyclohydrolase	hisIE	1.044272	0.7862413	0.88389075	1.4645858	1.0398147	0.7887966
MSMEG_3213	conserved hypothetical protein		1.1823559	0.43085253	1.1822734	1.7314681	1.0340209	0.7816609
MSMEG_3214	hypothetical protein		1.0970536	0.75401205	0.55650073	1.3465452	0.71239656	1.7727722
MSMEG_3215	"ABC-type molybdenum transport system, ATPase component/photorepair protein PhrA"		1.1326759	0.021177512	1.1760855	1.090474	1.0728068	1.1913372
MSMEG_3216	peroxiredoxin Q		1.2083058	0.6395117	1.4092069	2.2539575	0.68777704	0.48228166
MSMEG_3217	anthranilate synthase component I	trpE	0.9871455	0.9649078	0.7264675	1.2616504	0.37781173	1.5826523
MSMEG_3218	trp region conserved hypothetical membrane protein		1.2182878	0.09520673	1.3692694	0.957604	1.3036416	1.2426364
MSMEG_3219	indole-3-glycerol phosphate synthase	trpC	1.1646366	0.074179634	1.0109463	1.2255155	1.1298269	1.2922579
MSMEG_3220	"tryptophan synthase, beta subunit"	trpB	1.0546507	0.799657	0.873453	1.3587925	0.58472633	1.4016308
MSMEG_3221	"tryptophan synthase, alpha subunit"	trpA	0.9420098	0.6283008	0.7887618	1.1603228	1.0917879	0.7271667
MSMEG_3222	prolipoprotein diacylglyceryl transferase		0.88639987	0.6516751	0.90963894	1.0766622	0.25011742	1.3091807
MSMEG_3223	TM2 domain protein		1.1154805	0.350276	0.9444432	1.0740695	1.4189558	1.0244536
MSMEG_3224	conserved hypothetical protein		0.7037808	0.007268421	0.7384534	0.76351225	0.74431634	0.56884086
MSMEG_3225	ferredoxin-dependent glutamate synthase 1		1.536943	0.257066	0.80749625	1.3839324	1.333879	2.6224644
MSMEG_3226	"glutamate synthase, NADH/nadph, small subunit"		1.1240618	0.63471353	0.82725424	1.3630154	0.6439206	1.662057
MSMEG_3227	pyruvate kinase	pyk	1.0223417	0.88370305	0.7199953	0.9656082	1.004964	1.3987997
MSMEG_3228	acyl-CoA thioesterase II		1.0536544	0.6714688	0.72762674	1.1157848	1.1064819	1.2647243
MSMEG_3229	conserved hypothetical protein		1.0649782	0.4731945	0.9418246	1.0805327	0.9537181	1.2838377
MSMEG_3230	"ABC transporter, CydDC cysteine exporter (CydDC-E) family, permease/ATP-binding protein CydC; this gene contains a frame shift which is not the result of sequencing error; identified by match to protein family HMM PF00005; match to protein family HMM TIGR02868"		1.4454247	0.5646105	0.42749128	1.7411748	0.33500928	3.2780232
MSMEG_3231	"ABC transporter, CydDC cysteine exporter (CydDC-E) family protein, permease/ATP-binding protein CydD"	cydD	1.737668	0.2391366	1.206155	2.9198167	0.65388864	2.170812
MSMEG_3232	"cytochrome D ubiquinol oxidase, subunit II"	cydB	1.2168384	0.5528732	0.5360581	1.3480002	0.92633206	2.0569632
MSMEG_3233	cytochrome D ubiquinol oxidase subunit 1		1.3039565	0.3649853	0.83333427	1.170774	1.0786278	2.1330898
MSMEG_3234	integral membrane protein		1.0556724	0.6819458	0.7416849	1.2082133	0.9828482	1.289943
MSMEG_3235	"ABC-type amino acid transport system, secreted component"		1.4848473	0.36373052	0.6794802	1.209799	1.2621523	2.7879577
MSMEG_3236	"ABC-type amino acid transport system, permease component"		1.1416477	0.5075526	0.73660403	0.97103786	1.2439718	1.6149771
MSMEG_3237	ATP-binding protein		1.139801	0.5631442	0.68451387	1.0408335	1.1104867	1.72337
MSMEG_3238	3-mercaptopyruvate sulfurtransferase		1.0107536	0.9590081	0.89603305	1.1248183	0.5531087	1.4690542
MSMEG_3239	two-component system sensor kinase		0.7940416	0.24172401	0.80824256	1.0927174	0.41159073	0.8636155
MSMEG_3240	"DNA-binding response regulator, LuxR family protein"		0.88862234	0.67810833	0.6651709	1.280764	0.30838954	1.3001649
MSMEG_3241	conserved hypothetical protein		1.2464051	0.12783824	1.0227534	1.1864061	1.5793173	1.1971438
MSMEG_3242	starvation-inducible DNA-binding protein or fine tangled pili major subunit		1.1156127	0.7580099	2.1389854	0.7163526	0.8631702	0.7439426
MSMEG_3243	adenylate cyclase; this gene contains a frame shift which is not the result of sequencing error; identified by match to protein family HMM PF00211		1.5133104	0.21502835	0.70901424	2.089574	2.0029218	1.2517321
MSMEG_3244	hypothetical protein		0.8672789	0.24394158	0.77925146	1.0858115	0.66588974	0.93816286
MSMEG_3246	response regulator		1.1831266	0.31346482	0.96601415	0.8974812	1.3332931	1.535718
MSMEG_3247	branched-chain amino acid ABC transporter substrate-binding protein		1.2086806	0.28259882	1.3949723	1.1288899	0.79520327	1.5156571
MSMEG_3248	ABC transporter branched chain amino acid transport permease		1.1152543	0.71724635	0.6215683	1.012698	0.8775594	1.9491912
MSMEG_3249	"branched-chain amino acid ABC transporter, permease protein"		1.0591505	0.81067353	0.55454236	1.0628138	0.96746904	1.6517768
MSMEG_3250	"ABC transporter, ATP-binding protein"		1.1621644	0.5797271	0.8437465	1.2754269	0.67811793	1.8513665
MSMEG_3251	branched-chain amino acid ABC transporter ATP-binding protein		1.1150259	0.5473194	0.8317426	1.1048912	0.92727536	1.5961944
MSMEG_3252	membrane protein		0.9012558	0.6085678	0.42404026	0.9537503	1.2540431	0.9731896
MSMEG_3253	conserved hypothetical protein		1.1304743	0.22959545	0.90544355	1.1042925	1.3169757	1.1951857
MSMEG_3254	"RDD family protein, putative"		0.8512921	0.7481065	2.0642684	0.7924645	0.25406852	0.29436684
MSMEG_3255	"DoxX subfamily protein, putative"		0.92012906	0.9149429	2.9450507	0.6225711	0.016927643	0.095966935
MSMEG_3256	mucin-associated surface protein		1.1344016	0.7068706	1.9506283	0.7102051	1.352721	0.5240514
MSMEG_3257	xylulokinase	xylB	0.8685899	0.19958045	0.74611026	1.0717062	0.73457813	0.9219649
MSMEG_3258	hypothetical protein		1.0235989	0.92432356	0.5755587	1.1968424	0.73726255	1.584732
MSMEG_3259	acyl-CoA dehydrogenase		0.834375	0.47624964	0.8103615	1.0831822	0.2683632	1.175593
MSMEG_3260	LysR-family protein transcriptional regulator		0.9971596	0.9580144	0.8792044	0.9615614	1.1104418	1.0374308
MSMEG_3261	conserved hypothetical protein		1.3097286	0.40965316	0.8524788	2.1939478	0.79804605	1.3944417
MSMEG_3262	L-xylulose reductase		1.2241001	0.62240034	0.52781045	2.2700038	0.61697537	1.4816105
MSMEG_3263	xylulose kinase		1.295717	0.535153	0.66635305	1.9612111	0.46793228	2.0873718
MSMEG_3264	transcriptional regulator		1.1970533	0.5497188	0.47863838	1.6111408	0.9632071	1.7352271
MSMEG_3265	arabitol-phosphate dehydrogenase		0.78196603	0.40133172	0.33518603	1.0684906	0.4714877	1.2526999
MSMEG_3266	maltose/maltodextrin-binding protein		0.86409926	0.68400306	0.32156008	1.4147536	0.35872242	1.3613611
MSMEG_3267	transporter		1.5882123	0.26374343	0.77618194	1.9559602	1	2.620707
MSMEG_3268	"ABC transporter, permease protein"		1.7307562	0.18431455	0.67163134	2.0756009	2.669113	1.5066797
MSMEG_3269	putative sugar ABC transporter ATP-binding protein		1.0129573	0.79030395	0.890295	1.0728203	1.0039872	1.084727
MSMEG_3270	"SN-glycerol-3-phosphate ABC transporter, ATP-binding protein"		1.1059346	0.56077147	1.5890368	0.88970584	0.9926146	0.95238125
MSMEG_3271	dihydroxyacetone kinase		0.97542936	0.8991126	0.79625213	0.935314	0.6828032	1.4873481
MSMEG_3272	ribose 5-phosphate isomerase		1.3175591	0.18296432	1.6918647	1.4366364	1.3264194	0.8153156
MSMEG_3273	"glutamyl aminopeptidase, M42 family protein"		1.2399776	0.27684215	1.027361	1.7113847	0.89576757	1.325397
MSMEG_3274	MerR-family protein transcriptional regulator		1.5881971	0.32582563	3.070156	1.1538546	0.85310614	1.2756718
MSMEG_3275	"RNA polymerase sigma factor, sigma-70 family protein"		1.1470134	0.28147295	0.99252135	0.9493424	1.4375	1.2086898
MSMEG_3276	integral membrane protein		0.9294975	0.68364155	0.52039725	0.9474335	0.96510446	1.2850546
MSMEG_3277	polyamine ABC transporter integral membrane protein		1.1756802	0.4701238	0.6470225	1.6079324	1.0316398	1.4161261
MSMEG_3278	conserved hypothetical protein		1.0385978	0.8090572	1.2950042	0.85189635	1.2812128	0.7262776
MSMEG_3279	polyamine ABC transporter permease protein		1.060601	0.81536466	0.4114632	1.5563436	1.1330404	1.1415567
MSMEG_3280	polyamine-binding lipoprotein		0.9629365	0.8948706	0.624268	0.93045855	0.5944238	1.7025957
MSMEG_3281	spermidine/putrescine ABC transporter ATP-binding subunit		1.2238932	0.5306632	0.75862604	1.3534147	0.7155143	2.0680177
MSMEG_3282	hypothetical protein		1.8001487	0.22192608	3.150838	0.7371529	2.014896	1.2977087
MSMEG_3283	membrane transport protein		1.3755548	0.17417437	1.8821247	1.0549717	0.9987025	1.5664201
MSMEG_3284	"transcriptional regulator, MarR family protein"		0.82539016	0.33533415	0.56589544	0.8481476	0.6410484	1.2464693
MSMEG_3285	3-isopropylmalate dehydrogenase		1.4321145	0.28995562	1.3042428	2.0418212	0.5357211	1.8466727
MSMEG_3286	methyltransferase		1.1155641	0.6841172	1.1636895	1.6690154	0.4232089	1.2063423
MSMEG_3287	"hydrolase, alpha/beta fold family protein"		1.0829632	0.5939475	0.9389916	1.3541626	0.7632115	1.2754873
MSMEG_3288	LysM domain protein		1.4879676	0.13444608	1.6820313	1.8631675	1.6205992	0.7860722
MSMEG_3289	gp61 protein		0.7007165	0.5581743	2.0295243	0.5479148	0.039476037	0.18595074
MSMEG_3290	regulatory protein		1.1014248	0.75945836	0.8189428	2.0085242	0.79707444	0.781158
MSMEG_3291	hypothetical protein		1.3600621	0.17804839	1.9571048	1.0961207	1.0813127	1.3057106
MSMEG_3292	DNA-binding protein		1.4440492	0.05485637	1.1354512	1.4859169	1.8219728	1.3328563
MSMEG_3293	hypothetical protein		1.4397043	0.31751236	0.74599165	1.4943229	1.0763332	2.4421697
MSMEG_3294	hypothetical protein		2.840864	0.45566383	9.295657	0.5744362	1	0.49336216
MSMEG_3295	hypothetical protein		1.0168991	0.93674934	1.0518528	1.0394179	1.4666952	0.50963074
MSMEG_3296	ECF-family protein sigma factor H		1.646271	0.2247247	2.1511762	0.72037005	2.5477695	1.1657681
MSMEG_3297	"transcriptional regulator, CadC"		1.785676	0.022329073	1.6308511	2.2176988	1.9125978	1.3815563
MSMEG_3298	response regulator receiver domain protein		1.5497844	0.09781377	1.8381313	1.4278786	1.9811913	0.9519366
MSMEG_3299	putative oxidoreductase; this gene contains a frame shift which is not the result of sequencing error		0.97915983	0.9293489	1.5091052	0.95064133	1.0064102	0.45048246
MSMEG_3300	"oxidoreductase, Gfo/Idh/MocA family protein"		0.81589067	0.10687196	0.9445043	0.65932304	0.965434	0.6943015
MSMEG_3301	conserved hypothetical protein		1.2244532	0.14029853	1.4570686	1.3391721	1.1617745	0.9397975
MSMEG_3302	short-chain dehydrogenase/reductase SDR		1.5159998	0.39959088	3.08579	0.8196272	1.0780662	1.0805159
MSMEG_3303	carboxylic ester hydrolase		1.0643536	0.84143776	0.44613335	1.5360088	0.6736223	1.6016498
MSMEG_3304	succinate semialdehyde dehydrogenase		1.0571841	0.9259477	2.709749	0.87300324	0.2664026	0.37958166
MSMEG_3305	integral membrane protein DUF6		0.8773929	0.40044296	0.64355695	1.2119101	0.9197071	0.7343973
MSMEG_3306	zinc-binding alcohol dehydrogenase		1.0279434	0.7969016	1.2905489	0.82445574	1.0552145	0.9415544
MSMEG_3307	methyltransferase FkbM; this gene contains a frame shift which is not the result of sequencing error		1.2969905	0.5794753	1.2537175	0.73785865	2.661753	0.5346331
MSMEG_3307	methyltransferase FkbM; this gene contains a frame shift which is not the result of sequencing error		1.1378385	0.56569207	1.4623463	0.7354208	1.5511302	0.80245656
MSMEG_3308	"universal stress protein family protein, putative"		1.3283223	0.3992621	0.8099399	1.0688397	2.3121028	1.1224066
MSMEG_3309	conserved hypothetical protein		1.0131215	0.96778107	0.6368886	1.4040916	0.38121396	1.6302918
MSMEG_3310	integral membrane protein		0.8370331	0.6495275	1.7290487	0.8899826	0.27995583	0.44914514
MSMEG_3311	acyl carrier protein		1.0337827	0.9548576	2.6485507	0.8046251	0.28816047	0.39379436
MSMEG_3312	"hemerythrin HHE cation binding domain subfamily protein, putative"		1.3072035	0.6483342	3.0814023	0.6560766	1.0911194	0.40021574
MSMEG_3313	"xylose repressor, putative"		1.1171854	0.58281016	0.5674753	1.3953705	1.1502296	1.3556663
MSMEG_3314	transport protein		1.0634288	0.71162844	1.4928843	0.9978072	1.0179417	0.7450817
MSMEG_3315	hypothetical protein		0.84434927	0.024602693	0.877326	0.85136944	0.90958446	0.739117
MSMEG_3316	"transporter, major facilitator family protein"		1.1592755	0.25940195	1.3614799	1.3084549	0.8546242	1.1125431
MSMEG_3317	"dihydrodipicolinate reductase, N-terminus domain protein"	dapB	1.3842784	0.12017111	0.9312614	1.5127764	1.3149365	1.778139
MSMEG_3318	oxidoreductase		1.1044807	0.37294888	0.98272336	1.0504518	0.9839969	1.4007509
MSMEG_3319	repressor protein		1.253341	0.55918455	0.75618994	0.8102988	2.3977952	1.0490798
MSMEG_3320	LysR-family transcriptional regulator; this gene contains a frame shift which is not the result of sequencing error; identified by match to protein family HMM PF00126		0.9750383	0.90418094	0.7288768	1.2275304	0.5766638	1.367082
MSMEG_3321	ATP/GTP-binding protein		1.8634845	0.36812943	4.2612762	1.5371103	0.8918464	0.7637049
MSMEG_3322	hypothetical protein		0.9907792	0.9724504	1.4657267	0.543326	1.364197	0.5898672
MSMEG_3323	conserved hypothetical protein		1.0295296	0.8971025	1.6465626	0.8125681	0.9333419	0.7256453
MSMEG_3324	hypothetical protein		1.4736892	0.24991468	1.1017607	1.929156	2.1321115	0.7317285
MSMEG_3325	conserved hypothetical protein		1.4503436	0.23574157	2.3429375	1.3362293	1.0519816	1.0702263
MSMEG_3326	carboxylate-amine ligase		0.9246378	0.6882366	0.57477397	0.84276134	0.8893889	1.3916268
MSMEG_3327	hypothetical protein		1.2701458	0.28254542	0.95708436	1.8493054	1.2858912	0.98830205
MSMEG_3328	hypothetical protein		1.5797832	0.33170384	2.0814874	0.8011687	2.7495008	0.6869759
MSMEG_3329	hypothetical protein		1.1209726	0.51578444	1.4610634	0.9390376	1.3283746	0.75541484
MSMEG_3330	conserved domain protein		1.3278947	0.5307222	2.3407276	0.54363704	1.8906041	0.53661
MSMEG_3331	hypothetical protein		0.81634223	0.07000883	0.9218284	0.8626975	0.62160033	0.85924256
MSMEG_3332	"transcriptional regulator, TetR family protein"		0.9721894	0.89345324	0.6432081	1.28522	0.640075	1.3202546
MSMEG_3333	"putative fatty acid desaturase, authentic frameshift; this gene contains a frame shift which is not the result of sequencing error"		1.1023878	0.3819316	1.1655514	0.80443907	1.2258453	1.2137152
MSMEG_3334	hypothetical protein		0.9307057	0.7069867	1.3370366	0.529928	1.0026515	0.8532068
MSMEG_3335	"transcriptional regulator, IclR family protein, putative"		1.7067282	0.12805654	1.385804	2.618359	1.046267	1.7764823
MSMEG_3336	hydrolase		1.144179	0.42638338	1.4641056	1.143543	1.2517178	0.7173497
MSMEG_3337	hypothetical protein		1.6279018	0.53510803	1.2398887	0.34864345	4.266832	0.6562434
MSMEG_3338	"oxidoreductase, FAD/FMN-binding"		1.162435	0.47736248	0.92810935	1.7473298	0.8765912	1.09771
MSMEG_3339	hypothetical protein		1.485074	0.49045914	3.2493517	0.8098357	1.4080329	0.47307575
MSMEG_3340	hypothetical protein		1.3661246	0.4628251	2.6662276	1.0049026	0.99920404	0.794164
MSMEG_3341	Transposase IS116/IS110/IS902 family protein		1.5210557	0.13154063	1.7525305	2.1226013	1.0515959	1.1574957
MSMEG_3342	hypothetical protein		1.0608078	0.87430525	0.31457418	1.8217189	0.62807035	1.4788679
MSMEG_3343	hypothetical protein		1.53563	0.28525957	0.8969043	2.6916265	0.9877376	1.566252
MSMEG_3344	hypothetical protein		0.9680642	0.80733454	0.82132775	1.0192213	0.7475266	1.2841811
MSMEG_3345	"transcriptional regulator, GntR family protein"		1.1494396	0.61736614	0.43769193	1.7377445	1.2764994	1.1458224
MSMEG_3346	putative hydroxyacid aldolase		1.3878607	0.4199548	2.1104522	0.6043556	2.1035419	0.73309284
MSMEG_3347	nitrilase/cyanide hydratase and apolipoprotein N-acyltransferase		1.5473754	0.27697667	2.7487013	1.2499758	0.86412114	1.3267035
MSMEG_3348	"bacterial extracellular solute-binding protein, family protein 7"		1.0398383	0.86606485	1.6020963	0.9928118	1.0211359	0.54330903
MSMEG_3349	"trap dicarboxylate transporter, dctq subunit, putative"		1.1694447	0.728944	2.4753902	0.6727233	0.9890767	0.5405882
MSMEG_3350	"TRAP transporter, DctM-like membrane protein"		1.7795954	0.06408746	2.0978186	1.0929407	2.313982	1.6136402
MSMEG_3351	hypothetical protein		1.1509682	0.046660118	1.1632947	1.276586	1.0756924	1.0882996
MSMEG_3352	hypothetical protein		1.2169675	0.49271965	0.89001197	1.8811399	0.64480627	1.4519119
MSMEG_3353	hypothetical protein		1.079427	0.6300508	1.3084278	0.7042403	1.3272511	0.977789
MSMEG_3354	TetR family protein transcriptional regulatory protein		1.0643698	0.13261613	1.1157302	1.1216394	1.0103297	1.00978
MSMEG_3355	conserved hypothetical protein		1.1329521	0.39860275	1.4324614	1.2637895	1.0193548	0.81620276
MSMEG_3356	conserved hypothetical protein TIGR00026		0.8826095	0.60916233	0.85574514	0.4491411	1.4415472	0.7840048
MSMEG_3357	"metal-dependent phosphohydrolase, HD subdomain"		1.1644161	0.30836123	0.8240857	1.0755653	1.3595033	1.3985102
MSMEG_3358	YaeQ protein		1.0372794	0.81693476	0.6746786	0.966938	1.1285805	1.3789203
MSMEG_3359	"cis-3-chloroacrylic acid dehalogenase, putative"		1.5674229	0.09106607	1.2058482	1.1310428	1.9762392	1.9565611
MSMEG_3360	"transcriptional regulator, putative"		1.1372819	0.4477818	1.0656825	1.5083554	0.752659	1.2224306
MSMEG_3361	conserved hypothetical protein		1.4379141	0.39734578	1.9271687	0.7853941	2.4399953	0.5990981
MSMEG_3362	enoyl-CoA hydratase		1.2144908	0.4957361	1.3083882	0.97879	1.9369348	0.6338502
MSMEG_3363	"regulatory protein, TetR"		1.1973875	0.4877299	0.6636149	1.2324818	1.859404	1.0340493
MSMEG_3364	RhtB family protein transporter		1.3753992	0.24793291	1.3904818	1.0201528	2.1120794	0.9788832
MSMEG_3365	"transcriptional regulator, AraC family protein"		1.3784856	0.3801818	1.6201781	0.58960176	2.2848868	1.0192755
MSMEG_3366	"isonitrile hydratase, putative"		1.0430546	0.6334847	1.2467986	0.9377465	0.88880956	1.0988638
MSMEG_3367	short-chain dehydrogenase/reductase SDR		1.9746757	0.30898178	0.7513039	1.4119338	4.3214	1.4140648
MSMEG_3368	hypothetical protein		1.121469	0.61817056	0.6184355	1.6806097	1.0243331	1.1624979
MSMEG_3369	putative transport protein		0.91848755	0.51687497	0.7649045	0.7017502	1.0349292	1.172366
MSMEG_3370	hypothetical protein		1.6067693	0.56411576	0.9336424	0.6808625	4.4047594	0.407813
MSMEG_3371	short-chain dehydrogenase/reductase SDR; this region contains one or more premature stops and/or frameshifts which are not the result of sequencing error; identified by match to protein family HMM PF00106		0.9954675	0.97780347	1.2975206	0.59053403	0.9769816	1.1168337
MSMEG_3372	"transcriptional regulator, ArsR family protein"		1.5186996	0.13351606	1.80813	1.9743756	1.4652677	0.82702523
MSMEG_3373	major facilitator superfamily protein MFS_1		1.0463823	0.5871957	1.2424606	0.8822241	0.9837583	1.0770862
MSMEG_3374	conserved hypothetical protein		1.3754131	0.20828421	2.0491707	1.2509444	0.95620584	1.2453314
MSMEG_3375	alcohol dehydrogenase		1.2735271	0.44493982	0.5993612	1.9160477	0.902794	1.675906
MSMEG_3376	beta-lactamase		1.2511531	0.44363236	0.6809029	1.5192634	0.88519454	1.9192516
MSMEG_3377	hypothetical protein		1.5684805	0.053016413	1.6016537	1.6657264	1.9407257	1.0658158
MSMEG_3378	beta-lactamase		0.9613422	0.71862197	1.2482948	0.81402814	0.9087612	0.87428445
MSMEG_3379	2-deoxy-D-gluconate 3-dehydrogenase		1.1582861	0.2917334	1.0260006	1.4259138	1.298374	0.8828559
MSMEG_3380	"pyridoxamine 5'-phosphate oxidase-related, FMN-binding"		0.83274114	0.099627055	1.0085143	0.88378847	0.69506365	0.7435983
MSMEG_3381	acyl carrier protein phosphodiesterase		1.1561862	0.20115314	0.9033485	1.1585321	1.1960403	1.3668242
MSMEG_3382	"transcriptional regulator, ArsR family protein"		1.0104073	0.96861726	0.9945	0.73947555	1.7005311	0.6071228
MSMEG_3383	hypothetical protein		0.8429201	0.62137145	0.4424102	1.6924907	0.60781586	0.62896365
MSMEG_3384	isoflavone reductase		1.296465	0.13912474	0.9347919	1.5274445	1.5496713	1.1739526
MSMEG_3385	hypothetical protein		1.0169517	0.7438955	0.97742796	1.1456966	1.0210924	0.92358965
MSMEG_3386	shikimate transporter		1.757178	0.32917702	3.6772335	0.9714836	1.4595844	0.92041063
MSMEG_3387	aldehyde dehydrogenase (NAD) family protein		1.3633587	0.07546404	1.3996063	1.699057	1.0386764	1.3160952
MSMEG_3388	S-(hydroxymethyl)glutathione dehydrogenase/class III alcohol dehydrogenase		1.2262807	0.34761164	1.2819858	1.7698468	1.0258634	0.82742673
MSMEG_3389	putative acetolactate synthase		1.2929404	0.004781935	1.3621196	1.2562017	1.2015209	1.3519192
MSMEG_3390	enoyl-CoA hydratase		1.1183513	0.74848586	0.64669	0.63140553	2.0676425	1.1276675
MSMEG_3391	L-carnitine dehydratase/bile acid-inducible protein F		1.0774097	0.75943434	0.71355635	1.7197415	0.7714303	1.1049109
MSMEG_3392	acyl-CoA dehydrogenase domain protein		1.1371536	0.30204666	1.0402763	1.0377806	1.0034399	1.4671178
MSMEG_3393	putative acyl-CoA dehydrogenase		1.1510524	0.6107956	0.37559435	1.2818147	1.3559861	1.5908141
MSMEG_3394	cupin domain protein		0.9800868	0.9107073	0.8836452	0.7189644	1.4580113	0.8597265
MSMEG_3395	short chain dehydrogenase		1.1009868	0.5241733	0.8568812	1.4629493	0.9019004	1.1822168
MSMEG_3396	"transcriptional regulator, IclR family protein"		1.1992049	0.5969885	0.70450956	0.82653	2.185432	1.0803483
MSMEG_3397	acetylornithine deacetylase		1.2517791	0.5296153	0.84713036	1.1244369	0.7454058	2.2901437
MSMEG_3398	integral membrane transport protein		1.3885363	0.19379748	1.1693991	1.4997855	0.90189886	1.9830617
MSMEG_3399	conserved hypothetical protein; this gene contains a frame shift which is not the result of sequencing error		1.3318179	0.39912835	0.7946637	1.2210449	2.3128572	0.9987061
MSMEG_3399	conserved hypothetical protein; this gene contains a frame shift which is not the result of sequencing error		0.93300426	0.68718153	1.1093615	0.78285336	0.5887269	1.2510754
MSMEG_3400	glutamyl-tRNA(Gln) amidotransferase subunit A		1.1876366	0.6549196	0.43949047	2.2299902	0.9018055	1.1792601
MSMEG_3401	LamB/YcsF family protein		1.0416844	0.8787515	0.8486084	1.0958046	0.516479	1.7058455
MSMEG_3402	"cytosine permease, putative"		1.6315999	0.3954904	0.5979469	1.6154366	0.8773829	3.4356332
MSMEG_3403	formamidase		1.0296271	0.9342558	0.257804	1.4765383	0.710438	1.6737278
MSMEG_3404	HNH endonuclease domain protein		1.2138137	0.14451383	1.2790555	1.3113097	0.892183	1.3727065
MSMEG_3405	methylenomycin A resistance protein		1.0473499	0.41613877	1.1977638	0.99447894	1.008795	0.98836195
MSMEG_3406	"putative transcriptional regulator, TetR family protein"		0.8032398	0.22004619	0.64596874	1.1153234	0.5519073	0.8997597
MSMEG_3407	epoxide hydrolase		0.8377391	0.30138722	0.91058093	0.6130731	1.1747891	0.65251344
MSMEG_3408	conserved hypothetical protein		1.1380584	0.48506042	1.0219914	1.6334407	0.8224551	1.0743465
MSMEG_3409	oxidoreductase		1.6892856	0.15031102	0.86305815	2.3226993	1.3163368	2.2550483
MSMEG_3410	"transcriptional regulator, TetR family protein"		1.0876776	0.59217197	1.4550737	1.1838639	0.91318977	0.79858303
MSMEG_3411	MOSC domain protein		1.237864	0.18773746	0.83250284	1.4573971	1.279687	1.3818693
MSMEG_3412	polysaccharide deacetylase family protein		0.9380143	0.35499382	0.91986316	1.089122	0.92951024	0.81356174
MSMEG_3413	MerR-family transcriptional regulator; this gene contains a frame shift which is not the result of sequencing error; identified by match to protein family HMM PF00376		1.1070848	0.65917563	1.1593906	0.8434619	1.7046555	0.72083086
MSMEG_3413	MerR-family transcriptional regulator; this gene contains a frame shift which is not the result of sequencing error; identified by match to protein family HMM PF00376		1.0018967	0.9908622	1.323636	0.7837107	0.7022412	1.1979989
MSMEG_3414	conserved hypothetical protein		1.3050709	0.48507103	0.8972901	2.4542449	1	0.86874884
MSMEG_3415	MarR-family protein regulatory protein		2.840432	0.27478167	2.7417128	1.0057795	6.7767487	0.8374869
MSMEG_3416	"protein of unknown function DUF6, transmembrane, putative"		0.8393907	0.378504	0.6294797	0.83837396	1.2803193	0.6093898
MSMEG_3417	conserved hypothetical protein		0.9046517	0.85248095	2.2689254	0.7861466	0.34957784	0.21395685
MSMEG_3418	conserved hypothetical protein		0.84436697	0.79852355	2.4714508	0.6675733	0.050356086	0.18808769
MSMEG_3419	hypothetical protein		0.8284629	0.7663688	2.358252	0.69591665	0.083681844	0.17600098
MSMEG_3420	gluconate 5-dehydrogenase		1.2332989	0.45569572	1.8615389	0.903954	1.5003514	0.66735137
MSMEG_3421	inner membrane metabolite transport protein YdfJ		1.0062363	0.882864	1.0377376	1.0877033	0.9041304	0.99537396
MSMEG_3422	"D-isomer specific 2-hydroxyacid dehydrogenase, NAD-binding"		0.92779887	0.73706996	0.85938126	1.3907659	0.44399598	1.0170523
MSMEG_3423	probable IclR family protein regulator		0.8883363	0.44065884	0.6608691	1.244217	0.8675388	0.7807202
MSMEG_3424	"transcriptional regulator, MerR family protein"		1.2105404	0.65083826	0.61807686	2.1137104	0.38271132	1.727663
MSMEG_3425	TetR-family protein transcriptional regulator		0.9650829	0.77700603	0.71466243	1.0590955	1.2286068	0.85796684
MSMEG_3426	short chain dehydrogenase		0.8385553	0.034569077	0.7415699	0.8761728	0.79607767	0.9404008
MSMEG_3427	metal dependent hydrolase		1.530155	0.30185184	2.0544598	1.0167252	2.4305267	0.6189079
MSMEG_3428	conserved hypothetical protein		1.6825973	0.37407982	3.6096416	0.9421129	1.3941889	0.7844458
MSMEG_3429	O-acyl transferase		1.0157171	0.95142996	0.6619681	1.447122	0.55059576	1.4031827
MSMEG_3430	SAM-dependent methyltransferase		1.3139544	0.26214233	1.4243873	1.9003335	0.85472935	1.0763676
MSMEG_3431	choline dehydrogenase		2.1893327	0.23058702	3.6100972	0.6628122	3.5050986	0.9793236
MSMEG_3432	choline dehydrogenase		0.94751465	0.7669033	1.3607606	0.6261416	1.0352724	0.7678841
MSMEG_3434	"peptidyl-prolyl cis-trans isomerase, fkbp-type domain protein"		0.81392324	0.34895223	0.46395624	0.92753285	0.6358524	1.2283517
MSMEG_3435	conserved hypothetical protein		1.1430442	0.5713355	1.2914908	0.67623514	1.7028282	0.90162283
MSMEG_3436	conserved hypothetical protein		1.1808162	0.31705895	1.3249103	0.9442611	0.9167741	1.5373192
MSMEG_3437	putative esterase family protein		1.0774312	0.7695522	1.3070362	1.6121376	0.5091372	0.8814139
MSMEG_3438	hypothetical protein		5.9294415	0.38915664	2.4950852	0.46873808	20.57075	0.1831934
MSMEG_3439	hypothetical protein		2.112155	0.5691975	7.327946	0.79288435	0.14697263	0.18081655
MSMEG_3440	L-serine ammonia-lyase	sdaA	0.8274217	0.49351683	1.3294767	1.0668608	0.39817905	0.5151703
MSMEG_3441	hypothetical protein		1.1314234	0.57701355	0.68705887	1.2980089	0.9035898	1.6370357
MSMEG_3442	cyclohexadienyl dehydratase		0.66930455	0.059647113	0.38329542	0.76393294	0.9080497	0.62194014
MSMEG_3443	hypothetical protein		1.025665	0.9616186	2.4575443	0.60081685	0.8033524	0.24094668
MSMEG_3444	choline dehydrogenase		1.0601218	0.743491	1.055857	0.6558184	1.052351	1.4764606
MSMEG_3445	"5,10-methylenetetrahydromethanopterin reductase"		1.3826268	0.25309435	1.2113503	0.9951961	2.1849701	1.1389902
MSMEG_3446	hypothetical protein		2.686877	0.31264332	3.170921	0.47710833	6.4379554	0.6615227
MSMEG_3447	two-component system response regulator		1.1585104	0.5471552	1.8448428	0.80476236	1.0518719	0.9325649
MSMEG_3448	two-component system sensor kinase		1.0785788	0.4145853	1.3244729	0.9767356	0.9761835	1.0369234
MSMEG_3449	DNA-binding protein		1.4766774	0.2737454	0.8022155	1.4261774	2.4741938	1.204123
MSMEG_3450	"haloacid dehalogenase, type II"	dehII	1.123509	0.0965018	1.2322503	1.0646209	1.0107251	1.1864399
MSMEG_3451	short-chain dehydrogenase/reductase		1.0036241	0.9877912	0.79940283	1.4894583	0.506503	1.2191321
MSMEG_3452	TetR family protein transcriptional regulator		1.021451	0.9158733	0.9181708	0.7525199	0.8422553	1.5728579
MSMEG_3453	hypothetical protein		1.0075233	0.9847193	0.2834612	1.8998624	0.57925534	1.2675145
MSMEG_3454	hypothetical protein		1.0774869	0.48783568	1.3325055	0.9202031	1.1317207	0.92551833
MSMEG_3455	heat shock protein 15	hslR	1.067483	0.37635317	0.99200135	1.1555405	1.197902	0.9244882
MSMEG_3456	hydroxylaminobenzene mutase		0.97941935	0.89400095	1.2410462	1.1195133	0.9701668	0.58695114
MSMEG_3457	DoxD family protein/pyridine nucleotide-disulfide oxidoreductase		1.023325	0.8899502	1.0700045	1.4336318	0.71282715	0.8768362
MSMEG_3458	conserved hypothetical protein		1.4619418	0.34240267	2.5631618	0.7234999	0.9652924	1.5958133
MSMEG_3459	conserved hypothetical protein		1.2802243	0.6089815	0.4350172	2.1624947	0.42090023	2.1024852
MSMEG_3460	ferric uptake regulation protein		0.9015929	0.87276155	2.5533373	0.6956687	0.10375606	0.25360975
MSMEG_3461	catalase/peroxidase HPI	katG	0.8600384	0.65001094	1.5024271	1.1489975	0.42471927	0.36400962
MSMEG_3462	oxidoreductase		0.85989976	0.509344	0.6607026	1.415327	0.6089457	0.7546238
MSMEG_3463	putative esterase		1.6225219	0.18570118	2.5329213	0.9459027	1.134497	1.876766
MSMEG_3464	alcohol dehydrogenase		1.8168814	0.2976803	0.4368074	1.0159919	2.6402142	3.1745121
MSMEG_3465	acyl-CoA synthase		0.97707194	0.6786696	0.8948627	1.1099467	0.904332	0.9991464
MSMEG_3466	hypothetical protein		0.8793307	0.38720125	0.9663786	0.52264977	1	1.0282943
MSMEG_3467	conserved hypothetical protein		1.188969	0.49795523	1.8298854	0.75882524	1.314723	0.8524427
MSMEG_3468	AMP-binding enzyme		1.064564	0.83451015	0.5886504	1.8868504	0.85900044	0.9237547
MSMEG_3469	TetR family protein transcriptional regulator		0.9745235	0.91406655	0.63100654	1.2478126	1.4405253	0.5787495
MSMEG_3470	NAD-dependent epimerase/dehydratase		1.0950421	0.6204955	0.9292109	0.91724247	1.613205	0.92051005
MSMEG_3471	GTP cyclohydrolase		1.3082832	0.3012046	0.6070498	1.4434086	1.4119393	1.7707353
MSMEG_3472	conserved hypothetical protein		0.99735576	0.99128467	0.8273612	0.86392426	0.6470021	1.6511354
MSMEG_3473	uracil phosphoribosyltransferase	upp	1.1286325	0.61512667	0.99372154	1.0925815	0.6658828	1.7623444
MSMEG_3474	probable conserved integral membrane protein		1.1236595	0.4651213	1.5526042	0.8759877	1.0048155	1.0612308
MSMEG_3475	conserved hypothetical protein		1.5705001	0.1161275	1.4239438	1.601714	2.2544167	1.0019265
MSMEG_3476	"peptidase, M48 family protein"		1.1939849	0.21921216	1.091314	1.5689847	1.0546016	1.0610389
MSMEG_3477	possible inv protein		0.9850188	0.8856338	1.0191329	1.1257691	0.70548105	1.0896921
MSMEG_3478	tena/thi-4 family protein		1.0326337	0.87580144	0.6469152	1.145403	0.82035345	1.5178629
MSMEG_3479	thiol peroxidase		0.9418229	0.33745465	0.8862032	0.9245275	0.8658946	1.0906663
MSMEG_3480	streptomycin 6-kinase (Streptidine kinase) (Streptomycin6-phosphotransferase) (APH(6))		1.186432	0.56942666	0.67380285	0.73030657	1.8804663	1.4611521
MSMEG_3481	O-succinylbenzoate synthase		0.85038936	0.53717184	0.4837708	1.3651582	0.50606316	1.0465654
MSMEG_3482	hypothetical protein		1.1224886	0.55749494	1.4177282	0.94967043	1.4428829	0.67967284
MSMEG_3483	mosc domain protein		0.9863285	0.9225356	0.7562179	0.9405891	0.891989	1.3565181
MSMEG_3484	cupin domain protein		1.8551823	0.34993312	1.137239	1.1785595	4.171983	0.93294775
MSMEG_3485	putative ECF sigma factor RpoE1		1.2245389	0.29856843	1.3317825	0.93245006	1.6848348	0.9490882
MSMEG_3486	catalase KatA	katA	0.98803496	0.911695	1.1486268	0.9576276	1.126781	0.7191044
MSMEG_3487	metal-dependent phosphohydrolase		1.1052686	0.5150566	0.94326097	0.80065167	1.2448305	1.432331
MSMEG_3488	"transcriptional regulator, AraC family protein"		0.91983724	0.7419214	0.61659914	1.5770392	0.79135704	0.6943537
MSMEG_3489	"conserved hypothetical protein, putative"		0.9496376	0.7521237	0.5709064	0.8821185	1.1155851	1.2299404
MSMEG_3490	putative membrane acyltransferase		1.0871478	0.69746816	1.31403	1.1003581	0.51055574	1.4236475
MSMEG_3491	conserved hypothetical protein		1.0267502	0.8102733	0.852222	1.1181089	0.8648439	1.271826
MSMEG_3492	phosphodiesterase		1.2312874	0.44949803	1.282515	1.2782373	0.5328246	1.8315725
MSMEG_3493	putative secreted protein		1.2071426	0.4210461	0.86715263	1.018234	1.0814668	1.8617169
MSMEG_3494	putative secreted protein		1.2141944	0.26098406	0.931041	0.9701936	1.4080155	1.5475274
MSMEG_3495	MmpS5 protein		1.22842	0.41323134	0.8231975	1.0093403	1.1596812	1.921461
MSMEG_3496	MmpL4 protein		1.2776785	0.3414282	1.8807578	1.3806752	0.69686466	1.152416
MSMEG_3497	"transcriptional regulator, ArsR family protein"		1.1817377	0.4223598	0.63536733	1.3279179	1.2066352	1.5570301
MSMEG_3498	hypothetical protein		0.8456166	0.32683596	0.92125326	0.9775861	0.4549341	1.0286931
MSMEG_3499	conserved hypothetical protein		0.8702868	0.08916868	0.9592226	0.9190989	0.72074455	0.88208115
MSMEG_3500	conserved hypothetical protein		1.0100427	0.9690256	0.44662467	1.6068034	0.93415886	1.0525837
MSMEG_3501	hypothetical protein		0.8896081	0.56861854	0.46313244	1.018385	0.79756683	1.2793479
MSMEG_3502	hypothetical protein		0.93301165	0.7882914	0.6226616	1.5649283	0.574876	0.9695806
MSMEG_3503	conserved hypothetical protein		1.274994	0.3381914	0.8177147	1.078353	1.2551397	1.9487686
MSMEG_3504	probable membrane protein		1.149328	0.68088615	1.3068882	0.5978211	2.0147505	0.67785203
MSMEG_3505	6-aminohexanoate-cyclic-dimer hydrolase		0.9196308	0.81784993	0.28180042	1.202376	0.5149045	1.6794424
MSMEG_3506	"putative amino acid decarboxylase, Pyridoxal-dependent protein"		1.1780827	0.644065	0.71153927	1.3556564	0.56041825	2.0847166
MSMEG_3507	fructose-bisphosphate aldolase class-I		1.1667699	0.20399082	0.87215906	1.1767303	1.3099095	1.3082803
MSMEG_3508	"hydrolase, alpha/beta hydrolase fold family protein"		1.1607746	0.514165	0.5789956	1.5544848	1.0832982	1.4263196
MSMEG_3509	conserved hypothetical protein		0.9288981	0.52794456	0.7154887	0.8779331	1.1964493	0.92572147
MSMEG_3511	hydroxylase		0.92038906	0.3295968	0.89476323	0.7594993	0.93465775	1.0926359
MSMEG_3512	competence damage-inducible protein A		1.3041086	0.5541896	0.69900006	1.8677598	0.36756095	2.2821138
MSMEG_3513	enhanced intracellular survival protein		1.4674044	0.5062841	0.64476717	3.3165457	0.9108013	0.9975031
MSMEG_3514	hypothetical protein		1.1869136	0.11783284	0.95057	1.1687702	1.3154106	1.3129035
MSMEG_3515	3-alpha-(or 20-beta)-hydroxysteroid dehydrogenase		1.1746118	0.46530867	1.0261346	1.6908336	0.6996801	1.2817988
MSMEG_3516	conserved hypothetical protein; this gene contains a frame shift which is not the result of sequencing error; identified by match to protein family HMM PF01113		1.2575673	0.3849725	0.98295975	0.9099912	2.0065134	1.1308047
MSMEG_3517	HAD-superfamily protein subfamily protein IB hydrolase		1.4898918	0.2894269	0.749315	1.7618663	1.0116128	2.4367726
MSMEG_3518	conserved hypothetical protein		1.3973775	0.48020956	2.7871199	1.3193947	1	0.48299542
MSMEG_3519	"oxidoreductase, 2-nitropropane dioxygenase family protein"		1.0340796	0.83504385	0.7362253	1.3653564	0.82822174	1.2065147
MSMEG_3520	TetR-family protein transcriptional regulator		0.91377497	0.5221824	0.561392	0.9721542	1.0544099	1.0671439
MSMEG_3521	molybdopterin oxidoreductase		0.8675039	0.16570334	0.7035649	0.7872458	0.979475	0.99972993
MSMEG_3522	dopamine receptor D4		0.9332038	0.71626824	0.6730318	0.9684138	0.6983813	1.3929881
MSMEG_3523	probable membrane protein		1.7023618	0.4870647	4.367402	0.82617724	0.8711206	0.74474776
MSMEG_3524	linalool 8-monooxygenase		0.9557398	0.8213702	0.96169573	0.81585884	0.59898806	1.4464166
MSMEG_3525	"transcriptional regulator, XRE family protein"		1.3801898	0.49967942	0.9463141	2.8433206	0.6406188	1.0905057
MSMEG_3526	conserved hypothetical protein		1.1634201	0.33674875	1.3598757	1.3717508	1.1638738	0.7581802
MSMEG_3527	putative HTH-type transcriptional regulator		1.1216928	0.6365149	0.76251674	1.477438	0.68091685	1.5658997
MSMEG_3528	ErfK/YbiS/YcfS/YnhG family protein		0.9175792	0.05259014	0.9700607	0.9293171	0.8440225	0.9269164
MSMEG_3529	fatty acid hydroxylase		1.1406504	0.36303183	1.4055396	1.302872	1.0261539	0.8280357
MSMEG_3530	conserved hypothetical protein		1.0908314	0.66327894	1.2029446	0.78087187	1.5766102	0.80289906
MSMEG_3531	conserved hypothetical protein		0.871628	0.4114222	0.69775724	1.1340897	0.5872776	1.0673873
MSMEG_3532	serine/threonine dehydratase family protein		0.8547851	0.4770622	0.4337369	1.1321335	0.680831	1.172439
MSMEG_3533	Di-/tripeptide transporter		1.042848	0.7010425	1.2929817	1.0595776	1.0210016	0.7978312
MSMEG_3534	4-hydroxybenzoyl-CoA thioesterase		1.4598844	0.4555196	3.0482273	1.1626321	0.93507814	0.6936003
MSMEG_3535	agmatinase	speB	1.0784284	0.72416496	0.76386964	1.3167254	1.5243773	0.70874107
MSMEG_3536	sugar transport protein		0.73300743	0.48332128	1.6342579	0.7836239	0.061767098	0.45238099
MSMEG_3537	hypothetical protein		1.6192536	0.41102877	3.4609566	0.6784694	1.6088265	0.72876173
MSMEG_3538	cyclopropane-fatty-acyl-phospholipid synthase 1		0.95844054	0.8228999	0.71585417	1.3557528	0.63695794	1.125197
MSMEG_3539	hypothetical protein		0.931135	0.49172017	1.1134887	1.0381318	0.728518	0.8444016
MSMEG_3540	conserved hypothetical protein		1.1059995	0.35315052	0.9295921	1.1108685	1.0095963	1.3739407
MSMEG_3541	cytochrome C biogenesis protein transmembrane region		1.1702505	0.53572017	1.2775825	1.3578053	1.5817755	0.46383837
MSMEG_3542	conserved hypothetical protein		1.1396956	0.5537403	0.61167175	1.0036206	1.39398	1.54951
MSMEG_3543	soluble secreted antigen MPT53		0.87244564	0.84476954	2.6363025	0.5934361	0.13657887	0.123465136
MSMEG_3544	conserved hypothetical protein		0.8676225	0.08144072	0.82917243	0.9702038	0.74223816	0.9288754
MSMEG_3545	hypothetical protein		0.82062006	0.05052114	0.7995269	0.97701716	0.7998263	0.7061099
MSMEG_3546	conserved hypothetical protein		1.5105661	0.20197137	1.8048264	0.6857829	2.144892	1.4067637
MSMEG_3547	ectoine/hydroxyectoine ABC transporter solute-binding protein	ehuB	1.2798281	0.45710862	2.2182043	1.1011263	1.118181	0.6818008
MSMEG_3548	"ectoine/hydroxyectoine ABC transporter, permease protein EhuC"	ehuC	1.130642	0.70200396	0.9303097	0.7236681	2.052595	0.8159953
MSMEG_3549	"ectoine/hydroxyectoine ABC transporter, permease protein EhuD"	ehuD	1.2079737	0.40203187	0.80006593	1.7233145	0.92000544	1.3885087
MSMEG_3550	"ectoine/hydroxyectoine ABC transporter, ATP-binding protein"	ehuA	1.3760394	0.34654576	1.913092	0.8968169	1.998249	0.6959995
MSMEG_3551	linalool 8-monooxygenase		1.3691236	0.5642805	0.7790685	3.0706263	0.9819276	0.6448722
MSMEG_3552	conserved hypothetical protein		1.5765828	0.19002575	1.0269966	1.4320395	1.2769172	2.5703778
MSMEG_3553	dihydropyrimidinase	hydA	1.3378413	0.1972715	1.2643288	1.9325356	1.0160439	1.1384566
MSMEG_3554	"N5,N10-methylene- tetrahydromethanopterin reductase"		1.0789276	0.6217589	0.83835924	1.4693074	1.120913	0.8871307
MSMEG_3555	hydrolase		1.3959662	0.2948267	2.2976995	1.3358816	1.0112635	0.93902
MSMEG_3556	integral membrane transporter		1.8908981	0.13626227	3.0579808	1.7253193	0.92309	1.8572025
MSMEG_3557	amino acid permease-associated region		1.0131183	0.87138915	1.1589838	0.80497783	1.0462389	1.0422723
MSMEG_3558	carboxymethylenebutenolidase		0.8865745	0.62162954	0.36144245	1.3726244	0.92469066	0.8875407
MSMEG_3559	short chain dehydrogenase		1.2314107	0.2793389	1.5791111	0.81121117	1.4551146	1.080206
MSMEG_3560	conserved hypothetical protein		0.76266056	0.5293947	1.7304884	0.69192	0.3041032	0.32413083
MSMEG_3561	"glutamine synthetase, catalytic domain"	glnA	1.3083103	0.54733235	0.6262975	1.4672127	0.60373515	2.5359955
MSMEG_3562	4-carboxymuconolactone decarboxylase domain protein	pcaC	1.0130922	0.9648756	0.48183894	1.678237	0.6577103	1.2345824
MSMEG_3563	drug transporter		0.9683651	0.89874375	0.9577602	1.6160208	0.59922785	0.70045125
MSMEG_3564	bacterioferritin	bfr	0.9386509	0.11991301	1.0203418	0.8899239	0.9297903	0.9145477
MSMEG_3565	hypothetical protein		2.3704846	0.31002262	5.291133	0.69429785	2.985001	0.5115057
MSMEG_3566	FadD16 protein		1.1408854	0.36853042	0.87777513	0.9543858	1.3002996	1.431081
MSMEG_3567	enoyl-CoA hydratase		1.1716518	0.4591398	0.73196936	1.2709469	1.0015864	1.6821048
MSMEG_3568	conserved hypothetical protein		0.96630025	0.80112803	1.2134886	0.6987934	1.1301842	0.82273495
MSMEG_3569	conserved hypothetical protein		1.152881	0.38692516	0.88332236	1.4556825	0.9016414	1.3708776
MSMEG_3570	conserved hypothetical protein		1.224969	0.36781162	1.603789	1.5762271	0.9286635	0.7911964
MSMEG_3571	thioesterase family protein		1.4759253	0.34064564	2.738587	1.016483	1.0582885	1.090343
MSMEG_3572	"transcriptional regulator, TetR family protein"		1.3790238	0.42179406	2.3770843	0.71034396	1.7161629	0.7125045
MSMEG_3573	"integral membrane protein, putative"		1.3460653	0.26272708	0.85846007	1.6742461	0.97768605	1.873869
MSMEG_3574	TPR domain protein		1.062652	0.83439726	0.7334764	1.3366596	0.48931402	1.6911577
MSMEG_3575	"cytidine/deoxycytidylate deaminase, zinc-binding region"		0.98852813	0.9391065	0.6498362	0.8806294	1.2528708	1.170776
MSMEG_3576	alpha-amylase 3		1.6375663	0.43473637	0.36623317	1.8752639	0.7717274	3.5370412
MSMEG_3577	calpastatin		1.0402129	0.82880527	1.0343523	0.7193178	1.5140407	0.8931408
MSMEG_3578	putative cyclase		1.4065629	0.4145322	0.97257656	1.2021878	0.7799771	2.6715102
MSMEG_3579	probable conserved transmembrane protein		1.3186274	0.29291284	1.4531549	1.4151672	0.6121473	1.7940402
MSMEG_3580	antigen 85-C		0.9366299	0.7559557	0.70028687	1.150899	0.5516111	1.3437227
MSMEG_3581	FabG protein		0.7610732	0.046851832	0.67434853	0.6341404	0.9619483	0.77385545
MSMEG_3582	ATP-dependent protease La	lon	0.98162526	0.91818154	1.4611169	0.75732785	0.932988	0.7750683
MSMEG_3583	monooxygenase		1.0655147	0.76038843	0.5507885	1.2455741	1	1.4656962
MSMEG_3584	"membrane protein, MmpL family protein"		1.6097426	0.2586267	1.9937794	0.75207	2.6567519	1.0363696
MSMEG_3585	MmpS2 protein		0.9083261	0.26424578	1.0351763	0.7541704	0.8397799	1.0041778
MSMEG_3586	major facilitator family protein transporter		0.92610794	0.44952047	0.96081084	0.68324924	1.0813088	0.97906274
MSMEG_3587	D-serine/D-alanine/glycine transporter		1.3660424	0.25182623	2.1336112	1.2151309	1.0481777	1.06725
MSMEG_3588	hypothetical protein		1.1217961	0.5083315	0.93307084	0.9533325	0.99243265	1.6083487
MSMEG_3589	conserved hypothetical protein		2.2222867	0.26094133	2.7551568	1.0476149	4.482141	0.60423476
MSMEG_3590	conserved hypothetical protein		0.88336253	0.3413349	1.0593348	0.9843477	0.90101874	0.5887488
MSMEG_3591	conserved hypothetical protein		1.1512914	0.7396909	1.8869481	0.497868	1.8505446	0.3698048
MSMEG_3592	hypothetical protein		1.5425818	0.4049141	1.2604327	0.9398137	3.1983478	0.77173305
MSMEG_3593	conserved hypothetical protein		0.61648774	0.28325415	1.4168204	0.68143725	0.08691027	0.28078318
MSMEG_3594	anthranilate dioxygenase reductase		1.1445372	0.6678008	0.67602164	1.8164388	0.58257455	1.5031137
MSMEG_3595	conserved hypothetical protein		1.0231782	0.71499974	1.1682396	0.9344737	0.92604375	1.0639558
MSMEG_3596	ATPase		1.2540691	0.5968215	0.58347845	1.0479207	2.5141795	0.87069803
MSMEG_3596	ATPase		1.1865788	0.54191524	0.96494734	1.0189738	0.7752102	1.9871838
MSMEG_3598	periplasmic sugar-binding proteins		1.0026057	0.98027396	0.86437476	1.27086	0.85516363	1.0200242
MSMEG_3599	"sugar-binding transcriptional regulator, LacI family protein"		0.8859779	0.44016376	0.88116896	1.1931295	0.56453705	0.90507627
MSMEG_3600	hypothetical protein		0.71608615	0.09814373	0.8129316	0.9293102	0.37570405	0.7463986
MSMEG_3601	"ribose/xylose/arabinose/galactoside ABC-type transport systems, permease components"		1.581914	0.41126627	0.4546873	1.7654835	0.8848517	3.2226334
MSMEG_3602	ribose transport ATP-binding protein RbsA		1.013748	0.9167516	0.804818	1.3305527	1.0738469	0.84577477
MSMEG_3603	"oxidoreductase, zinc-binding dehydrogenase family protein"		1.1228298	0.5734072	0.88736767	1.7059203	0.93712133	0.9609097
MSMEG_3604	sorbitol utilization protein SOU2		1.15579	0.60020787	0.5874417	1.5593001	0.8172492	1.6591686
MSMEG_3605	sorbitol dehydrogenase		1.0781467	0.8280154	0.30401838	1.9133792	1.1085678	0.98662144
MSMEG_3606	transcriptional regulator		1.1364193	0.48884413	0.9984153	1.6478204	0.8773056	1.0221359
MSMEG_3607	short chain dehydrogenase		0.98144096	0.9479845	0.45721027	1.6214377	0.6661036	1.1810124
MSMEG_3608	acetyl-CoA acetyltransferase		1.5147283	0.2889619	0.8398388	2.1955285	0.8025748	2.220971
MSMEG_3609	hydride transferase 1		1.1154628	0.79779947	0.3914502	1.2517024	0.594585	2.2241137
MSMEG_3610	conserved hypothetical protein		1.1400373	0.58503157	0.79254156	1.1934718	1.7696798	0.8044559
MSMEG_3611	D-xylulose 5-phosphate/D-fructose 6-phosphate phosphoketolase	xfp	0.84016025	0.35964942	1.2383198	0.8646021	0.71535456	0.54236454
MSMEG_3612	probable conserved integral membrane protein		0.72420913	0.19503088	0.79298216	0.89247507	0.23883994	0.9725393
MSMEG_3613	conserved hypothetical protein		0.95539504	0.8275194	0.79816633	0.67508227	1.5088509	0.8394807
MSMEG_3614	hypothetical protein		1.0254588	0.7516813	1.083735	0.84337264	1.1885443	0.9861834
MSMEG_3615	zinc-binding alcohol dehydrogenase family protein		0.9766092	0.9438477	0.52799195	1.597591	0.38024613	1.4006076
MSMEG_3616	integral membrane protein		0.8637866	0.3836212	1.2290548	0.8661738	0.76310956	0.5968079
MSMEG_3617	hypothetical protein		1.2856425	0.3212116	0.80993474	1.0144515	1.4161431	1.9020408
MSMEG_3618	alanine and proline-rich secreted protein apa		1.0866473	0.55558443	0.70395947	1.142772	1.2112492	1.2886086
MSMEG_3619	short chain dehydrogenase		1.0003455	0.9982462	1.3743521	0.9491747	0.67011595	1.0077388
MSMEG_3620	conserved hypothetical protein		0.9620555	0.7020639	0.75055975	1.0166726	0.90367764	1.1773119
MSMEG_3621	NADH dehydrogenase	ndh	0.94216424	0.39817837	0.91783977	1.102585	0.9287507	0.8194814
MSMEG_3622	conserved hypothetical protein		1.1507864	0.5601357	0.58688396	1.4683963	0.9657405	1.5821247
MSMEG_3623	urease accessory protein UreG	ureG	1.2015148	0.28999066	0.8801192	0.98471594	1.443637	1.4975873
MSMEG_3624	urease accessory protein uref		0.8849457	0.5661959	0.49866897	0.8521637	0.82378507	1.365165
MSMEG_3625	"urease, alpha subunit"	ureC	1.2670251	0.28441307	0.85380197	1.1338431	1.2500743	1.8303813
MSMEG_3626	"urease, beta subunit"	ureB	1.1840739	0.31376684	0.8887056	1.1266767	1.611575	1.1093385
MSMEG_3627	"urease, gamma subunit"	ureA	0.9649011	0.8255613	0.69250536	0.9470596	0.84609526	1.3739442
MSMEG_3628	ComA operon protein 2		1.0522213	0.6525656	0.94895667	0.92994714	1.365975	0.96400636
MSMEG_3629	conserved hypothetical protein		1.3400738	0.3184494	1.0145028	2.1739852	1.2336527	0.9381549
MSMEG_3630	"transcriptional repressor, CopY family protein"		1.2278315	0.25262317	0.8983675	1.0044045	1.4841313	1.5244228
MSMEG_3631	integral membrane protein		1.1406033	0.49107218	0.7160214	1.2455631	1.0309651	1.5698638
MSMEG_3632	"6-phosphogluconate dehydrogenase, decarboxylating"	gnd	0.94357586	0.61050147	0.76385003	0.7790089	1.1039456	1.1274987
MSMEG_3633	ferric cations import ATP-binding protein FbpC		1.2344539	0.48884135	0.78029686	0.91763	1.1394436	2.1004453
MSMEG_3634	IMP dehydrogenase family protein		0.9303839	0.65187806	0.7123188	1.0563015	0.6886956	1.2642198
MSMEG_3635	iron(III)-transport system permease protein SfuB		1.2755184	0.21189597	1.7901403	1.1796685	1.1013004	1.0309645
MSMEG_3636	ferric iron-binding periplasmic protein of ABC transporter		1.4499185	0.012003422	1.6959199	1.3513286	1.3810396	1.371386
MSMEG_3637	CBS domain protein		0.99616075	0.9853655	0.58770585	1.0958432	0.81755143	1.4835426
MSMEG_3638	CBS domain protein		1.051691	0.7427618	0.72991425	1.1891727	0.9113434	1.3763337
MSMEG_3639	conserved hypothetical protein		1.1098211	0.42594293	0.861997	1.0828403	1.0581166	1.4363303
MSMEG_3640	malate synthase G	glcB	1.0062277	0.9786056	0.83758104	1.3447485	0.47868812	1.3638933
MSMEG_3641	conserved hypothetical protein		1.0404083	0.83093256	1.0007803	1.11415	0.6025716	1.4441309
MSMEG_3642	glycine dehydrogenase	gcvP	0.89264125	0.6279838	0.93644863	1.024533	0.33401456	1.2755687
MSMEG_3643	hypothetical protein		1.123618	0.76689196	0.6367755	2.2592127	0.8481612	0.75032276
MSMEG_3644	"transcriptional regulator, MerR family protein"		0.95439374	0.45905712	0.94487315	0.9511324	0.8292919	1.0922776
MSMEG_3645	conserved hypothetical protein		1.2011492	0.2944383	0.83275163	1.1843069	1.1792456	1.6082929
MSMEG_3646	"transcriptional regulator, MerR family protein"		1.0349002	0.82155675	0.73130804	1.3164673	0.8590331	1.2327926
MSMEG_3647	forkhead-associated protein		1.0678116	0.70369804	0.80189025	0.9588351	0.97055674	1.5399642
MSMEG_3648	glycine cleavage system H protein	gcvH	0.97815204	0.6818171	0.86859304	1.0365251	0.9286095	1.0788802
MSMEG_3649	conserved hypothetical protein		0.9381676	0.8456328	0.3491268	1.2163496	0.5704747	1.6167191
MSMEG_3650	integral membrane protein		1.0378935	0.5801474	1.0671916	0.88062775	1.1770235	1.0267314
MSMEG_3651	membrane associated protein		1.6307274	0.3507928	1.0078341	1.3297229	0.8632816	3.322071
MSMEG_3652	CDP-diacylglycerol-glycerol-3-phosphate		1.0966607	0.35921487	0.8384582	1.2277118	1.114454	1.206019
MSMEG_3653	hypothetical protein		1.3384656	0.044050515	1.2045507	1.5140705	1.1267834	1.5084578
MSMEG_3654	ATPase SecA2		0.9971518	0.98390573	0.8680064	1.3610821	0.764962	0.99455667
MSMEG_3655	"ABC transporter, permease/ATP-binding protein"		1.3242542	0.5998496	0.6012668	2.977877	0.83657706	0.88129586
MSMEG_3656	"ABC transporter, permease/ATP-binding protein"		1.4516716	0.21204467	0.8962856	2.1616254	1.0958769	1.6528988
MSMEG_3657	succinate dehydrogenase		1.0256604	0.66749865	1.1397884	0.94601023	0.9214735	1.0953693
MSMEG_3658	conserved hypothetical protein		1.2405183	0.5407052	0.76564795	0.96436197	2.279902	0.95216125
[truncated: 352,743 more chars]
